# Supplementary material for: The effects of iron deficient and high iron diets on SARS-CoV-2 lung infection and disease
Source: Front Microbiol. 2024 Sep 4;15:1441495. doi: 10.3389/fmicb.2024.1441495 (PMC11408339; doi:10.3389/fmicb.2024.1441495)
Supplement: Supplementary file 2 [file Table_1.XLSX]

## Sheet: All  genes
GeneID	logFC	logCPM	F	PValue	FDR
Adig	2.10351	0.53061	26.9951	2.6002e-05	0.0133544
Acvr1c	2.0987	-0.0411968	26.1904	2.99107e-05	0.0140092
Per1	1.78266	6.88108	90.0833	1.70282e-08	0.000139929
Per2	1.26494	5.16202	48.6851	1.17743e-06	0.00215013
Hamp	1.05226	1.88	19.0572	0.00021208	0.0396083
Tsc22d3	0.994927	7.76742	23.2168	0.000137809	0.0301985
Ntrk2	0.97776	4.60911	20.5982	0.000237951	0.0418618
Ybx2	0.905279	1.18764	22.1651	8.50572e-05	0.0226141
Klf15	0.84448	5.19039	24.4282	8.53103e-05	0.0226141
Map3k6	0.834767	5.06934	28.1492	3.46548e-05	0.0142388
Banp	0.825261	4.85741	79.881	3.81747e-09	6.27401e-05
Nr1d2	0.772615	6.68561	20.4408	0.000248322	0.0425122
Plcb1	0.69716	5.03234	19.0608	0.000304223	0.048076
Trarg1	0.683098	4.35803	21.567	0.000128232	0.0292707
Klf9	0.669962	7.57002	31.9591	1.25574e-05	0.00825525
Tef	0.669598	7.36991	20.2983	0.000232895	0.0416046
Scn3b	0.650096	6.88479	45.1816	7.51916e-07	0.00205962
Rgcc	0.583661	5.45477	19.273	0.00025961	0.0426669
Nkd2	0.562239	4.09932	41.5899	1.08333e-06	0.00215013
Mir17hg	0.558573	3.1308	22.6825	7.39715e-05	0.0209607
Plxna2	0.555841	5.72072	42.0273	9.98008e-07	0.00215013
Nes	0.500501	7.75205	20.7306	0.000157148	0.031986
Hecw2	0.494675	5.63316	32.0643	7.55083e-06	0.00653147
Herpud1	0.49267	7.29413	36.4758	2.95412e-06	0.00441372
Dusp8	0.489516	5.50809	25.2211	4.07815e-05	0.0152328
Pfkfb3	0.486478	6.97069	26.8111	2.92983e-05	0.0140092
Gpr146	0.486203	7.16343	27.7549	2.27521e-05	0.0126459
Rapgef3	0.485488	6.39414	49.4287	2.69464e-07	0.00147621
9030025P20Rik	0.472519	3.91886	23.9976	5.22495e-05	0.0169558
Slc10a6	0.470737	4.78894	21.8687	9.22117e-05	0.0236797
Hey1	0.470067	6.25306	34.3288	4.62162e-06	0.00535924
S1pr1	0.468766	8.6189	47.3039	3.86823e-07	0.00158936
Jade2	0.451342	6.46289	30.1564	1.16063e-05	0.00825525
Gata2	0.440726	7.47495	29.8954	1.23244e-05	0.00825525
Ackr2	0.426944	5.63174	19.0995	0.000216116	0.0399086
Zfp366	0.425038	6.11602	27.1099	2.38529e-05	0.0126459
Klf4	0.405808	7.45349	21.0033	0.000121295	0.0284441
Mtmr4	0.382474	6.06268	24.4483	4.64892e-05	0.0159177
Klf7	0.381364	6.8464	25.9191	3.20027e-05	0.0140092
Snhg17	0.376012	4.47507	18.265	0.000258089	0.0426669
Reep1	0.366079	4.24076	19.6628	0.000171266	0.0336915
Lnx2	0.359827	5.75032	24.3177	4.80836e-05	0.0161276
Shank3	0.353925	7.93165	19.622	0.000173292	0.0336915
Apcdd1	0.349093	4.06891	21.7918	9.4173e-05	0.0238113
Cpeb1	0.342676	4.12721	20.5267	0.000133866	0.0301381
Pdlim5	0.339415	6.7959	32.9041	6.27908e-06	0.00607039
Jcad	0.336079	8.10424	25.6418	3.43061e-05	0.0142388
Ksr1	0.335276	5.1333	31.1753	9.20776e-06	0.00749146
Ttpal	0.331142	5.35395	24.5911	4.48099e-05	0.015842
Trib2	0.324563	6.64049	22.5739	7.61624e-05	0.0212158
Pprc1	0.323634	5.58311	18.3295	0.000253168	0.0426669
Erlin1	0.321913	5.22879	20.3092	0.000142361	0.0307856
Mcam	0.318338	8.42746	22.9126	6.95553e-05	0.0204132
Gramd2	0.308935	7.57348	25.8708	3.23913e-05	0.0140092
Noc3l	0.308457	4.1548	18.4479	0.000244399	0.042281
Tns2	0.302524	8.56218	20.0435	0.000153545	0.031986
Caskin2	0.299171	7.73186	34.7203	4.25407e-06	0.00535924
B4galt4	0.288486	5.80365	17.5159	0.00032349	0.0487956
Numb	0.286296	7.45241	28.4844	1.71414e-05	0.010434
Podxl	0.286081	9.22531	19.5135	0.000178814	0.0341722
Frmd6	0.285872	6.41369	17.9216	0.000286087	0.045649
Thbd	0.279527	9.82974	19.9085	0.00015959	0.031986
Cipc	0.278153	5.48923	21.9318	9.06344e-05	0.0236441
Dusp3	0.274772	7.7956	25.9385	3.18479e-05	0.0140092
Rcsd1	0.269062	6.81518	17.5797	0.000317278	0.0487332
Mdn1	0.269003	4.52922	18.5171	0.000239429	0.0418618
Fchsd2	0.264025	5.93639	23.5821	5.8251e-05	0.0180633
Bms1	0.250031	5.86434	23.0333	6.73531e-05	0.0201263
Ppm1f	0.241039	7.44885	19.0765	0.000203051	0.038358
Rufy3	0.233922	4.63948	18.0307	0.000276853	0.0446086
Amotl2	-0.243801	7.93031	26.4858	2.78e-05	0.0138453
Nbas	-0.250691	4.76795	17.6109	0.000314283	0.0487287
Cited2	-0.261557	5.88755	20.9783	0.000117928	0.0284441
Gyg	-0.284219	7.41883	19.9471	0.000157836	0.031986
Rtkn	-0.28541	5.11681	18.8031	0.000220016	0.0401774
H1f0	-0.290411	6.86948	17.6664	0.000309034	0.0483712
Gna14	-0.296272	4.71027	20.8606	0.000121871	0.0284441
Stk4	-0.301895	6.98957	28.9234	1.5454e-05	0.0097687
Flrt3	-0.311118	6.01851	20.14	0.000149379	0.0318837
Entrep1	-0.312383	6.93327	24.8258	4.21924e-05	0.0154096
Wdr45	-0.320956	6.03137	43.5886	7.48044e-07	0.00205962
Bmf	-0.326829	5.5936	17.5146	0.000323621	0.0487956
Akap7	-0.337154	5.2882	18.2586	0.000258583	0.0426669
Arhgap22	-0.34885	4.19961	25.1937	3.84171e-05	0.015033
Slc16a9	-0.350934	6.97491	21.0341	0.000116103	0.0284441
Dtx4	-0.356134	5.26367	27.646	2.0946e-05	0.0122945
Pnrc1	-0.356757	6.32663	30.7973	1.00281e-05	0.00749146
Bspry	-0.364149	4.15653	25.2522	3.78516e-05	0.015033
Ralgds	-0.3677	6.32632	37.8551	2.23507e-06	0.00367334
Rnf144a	-0.390664	7.87163	21.0921	0.000114244	0.0284441
Hoxa5	-0.407449	5.14111	24.5485	4.53041e-05	0.015842
Axin2	-0.410567	5.24686	23.9708	5.26161e-05	0.0169558
C6	-0.43883	5.64995	22.864	7.33255e-05	0.0209607
Mmgt2	-0.439219	3.64751	30.8974	9.80339e-06	0.00749146
Camsap3	-0.440385	4.72983	32.92	6.25745e-06	0.00607039
Tmeff2	-0.448615	3.70531	19.603	0.000174249	0.0336915
Elf5	-0.457022	4.5139	32.2726	7.21123e-06	0.00653147
Arrdc4	-0.461598	5.96587	34.1554	4.79526e-06	0.00535924
Gata3	-0.471128	3.77541	23.6535	5.71681e-05	0.0180633
Sox4	-0.528765	5.90229	21.7702	0.00012288	0.0284441
Zbtb7c	-0.535393	1.84148	18.0468	0.000275517	0.0446086
ENSMUSG00000029641.9	-0.557867	4.33744	18.9979	0.000226145	0.0408428
Cyp4f39	-0.581124	2.78606	23.0763	6.6587e-05	0.0201263
Rnd1	-0.591536	4.59686	22.7235	8.52886e-05	0.0226141
Ackr4	-0.63577	3.52707	27.2085	2.32875e-05	0.0126459
Mid1	-0.910652	4.81569	37.2987	4.89131e-06	0.00535924
Npas2	-1.19613	3.26353	27.0079	3.9789e-05	0.0152077
Htr2b	-1.27976	0.725244	20.4714	0.000135972	0.0301985
G530011O06Rik	-1.69172	2.07712	21.8254	0.000156797	0.031986
Sfpq	0.247809	7.31492	17.3732	0.000337888	0.0501053
P4ha2	0.312023	5.73679	17.3682	0.000338405	0.0501053
Baz1b	0.234513	6.98289	17.2879	0.000346823	0.0508266
Slc40a1	-0.452391	3.6121	17.2632	0.000349462	0.0508266
Ubfd1	0.242276	5.5918	17.1176	0.000365436	0.0524194
Fsip1	-0.633975	1.65999	17.0753	0.000370231	0.0524194
Vps37d	-0.951357	0.683928	17.0473	0.000373446	0.0524194
Mpzl1	-0.243503	5.31936	17.0458	0.00037361	0.0524194
Mtrr	0.330674	3.81739	17.022	0.000376361	0.0524194
Mettl21e	1.0707	1.12214	16.9793	0.000381359	0.0526692
Efnb1	0.250935	7.23479	16.924	0.000387933	0.0528904
Chdh	0.817531	1.57406	16.9118	0.000389397	0.0528904
Alas1	0.321068	8.04907	16.7003	0.000415819	0.0549958
Sema7a	0.516747	6.64712	17.6557	0.00041635	0.0549958
9230117E06Rik	-0.925427	-0.00653343	16.6856	0.000417722	0.0549958
Slco5a1	-0.696946	1.85437	16.6751	0.000419091	0.0549958
Rab9	-0.244379	5.33513	16.6557	0.000421629	0.0549958
Usp36	0.242565	5.66062	16.572	0.000432789	0.056007
Arhgef15	0.215523	7.78214	16.4555	0.000448844	0.0575655
Or13p4	-0.971171	1.5378	16.4343	0.000451838	0.0575655
Tubb3	1.05374	0.73788	16.3982	0.000456988	0.0576157
Polg	0.163101	6.36025	16.3825	0.000459243	0.0576157
H2-Eb1	-0.396839	8.65729	16.4632	0.000474202	0.0584935
Cry2	0.282635	6.00306	16.2748	0.000475063	0.0584935
Ehf	-0.340033	5.40702	16.2574	0.000477674	0.0584935
Tent5b	0.590053	3.86111	16.4537	0.000483838	0.0584935
Ctla2b	0.616141	3.3646	16.2154	0.000484035	0.0584935
Faim2	-0.348081	5.00103	16.1297	0.000497316	0.0590562
Cttnbp2nl	0.338269	7.53314	16.129	0.000497428	0.0590562
Mlec	0.218754	7.50327	16.0836	0.000504612	0.0590562
Rps6ka2	0.220972	5.40339	16.0796	0.000505252	0.0590562
Flnb	0.240603	6.97256	16.0709	0.000506658	0.0590562
Sh2d3c	0.291587	6.81277	16.0043	0.000517467	0.0598261
Tenm4	0.952733	0.91733	15.953	0.000525949	0.0598261
A530016L24Rik	2.2293	1.16678	17.097	0.00053335	0.0598261
Snhg16	0.471892	2.76956	15.8848	0.000537492	0.0598261
Ccdc181	-0.380788	4.74627	15.883	0.000537796	0.0598261
Gjb2	-0.614421	2.37136	15.8788	0.000538516	0.0598261
Tmem178	-0.316259	4.3043	15.8775	0.000538744	0.0598261
Rbm6	0.177469	6.32476	15.8409	0.00054506	0.0601213
Spaar	-0.465682	3.02618	15.6457	0.000580131	0.063563
Msrb3	0.213361	7.02407	15.5877	0.000591022	0.064098
ENSMUSG00000120442.1	0.782302	1.22298	15.5466	0.000598866	0.064098
ENSMUSG00000120539.1	1.11778	1.49441	15.5408	0.000603821	0.064098
Rftn2	-0.274859	4.90488	15.5184	0.000604322	0.064098
Hlf	0.762932	4.38792	16.6266	0.000605857	0.064098
E330018M18Rik	-0.957809	-0.117857	15.4974	0.000608414	0.064098
Afap1l1	0.201667	8.27092	15.459	0.000615995	0.0644833
Pomt2	0.223677	4.83507	15.4303	0.000621704	0.0646091
Wee1	0.404773	3.6373	15.4137	0.00062506	0.0646091
Stt3b	0.192583	7.28032	15.3864	0.000630586	0.064773
Sox11	-0.576935	5.06521	16.0819	0.000652325	0.0664945
Rassf1	0.237038	5.84921	15.2292	0.000663476	0.0664945
Adora2b	-0.513317	3.80599	15.2719	0.000663533	0.0664945
Pifo	-0.558715	3.0468	15.2119	0.000667212	0.0664945
Id2	-0.295031	6.32971	15.2102	0.000667575	0.0664945
Rrad	-0.493294	3.19683	15.1312	0.000684922	0.066618
Entr1	0.159511	6.2965	15.1262	0.000686048	0.066618
Dph2	0.380512	3.30396	15.1157	0.000688395	0.066618
Eif4g1	0.182251	8.2711	15.077	0.000697114	0.066618
Creb5	0.521057	3.60407	15.068	0.000699153	0.066618
Hspa12b	0.290092	6.28943	15.0591	0.000701178	0.066618
Fam102b	0.300388	6.15831	15.0546	0.000702206	0.066618
Irx3	-0.291179	5.55828	15.0506	0.000703131	0.066618
H2-Aa	-0.337876	9.40906	15.0412	0.000705295	0.066618
Smtn	0.230085	6.28317	15.019	0.000710408	0.0667175
Cckar	-0.342845	6.19903	15.087	0.000720238	0.0669504
Rin1	0.368555	3.2016	14.9732	0.000721109	0.0669504
Foxo3	0.370558	6.58648	15.1604	0.000729163	0.0669504
Avpr1a	-0.674677	1.35108	14.9391	0.000729183	0.0669504
Gnl3	0.264283	4.92399	14.808	0.00076117	0.0691479
Adrb2	0.430547	5.77902	15.1964	0.000761531	0.0691479
Gm19935	-0.51394	4.30976	14.9748	0.000785835	0.0709626
Zfp36l1	-0.281014	8.15327	14.6615	0.000798754	0.0711651
Prx	0.316654	8.33755	14.6446	0.000803214	0.0711651
Jag2	0.299689	5.45807	14.642	0.000803905	0.0711651
Nhlrc1	0.403304	2.64071	14.6364	0.000805398	0.0711651
Arl4a	0.376481	4.9111	14.6191	0.000810001	0.0711891
Etv5	-0.242224	7.5393	14.5733	0.000822342	0.0714969
Ifrd2	0.367848	4.21242	14.5617	0.000825501	0.0714969
Sh3rf1	0.224681	5.38579	14.5578	0.000826553	0.0714969
Bnip3	0.269347	5.59053	14.5083	0.000840197	0.0722965
Dhx29	0.253437	4.83378	14.4317	0.000861794	0.073128
Grb10	0.296426	5.92627	14.4312	0.000861947	0.073128
Tiam1	0.296588	4.76719	14.4268	0.000863209	0.073128
Pde3b	0.407222	4.23801	14.406	0.000869175	0.0732558
Tcim	0.34455	5.82795	14.4457	0.000876811	0.0735224
Lgals12	0.82283	2.38549	14.4788	0.000885626	0.0738846
Ucp1	6.17074	1.46542	16.0243	0.000894005	0.074207
Slc44a3	-0.244178	5.3744	14.2819	0.000905815	0.0746931
Rsad1	0.367801	3.64213	14.2715	0.000908951	0.0746931
Adamts9	0.504869	5.05626	14.7369	0.000926645	0.075562
Sugp2	0.23373	5.26216	14.2016	0.000930408	0.075562
Zfp9	0.377441	3.60789	14.1923	0.000933318	0.075562
Txndc11	0.272781	5.29236	14.0565	0.000976703	0.0777812
Aard	-0.373399	3.76156	14.0525	0.000978036	0.0777812
Clec1a	0.289526	6.94816	14.051	0.000978531	0.0777812
Pmvk	0.436765	5.02467	14.2772	0.00097966	0.0777812
Adra1a	-0.389904	3.76195	14.0239	0.00098746	0.0778008
Mpp3	0.641333	2.3682	14.0181	0.000989375	0.0778008
Arl4d	0.452776	5.6237	14.4306	0.00100608	0.0784694
Klf3	0.23427	7.52402	13.9643	0.00100743	0.0784694
Notch4	0.237779	7.38711	13.9249	0.00102089	0.0788734
Phlpp1	0.249345	5.95506	13.9211	0.00102221	0.0788734
Ankrd12	0.295079	5.23841	13.8957	0.001031	0.07906
Ctbp2	0.228198	5.64849	13.8863	0.00103425	0.07906
Rbm14	0.265202	5.18332	13.8496	0.00104713	0.0796738
Lats2	0.177828	7.27535	13.8155	0.00105928	0.0799255
Stx11	-0.319981	5.01374	13.7882	0.00106908	0.0799255
Gabarapl1	-0.219494	7.42612	13.7879	0.00106921	0.0799255
Nop14	0.227517	4.84208	13.786	0.00106989	0.0799255
Ccar1	0.22981	6.08727	13.7268	0.00109155	0.0808285
Fam210b	-0.236127	5.57223	13.7143	0.00109616	0.0808285
Sgpp1	-0.169215	5.67755	13.6985	0.00110207	0.0808285
Tbx20	0.69713	2.43716	13.6848	0.00110719	0.0808285
AA986860	0.554506	6.53125	14.6366	0.00110939	0.0808285
Drc1	-0.43814	4.01614	13.6734	0.00111148	0.0808285
Rgs5	0.766077	3.3915	14.1448	0.00112452	0.0813125
Unc5b	0.264013	5.06219	13.6192	0.00113214	0.0813125
Apbb1	-0.188094	6.4745	13.617	0.00113298	0.0813125
Car3	1.97459	5.97631	15.1735	0.00113869	0.081367
Fgf2	0.273271	5.30831	13.5805	0.00114715	0.0814335
Cnksr3	0.329409	4.52971	13.5744	0.00114953	0.0814335
Dexi	-0.329763	4.11422	13.5358	0.00116472	0.0821552
Cfd	1.65298	5.21287	15.0395	0.00117849	0.082771
Mars2	0.337206	3.55126	13.4685	0.00119177	0.083348
Cd74	-0.41784	10.6459	13.6205	0.00120447	0.0838788
Epha4	0.346397	4.54018	13.3706	0.00123235	0.0853361
Ptger3	1.0125	1.43793	13.4545	0.00123578	0.0853361
Cyp2e1	1.53855	3.81365	14.7633	0.00124562	0.0853882
Rrp1b	0.245868	4.24816	13.3363	0.00124692	0.0853882
Tbl2	0.221659	4.72099	13.3115	0.00125755	0.0857587
Nectin4	-0.302247	4.36336	13.2934	0.00126542	0.085841
Kcnq5	-0.38373	3.65827	13.2826	0.00127009	0.085841
Fbxw7	0.200204	4.92784	13.2727	0.00127443	0.085841
Snhg1	0.359417	4.4922	13.2424	0.00128779	0.0858555
Ccdc81	-0.545187	2.46724	13.2251	0.00129544	0.0858555
Piga	0.379024	3.88004	13.2145	0.00130017	0.0858555
Fgfr3	0.209587	7.48162	13.2096	0.0013024	0.0858555
Hmgb3	-0.281278	4.16877	13.1912	0.00131065	0.0858555
Fmnl3	0.186323	6.72784	13.1816	0.00131499	0.0858555
Ier3	-0.429414	6.80103	13.7088	0.00131541	0.0858555
Sec14l1	0.187065	7.98422	13.1728	0.00131901	0.0858555
Stbd1	0.317555	5.45133	13.1669	0.00132166	0.0858555
Paqr8	-0.300782	5.29388	13.1416	0.00133324	0.086267
Fabp4	2.02111	5.69796	14.4949	0.00138034	0.0889644
Tnfrsf19	-0.283024	6.058	12.995	0.00140255	0.0900428
Zfp652	-0.172041	6.86285	12.9791	0.00141032	0.0901893
Ccdc121rt1	-0.672405	2.11995	12.9549	0.00142219	0.0903876
Tmem138	-0.315541	3.27414	12.9483	0.00142545	0.0903876
Abat	-0.518399	2.849	12.9263	0.00143641	0.0903876
Gm49322	0.56842	2.33058	12.9234	0.00143782	0.0903876
Ccn1	-0.932977	7.23875	14.2474	0.00144092	0.0903876
Adipoq	1.90229	3.66078	14.2626	0.00145946	0.0912025
Timm9	0.324853	3.49988	12.8539	0.001473	0.0917001
Nos3	0.257588	4.87245	12.8088	0.0014963	0.0926023
Gm33104	-0.821305	0.707749	12.8041	0.00149877	0.0926023
H2-DMa	-0.383998	5.99524	13.0767	0.0015135	0.0928781
Neurl1a	-0.409499	2.73904	12.7741	0.00151453	0.0928781
Kif26b	-0.39049	3.81698	12.7628	0.00152051	0.0928979
Orai3	-0.222723	5.35522	12.7475	0.00152863	0.0930484
Zfp142	0.254398	4.6841	12.7247	0.00154084	0.0934456
Carmn	-1.17368	0.38696	12.6847	0.00156259	0.0944158
Dnajb9	0.217401	5.93648	12.6603	0.00157596	0.0944904
Vsig10	-0.195461	5.17626	12.6555	0.00157864	0.0944904
Ppfibp2	-0.234158	5.51042	12.6218	0.00159739	0.0944904
Ift74	-0.310326	3.96361	12.6196	0.0015986	0.0944904
Mpz	1.29958	1.70273	13.1994	0.00159984	0.0944904
4930503L19Rik	0.295727	4.86822	12.6044	0.00160715	0.0944904
Mta3	-0.195346	4.96024	12.5901	0.0016152	0.0944904
Slc5a3	0.426414	3.96505	12.5755	0.00162353	0.0944904
Fh1	0.209808	5.50339	12.5728	0.00162504	0.0944904
Ttyh1	1.02037	0.661815	12.5624	0.00163098	0.0944904
Mcf2l	0.386971	6.19555	12.9126	0.00163513	0.0944904
Gm21955	0.504467	2.06254	12.5437	0.00164175	0.0944904
Ccni	-0.174259	7.66218	12.5381	0.001645	0.0944904
Nectin2	-0.266189	6.17674	12.5326	0.00164818	0.0944904
Gm7816	0.770357	2.19608	12.5293	0.00165006	0.0944904
Fgfr1	0.177926	6.42736	12.4893	0.00167348	0.0954989
Wdr19	-0.308494	5.17791	12.4662	0.00168715	0.0956351
Elovl6	0.927148	3.65777	13.3491	0.00168751	0.0956351
Foxn3	-0.174429	6.42314	12.4122	0.00171957	0.0969937
B3galnt2	0.19096	5.53254	12.3989	0.00172765	0.0969937
Urah	-0.5145	2.23995	12.3946	0.00173029	0.0969937
Slc9a3r2	0.25442	8.63619	12.3781	0.00174041	0.0969937
Mgl2	-0.366602	4.69847	12.3843	0.00174099	0.0969937
Per3	0.773852	5.15179	13.3739	0.00176497	0.0979978
Hk2	0.384657	4.70507	12.3845	0.00178628	0.0988408
Fblim1	0.213293	6.48323	12.2952	0.00179218	0.0988408
Rapgef1	0.198284	6.89366	12.2498	0.00182125	0.0994862
Palmd	0.289401	5.82464	12.2477	0.00182258	0.0994862
Mlxipl	0.97324	2.49821	12.7059	0.0018252	0.0994862
Krt79	-0.536318	3.84209	12.4286	0.0018281	0.0994862
Chac2	0.42665	2.237	12.1964	0.00185611	0.100677
Hyal2	0.207796	6.44792	12.1238	0.00190466	0.10282
Nav1	0.250447	6.4004	12.1156	0.00191021	0.10282
Wt1	0.565966	2.09647	12.1095	0.00191438	0.10282
Tc2n	-0.357739	4.509	12.0877	0.00192935	0.103286
H2-DMb1	-0.381856	6.33839	12.4	0.00195167	0.103573
Npy1r	0.471454	2.93978	12.0546	0.00195223	0.103573
Hmgcll1	-0.318728	3.90888	12.0526	0.00195361	0.103573
Srsf7	0.193641	6.91008	12.0273	0.00197138	0.104179
H2-Ab1	-0.387618	8.86477	12.2273	0.00200811	0.105378
Adm	-0.719268	3.45198	12.4432	0.00201313	0.105378
Cdr2	0.387768	5.3969	12.1657	0.00201473	0.105378
Snrk	0.262159	7.63791	11.9596	0.00201972	0.105378
Pparg	0.402817	3.70961	11.919	0.0020493	0.106583
Sema3c	0.289354	8.59746	11.899	0.00206403	0.10701
Pds5b	0.214576	5.59927	11.83	0.0021158	0.10804
Sdad1	0.267741	4.62329	11.8285	0.00211696	0.10804
Ndrg1	0.200419	5.47393	11.8257	0.00211911	0.10804
Ext2	-0.157655	6.41638	11.8239	0.00212046	0.10804
4732440D04Rik	0.55322	3.01913	11.823	0.00212117	0.10804
Gm830	-0.883075	1.14214	11.8202	0.00212333	0.10804
Plin1	1.96353	3.61234	12.9952	0.00213033	0.108061
Arap3	0.186258	8.44366	11.7768	0.00215675	0.108481
Capn15	0.209473	5.69457	11.7759	0.00215744	0.108481
Fubp1	0.198091	6.86146	11.7746	0.0021584	0.108481
Bicdl2	-0.402372	2.55304	11.7499	0.00217773	0.109119
Traf4	-0.311377	4.34013	11.7308	0.00219276	0.109538
Prr5l	-0.287552	5.29631	11.7004	0.00221696	0.110411
Gata6	-0.211864	5.38588	11.6799	0.00223347	0.110641
Gm10561	-0.745013	0.579342	11.6756	0.00223695	0.110641
Lrrc8c	0.208463	6.69754	11.6635	0.00224674	0.110641
Hepacam	-0.470549	1.88827	11.6613	0.0022485	0.110641
D630039A03Rik	-0.283536	3.75615	11.6357	0.00226946	0.111091
Chrm1	-0.825734	0.181616	11.6257	0.00227766	0.111091
Tfrc	0.421424	6.436	12.0983	0.00227793	0.111091
Slc16a10	-0.383086	4.27281	11.6079	0.00229242	0.111467
Coq10b	0.263472	5.20609	11.5921	0.00230553	0.111774
Syvn1	0.251692	6.32681	11.5628	0.00233014	0.112635
Lrig3	-0.304606	3.67945	11.5434	0.00234665	0.112996
Med20	0.210441	5.20565	11.5301	0.00235801	0.112996
Snd1	-0.238864	6.80655	11.5298	0.00235825	0.112996
Adgrv1	-0.834662	0.352443	11.5214	0.00236548	0.113014
Lpin2	0.28511	7.47726	11.4909	0.00239183	0.113604
Tubb2a	0.261203	6.92116	11.4856	0.00239639	0.113604
Ephx2	0.852324	2.75896	11.8839	0.00240074	0.113604
Zkscan3	0.200164	6.14533	11.4752	0.00240548	0.113604
Gjb1	-0.551775	1.67394	11.4414	0.00243531	0.114364
Gstt3	-0.257089	5.4064	11.4359	0.00244018	0.114364
Plec	0.206997	8.28813	11.4333	0.00244246	0.114364
Bmp4	-0.318785	6.03323	11.5203	0.0024595	0.114835
Srsf2	0.18325	7.94088	11.4038	0.00246886	0.114945
Soat1	-0.175766	7.4564	11.3878	0.00248336	0.115294
Gm44087	-0.457253	2.53643	11.37	0.00249956	0.115719
Rassf2	0.269752	5.9361	11.3422	0.00252502	0.116206
E330020D12Rik	0.673648	1.20516	11.3414	0.00252579	0.116206
Rph3al	-0.249722	4.15965	11.3354	0.00253128	0.116206
Heatr3	0.231145	4.55161	11.3126	0.00255249	0.116659
Pus7	0.309601	3.55278	11.3096	0.00255535	0.116659
Fam107a	0.782097	3.73112	11.8918	0.00258078	0.117494
Ism1	0.223759	6.58635	11.2633	0.00259894	0.117941
Atp2a1	-0.572299	2.5963	11.2568	0.00260522	0.117941
Arhgap18	-0.282517	5.64707	11.2495	0.00261215	0.117941
Nr1d1	0.665414	7.68191	12.1129	0.00263944	0.118847
Eif3a	0.181082	7.82105	11.1995	0.00266049	0.119468
Iah1	-0.210283	5.17889	11.1787	0.00268088	0.120055
Dgat2	0.813449	4.56385	12.0216	0.00269722	0.120459
Adgrg1	-0.213472	7.01728	11.152	0.00270736	0.120584
Lmo7	0.228754	8.46802	11.0938	0.00276598	0.122266
Rasgrp2	0.220196	6.54473	11.0935	0.00276632	0.122266
Usp31	0.221258	5.02069	11.0879	0.00277203	0.122266
Celf1	0.166816	6.82725	11.0718	0.00278856	0.122266
Rnpc3	0.271123	4.69338	11.0627	0.00279788	0.122266
Mbd1	0.224512	6.49086	11.0596	0.00280112	0.122266
Gjb6	-0.395395	2.91795	11.05	0.00281098	0.122266
Mettl3	0.171251	4.67361	11.0493	0.0028118	0.122266
Bdnf	-0.274263	4.58113	11.0443	0.00281693	0.122266
E430018J23Rik	-0.421818	2.60508	11.0418	0.00281952	0.122266
Dync2li1	-0.274406	4.53742	11.0188	0.00284357	0.122985
Insyn1	-0.43925	3.49363	11.0006	0.00286276	0.123489
Cldn4	-0.604254	2.84245	11.0571	0.00288351	0.124059
Bop1	0.228846	5.09937	10.9533	0.00291331	0.125014
Mettl26	-0.268658	4.03322	10.9399	0.00292782	0.125309
Csnk2a1-ps3	0.499654	3.15486	10.9254	0.00294358	0.125656
Angptl2	0.203105	6.92865	10.908	0.00296266	0.126143
Ccdc122	-0.432466	2.06583	10.8848	0.00298825	0.126653
Fam13a	0.329566	5.50293	10.9651	0.00299004	0.126653
Cry1	-0.306704	3.69695	10.8631	0.00301236	0.127188
Gdf10	0.419316	3.79383	10.858	0.00301816	0.127188
Scn7a	0.344592	8.37944	10.977	0.00305836	0.128553
Aplnr	-0.310365	6.80249	10.9159	0.00308139	0.12919
Gbe1	0.223429	4.41798	10.7796	0.00310743	0.129844
Lysmd1	-0.231439	3.69213	10.7696	0.00311908	0.129844
Efna1	-0.223175	6.34715	10.7682	0.00312068	0.129844
Plekhg2	0.200822	6.44702	10.7549	0.00313615	0.130158
Gm38157	-0.95148	0.0962813	10.7343	0.00316037	0.130623
Tox3	-0.374118	3.71137	10.7305	0.00316481	0.130623
Kank3	0.21592	7.68689	10.7251	0.00317119	0.130623
Ddx21	0.22746	6.23506	10.7142	0.00318415	0.130788
Sema6b	0.341568	3.61452	10.7083	0.00319111	0.130788
1700001L19Rik	-0.493552	1.88844	10.6726	0.00323395	0.132214
Cdv3	0.149942	6.99997	10.6605	0.00324862	0.132484
Stx6	-0.165524	6.07722	10.6085	0.00331256	0.134541
Hmbs	0.402841	4.08447	10.6325	0.00331567	0.134541
Ube2e3	-0.198646	5.72945	10.5996	0.00332362	0.134541
Dym	-0.176695	5.00301	10.5643	0.00336788	0.135998
Ncam1	0.573792	1.79796	10.5291	0.00341272	0.137445
Siah1a	-0.1788	4.97716	10.5226	0.003421	0.137445
Tra2a	0.181005	6.84897	10.5108	0.00343622	0.137445
Snai2	0.308805	3.50831	10.5058	0.00344274	0.137445
Lrrn4cl	0.424416	2.14985	10.5036	0.00344554	0.137445
Slc39a4	-0.183509	6.50463	10.4806	0.00347543	0.138302
Meg3	0.408084	4.35293	10.5554	0.00348596	0.138386
Fundc1	-0.177749	5.2484	10.4445	0.003523	0.139246
Tmem175	-0.236065	4.86939	10.4434	0.00352458	0.139246
Itgb6	-0.284653	5.8545	10.4512	0.00354751	0.13969
Ccdc73	0.640148	0.783594	10.4163	0.00356075	0.13969
Tnfsf10	-0.274899	7.73189	10.4159	0.00356131	0.13969
Rin3	0.265375	6.87904	10.3854	0.00360253	0.140863
Gm44037	0.806039	1.02982	10.3811	0.00360836	0.140863
Prkab2	0.284469	4.80137	10.3618	0.00363469	0.141241
Zmat4	-0.585837	1.31258	10.3614	0.00363522	0.141241
Dync2i2	-0.297673	3.67098	10.3527	0.0036472	0.141372
Paqr9	0.980919	1.29839	10.4345	0.003662	0.141612
Micu2	-0.174069	5.70384	10.313	0.0037024	0.142537
Shh	-0.319428	3.4104	10.3124	0.00370327	0.142537
Ccnl2	0.199744	7.50579	10.3049	0.00371378	0.142607
Aaas	0.251291	3.7819	10.2933	0.00373016	0.142902
Hoxb5	-0.330971	4.14548	10.2842	0.00374299	0.142956
Emcn	0.297758	5.88885	10.3301	0.00376562	0.142956
Ccng2	-0.271328	5.7177	10.2675	0.00376677	0.142956
Socs2	0.239369	6.77955	10.2608	0.00377645	0.142956
Arntl	-0.580217	4.82565	10.8244	0.00378356	0.142956
Nos2	0.35487	2.81276	10.2557	0.00378375	0.142956
Pck1	2.46885	3.82892	11.1782	0.0037946	0.143037
Adat2	-0.566638	1.07991	10.2293	0.00382182	0.143734
Chaserr	0.311423	5.57755	10.2888	0.00383248	0.143805
Atp6v1c2	-0.21432	5.72189	10.1811	0.00389246	0.145723
Sp5	-0.520425	1.54429	10.1715	0.00390677	0.145788
Cidea	1.91247	1.55199	10.9117	0.00391191	0.145788
Usp3	-0.165133	5.32006	10.1534	0.00393366	0.146239
Gm43042	-0.469169	3.48017	10.1709	0.00395171	0.146239
Tlcd3b	0.381434	2.92633	10.1368	0.00395864	0.146239
Ankrd63	-0.506641	4.77028	10.5596	0.00396777	0.146239
Mat2a	0.221278	8.45988	10.1249	0.00397669	0.146239
Usp22	0.168721	6.3159	10.1186	0.00398622	0.146239
Pim3	0.311882	6.09835	10.2334	0.00399801	0.146239
Chordc1	0.36811	6.17132	10.3876	0.00400283	0.146239
A030001D20Rik	0.348524	4.39574	10.1068	0.00400411	0.146239
Slc35b4	0.164879	5.28215	10.0977	0.00401813	0.146359
Ftsj3	0.191563	5.23245	10.0885	0.00403222	0.146359
Mlxip	0.259361	6.39549	10.0814	0.00404312	0.146359
Nrarp	-0.344794	5.5293	10.2119	0.00404758	0.146359
Dennd1a	-0.202903	5.57816	10.0738	0.0040549	0.146359
Cfap97d2	-0.714906	0.922349	10.0688	0.00406264	0.146359
Gigyf2	0.200309	5.88004	10.0621	0.00407311	0.146359
Gm15728	-0.62879	1.06216	10.0533	0.00408677	0.146359
Slc45a3	0.264654	3.66712	10.0479	0.00409524	0.146359
Osr1	0.301865	3.53903	10.0471	0.00409645	0.146359
Urb2	0.266032	3.7208	10.0386	0.00410985	0.146519
Cd93	0.212918	9.13246	10.032	0.00412014	0.146568
Hhex	-0.318425	4.57985	10.0221	0.00413578	0.146594
Zfp143	-0.190973	4.63735	10.0203	0.00413871	0.146594
Micall2	-0.408228	3.00116	9.96441	0.00422818	0.148897
Tjp3	-0.25976	4.78795	9.96227	0.00423164	0.148897
Neurl3	-0.311275	5.61388	10.0411	0.00423399	0.148897
Rnf227	-0.534235	1.36768	9.95367	0.00424561	0.148897
Cxcr4	-0.21085	6.1652	9.95158	0.00424903	0.148897
Cables1	0.26167	4.04328	9.93862	0.00427019	0.149107
Tspyl2	0.189677	5.4468	9.9368	0.00427317	0.149107
Ncald	-0.169719	6.7567	9.92143	0.00429845	0.149522
Atad2	0.39317	4.21787	9.95931	0.00430326	0.149522
Bin3	-0.199796	4.59245	9.91193	0.00431417	0.149585
Gbp8	-0.41331	4.31951	10.0256	0.00433966	0.149903
Acsl1	0.461037	6.29179	10.4159	0.00434157	0.149903
Khdc4	0.181372	6.57917	9.88487	0.00435925	0.150198
Cbfa2t3	0.184458	7.0034	9.87162	0.00438151	0.150577
Tmem45b	2.17943	1.48808	10.5922	0.00438858	0.150577
Tmem17	-0.412293	1.91106	9.84093	0.00443356	0.151803
Stk35	0.205708	5.26686	9.81716	0.00447433	0.152881
Taf1d	0.23217	5.03999	9.7943	0.00451394	0.153552
Agfg1	0.160363	6.95448	9.7928	0.00451655	0.153552
Nipal1	-0.354019	2.99317	9.78967	0.00452201	0.153552
Kcp	0.523988	1.82099	9.78057	0.0045379	0.153735
Cish	0.276791	6.17494	9.8217	0.00455525	0.153735
Nrg2	-0.363572	2.30421	9.77057	0.00455545	0.153735
Lpar1	0.286626	4.66269	9.7581	0.00457744	0.15416
Klf13	0.254643	7.59625	9.74611	0.0045987	0.154559
Mrap	1.72016	0.842624	10.1888	0.00463052	0.155311
Rilpl2	-0.268466	4.01602	9.71082	0.00466185	0.155741
Gm15459	0.479773	5.98172	10.2132	0.00467736	0.155741
Ap3d1	0.129758	7.22466	9.70003	0.00468135	0.155741
Nolc1	0.162039	5.53806	9.69697	0.0046869	0.155741
Cpsf6	0.153761	6.53204	9.6895	0.00470048	0.155741
Zscan2	-0.341027	2.65256	9.68824	0.00470276	0.155741
Nvl	0.179394	5.18481	9.68209	0.00471398	0.155741
Spats2	-0.200745	4.34058	9.67279	0.00473099	0.155741
Hspa8	0.451536	10.5998	9.99844	0.00473901	0.155741
Atp2a3	0.185155	8.51992	9.65711	0.00475982	0.155741
Fbxo32	-0.363128	4.35525	9.6934	0.00476075	0.155741
Hsp25-ps1	-0.646922	1.92276	9.6511	0.00477092	0.155741
Txlng	0.275071	5.41851	9.64412	0.00478385	0.155741
Sh3rf2	-0.223128	5.20122	9.63364	0.00480332	0.155741
Rint1	0.20357	4.23025	9.6319	0.00480657	0.155741
Lrrc20	-0.25454	4.28876	9.63108	0.00480811	0.155741
Aqp7	2.07251	-0.0518399	9.97592	0.00481258	0.155741
Mgll	0.257686	7.15886	9.62507	0.00481933	0.155741
Gm12112	0.896342	0.45421	9.61659	0.00483521	0.155741
Adcy2	-0.209406	4.51634	9.61445	0.00483923	0.155741
Thrsp	1.95311	3.94757	10.4353	0.00484231	0.155741
Plin4	0.962159	4.50817	10.3587	0.00485662	0.155896
Tmem30b	-0.239638	4.54294	9.59578	0.00487444	0.156163
Xpo5	0.158044	5.5589	9.58753	0.00489009	0.156359
Gm15609	0.884859	1.37865	9.63827	0.0049149	0.156847
Gpr157	-0.384364	3.35938	9.53753	0.00498611	0.158812
Gm43820	-0.981234	-0.171995	9.52271	0.00501497	0.159062
Ypel4	0.89015	0.69511	9.52068	0.00501893	0.159062
Mterf1a	0.383384	2.31545	9.5186	0.00502301	0.159062
Cmss1	-0.340849	2.72853	9.48226	0.00509466	0.159674
AI182371	-0.554426	1.69242	9.48011	0.00509894	0.159674
Pitpnc1	0.187107	7.36616	9.47364	0.00511183	0.159674
ENSMUSG00000120369.1	0.33001	3.13396	9.47197	0.00511517	0.159674
Fgd5	0.23167	6.76375	9.46499	0.00512912	0.159674
Dkk3	0.19142	6.73934	9.46086	0.0051374	0.159674
Gfod1	0.25576	5.33263	9.46082	0.00513746	0.159674
0610030E20Rik	0.215132	5.93442	9.45592	0.0051473	0.159674
Cnp	-0.203172	5.86145	9.45275	0.00515368	0.159674
Kirrel	0.233772	5.5563	9.45219	0.00515481	0.159674
Slc16a13	-0.258069	3.27498	9.45175	0.00515569	0.159674
Polrmt	0.191989	4.61644	9.44067	0.00517806	0.159674
Ppid	0.208737	5.81754	9.43718	0.00518513	0.159674
Osbp	0.138094	6.55763	9.43429	0.00519098	0.159674
Kcne4	-0.410316	3.37853	9.43411	0.00519135	0.159674
Nr6a1	0.308967	2.981	9.43094	0.00519778	0.159674
Rbm10	0.133523	5.72564	9.41631	0.00522759	0.160269
Nfe2l3	-0.454654	2.05665	9.4099	0.00524071	0.160269
Bhlhe40	0.305937	6.26634	9.53923	0.00524639	0.160269
Mt1	0.370438	4.5305	9.46916	0.00526034	0.160397
Hnrnph1	0.181001	8.53031	9.3907	0.00528023	0.160475
Insrr	0.617881	0.0628067	9.38542	0.00529115	0.160475
C130074G19Rik	-0.209831	6.84324	9.38491	0.00529221	0.160475
Gemin5	0.229599	4.19099	9.37324	0.00531645	0.160762
Nrde2	-0.212357	4.22035	9.36822	0.00532692	0.160762
Pdgfd	0.240781	4.85328	9.36626	0.00533102	0.160762
Bcl2l14	-0.360404	2.53772	9.35802	0.00534824	0.160986
Zw10	0.181859	5.01187	9.34801	0.00536927	0.161324
Zfp395	-0.236575	5.41015	9.33901	0.00538825	0.161598
Dpysl5	-0.32933	3.83072	9.30719	0.00545596	0.163331
Marcksl1	-0.385033	4.79835	9.46999	0.0054697	0.163369
Zfp862-ps	0.26945	3.67177	9.29733	0.00547711	0.163369
Pxmp4	-0.174645	5.12592	9.26726	0.00554222	0.165012
Wdr77	0.165934	5.48291	9.22386	0.00563771	0.166834
Gm12592	-0.541827	0.86148	9.22269	0.0056403	0.166834
Inf2	0.154828	5.6038	9.22024	0.00564575	0.166834
Rab3gap2	0.215409	5.26684	9.21622	0.00565469	0.166834
Spry1	-0.192158	6.57916	9.20979	0.00566903	0.166834
Tmem39a	0.227695	4.72815	9.20397	0.00568204	0.166834
Rd3	-0.373202	2.40563	9.20094	0.00568884	0.166834
Gm47467	-0.430051	1.95389	9.19894	0.00569334	0.166834
Hnf1b	-0.262023	4.22418	9.1929	0.00570691	0.166834
Tab1	-0.244678	4.34545	9.18939	0.0057148	0.166834
Prdm15	0.302931	3.80708	9.18927	0.00571508	0.166834
Zbtb11os1	-0.511512	1.66717	9.18362	0.00572784	0.166875
Sqor	-0.161379	5.7802	9.17965	0.0057368	0.166875
Cmah	0.272804	4.63973	9.17113	0.00575611	0.166904
Triqk	-0.454423	2.53962	9.17025	0.00575811	0.166904
Nudt1	-0.355626	2.56193	9.15949	0.00578263	0.167294
Dnaja3	0.167667	5.55223	9.15498	0.00579295	0.167294
Tmem62	0.196003	4.43586	9.15097	0.00580212	0.167294
Prr36	-0.492031	2.00794	9.12052	0.00587236	0.168844
Fmo5	-0.247375	5.40719	9.11658	0.0058815	0.168844
Tbc1d7	-0.374633	2.7655	9.11436	0.00588667	0.168844
Apol10b	-0.431219	3.44065	9.11763	0.0059137	0.169323
Nemp2	-0.290752	3.96266	9.08582	0.00595352	0.169539
Srsf3	0.159768	7.87785	9.08516	0.00595509	0.169539
Zc3h6	-0.463149	3.01781	9.0798	0.00596775	0.169539
Hebp1	-0.254142	3.983	9.07446	0.00598037	0.169539
Fas	0.216326	5.68847	9.07321	0.00598334	0.169539
Hif3a	0.780434	1.6869	9.11672	0.00599097	0.169539
Slc26a9	-0.250217	6.04221	9.06895	0.00599344	0.169539
Gm7027	-0.412658	1.7004	9.05377	0.0060296	0.170269
Dvl1	0.182061	6.39043	9.04696	0.00604589	0.170436
Ints8	0.203913	5.32887	9.04227	0.00605715	0.170461
Ace	0.187875	10.3602	9.03047	0.00608558	0.170968
Elovl1	-0.243775	8.69537	9.00938	0.00613674	0.172111
Rasl11b	0.247288	4.65704	8.99685	0.00616734	0.172405
Amn1	0.260622	4.32521	8.993	0.00617678	0.172405
Wdr91	-0.242353	4.76283	8.99161	0.00618019	0.172405
Barx2	-0.431716	1.55716	8.98795	0.00618918	0.172405
Chst7	-0.350465	2.86376	8.97643	0.00621759	0.172672
Lrrc18	-0.487569	1.88996	8.96779	0.00623898	0.172672
Btnl9	0.659513	1.01417	8.96344	0.00624978	0.172672
Tead4	0.338043	4.41727	8.97689	0.00625044	0.172672
Hspa2	0.297626	4.19522	8.96054	0.006257	0.172672
Slc30a1	0.168744	6.07937	8.95451	0.00627204	0.172672
Dgcr8	0.208136	5.37925	8.95024	0.0062827	0.172672
Mppe1	-0.171378	4.8554	8.94224	0.00630273	0.172672
Cdh2	0.276464	3.79852	8.94201	0.00630333	0.172672
2900076A07Rik	0.314186	3.68665	8.94182	0.0063038	0.172672
ENSMUSG00000121164.1	-0.494013	2.87796	8.93293	0.00632616	0.172757
Dancr	0.562643	2.14667	8.92831	0.0063378	0.172757
Pcdh18	-0.266485	5.6794	8.9352	0.00633845	0.172757
Il1a	-0.431735	2.51789	8.8918	0.00643069	0.174981
Cd200	0.211398	7.5388	8.88185	0.00645627	0.175007
Rps6kc1	0.160509	4.58241	8.86359	0.0065035	0.175007
Zfp715	0.263551	5.47574	8.86221	0.00650709	0.175007
Kcnj15	0.353634	6.76903	9.11844	0.00650907	0.175007
Vcl	0.228535	8.5194	8.86023	0.00651224	0.175007
Ift46	-0.194203	4.90211	8.85904	0.00651532	0.175007
Cavin2	0.18602	9.65786	8.85524	0.00652522	0.175007
Ak4	0.402617	2.09607	8.85268	0.00653191	0.175007
Hoxa4	-0.37853	2.81487	8.85251	0.00653234	0.175007
Pcdh12	0.240363	5.70414	8.84703	0.00654665	0.175007
Cd34	0.197333	7.84619	8.84622	0.00654878	0.175007
Plcxd2	0.551546	1.58465	8.83842	0.00656922	0.17507
Tubgcp5	0.199567	4.39199	8.83346	0.00658226	0.17507
Plscr1	-0.172057	6.05704	8.83313	0.00658311	0.17507
Cblc	-0.337895	2.88634	8.81665	0.00662666	0.175679
Gm31641	0.580833	1.19425	8.81638	0.00662737	0.175679
Prpf38b	0.16038	6.82713	8.81201	0.00663895	0.175702
ENSMUSG00000121482.1	-0.325243	2.98596	8.80447	0.00665903	0.17595
Cpt1b	0.538239	3.53784	8.95778	0.00669346	0.176576
Bcl2l1	0.390227	7.00969	9.07562	0.00683048	0.17965
Ppp1r16b	0.170743	7.14453	8.74053	0.00683183	0.17965
Cfap161	-0.421797	3.10954	8.73555	0.00684549	0.179676
Ankrd13b	0.278002	3.61732	8.73221	0.00685469	0.179676
Kank4	0.263778	5.36575	8.71638	0.00689838	0.180533
Aldh1l2	0.535493	1.02637	8.70858	0.00692001	0.180811
Hypk	0.26572	4.06795	8.69878	0.00694731	0.181216
Nuak1	-0.271371	5.48054	8.70794	0.00695757	0.181216
Cyp2j9	-0.2983	3.01273	8.68496	0.00698602	0.18167
ENSMUSG00000121301.1	0.877166	-0.264142	8.65971	0.00705735	0.183235
Hmgn5	-0.17934	4.89185	8.65422	0.00707294	0.18335
Gjb3	-0.490548	0.992132	8.64374	0.00710284	0.183574
Ppl	0.231944	6.45785	8.64336	0.00710394	0.183574
Alb	-2.51832	1.17915	9.24436	0.00716379	0.18483
Sanbr	0.207786	4.27058	8.6117	0.00719514	0.185348
Trim65	0.274278	5.04941	8.60468	0.00721555	0.185583
Cse1l	0.227919	5.88209	8.58774	0.00726504	0.186297
Dram1	-0.131073	8.29544	8.58742	0.00726598	0.186297
Cdca7l	-0.254773	3.7863	8.58087	0.00728519	0.186499
Carmil2	0.42075	3.06216	8.57252	0.00730981	0.186838
Suds3	-0.135484	6.1279	8.55404	0.00736457	0.187945
Snca	2.07225	4.41613	9.2169	0.00737656	0.187959
Prom1	-0.319851	4.95646	8.58776	0.00742657	0.188738
Ppm1d	-0.213443	4.4745	8.53213	0.00743009	0.188738
Nme3	-0.362784	3.31969	8.51708	0.00747547	0.189598
Hic1	-0.311431	4.53898	8.50775	0.00750377	0.190022
Slc1a5	0.184925	7.32868	8.49682	0.00753705	0.190571
Gm30648	-0.614674	1.76118	8.48565	0.00757125	0.191142
Lpar3	-0.402037	4.07178	8.54136	0.00763924	0.192563
Col27a1	0.29672	5.00746	8.48511	0.00765258	0.192603
9430015G10Rik	0.242652	3.66663	8.45091	0.00767864	0.192927
Cemip2	0.258173	7.14784	8.48276	0.00769171	0.192927
Rexo4	0.159966	5.17853	8.44386	0.00770064	0.192927
Cspg4b	-0.358579	3.81081	8.43195	0.00773798	0.193533
Spring1	0.18074	3.92026	8.42863	0.00774841	0.193533
Spata6	-0.161562	5.11085	8.42101	0.00777242	0.193839
Phldb1	0.185437	6.77891	8.4138	0.00779522	0.194113
F730311O21Rik	0.523503	1.97039	8.4046	0.00782443	0.194479
Kif19a	-0.296249	3.60983	8.40171	0.00783361	0.194479
Scel	-0.268116	5.78101	8.4178	0.00789391	0.195681
Prdm8	-0.574188	1.95245	8.36578	0.00794897	0.196749
Micall1	0.212037	6.31972	8.34584	0.00801378	0.198055
Ankrd33b	0.154782	6.51634	8.34141	0.00802826	0.198115
4930481A15Rik	-0.600427	2.0267	8.33138	0.00806114	0.1982
Pnkd	-0.221726	5.49055	8.32995	0.00806586	0.1982
Lurap1l	-0.161628	5.57433	8.32933	0.0080679	0.1982
Car11	-0.701276	0.478998	8.31795	0.00810544	0.198825
Shc4	0.821508	0.0916187	8.30642	0.00814364	0.199465
Rybp	0.148847	6.14395	8.28798	0.00820518	0.200673
Sfxn2	-0.197365	4.68648	8.28431	0.00821749	0.200675
Ankib1	0.180249	5.35738	8.27331	0.00825451	0.20128
Togaram2	-0.274042	4.79522	8.26461	0.0082839	0.201682
ENSMUSG00000121168.1	0.69251	0.193973	8.26118	0.00829553	0.201682
Slco3a1	-0.154714	7.14062	8.25591	0.00831344	0.201819
Tmem268	-0.195674	4.43624	8.25005	0.00833338	0.202005
Gm17501	-0.466911	2.09464	8.2403	0.00836669	0.202513
Nostrin	0.195221	6.24374	8.23061	0.00839991	0.202922
Sgsm3	0.166891	5.09733	8.22818	0.00840828	0.202922
Mamstr	0.269298	2.79911	8.2135	0.008459	0.203587
Ing3	-0.198699	4.53383	8.21303	0.0084606	0.203587
Lsm11	0.272852	3.22715	8.20273	0.0084964	0.20389
Susd2	-0.289176	4.04321	8.20227	0.00849799	0.20389
Gm19918	-1.46999	0.94544	8.44781	0.00854664	0.204623
Ets2	0.171337	8.02561	8.18599	0.00855489	0.204623
Aoc3	0.686382	4.06834	8.61798	0.0085659	0.204623
Fam131b	0.673807	0.260442	8.17645	0.00858845	0.204789
Errfi1	0.440211	7.40131	8.55606	0.00859779	0.204789
Zbtb16	1.58034	4.79905	8.78109	0.00861487	0.204899
Gpr33	-0.588932	0.271158	8.15888	0.00865059	0.205442
Prr13	-0.199132	6.4927	8.15548	0.00866267	0.205442
Slc35g1	0.425437	2.5889	8.1474	0.00869145	0.205827
Pop1	0.268043	2.99395	8.1391	0.00872113	0.206233
Rspo3	-0.525194	1.12964	8.12586	0.00876872	0.20706
Arid2	0.148802	6.03641	8.10811	0.00883297	0.208236
Pard6b	-0.174956	6.50328	8.10512	0.00884385	0.208236
Foxf1	0.184254	7.99305	8.08768	0.00890754	0.209435
Ddit4l	-0.339666	2.03709	8.08311	0.00892433	0.209531
Nfatc4	-0.235403	4.87954	8.06321	0.00899777	0.210759
Zfp687	-0.162366	5.06689	8.05963	0.00901108	0.210759
Ttc38	-0.201748	4.95666	8.05573	0.00902557	0.210759
Gm30238	0.667141	1.08103	8.05509	0.00902795	0.210759
Ppfia4	-0.282663	3.62863	8.04682	0.00905878	0.211012
Sec16a	0.134893	6.45426	8.0453	0.00906445	0.211012
Mrm1	0.280762	3.12878	8.03447	0.00910503	0.211656
Trim16	0.175572	6.77951	8.02778	0.00913021	0.211755
Tns3	0.167952	8.59634	8.02481	0.00914141	0.211755
Ppp1r14d	-0.51131	1.7618	8.02308	0.00914793	0.211755
Lrrc1	-0.190454	4.86519	8.01675	0.00917189	0.211951
Spata7	-0.29596	2.6533	8.00916	0.00920066	0.211951
Lpcat1	-0.137032	8.85246	8.00771	0.0092062	0.211951
Gm34934	-0.448099	1.86128	8.00723	0.00920799	0.211951
Itpripl2	0.188254	7.75162	8.00369	0.00922148	0.211965
Dnah8	-0.312985	3.16949	7.98769	0.00928265	0.212868
Insyn2a	-0.849876	0.116261	7.98658	0.00928692	0.212868
Dynlt2b	-0.304906	2.94861	7.98269	0.00930188	0.212868
Qtrt2	0.16894	4.18556	7.97991	0.00931256	0.212868
Gypa	4.16853	2.53033	8.56089	0.00933447	0.213072
Dbp	1.20141	5.2926	8.54917	0.00935866	0.213194
Safb	0.162224	6.82519	7.96409	0.00937372	0.213194
Tspan4	0.434135	5.53619	8.29773	0.00938183	0.213194
Acin1	0.134904	7.56582	7.95779	0.00939817	0.213194
Trim62	-0.244585	4.68616	7.95612	0.00940467	0.213194
Rassf3	-0.140295	7.64095	7.94934	0.00943111	0.213499
Zfp449	0.299975	2.91588	7.93826	0.0094745	0.214186
Nova2	0.214903	5.36426	7.93267	0.00949644	0.21423
Ttc36	-0.367262	2.13551	7.92582	0.00952345	0.21423
Foxk1	0.176336	6.57188	7.92404	0.00953047	0.21423
H4c9	-0.996058	0.200546	7.92111	0.00954205	0.21423
Pstk	0.310734	3.14406	7.91846	0.00955254	0.21423
Dnaja1	0.473378	8.10452	8.31159	0.0095671	0.21423
Spag9	0.168054	7.3665	7.91086	0.0095827	0.21423
Arhgef28	-0.213566	5.46022	7.91015	0.0095855	0.21423
Rbm15b	0.140544	5.90688	7.90704	0.0095979	0.21423
Gm21781	0.351669	4.44578	7.96665	0.00960679	0.21423
Dyrk1b	-0.330671	4.31699	7.91575	0.00965253	0.214958
Atcayos	0.745197	0.270706	7.88413	0.00968956	0.215018
Mlph	-0.233162	5.30003	7.88371	0.00969125	0.215018
Zfp697	0.236957	5.1515	7.88262	0.00969563	0.215018
Gm17182	-0.669936	0.578185	7.87774	0.00971532	0.215018
Slc22a18	-0.374211	2.66948	7.87402	0.00973033	0.215018
Aak1	0.144745	6.14282	7.87235	0.00973709	0.215018
Wdr6	-0.163508	6.61775	7.86673	0.00975984	0.215018
Cep83os	-0.203542	3.73294	7.8634	0.00977334	0.215018
Ank2	0.395806	2.63381	7.86312	0.0097745	0.215018
Bag5	0.155413	5.5797	7.85706	0.00979912	0.215018
Hrct1	-0.28897	2.91919	7.85641	0.00980178	0.215018
Edc3	0.179044	5.47672	7.85386	0.00981219	0.215018
Wwp2	-0.150767	5.85544	7.84062	0.00986633	0.215522
Bhlha15	0.610443	1.70257	7.84044	0.00986708	0.215522
Dipk1b	-0.379486	2.52925	7.83862	0.00987454	0.215522
Mtrf1	-0.373505	2.15591	7.83237	0.00990025	0.215636
Snhg5	0.252845	3.87329	7.82879	0.00991503	0.215636
Eif2ak3	0.165943	5.33985	7.82779	0.00991913	0.215636
Dhx33	0.190546	4.8121	7.82244	0.00994126	0.215832
Glrx	-0.340247	5.35798	7.97391	0.00996832	0.216134
Gm14322	0.567603	1.68901	7.80725	0.0100043	0.21646
Mgat2	0.154475	5.86987	7.79916	0.0100381	0.21646
Luc7l	0.13751	6.20227	7.79515	0.0100549	0.21646
Dnajb5	0.230887	5.087	7.79417	0.010059	0.21646
Radil	-0.228476	4.88996	7.79232	0.0100667	0.21646
Lrch2	-0.492751	1.09631	7.79189	0.0100685	0.21646
Iars	0.175891	5.81237	7.79022	0.0100756	0.21646
Eda	-0.308428	2.39377	7.77379	0.0101448	0.217213
Usp54	0.197275	6.01792	7.76862	0.0101667	0.217213
Hsph1	0.646948	6.7748	8.26673	0.0101746	0.217213
Acot1	-0.658595	5.00162	8.23366	0.0101748	0.217213
Setdb1	0.137128	5.69159	7.76364	0.0101878	0.217213
Fry	0.216853	5.72093	7.76059	0.0102008	0.217213
Neat1	0.204741	11.3063	7.76004	0.0102031	0.217213
Sri	-0.121767	7.1489	7.75647	0.0102184	0.217256
Ankef1	0.937174	0.722169	7.77381	0.0102385	0.217404
Slc4a1	4.02749	3.63985	8.29748	0.0102866	0.218143
Gm45250	0.538682	2.17068	7.7347	0.0103117	0.218268
Gm44777	0.625684	2.10355	7.7415	0.0103378	0.218268
Gli2	0.337125	2.82482	7.72811	0.0103401	0.218268
Dhx35	-0.20936	3.8314	7.72683	0.0103456	0.218268
Gm48662	-0.392329	2.23805	7.7078	0.0104283	0.219729
Gm45819	0.809663	1.097	7.69829	0.0104698	0.220195
Nus1	0.170785	6.44559	7.69434	0.0104871	0.220195
Sox13	0.154574	7.04494	7.69177	0.0104984	0.220195
Kifc3	0.164468	6.18591	7.69051	0.010504	0.220195
Drp2	1.04336	-0.0837533	7.67995	0.0105505	0.220889
Gdpd2	-0.541807	3.59422	7.8744	0.010572	0.221057
Snhg12	0.31196	3.83127	7.66292	0.010626	0.221904
Prrc1	0.134502	6.20919	7.65466	0.0106629	0.221914
Gm47015	-0.759838	2.22325	7.81002	0.0106918	0.221914
Lep	1.63184	0.611007	7.96786	0.010697	0.221914
Klhl13	-0.291141	4.39521	7.64471	0.0107075	0.221914
Kras	0.145263	6.81253	7.64424	0.0107095	0.221914
Skap1	-0.401594	2.81027	7.64345	0.0107131	0.221914
Abhd15	0.431581	1.43972	7.63688	0.0107426	0.221914
Frmd5	0.449101	2.5649	7.63644	0.0107446	0.221914
Septin8	0.134933	6.81572	7.63278	0.0107611	0.221914
Tnfsfm13	-0.188681	4.73192	7.62843	0.0107808	0.221914
Slc20a1	0.202223	5.71842	7.62033	0.0108175	0.221914
Oxa1l	-0.16447	5.40111	7.61889	0.010824	0.221914
Plekhf1	0.354033	3.09598	7.61794	0.0108283	0.221914
Retn	1.40717	1.75196	8.01388	0.010839	0.221914
Bcl2a1a	-0.330308	2.97862	7.61268	0.0108523	0.221914
Map4k3	0.189283	7.09934	7.60913	0.0108685	0.221914
Dcaf11	-0.126629	6.85677	7.60834	0.0108721	0.221914
Tpcn2	0.262228	4.62739	7.60717	0.0108775	0.221914
Taf1c	0.225989	3.71581	7.60369	0.0108933	0.221914
Msc	-0.655969	0.779771	7.59987	0.0109109	0.221914
Pip5k1b	-0.20107	4.38974	7.59711	0.0109235	0.221914
Pnpla3	1.39713	1.02239	7.88025	0.0109235	0.221914
2610528J11Rik	-0.360761	2.56216	7.59218	0.0109462	0.222084
Slc24a4	0.216958	3.98153	7.58941	0.0109589	0.222084
Adgrl2	0.206007	7.00584	7.58569	0.0109761	0.222157
Cradd	-0.220238	3.48521	7.5759	0.0110213	0.222799
Spg21	-0.146397	5.82688	7.57147	0.0110419	0.222938
Taf12	0.206162	4.49294	7.56616	0.0110666	0.222938
Dot1l	0.219723	6.07619	7.56566	0.0110689	0.222938
Pdss1	0.329451	2.35567	7.55118	0.0111365	0.224026
Sphk1	0.250965	4.82549	7.53647	0.0112057	0.225142
Cep19	-0.232634	3.52497	7.53086	0.0112323	0.2254
Dll1	0.278554	5.55803	7.5775	0.011264	0.225594
Amd-ps3	0.543669	1.62651	7.52302	0.0112694	0.225594
Zbtb42	-0.167286	4.76706	7.5187	0.01129	0.225596
4933440N22Rik	-0.834843	0.298876	7.51111	0.0113262	0.225596
Uckl1os	-0.386609	2.79698	7.50941	0.0113343	0.225596
Ergic2	0.166264	5.75945	7.50866	0.0113379	0.225596
B4galt1	0.240081	7.38947	7.52235	0.0113576	0.225596
Cbx4	-0.166714	5.15102	7.5038	0.0113611	0.225596
Gm19951	0.425465	2.65639	7.50238	0.0113679	0.225596
Ngp	3.01316	0.867792	7.9905	0.0113793	0.225596
Ccn2	-0.246474	7.37055	7.51541	0.0114571	0.226394
Cd163	0.547112	2.92422	7.52861	0.0114585	0.226394
Zbed4	0.207978	4.44831	7.48308	0.0114609	0.226394
ENSMUSG00000120681.1	-0.629026	0.832882	7.47532	0.0114985	0.226661
Casp3	-0.229891	4.71598	7.47461	0.011502	0.226661
Echdc1	0.261637	5.06165	7.46328	0.0115571	0.227336
Gpd1	0.877445	5.62863	7.96199	0.0115812	0.227336
Prkar2b	0.385177	4.91607	7.64048	0.0115819	0.227336
Washc4	0.227954	5.60735	7.45624	0.0115916	0.227336
Gm13375	-0.281792	3.2284	7.44463	0.0116486	0.228182
Tmprss13	-0.502272	1.51187	7.4384	0.0116794	0.22828
Pcdh17	-0.188032	5.60959	7.43799	0.0116814	0.22828
Sh3bp1	-0.227557	5.20947	7.43469	0.0116977	0.228328
Zfp703	-0.196842	6.31103	7.43148	0.0117136	0.228366
Clasp1	0.160136	5.7914	7.42628	0.0117394	0.228598
Crybb3	-0.625302	0.852911	7.42249	0.0117582	0.228694
Gpr108	-0.158774	5.99222	7.4171	0.0117851	0.228945
Ssx2ip	-0.159867	4.88412	7.41326	0.0118043	0.229048
Ywhag	0.162642	7.19864	7.4045	0.0118481	0.229627
Tmem159	-0.168959	5.43239	7.38934	0.0119245	0.230432
Rtp3	-0.211954	4.67108	7.38805	0.011931	0.230432
Slc41a1	-0.154496	5.73379	7.38791	0.0119317	0.230432
H2-Q6	-0.35717	8.47616	7.58316	0.0120181	0.231564
Pzp	-0.865437	-0.0634521	7.36769	0.0120345	0.231564
Gpr4	0.238785	4.05549	7.36077	0.0120699	0.231564
Pigq	-0.125377	6.50301	7.36056	0.012071	0.231564
Gprc5c	-0.254529	4.26846	7.36035	0.012072	0.231564
Gjc1	0.163239	5.03861	7.3598	0.0120748	0.231564
Vipr2	-0.301601	5.13681	7.42312	0.0120992	0.231761
Sox17	0.219083	6.10262	7.34944	0.0121281	0.232043
Gm12966	-0.312906	3.06831	7.34643	0.0121436	0.232069
Rhbdl1	0.685297	0.892652	7.338	0.0121872	0.232632
Dysf	0.218541	4.71495	7.32372	0.0122613	0.233776
Syncrip	0.145253	6.95804	7.31805	0.0122909	0.234012
Fbxo25	-0.18704	4.43087	7.31589	0.0123022	0.234012
Dusp7	0.163174	6.87239	7.30867	0.01234	0.23446
Rnf122	-0.216047	3.9318	7.29474	0.0124134	0.235582
ENSMUSG00000121096.1	-0.264283	4.61559	7.29099	0.0124332	0.235686
Mmp11	-0.192091	5.44753	7.28744	0.012452	0.235764
B9d2	-0.273357	3.27163	7.28089	0.0124868	0.235764
Abhd4	-0.177872	6.42869	7.28011	0.0124909	0.235764
Smim22	-0.431365	2.29689	7.2794	0.0124947	0.235764
Gm2225	-0.32883	2.52844	7.27409	0.012523	0.236027
Tmem120b	0.256609	3.24195	7.27032	0.0125431	0.236136
Cacnb2	-0.23609	3.61678	7.26324	0.012581	0.236327
Trak2	0.177539	6.56371	7.26223	0.0125864	0.236327
Adgra2	0.122657	6.43459	7.26037	0.0125964	0.236327
Lncppara	-0.528063	1.71847	7.25507	0.0126249	0.236591
Dennd5b	0.18886	5.02913	7.25063	0.0126488	0.23677
Ocln	-0.15449	5.97978	7.24379	0.0126858	0.237191
Tinagl1	0.246779	6.90637	7.27972	0.012718	0.237524
Ppp1r14c	-0.201854	6.59855	7.21619	0.0128361	0.238832
Rnd3	-0.237507	4.72967	7.21453	0.0128452	0.238832
Zdhhc23	0.238832	3.12847	7.21177	0.0128604	0.238832
Msantd1	0.548033	0.859439	7.20779	0.0128823	0.238832
Dctn4	0.120728	6.39718	7.2044	0.0129009	0.238832
Tmem221	-0.264365	4.0559	7.20406	0.0129028	0.238832
Camkk1	0.219709	4.00295	7.20243	0.0129118	0.238832
Tnxb	0.305239	7.6423	7.33991	0.0129177	0.238832
Gstt1	-0.194196	6.28338	7.20114	0.0129189	0.238832
Pabpc4	0.202009	5.01288	7.1946	0.012955	0.239232
Cysltr2	-0.513296	1.15378	7.18739	0.0129951	0.239702
Arhgef19	-0.339953	3.61122	7.1844	0.0130117	0.239738
F420014N23Rik	0.425724	1.23619	7.17594	0.0130589	0.240339
Rorc	-0.213649	3.57836	7.17113	0.0130857	0.240413
Syt11	-0.176746	4.33147	7.16999	0.0130921	0.240413
Gm16439	0.750766	0.15696	7.16397	0.0131259	0.240705
Isoc1	-0.125853	6.47817	7.16022	0.013147	0.240705
Ampd3	0.23948	5.52015	7.15684	0.013166	0.240705
Actn4	0.122502	8.75673	7.15673	0.0131666	0.240705
Plekhm3	-0.157225	5.00351	7.14831	0.0132142	0.240925
Fkbp14	0.256185	4.2789	7.14816	0.013215	0.240925
Itpkb	0.157291	8.41228	7.14682	0.0132227	0.240925
Ggt6	-0.481735	0.93578	7.14212	0.0132493	0.241143
Renbp	-0.14904	4.88838	7.13937	0.0132649	0.24116
Percc1	-0.554602	1.46929	7.13409	0.0132949	0.241439
Cpn1	-0.335617	1.85027	7.11543	0.0134018	0.24311
Capn5	-0.15124	5.09372	7.1068	0.0134515	0.243743
Carhsp1	0.174989	7.28315	7.09578	0.0135152	0.244629
Acot2	-0.373396	4.09312	7.15064	0.0135665	0.244883
Pctp	-0.18874	4.05294	7.08605	0.0135719	0.244883
Phldb3	-0.362877	2.18951	7.08501	0.0135779	0.244883
Nudt11	-0.410464	1.50025	7.07702	0.0136246	0.244883
Mok	-0.3146	2.90578	7.0743	0.0136405	0.244883
4930412C18Rik	-0.478756	1.86235	7.07337	0.013646	0.244883
Wnt3a	0.210965	4.24148	7.07134	0.0136579	0.244883
Gls	0.157322	6.52038	7.07064	0.013662	0.244883
Phactr4	0.139674	6.13213	7.0704	0.0136634	0.244883
Timp3	0.143285	10.1389	7.06212	0.0137121	0.245195
Cyyr1	0.185848	8.51397	7.06186	0.0137137	0.245195
Dusp5	-0.300585	3.767	7.05985	0.0137255	0.245195
Mia3	0.157793	6.46694	7.05258	0.0137685	0.245559
Rp9	-0.197653	4.63817	7.04866	0.0137917	0.245559
Foxa1	-0.17702	5.56045	7.04502	0.0138133	0.245559
Atxn10	-0.120352	7.11288	7.04472	0.0138151	0.245559
Gspt1	0.152903	6.0849	7.04379	0.0138206	0.245559
Gm13136	0.734403	0.280059	7.03027	0.0139013	0.246726
Peds1	-0.160554	6.25842	7.02578	0.0139282	0.246731
Snhg18	-0.228427	4.49218	7.02521	0.0139316	0.246731
Zfp503	-0.264828	5.86816	7.08113	0.0139728	0.247058
Gm41381	0.675332	1.38553	7.01713	0.0139802	0.247058
Slc35f6	-0.146426	5.37443	7.01087	0.0140179	0.247351
Fmo4	-0.272071	2.54186	7.0094	0.0140268	0.247351
Car8	-0.2167	6.73629	7.0014	0.0140753	0.247939
Camsap1	0.205677	4.98476	6.99764	0.0140981	0.248065
Nipal3	-0.164215	6.81687	6.99526	0.0141126	0.248065
Lgi3	-0.152874	7.59515	6.9917	0.0141343	0.248115
Pla2g2d	-0.736339	1.76958	7.03917	0.0141539	0.248115
Pde7a	0.162314	5.6694	6.98399	0.0141814	0.248115
Pip4k2c	-0.115832	6.51326	6.98285	0.0141883	0.248115
Neil3	0.565381	1.38979	6.97873	0.0142136	0.248115
Cd209a	-0.429971	3.71101	7.04567	0.0142167	0.248115
Dok7	0.68195	0.537206	6.97504	0.0142362	0.248115
Dgkh	0.191986	5.94874	6.97415	0.0142417	0.248115
Auh	-0.165732	4.62881	6.97258	0.0142513	0.248115
Rfc2	-0.169246	5.22194	6.96743	0.0142831	0.248367
Ube3c	0.153054	5.57569	6.96425	0.0143027	0.248367
Pigg	0.198936	4.72495	6.96288	0.0143111	0.248367
Cx3cl1	-0.17885	6.31263	6.95679	0.0143489	0.248759
Sorbs3	0.192565	7.76102	6.95363	0.0143685	0.248761
6030458C11Rik	0.158291	4.6857	6.95001	0.0143909	0.248761
Pfkfb2	0.21996	5.08537	6.94946	0.0143944	0.248761
Plekhb1	-0.191373	6.30779	6.94593	0.0144164	0.248879
Cd48	-0.244868	4.64606	6.93369	0.0144928	0.249937
Gm49395	-0.559493	2.19949	6.95615	0.0145242	0.250049
Vrk2	-0.261886	3.3907	6.92781	0.0145298	0.250049
Igkv6-23	0.934564	-0.101811	6.91894	0.0145856	0.250211
Pak1	-0.177235	4.52738	6.91894	0.0145856	0.250211
A830082K12Rik	-0.421351	1.34231	6.91396	0.0146171	0.250211
Nhlrc2	0.144715	6.95185	6.91145	0.014633	0.250211
Zfp462	-0.269723	4.20303	6.91124	0.0146343	0.250211
Trabd	0.195302	5.87021	6.91061	0.0146383	0.250211
Zfp346	0.271815	5.09319	6.93699	0.0146526	0.250211
Polr1b	0.211234	4.27424	6.90476	0.0146754	0.250211
Slc25a43	0.809436	-0.0140754	6.90463	0.0146762	0.250211
Lrrc17	0.338445	2.951	6.90128	0.0146975	0.250315
Pitpnm2	0.158102	7.47542	6.89458	0.0147402	0.250533
Rras2	0.184915	5.90543	6.89279	0.0147517	0.250533
Acat2	0.218139	5.17453	6.8921	0.0147561	0.250533
Frem2	0.550682	0.936552	6.88789	0.014783	0.250663
Lratd1	-0.31327	3.72128	6.87996	0.0148339	0.250663
Spta1	2.35152	1.21055	7.2931	0.0148345	0.250663
Sh2d1b1	-0.284053	3.34304	6.87945	0.0148372	0.250663
Wdr12	0.217058	3.55106	6.8731	0.0148781	0.250663
Gm48529	-0.334292	3.24872	6.8725	0.0148819	0.250663
Cibar2	-0.483935	2.34592	6.87085	0.0148926	0.250663
Sema4a	-0.237573	5.97386	6.89624	0.0149032	0.250663
Gm44066	-0.523769	0.0462113	6.86853	0.0149076	0.250663
2210016F16Rik	-0.218082	4.91685	6.86719	0.0149163	0.250663
Pabpc4l	-0.688573	0.151988	6.86047	0.0149598	0.251138
Msantd2	0.18813	4.81164	6.85151	0.015018	0.251859
Edem1	0.195115	6.34854	6.84736	0.0150452	0.251974
Etaa1	-0.196632	3.7358	6.8443	0.0150651	0.251974
Nras	0.135011	6.60836	6.83994	0.0150937	0.251974
Vkorc1l1	0.142546	5.66802	6.83928	0.015098	0.251974
Acsm1	-0.314323	3.66325	6.83874	0.0151016	0.251974
Tbc1d2b	0.158074	6.67987	6.82311	0.0152044	0.253286
Pbx2	-0.134341	6.18921	6.82211	0.015211	0.253286
Arl6ip6	-0.179332	4.07926	6.81947	0.0152285	0.253321
Zc3h12c	0.213413	3.71976	6.81625	0.0152498	0.253419
Limk1	0.193654	4.8337	6.81331	0.0152693	0.253486
Gm55330	0.436988	3.3874	6.84601	0.0152931	0.25352
Zbtb22	-0.17079	5.12582	6.80837	0.0153022	0.25352
Dmkn	-0.322465	3.63421	6.80543	0.0153218	0.253588
Rev1	0.248084	4.22107	6.80118	0.0153501	0.253654
Ccnt2	0.16742	6.55521	6.79954	0.015361	0.253654
Smkr-ps	-0.419268	1.37331	6.79784	0.0153724	0.253654
Cass4	-0.37373	3.73703	6.82703	0.0153922	0.253654
Mindy4	-0.221397	3.62084	6.79299	0.0154049	0.253654
B130046B21Rik	0.297149	2.42689	6.78934	0.0154294	0.253654
Sgsm1	-0.342689	2.87206	6.78869	0.0154338	0.253654
Rabggta	-0.204451	5.03869	6.78332	0.0154699	0.253993
Tnfrsf14	0.351035	3.2353	6.77299	0.0155396	0.254588
Ldlrap1	-0.158521	5.90443	6.76925	0.0155649	0.254588
Podn	0.296597	5.73165	6.88124	0.0155757	0.254588
Pcif1	-0.122177	6.3988	6.76653	0.0155834	0.254588
Sucla2	0.11939	6.04875	6.76651	0.0155835	0.254588
Nudt9	-0.161748	5.26973	6.75902	0.0156345	0.255166
Hcar1	0.971668	0.571936	6.78986	0.0156699	0.255425
Fto	-0.129987	6.41701	6.74916	0.0157018	0.255425
Gm30571	0.50102	1.30525	6.7456	0.0157262	0.255425
Erich3	-0.380221	4.0381	6.82905	0.0157308	0.255425
6430548M08Rik	0.173911	6.5439	6.74032	0.0157625	0.255425
Amt	-0.263436	3.43932	6.74005	0.0157643	0.255425
Gm5628	-0.869511	-0.0388147	6.73891	0.0157722	0.255425
Bbs9	-0.202725	4.24908	6.73714	0.0157843	0.255425
Tfam	-0.188659	4.81214	6.73629	0.0157902	0.255425
Il17rb	0.760575	0.256901	6.73274	0.0158146	0.255457
Lbh	-0.203359	8.32485	6.73044	0.0158306	0.255457
Smarcc1	0.155267	5.54771	6.72925	0.0158388	0.255457
Cyp2s1	-0.263163	6.99982	6.78869	0.0159566	0.256744
Cpox	0.205315	4.59309	6.71137	0.0159629	0.256744
Cbx3-ps6	-0.517257	1.83516	6.711	0.0159655	0.256744
Loxl2	0.239761	5.63184	6.71667	0.0160335	0.257585
Akap12	0.188414	7.706	6.69308	0.016091	0.258257
Hspa9	0.128876	7.49258	6.68845	0.0161236	0.258528
Gimap1	-0.24038	5.2414	6.68395	0.0161554	0.258785
ENSMUSG00000120362.1	-0.412344	1.58833	6.68063	0.0161788	0.258908
B3galt2	1.05903	0.891574	6.80142	0.0162224	0.259088
Apol11b	3.68576	3.04271	7.09322	0.0162575	0.259088
Fam187b	0.307785	2.23825	6.66872	0.0162633	0.259088
Mnat1	-0.182125	3.98999	6.66837	0.0162658	0.259088
Ctnnd1	0.120986	8.99176	6.66794	0.0162689	0.259088
2510046G10Rik	-0.624805	0.637994	6.66557	0.0162858	0.259106
Piezo1	0.193021	7.45932	6.66153	0.0163146	0.259109
Nek2	-0.327664	3.87759	6.66112	0.0163175	0.259109
Elmo2	-0.122082	6.65847	6.65597	0.0163544	0.259444
Rasgrp3	0.187559	7.04524	6.65194	0.0163832	0.259652
Tmem53	-0.416316	2.18507	6.64301	0.0164474	0.260417
Agtrap	-0.187896	6.27786	6.63129	0.0165321	0.261316
Myct1	-0.201537	6.28516	6.63077	0.0165359	0.261316
Cstpp1	-0.176824	4.7242	6.62364	0.0165877	0.261526
Cdc42bpb	0.147232	7.59204	6.62259	0.0165953	0.261526
Cdc42ep4	0.196834	7.26737	6.62236	0.016597	0.261526
Arl3	-0.206506	4.62607	6.61806	0.0166283	0.261767
Dffa	0.19248	4.52099	6.61171	0.0166747	0.261767
Gm17080	0.916762	-0.0794957	6.61164	0.0166752	0.261767
Casp8	-0.178348	5.85395	6.61153	0.016676	0.261767
ENSMUSG00000119996.1	0.481263	2.56325	6.60849	0.0166983	0.261867
Lrrc10b	-0.290044	3.84021	6.59805	0.016775	0.262637
Gm10575	0.263004	3.55047	6.59745	0.0167794	0.262637
B930095G15Rik	0.301851	2.47949	6.59347	0.0168087	0.262846
B3gnt7	-0.312271	3.43715	6.57901	0.0169158	0.264056
Uhrf2	0.142301	5.55099	6.57664	0.0169335	0.264056
Nxf1	0.154757	7.41783	6.57653	0.0169343	0.264056
Tpp2	0.169635	5.92215	6.56961	0.0169859	0.264163
Wwc2	0.176916	7.03259	6.56804	0.0169976	0.264163
Tal1	0.200539	4.73429	6.56548	0.0170167	0.264163
Fam161a	-0.302201	4.26195	6.56543	0.0170172	0.264163
9330133O14Rik	-0.257715	2.5557	6.56485	0.0170215	0.264163
Ints3	0.137233	5.97108	6.55816	0.0170716	0.264455
ENSMUSG00000120754.1	0.662316	0.585301	6.55804	0.0170725	0.264455
Zfp418	-0.433598	1.79568	6.55087	0.0171264	0.264747
Kcng1	0.70586	0.0465444	6.54773	0.0171502	0.264747
D16Ertd472e	-0.21522	4.57569	6.54757	0.0171513	0.264747
Slc2a12	-0.235282	3.92652	6.54698	0.0171558	0.264747
B130024G19Rik	-0.298919	3.49988	6.54426	0.0171763	0.264815
4732491K20Rik	-0.509149	0.545955	6.53971	0.0172108	0.26498
Ddx50	0.1048	6.37621	6.53859	0.0172193	0.26498
Mest	0.353174	2.81046	6.5257	0.0173173	0.266083
Pdcd11	0.148138	5.40933	6.52491	0.0173233	0.266083
Dnaaf1	-0.373642	2.58758	6.5214	0.0173501	0.266118
Cacnb1	-0.279513	3.41419	6.51848	0.0173724	0.266118
Kdm5c	0.153688	6.20227	6.51826	0.0173742	0.266118
Zfp638	0.181443	6.25291	6.50798	0.017453	0.267077
Zfand1	-0.222914	3.89482	6.4999	0.0175153	0.267389
Zfp827	-0.267548	3.85634	6.49674	0.0175398	0.267389
Polr1a	0.168332	4.83003	6.4956	0.0175486	0.267389
Eps15l1	0.1257	6.04978	6.49524	0.0175513	0.267389
Klkb1	-0.566521	0.445071	6.49234	0.0175738	0.267389
Gas2l1	-0.202384	6.10015	6.49168	0.017579	0.267389
Cyth3	0.136599	8.24925	6.4906	0.0175873	0.267389
Adap2	0.316746	3.93338	6.4864	0.01762	0.267638
Tubgcp6	0.182252	4.90587	6.47188	0.0177332	0.268452
Bcap29	-0.163683	4.70132	6.47033	0.0177454	0.268452
Tor4a	-0.140203	5.71198	6.47029	0.0177457	0.268452
Kpna1	0.162523	5.75266	6.46987	0.017749	0.268452
Ankrd37	0.612641	1.92873	6.49099	0.0177553	0.268452
Rassf9	-0.233082	5.10433	6.46411	0.0177942	0.26866
Uso1	0.139193	6.48143	6.46316	0.0178017	0.26866
Tmem184a	-0.158533	4.90283	6.45965	0.0178293	0.268701
Gm45552	-0.66751	0.404163	6.45866	0.0178371	0.268701
Gm37795	0.346712	2.60781	6.44398	0.0179532	0.270203
Hdgfl2	0.138996	5.93585	6.43837	0.0179979	0.270405
Plxna3	0.294322	3.21295	6.43635	0.0180139	0.270405
Xylt2	-0.187933	4.87792	6.43545	0.0180211	0.270405
Zzz3	0.141222	5.98402	6.43203	0.0180484	0.270405
Flnc	0.308172	4.15424	6.43999	0.0180575	0.270405
Arfgap3	0.128131	5.37863	6.42819	0.0180791	0.270405
Tmem154	-0.20509	4.47212	6.42785	0.0180818	0.270405
Mn1	0.360479	2.95571	6.42375	0.0181147	0.270579
Zfp830	0.225792	3.7692	6.42023	0.0181429	0.270579
Gm16638	-0.39926	1.84369	6.41847	0.018157	0.270579
Ddx10	0.145875	4.5312	6.41818	0.0181594	0.270579
Ppp1r3c	-0.275471	4.49107	6.41413	0.0181919	0.270819
Dld	0.136717	6.18978	6.40677	0.0182513	0.271458
Kank2	0.149357	7.50958	6.39873	0.0183165	0.271976
Acp5	0.277342	4.19057	6.39838	0.0183193	0.271976
Gm37844	-0.580452	0.891779	6.38564	0.018423	0.272883
Gypc	-0.187178	4.8738	6.38495	0.0184287	0.272883
Med30	-0.219136	4.02837	6.38477	0.0184302	0.272883
Scnn1b	-0.159312	6.8724	6.37948	0.0184735	0.27311
Kitl	0.180324	7.81244	6.37861	0.0184806	0.27311
Agt	0.733861	0.0828196	6.37681	0.0184953	0.27311
Ptch1	-0.151092	6.32184	6.37075	0.0185451	0.273398
Smc6	0.14282	5.8774	6.3703	0.0185488	0.273398
Traf1	-0.141118	6.07054	6.36836	0.0185648	0.273398
Immt	0.119045	6.61003	6.36362	0.0186039	0.273729
Ylpm1	0.148904	5.64471	6.35578	0.0186688	0.27439
Zfp207	0.109431	7.37196	6.35279	0.0186936	0.27439
Amd1	0.130455	6.46025	6.35214	0.018699	0.27439
Osbpl3	-0.180273	5.27776	6.34446	0.0187629	0.274733
Cidec	0.702331	4.40933	6.67639	0.0187668	0.274733
Trrap	0.148234	6.33284	6.34331	0.0187724	0.274733
Guca1b	0.545616	0.338598	6.33587	0.0188346	0.275311
Car14	-0.324641	4.19895	6.36464	0.0188603	0.275311
BC002059	-0.240467	3.48248	6.33258	0.0188622	0.275311
Ubl7	-0.136378	5.45269	6.32044	0.0189643	0.276236
Xpo1	0.226977	7.02695	6.34779	0.0189705	0.276236
Ppfia1	0.129358	6.03217	6.31905	0.018976	0.276236
Ehd3	0.157134	4.83465	6.31011	0.0190516	0.277091
Apol7c	-0.446392	1.99632	6.3062	0.0190848	0.277313
Gm5547	-0.571214	0.838334	6.30434	0.0191006	0.277313
Chd9	0.129131	6.49245	6.29438	0.0191855	0.2783
Snx7	-0.217261	4.99625	6.29162	0.019209	0.278302
8430429K09Rik	-0.359111	1.6875	6.2904	0.0192195	0.278302
B530045E10Rik	-0.521128	1.70121	6.28435	0.0192714	0.278484
Cnpy2	-0.181632	5.35966	6.28385	0.0192757	0.278484
Stimate	-0.146557	5.37152	6.28275	0.0192852	0.278484
Ifngr2	-0.184699	6.16918	6.28103	0.0192999	0.278484
Nat8l	0.705781	1.86472	6.35396	0.0193206	0.278539
Dhx9	0.149196	7.12734	6.27643	0.0193395	0.278552
Sash1	-0.181934	7.051	6.27416	0.0193591	0.278552
Osbpl10	-0.278254	2.72253	6.27151	0.019382	0.278552
Slitrk6	-0.506196	1.43218	6.27066	0.0193893	0.278552
Arhgef26	0.171507	6.89631	6.26646	0.0194257	0.278627
Ntf5	-0.36966	2.3387	6.26614	0.0194285	0.278627
Chst8	0.439251	2.28093	6.26079	0.0194748	0.278826
Gas5	0.17988	6.58284	6.25949	0.0194861	0.278826
Trim8	-0.167365	6.97412	6.25868	0.0194932	0.278826
Fibin	-0.185836	5.76916	6.25188	0.0195524	0.279429
Scmh1	-0.134884	5.61886	6.24249	0.0196345	0.280342
Klf16	0.221729	4.36575	6.24068	0.0196504	0.280342
Fbxo46	-0.271219	3.98757	6.22959	0.019748	0.281274
Fndc7	-0.374207	1.81968	6.22937	0.0197499	0.281274
Tbck	-0.163002	4.25168	6.22581	0.0197813	0.281342
Fam98a	0.136679	5.23249	6.22407	0.0197968	0.281342
Ttc19	0.161697	4.3471	6.22133	0.0198209	0.281342
Ctif	-0.176987	4.6979	6.21932	0.0198388	0.281342
Abce1	0.155829	6.49769	6.21816	0.0198491	0.281342
Myo9b	0.149961	6.59034	6.21722	0.0198574	0.281342
Zfp607a	-0.390271	2.16985	6.2146	0.0198807	0.281429
Nup160	0.207048	4.56256	6.21149	0.0199083	0.281436
Golga1	0.202511	4.95201	6.21027	0.0199192	0.281436
Nub1	-0.11637	6.81212	6.2079	0.0199403	0.281436
Enpp5	-0.121512	6.73811	6.20685	0.0199497	0.281436
Sik3	0.140488	6.19395	6.20448	0.0199708	0.281493
St14	-0.230011	5.85525	6.22213	0.0200364	0.282174
Ccnjl	-0.404008	2.18206	6.19371	0.0200673	0.282368
Pomk	-0.195764	3.97701	6.19073	0.020094	0.282503
Tmem9	-0.201436	4.8504	6.18159	0.0201764	0.283418
Morc2a	0.127902	5.59321	6.17715	0.0202166	0.28374
Cand2	-0.315822	2.95833	6.16957	0.0202854	0.283912
Rpgrip1	-0.475461	3.0025	6.20881	0.0202882	0.283912
Dusp23	-0.257656	3.9094	6.16761	0.0203032	0.283912
Fam241b	-0.316864	2.67576	6.16727	0.0203063	0.283912
Ahr	-0.204156	6.74029	6.16628	0.0203152	0.283912
Gm15542	0.483524	4.72752	6.39571	0.0203388	0.284
Apbb3	0.237418	4.34013	6.15663	0.0204033	0.284631
Tube1	-0.523245	0.980042	6.15496	0.0204186	0.284631
Klrc1	0.478003	2.65977	6.14979	0.020466	0.284972
Col23a1	-0.137078	6.63715	6.14714	0.0204903	0.284972
Ncoa5	0.110991	5.73289	6.14662	0.0204951	0.284972
Lrrc49	-0.195969	3.93818	6.13325	0.0206184	0.286444
Myom3	-0.455492	2.11947	6.13109	0.0206384	0.28648
Chn2	-0.229976	3.33815	6.12399	0.0207043	0.287013
Gm38910	-0.264883	3.00145	6.12051	0.0207367	0.287013
H3c4	1.08591	-0.497508	6.11981	0.0207431	0.287013
Pvr	0.200038	5.76401	6.11764	0.0207633	0.287013
Rad54b	0.608331	0.790105	6.11655	0.0207735	0.287013
Gm16136	-0.339423	2.76274	6.11272	0.0208093	0.287013
1500009L16Rik	0.426435	1.9549	6.11191	0.0208169	0.287013
Slc5a12	-0.42362	1.51828	6.10865	0.0208474	0.287013
Mical1	-0.134654	5.82101	6.10847	0.020849	0.287013
Dchs1	0.170207	4.93508	6.10736	0.0208595	0.287013
Efnb2	0.170287	7.85803	6.10636	0.0208689	0.287013
Lpin1	0.239056	5.3695	6.1157	0.0209136	0.287387
Zfp617	0.16086	4.84067	6.09354	0.0209894	0.287681
Gm2a	-0.183701	6.92524	6.0934	0.0209908	0.287681
Cdh24	0.398396	1.47474	6.09207	0.0210034	0.287681
Glmp	-0.137317	6.6324	6.0919	0.021005	0.287681
Gm10435	0.695383	0.672612	6.08834	0.0210386	0.287902
Mdc1	0.177803	5.26582	6.08561	0.0210644	0.288015
Hjurp	0.144353	6.38813	6.08287	0.0210904	0.288116
Gm26813	-0.634373	0.286976	6.08114	0.0211069	0.288116
Colq	-0.242736	5.67287	6.10805	0.0211523	0.288351
Meox1	-0.194179	4.30639	6.07472	0.0211679	0.288351
Sbf1	0.138998	6.58914	6.0738	0.0211767	0.288351
Gm15222	-0.345624	1.93767	6.06858	0.0212265	0.28879
Fst	0.474571	2.0491	6.06645	0.0212468	0.288827
Pak2	0.123812	7.07085	6.05985	0.0213101	0.28934
Rit1	-0.135538	5.50423	6.05884	0.0213198	0.28934
Ube2h	-0.112432	7.37915	6.05296	0.0213764	0.289869
Wars1	-0.260241	7.64909	6.11874	0.0214478	0.290598
R3hdm1	0.168164	5.55862	6.04302	0.0214723	0.29069
Sfmbt1	-0.172256	4.43837	6.04117	0.0214902	0.290693
Emp1	0.192938	8.10998	6.03783	0.0215225	0.290891
Mcc	0.21722	6.45233	6.05746	0.0215454	0.290961
Rnf207	0.68997	1.27182	6.04504	0.0215695	0.291046
Spen	0.201493	6.13812	6.02277	0.0216693	0.291858
Zer1	-0.154623	5.65078	6.0217	0.0216798	0.291858
Bicd2	0.126271	7.13812	6.01843	0.0217118	0.291858
Arf2	0.141028	5.97022	6.01779	0.021718	0.291858
Tubb2b	0.30967	3.33996	6.01775	0.0217184	0.291858
Raph1	0.186975	6.60813	6.01108	0.0217839	0.292499
Slc25a29	0.308169	2.86506	6.0074	0.0218201	0.292734
Spata2l	-0.293586	2.58168	6.00568	0.021837	0.292734
Smim20	-0.212318	3.84895	5.98941	0.0219982	0.293515
Tspan1	-0.224754	6.09946	6.01745	0.0220057	0.293515
Fip1l1	0.0972795	6.14957	5.9863	0.0220291	0.293515
Ganc	-0.186627	4.55829	5.986	0.0220321	0.293515
Nck2	-0.115319	5.65953	5.98545	0.0220375	0.293515
Fcna	1.22716	-0.10477	6.05691	0.0220423	0.293515
Igsf5	-0.189909	4.36406	5.98469	0.0220451	0.293515
Enpp2	0.155027	6.61517	5.98435	0.0220485	0.293515
Wnk4	-0.199545	4.01073	5.9836	0.022056	0.293515
Tpd52	-0.142754	6.33804	5.98119	0.02208	0.293596
Slc7a1	0.193605	4.56394	5.97902	0.0221017	0.293648
Ccdc40	-0.287523	4.44022	5.99176	0.0221321	0.293814
Ift22	-0.226893	4.29133	5.97295	0.0221625	0.293979
Gipc2	-0.163422	5.17656	5.96988	0.0221933	0.294151
Dpy19l3	-0.202056	4.06178	5.96693	0.0222229	0.294184
Rsl1d1	0.151426	5.65199	5.96346	0.0222578	0.294184
Stc1	0.285213	3.07681	5.96318	0.0222607	0.294184
Dnal4	-0.197951	4.70134	5.96251	0.0222674	0.294184
Col4a1	0.178278	10.0906	5.95944	0.0222984	0.294356
Ccdc134	0.236099	4.10872	5.95499	0.0223433	0.294713
Acap2	0.155757	6.6662	5.94535	0.022441	0.295764
Btg2	-0.339811	7.33625	6.1271	0.0224831	0.296082
Msl3l2	-0.223958	4.10068	5.93743	0.0225217	0.296353
Espn	-0.331995	2.86365	5.92815	0.0226166	0.297302
Tbx5	0.157594	6.02954	5.92586	0.0226401	0.297302
Slc35g3	-0.845974	-0.199544	5.92508	0.0226482	0.297302
Mxd4	0.149155	8.11701	5.92172	0.0226827	0.297518
Nupr1	-0.265793	6.9587	6.00707	0.0227778	0.298527
Ccny	0.112729	6.82343	5.90884	0.0228156	0.298602
Gm14403	0.427937	2.21974	5.90554	0.0228497	0.298602
Dlx1as	0.659153	0.621112	5.90553	0.0228498	0.298602
Cfap77	-0.426028	2.74741	5.90492	0.0228562	0.298602
Epha2	0.178889	6.5094	5.89802	0.0229278	0.2993
Afap1	0.145961	5.3308	5.89192	0.0229915	0.299565
Slc25a17	-0.135558	5.81225	5.88813	0.0230311	0.299565
Gm6627	0.635071	0.0101441	5.88796	0.0230328	0.299565
Tars2	0.173508	4.60919	5.88792	0.0230332	0.299565
Glul	0.25802	8.33569	5.94822	0.0230392	0.299565
Lmtk2	-0.152167	6.20889	5.88535	0.0230601	0.299599
Tex26	-0.535138	1.05895	5.88278	0.0230871	0.299713
Zbtb46	0.186551	5.55559	5.88104	0.0231053	0.299713
Slc25a37	0.358153	6.02984	6.07498	0.0231729	0.300079
Lamb1	0.187911	7.33705	5.87372	0.0231824	0.300079
Ttll4	0.17798	5.51349	5.8718	0.0232026	0.300079
Cln6	-0.191933	4.96012	5.87142	0.0232066	0.300079
Napg	0.14309	5.49014	5.86907	0.0232314	0.300163
Nova1	-0.290036	3.00842	5.86642	0.0232594	0.300289
Sergef	-0.309404	2.49869	5.86331	0.0232923	0.300478
Zbtb40	0.186358	3.94791	5.85644	0.0233652	0.301183
Tmem203	-0.308338	2.60979	5.85193	0.0234132	0.301565
Tcp11l2	-0.209842	6.23892	5.86267	0.0234475	0.301667
Atg7	-0.142236	5.50669	5.84774	0.0234579	0.301667
Pusl1	0.239601	3.09258	5.84523	0.0234847	0.301775
Ano10	-0.126348	5.68574	5.83386	0.0236066	0.303105
Dip2b	0.123946	5.4195	5.82537	0.023698	0.304042
Atf7	0.124383	6.57231	5.82124	0.0237427	0.304377
Efna4	-0.436999	1.36474	5.81801	0.0237777	0.304497
Fam117b	0.168179	6.17101	5.81695	0.0237891	0.304497
Nrxn2	-0.3259	3.93952	5.83294	0.0238253	0.304723
Or5m3b	0.474518	1.6719	5.80801	0.0238863	0.305029
Zc3h7a	0.159655	6.91483	5.80691	0.0238983	0.305029
Sat2	-0.391633	1.7379	5.8044	0.0239256	0.305029
Ccdc42	-0.420144	1.752	5.80388	0.0239313	0.305029
Nudc-ps1	-0.494445	1.0775	5.8029	0.023942	0.305029
C630043F03Rik	-0.34782	2.88149	5.80061	0.0239671	0.305111
Haghl	-0.251203	4.13146	5.79377	0.0240419	0.305828
Cebpg	0.145654	6.75463	5.78543	0.0241337	0.30641
Sntn	-0.417952	3.41496	5.82479	0.0241414	0.30641
Tmem164	-0.133706	6.81642	5.78381	0.0241516	0.30641
Zfand4	-0.394322	2.12112	5.78283	0.0241623	0.30641
1810008I18Rik	-0.377445	1.75152	5.77869	0.024208	0.306753
Mmp17	-0.317887	2.22845	5.77134	0.0242894	0.307339
Foxk2	0.129997	5.8976	5.77113	0.0242918	0.307339
Cldn2	-0.622857	1.90644	5.83547	0.0243151	0.307339
Gm9917	0.179773	6.19599	5.76778	0.024329	0.307339
Comt	-0.130296	6.37046	5.76577	0.0243514	0.307385
Rfx5	-0.147153	5.09989	5.76259	0.0243868	0.307521
Pkd1	0.154975	7.53353	5.76144	0.0243996	0.307521
Dok4	0.150493	5.53675	5.75782	0.02444	0.307795
Moap1	0.584301	1.98396	5.782	0.0244695	0.30793
Polr1c	-0.182401	4.68268	5.74796	0.0245504	0.308545
Ear1	-0.302768	4.85011	5.81651	0.0245719	0.308545
Cdc42ep3	-0.160622	5.3776	5.7458	0.0245747	0.308545
Gm27252	0.64648	0.398766	5.74315	0.0246045	0.308576
Fzd4	0.213463	7.33382	5.75887	0.0246147	0.308576
Tbc1d5	-0.138358	5.02117	5.7393	0.0246479	0.308642
Adamts15	0.297593	6.03589	5.86869	0.0246576	0.308642
Abi3	0.210714	6.19962	5.75295	0.0247067	0.309021
Pnn	0.156795	6.97892	5.73054	0.0247469	0.309038
Rbfox2	0.160263	6.41731	5.72945	0.0247593	0.309038
Fos	-1.02041	5.85082	6.04861	0.0247644	0.309038
Dbr1	-0.156678	3.91459	5.71994	0.0248673	0.309945
Cd109	0.3686	1.78192	5.71928	0.0248748	0.309945
Msx1	-0.412851	2.01914	5.71534	0.0249198	0.31027
Gm10824	-0.425339	1.24582	5.7108	0.0249717	0.310471
Dynlt4	-0.348385	3.19622	5.70878	0.0249948	0.310471
Gm17029	0.629494	0.384571	5.70804	0.0250032	0.310471
Smim6	-0.240516	4.34798	5.70733	0.0250114	0.310471
Camk2n1	-0.139835	6.39322	5.70449	0.025044	0.310641
Cfap52	-0.290067	3.72114	5.70271	0.0250644	0.310659
Gm30025	-0.568408	0.375659	5.69963	0.0250999	0.310864
Slc6a9	-0.171232	5.53163	5.69288	0.0251777	0.311044
Prune1	-0.161307	4.85674	5.69123	0.0251967	0.311044
Baiap2	0.161411	5.82211	5.69072	0.0252026	0.311044
Shroom4	0.131564	5.75447	5.6894	0.0252179	0.311044
Akap1	0.167073	5.15768	5.68911	0.0252212	0.311044
Irx1	0.269435	6.31137	5.78391	0.025228	0.311044
Gm6206	-0.264994	2.88158	5.68545	0.0252636	0.31125
Elmod3	-0.200733	4.28201	5.68034	0.025323	0.311727
Gm17344	-0.442739	2.56662	5.67885	0.0253402	0.311727
Gm11353	-1.24054	-0.169409	5.70235	0.0253866	0.312064
Spef1	-0.207585	4.85829	5.67064	0.0254359	0.31236
Kansl3	0.115464	6.49363	5.66705	0.0254779	0.31236
Cdc20b	0.824892	0.141864	5.6662	0.0254879	0.31236
Kdm8	-0.227479	2.79882	5.66433	0.0255098	0.31236
Top1	0.175124	6.86981	5.66416	0.0255117	0.31236
ENSMUSG00000036097.9	0.221091	5.0712	5.66305	0.0255247	0.31236
Kcnh4	-0.4952	0.40369	5.65968	0.0255643	0.312611
Ccdc113	-0.320564	3.28822	5.65141	0.0256616	0.313236
Tmem116	-0.261206	3.24297	5.65137	0.0256621	0.313236
Acap3	0.151214	5.2185	5.64923	0.0256874	0.313236
Hace1	0.204738	4.39906	5.64887	0.0256917	0.313236
Grem2	-0.180313	6.34614	5.64371	0.0257527	0.313748
Glb1	-0.171435	4.84447	5.63446	0.0258624	0.314789
Atp10b	0.929234	-0.09044	5.63328	0.0258765	0.314789
Sorbs1	0.55555	4.43487	5.86713	0.0259348	0.314986
Ctxn1	-0.289484	3.66702	5.6276	0.0259442	0.314986
Trim10	3.50455	1.8693	5.93638	0.0259585	0.314986
ENSMUSG00000090098.9	0.936076	0.355509	5.64488	0.0259693	0.314986
Phf24	-0.21015	4.48986	5.61819	0.0260568	0.315127
Dnai2	-0.260134	3.98053	5.61643	0.0260779	0.315127
Vasn	0.183355	5.68391	5.61577	0.0260859	0.315127
Kcnk6	0.170235	4.76433	5.61496	0.0260956	0.315127
Ormdl3	0.176479	5.45823	5.61445	0.0261017	0.315127
Dusp11	0.14778	7.29126	5.61419	0.0261048	0.315127
Pde10a	0.510274	0.44027	5.61126	0.0261401	0.315127
Ift57	-0.179974	4.32102	5.61016	0.0261534	0.315127
Zmiz1	0.16285	7.6255	5.6093	0.0261638	0.315127
Ear2	-0.25715	6.44114	5.69188	0.0261954	0.315127
Alas2	1.53939	7.04785	5.9151	0.0262013	0.315127
Atp7b	0.277679	5.4913	5.68166	0.0262111	0.315127
2010320M18Rik	-0.29344	2.56481	5.60127	0.0262607	0.315401
Snx24	-0.20515	3.80125	5.60026	0.0262729	0.315401
Gde1	-0.132707	6.74947	5.59874	0.0262914	0.315401
Atg4b	0.105143	5.86261	5.59178	0.0263759	0.316183
Slc1a4	-0.204101	5.02437	5.58891	0.0264108	0.316262
Eno4	-0.335533	3.60693	5.58807	0.0264209	0.316262
Thnsl2	-0.260467	3.25393	5.58265	0.0264871	0.316823
Eva1a	-0.320338	2.70961	5.57511	0.0265793	0.317538
Gm26878	0.521663	1.66678	5.57461	0.0265855	0.317538
Orm2	-0.857893	0.560491	5.62532	0.0266521	0.318102
Mtrf1l	0.256555	2.82931	5.56704	0.0266786	0.318187
Dusp14	-0.159328	5.00224	5.56308	0.0267273	0.318275
Yipf3	-0.162694	6.06779	5.56273	0.0267317	0.318275
ENSMUSG00000121238.1	-0.396951	1.71039	5.56162	0.0267454	0.318275
Fli1	0.143461	5.4734	5.56017	0.0267634	0.318275
Manbal	-0.175088	5.0524	5.55737	0.026798	0.318456
A330023F24Rik	-0.551504	3.75253	5.73522	0.0268308	0.318616
Fam78b	0.245746	3.52722	5.5453	0.0269479	0.319775
Kpna4	0.135917	6.87641	5.54083	0.0270035	0.320204
Gm49890	-0.473165	0.850059	5.53689	0.0270527	0.320213
2310022B05Rik	-0.158891	6.68322	5.53639	0.027059	0.320213
Bik	-0.264813	3.17907	5.5361	0.0270627	0.320213
Srp54c	0.114092	5.82232	5.53447	0.0270831	0.320223
Flot2	-0.140272	6.69956	5.52683	0.0271789	0.321126
Wdr81	0.191844	5.50156	5.52505	0.0272013	0.321159
Arhgap17	0.12637	5.99272	5.51797	0.0272905	0.321802
Gm10125	-0.297205	1.88867	5.51743	0.0272974	0.321802
Crls1	0.153969	4.35682	5.51608	0.0273145	0.321802
Gm6213	-0.669999	0.343884	5.51388	0.0273423	0.321899
Gm47138	-0.771433	-0.187356	5.51027	0.027388	0.322206
Rfk	-0.122768	6.68288	5.50628	0.0274387	0.322225
Ppat	0.191581	4.26679	5.50529	0.0274512	0.322225
Naaa	-0.145138	6.32515	5.50529	0.0274513	0.322225
Mreg	-0.301545	2.42103	5.50397	0.0274681	0.322225
Dlat	0.121573	5.47351	5.49831	0.0275401	0.32284
Rab27a	-0.166886	6.3144	5.49648	0.0275635	0.322883
Stn1	-0.161802	4.08709	5.49279	0.0276107	0.323134
Ntn4	-0.143724	7.00236	5.48963	0.0276511	0.323134
Rgs3	-0.164681	6.61771	5.48821	0.0276694	0.323134
Ppan	0.240001	4.34853	5.48386	0.0277252	0.323134
Smoc1	0.54048	2.72649	5.5557	0.0277481	0.323134
Acox2	-0.303638	3.82913	5.4812	0.0277594	0.323134
Edil3	0.228863	4.28022	5.48069	0.027766	0.323134
Styx	0.191586	5.14493	5.48045	0.0277691	0.323134
Mettl27	-0.278968	3.63087	5.47957	0.0277804	0.323134
Mkks	0.208786	3.87501	5.47948	0.0277815	0.323134
Rbm4b	0.190497	5.2862	5.47424	0.0278491	0.323692
BC037704	0.578179	0.452663	5.47101	0.0278909	0.323816
Ccdc85a	0.188091	5.28947	5.46935	0.0279124	0.323816
Lrpprc	0.153994	5.07227	5.46885	0.0279189	0.323816
Dhrs3	-0.221243	6.64621	5.49928	0.0279677	0.324153
Lmcd1	-0.221133	4.47294	5.46056	0.0280264	0.324605
Xlr	-0.438913	2.16307	5.45777	0.0280629	0.324635
Ppp1r16a	-0.137731	5.97543	5.45733	0.0280685	0.324635
Ddx59	-0.248393	3.01074	5.45346	0.028119	0.324824
Tmem109	-0.144021	7.32205	5.45305	0.0281244	0.324824
Fbxo36	-0.290064	3.00175	5.44871	0.0281811	0.324895
Lrrc70	-0.412733	1.08745	5.44839	0.0281853	0.324895
2900089D17Rik	0.40858	2.09531	5.44436	0.0282381	0.324895
Sdhaf1	-0.263142	3.38239	5.44426	0.0282394	0.324895
Kdm2b	-0.167457	4.5561	5.4441	0.0282416	0.324895
Nppa	1.50023	3.81653	5.73486	0.0282492	0.324895
St7l	0.1495	4.69255	5.44176	0.0282723	0.324933
Prrc2c	0.121704	7.23537	5.43834	0.0283173	0.325112
5330413P13Rik	-0.518839	1.39027	5.436	0.0283481	0.325112
Ipo7	0.145599	6.81888	5.43458	0.0283668	0.325112
Mapk11	0.20829	4.22954	5.43457	0.0283669	0.325112
Gm37584	0.685302	-0.147112	5.42862	0.0284455	0.325572
Slc39a11	-0.190142	4.00882	5.42752	0.0284601	0.325572
Dusp1	-0.495361	7.43367	5.67866	0.0284665	0.325572
R3hdm2	-0.121559	7.01923	5.42399	0.0285068	0.325713
Rab3a	0.23767	4.14381	5.42311	0.0285184	0.325713
Hsd17b11	-0.101409	6.68031	5.41886	0.0285749	0.325927
Dpcd	-0.211126	4.33975	5.41871	0.0285769	0.325927
Rrp8	0.163974	4.35582	5.41162	0.0286713	0.326753
Resf1	0.220253	6.7651	5.44331	0.028702	0.326753
Dido1	0.157452	6.0827	5.40856	0.0287122	0.326753
Slc25a30	0.16207	4.3204	5.40668	0.0287373	0.326753
Kmt2d	0.168167	7.62909	5.40583	0.0287487	0.326753
Hepacam2	-0.474765	2.60352	5.41661	0.028778	0.326859
Gm5182	0.428494	1.31515	5.39851	0.0288469	0.327416
Stox1	-0.243697	2.64918	5.39067	0.0289523	0.328115
Rad54l2	0.127081	5.17312	5.3902	0.0289587	0.328115
Entpd3	-0.274973	2.49418	5.38916	0.0289728	0.328115
Ripor2	0.225607	4.73312	5.38702	0.0290016	0.328115
Ccn4	0.229289	3.16715	5.38653	0.0290083	0.328115
Inpp1	-0.153183	4.83132	5.38381	0.029045	0.328305
Ttc34	-0.366554	2.39565	5.36529	0.029297	0.330596
Rnf225	-0.396546	1.85473	5.36521	0.029298	0.330596
Nxph3	-0.283138	2.94637	5.36448	0.0293081	0.330596
Hacl1	-0.247294	3.24732	5.35507	0.029437	0.331822
Prrg3	0.168015	6.27197	5.35179	0.0294822	0.331974
Sult1a1	0.221836	5.45087	5.36366	0.0294918	0.331974
Gm13421	0.404004	1.39226	5.3497	0.029511	0.331974
Tmem59l	-0.246163	2.67958	5.3438	0.0295924	0.332657
Rnf144b	-0.139272	5.54985	5.34155	0.0296235	0.332657
Ap1m1	0.130335	5.88496	5.3409	0.0296325	0.332657
Tril	-0.240375	4.86892	5.34526	0.0297243	0.33346
Gm5112	-0.691738	0.245871	5.33058	0.0297757	0.333558
Lima1	0.104864	7.14317	5.32999	0.029784	0.333558
Tgif2	-0.279477	3.2999	5.32927	0.0297939	0.333558
Dab2	0.147397	6.48325	5.32615	0.0298374	0.333818
Nr5a2	-0.625529	0.61508	5.32154	0.0299018	0.33431
Acaca	0.268752	6.42707	5.41524	0.0299765	0.334784
Prr15	-0.346176	2.34424	5.3156	0.0299849	0.334784
Emd	-0.134112	5.57343	5.31333	0.0300169	0.334914
As3mt	-0.167591	4.50623	5.30812	0.0300901	0.335503
Ccdc159	0.325202	1.89052	5.30274	0.0301659	0.335679
4930516B21Rik	-0.333165	2.10164	5.30255	0.0301687	0.335679
Sdccag8	-0.157188	4.37349	5.30138	0.0301852	0.335679
Exoc3l2	0.477841	1.30469	5.30121	0.0301877	0.335679
Thtpa	-0.187764	4.22855	5.29357	0.0302957	0.336534
Cd81	-0.135387	8.20361	5.29289	0.0303055	0.336534
Ddc	-0.357948	1.58245	5.29025	0.0303429	0.336666
Ston1	0.359366	5.56766	5.45412	0.0303681	0.336666
Mab21l3	-0.461504	0.253851	5.28772	0.0303788	0.336666
Mmp12	-0.516638	2.86362	5.36179	0.0304039	0.336717
Casp6	-0.181919	4.73747	5.27652	0.0305387	0.337598
Il6	-0.984127	1.86439	5.47675	0.0305723	0.337598
Aqp11	-0.32985	1.88586	5.27401	0.0305747	0.337598
C2cd4b	-0.488634	1.27449	5.27214	0.0306016	0.337598
Klk13	-0.415963	2.4263	5.27161	0.0306091	0.337598
Fkbp1b	-0.324879	2.1689	5.26984	0.0306345	0.337598
Wipf1	0.123894	6.65957	5.26982	0.0306348	0.337598
Pnma1	-0.356005	1.85856	5.26864	0.0306518	0.337598
Prdm11	0.190224	3.64152	5.26749	0.0306683	0.337598
Nt5dc3	0.144204	4.73158	5.26549	0.0306972	0.337689
Fcor	0.664713	-0.0211138	5.26377	0.0307218	0.337734
Eif2b3	0.194948	3.52334	5.26191	0.0307487	0.337737
Fbxo6	-0.166399	5.08331	5.25892	0.0307918	0.337737
Trpm4	-0.157922	5.22674	5.25854	0.0307973	0.337737
Myh9	0.166298	9.61878	5.25806	0.0308043	0.337737
Rnf20	0.12396	6.19907	5.25385	0.0308652	0.33818
Rasa1	0.172428	5.79497	5.25003	0.0309206	0.338561
Pwwp3a	0.127393	6.01867	5.24749	0.0309575	0.338739
Aacs	0.318093	5.37195	5.36162	0.0309987	0.338858
Plet1	-0.1562	5.84113	5.24391	0.0310096	0.338858
Pde8a	0.147668	5.02467	5.23805	0.031095	0.339239
ENSMUSG00000038729.25	0.152422	9.3826	5.23482	0.0311422	0.339239
Sftpc	-0.210685	13.3491	5.23302	0.0311686	0.339239
Gstm4	-0.236076	3.25652	5.23019	0.03121	0.339239
Nlk	0.139977	5.38862	5.22953	0.0312197	0.339239
Gm37397	-0.549308	0.194817	5.22885	0.0312297	0.339239
Cd14	-0.283676	5.16225	5.30221	0.0312777	0.339239
Hoxa3	-0.257364	3.63173	5.22424	0.0312974	0.339239
Natd1	-0.156568	5.17807	5.22009	0.0313586	0.339239
Arid3b	0.142215	4.63738	5.21844	0.0313829	0.339239
Dapk2	-0.153696	5.21599	5.21796	0.03139	0.339239
Lmnb2	0.18526	4.08876	5.21718	0.0314015	0.339239
Phrf1	0.106978	6.23961	5.2167	0.0314086	0.339239
Slc45a4	-0.195462	5.02397	5.21668	0.0314089	0.339239
Ppargc1a	0.292739	2.49307	5.21557	0.0314253	0.339239
Cfap418	-0.147448	4.44686	5.21541	0.0314277	0.339239
Gm38345	-0.628498	0.0222246	5.21535	0.0314285	0.339239
Axl	-0.156334	7.80102	5.21494	0.0314346	0.339239
Ptpn12	0.134771	6.93249	5.2148	0.0314367	0.339239
Podxl2	-0.277556	3.12473	5.21269	0.031468	0.339354
Mllt10	0.139873	5.77794	5.21005	0.031507	0.339553
Rai2	-0.272775	3.31396	5.20679	0.0315553	0.339851
Tmbim6	-0.130628	9.68934	5.19864	0.0316767	0.340874
Prr15l	0.179215	6.01765	5.19762	0.0316918	0.340874
Nol10	0.205068	3.88562	5.19269	0.0317655	0.341442
Inka2	0.181801	5.08885	5.18567	0.0318707	0.342131
Car7	-0.587102	0.366327	5.18395	0.0318964	0.342131
Il7r	0.24875	4.15671	5.18327	0.0319066	0.342131
Cluap1	-0.170586	4.05041	5.18163	0.0319314	0.342131
Exoc5	0.156429	5.80465	5.18148	0.0319336	0.342131
Rasal3	0.1962	4.50995	5.17828	0.0319819	0.342327
Bclaf3	0.223167	3.95397	5.17437	0.0320408	0.342327
Trappc14	0.177869	5.09575	5.17408	0.0320451	0.342327
Pafah2	-0.156208	5.02562	5.17344	0.0320548	0.342327
Slc25a35	-0.193294	4.5519	5.17336	0.0320561	0.342327
Cald1	0.141775	7.93583	5.17059	0.032098	0.342527
Trim59	0.217422	3.41684	5.16672	0.0321566	0.342527
Snx30	-0.159198	4.77531	5.16631	0.0321627	0.342527
Zfp583	-0.331789	1.91211	5.16484	0.0321851	0.342527
C330011M18Rik	-0.419092	0.55105	5.16456	0.0321893	0.342527
Sf3b1	0.128166	8.40691	5.16316	0.0322106	0.342527
Mknk2	0.163834	7.65682	5.16192	0.0322295	0.342527
Ube2g2	0.15542	5.94193	5.15947	0.0322667	0.342527
Wdfy3	0.157744	6.40255	5.15643	0.0323131	0.342527
Ttc29	-0.357472	3.28965	5.15623	0.0323161	0.342527
Rhot1	0.122847	5.92879	5.15554	0.0323266	0.342527
Lrrc73	-0.394881	1.5057	5.15362	0.0323559	0.342527
Hcfc2	0.179808	4.69872	5.1535	0.0323578	0.342527
Prr33	0.264158	3.32929	5.15244	0.0323739	0.342527
Kif23	0.328012	3.452	5.15033	0.0324062	0.342527
Ints12	-0.133237	4.40842	5.15014	0.0324091	0.342527
Atf7ip	-0.119603	6.63482	5.14802	0.0324416	0.342527
Lmf1	-0.189912	3.91035	5.14747	0.0324499	0.342527
Mrps21	-0.204448	4.69882	5.13736	0.0326052	0.343548
Egr1	-0.771411	6.30346	5.39665	0.0326171	0.343548
Epha3	0.244553	3.21717	5.13532	0.0326367	0.343548
Itga10	0.263433	2.50191	5.13476	0.0326452	0.343548
Plaur	0.264598	5.48791	5.19621	0.0327204	0.343548
Arhgap31	0.139837	8.16253	5.12862	0.03274	0.343548
Cep97	0.256987	3.45443	5.1279	0.0327513	0.343548
Gm16485	0.487296	0.79974	5.1273	0.0327605	0.343548
Zfp729b	0.20132	4.0766	5.1262	0.0327775	0.343548
Hnrnpu	0.116609	8.78163	5.12615	0.0327784	0.343548
Nop56	0.140833	5.6466	5.12562	0.0327865	0.343548
Zfp420	0.200324	3.69242	5.12437	0.0328059	0.343548
Rnd2	-0.252131	3.23958	5.12357	0.0328184	0.343548
Ehd4	0.133306	9.43571	5.1213	0.0328536	0.343697
Krt15	2.04901	-0.0225983	5.32327	0.0328762	0.343715
Arrdc2	0.240205	4.18537	5.11841	0.0328985	0.34373
Vti1a	-0.129662	5.21256	5.11695	0.0329212	0.343748
Senp5	0.138972	5.2853	5.1155	0.0329437	0.343765
Hipk4	0.428072	1.11787	5.11416	0.0329647	0.343765
Zfp341	-0.20684	2.85448	5.1127	0.0329875	0.343785
Pou2af3	-0.221162	2.85569	5.10885	0.0330475	0.344193
Trabd2b	0.193312	4.93405	5.10721	0.0330732	0.344242
Bzw1	0.129657	7.62226	5.10539	0.0331017	0.34432
Gm15931	-0.393555	1.87256	5.09435	0.0332751	0.345906
Rufy4	-0.391385	1.59208	5.08965	0.0333492	0.34632
Paox	-0.25361	3.43109	5.08915	0.0333571	0.34632
Nat10	0.162048	4.69083	5.08754	0.0333826	0.346366
Tulp4	0.139883	6.59623	5.08442	0.0334319	0.346658
A430033K04Rik	-0.254753	2.92549	5.08154	0.0334775	0.346877
Zfp947	-0.418454	1.12096	5.08043	0.0334952	0.346877
Szt2	-0.163581	6.14567	5.07715	0.0335473	0.34704
Samd10	-0.152656	4.12123	5.0756	0.0335719	0.34704
Nqo1	0.454467	2.76896	5.10556	0.0335743	0.34704
Tubd1	0.234707	2.76743	5.07279	0.0336166	0.347259
Slc13a4	-0.401687	1.68964	5.07057	0.0336521	0.347407
Creb3l1	-0.266142	5.18146	5.12288	0.0337046	0.34773
Tll1	0.383878	2.57996	5.0649	0.0337426	0.347829
Pla2g4f	-0.264706	2.81051	5.06403	0.0337565	0.347829
Plin2	-0.200983	7.29729	5.07504	0.0338219	0.348241
Jmjd8	-0.127448	5.50317	5.0589	0.0338388	0.348241
Irx5	-0.165878	4.26064	5.05751	0.0338611	0.348253
Prdm4	0.123926	5.1079	5.05557	0.0338923	0.348321
Ogfod1	0.165902	4.9799	5.05446	0.0339102	0.348321
Itsn2	0.135472	6.63566	5.05249	0.0339418	0.348428
Sowahb	-0.298589	2.37951	5.05056	0.0339729	0.34853
Gm26621	0.400303	2.48462	5.04675	0.0340345	0.348637
Adgrg3	0.194732	3.60113	5.04594	0.0340474	0.348637
Ahctf1	0.132335	5.83841	5.04515	0.0340603	0.348637
Mtmr6	0.128262	6.96531	5.04466	0.0340682	0.348637
Prkacb	0.1111	6.81739	5.04301	0.0340949	0.348683
Fbxo9	0.126711	5.57454	5.04176	0.0341152	0.348683
A730035I17Rik	-0.862547	0.0370326	5.0393	0.034155	0.348874
Cox8b	0.683436	2.03589	5.12233	0.0342064	0.349182
Tmem98	-0.152087	5.08993	5.03449	0.0342331	0.349237
1700052K11Rik	-0.253989	2.54969	5.02885	0.034325	0.349892
Fkbp5	0.448977	4.68682	5.19908	0.0343522	0.349892
Slc66a2	-0.138193	5.16627	5.02647	0.0343638	0.349892
Slc52a3	-0.176451	4.66681	5.02533	0.0343824	0.349892
Tmem231	-0.206519	3.638	5.01812	0.0345005	0.350321
Irgq	0.153595	5.27548	5.01518	0.0345487	0.350321
Slc16a1	0.155973	5.17087	5.01477	0.0345555	0.350321
Ttc22	-0.574483	0.919425	5.01331	0.0345794	0.350321
Gm9923	0.563818	1.08793	5.01303	0.0345841	0.350321
Gm37637	-0.499639	0.483423	5.01263	0.0345906	0.350321
Niban3	0.37643	2.398	5.0121	0.0345994	0.350321
Fbxo10	-0.164824	4.17732	5.01167	0.0346064	0.350321
Gm16201	-0.529235	0.87374	5.00867	0.0346558	0.350321
Mertk	0.164773	6.18746	5.00849	0.0346587	0.350321
Gm43302	-0.463929	4.62453	5.19524	0.0346591	0.350321
Gm14137	0.515495	0.652213	5.00473	0.0347208	0.350711
Gm15265	0.325365	1.43921	5.00337	0.0347433	0.350711
Wdcp	0.218683	3.23146	5.00226	0.0347616	0.350711
Phf7	-0.214612	2.90728	4.99971	0.0348039	0.350922
Cwc27	-0.16309	3.85844	4.99842	0.0348253	0.350922
Pskh1	-0.165204	5.45359	4.99639	0.0348589	0.351046
Arhgef4	-0.305492	2.28021	4.99463	0.0348882	0.351125
Bhlhe41	0.299007	3.93214	5.00802	0.0349559	0.351179
Mettl7a1	-0.144725	9.50963	4.99051	0.0349566	0.351179
Lrrc14	-0.188944	4.28861	4.98916	0.0349791	0.351179
Nup85	0.126949	5.05876	4.98816	0.0349958	0.351179
Fhip1b	0.120427	5.10109	4.98577	0.0350356	0.351179
Trmt12	-0.219258	2.66975	4.98415	0.0350627	0.351179
Glb1l3	-0.349656	1.87455	4.98299	0.035082	0.351179
Kcnj5	0.539678	2.11768	5.01003	0.0350896	0.351179
Gm11772	-0.572348	0.387076	4.98145	0.0351078	0.351179
Trmt13	0.214103	3.20457	4.98122	0.0351116	0.351179
Adamtsl2	0.358331	6.46255	5.15373	0.0351407	0.351179
Slc5a6	0.336809	3.001	4.97893	0.0351499	0.351179
Gramd4	-0.162026	5.57384	4.97636	0.0351929	0.351395
Or51r1	-0.373434	1.54911	4.9733	0.0352444	0.351571
Rab29	-0.226868	3.89751	4.97277	0.0352534	0.351571
Dis3	0.176012	4.24316	4.96537	0.0353779	0.352599
Ppm1e	0.428267	1.06958	4.96399	0.0354011	0.352617
Nkx2-1	-0.106144	7.35797	4.95769	0.0355076	0.353231
Acy3	-0.242153	3.12614	4.95688	0.0355215	0.353231
Coq5	0.133099	4.36896	4.95653	0.0355273	0.353231
Tedc2	-0.19603	3.23639	4.95253	0.0355952	0.353693
Cd276	-0.252688	3.59656	4.94618	0.0357032	0.353722
Camk2b	-0.38133	3.38908	4.97583	0.0357141	0.353722
Ada	0.329268	1.77823	4.94332	0.0357519	0.353722
Acacb	0.416778	4.70373	5.09934	0.0357554	0.353722
Accs	-0.276016	3.48081	4.94287	0.0357597	0.353722
Rabgap1l	-0.134072	7.05475	4.94211	0.0357727	0.353722
Ccdc146	-0.382925	3.50855	4.97671	0.0357748	0.353722
Aifm1	0.141691	4.73952	4.94165	0.0357805	0.353722
Nemf	0.150981	6.08591	4.93956	0.0358163	0.353722
Reep4	-0.139916	4.71012	4.93789	0.0358449	0.353722
Zfp777	-0.133297	4.71489	4.93643	0.0358699	0.353722
Mat2b	-0.0902141	6.3806	4.93485	0.0358969	0.353722
Atg2b	0.125323	4.93926	4.93145	0.0359552	0.353722
Lrrk2	0.242652	6.56997	4.99972	0.035968	0.353722
Plxna1	0.134787	7.97787	4.92993	0.0359813	0.353722
Phf6	0.171396	4.8897	4.92863	0.0360037	0.353722
Rtkn2	0.146103	7.52509	4.92807	0.0360133	0.353722
Sec22a	-0.134834	4.17678	4.92793	0.0360158	0.353722
Vps35l	-0.115923	5.7623	4.92772	0.0360194	0.353722
Ccn3	0.232197	3.5508	4.92702	0.0360314	0.353722
C9orf72	0.165124	4.11712	4.92593	0.0360501	0.353722
Kpna2	0.170268	5.8592	4.92064	0.0361415	0.354321
Atrn	0.12186	6.12369	4.91832	0.0361816	0.354321
Mybpc3	0.653615	3.58037	5.10672	0.0361817	0.354321
Lif	-0.326637	3.24409	4.9174	0.0361975	0.354321
Itm2c	-0.154897	7.57918	4.91257	0.0362812	0.354916
Sepsecs	0.145033	5.02832	4.91025	0.0363214	0.354916
Ptges	-0.197805	5.44017	4.91014	0.0363233	0.354916
Gm37893	0.374188	1.4573	4.90681	0.0363812	0.354916
Ammecr1l	0.233756	5.31718	4.93279	0.0363842	0.354916
Ranbp6	0.185948	4.6298	4.90643	0.0363878	0.354916
Zswim4	-0.189506	4.71191	4.89755	0.0365428	0.356216
Ankmy2	-0.143362	4.66416	4.8959	0.0365717	0.356287
Kat2a	0.137653	5.38188	4.89137	0.0366511	0.356766
Irf2bp2	0.151291	6.89732	4.89062	0.0366643	0.356766
Nabp1	0.165244	5.31461	4.88587	0.0367478	0.357367
Adamts17	-0.333915	3.05085	4.88208	0.0368145	0.357425
Spcs3	0.137637	6.11372	4.88169	0.0368215	0.357425
C77080	-0.176194	6.36509	4.88041	0.0368439	0.357425
Rdm1	-0.194179	4.04575	4.87989	0.0368531	0.357425
Acot11	0.160149	4.43834	4.87703	0.0369037	0.357425
Gabrp	-0.209163	6.60149	4.90459	0.0369362	0.357425
Dnmt1	0.151254	5.93448	4.87287	0.0369773	0.357425
Eml2	-0.117134	5.97404	4.87247	0.0369844	0.357425
Myom2	0.59193	3.71548	5.04924	0.0369865	0.357425
Rprml	-0.422053	1.60143	4.86811	0.0370618	0.357425
Skap2	-0.0942834	6.6869	4.86676	0.0370859	0.357425
Qki	0.124138	8.66542	4.86631	0.0370938	0.357425
Czib	0.110425	5.76376	4.86626	0.0370947	0.357425
Fabp1	-0.393792	2.7762	4.86602	0.037099	0.357425
Bbox1	-0.538798	1.21241	4.866	0.0370994	0.357425
Sco2	-0.715836	1.91961	4.92766	0.0371354	0.357425
Rock2	0.160185	7.23761	4.86395	0.0371358	0.357425
Ccrl2	-0.171284	5.65496	4.86055	0.0371965	0.357425
Ypel1	-0.331368	1.70087	4.85841	0.0372347	0.357425
Six5	-0.183532	4.6098	4.85785	0.0372446	0.357425
Spag6l	-0.347149	3.8106	4.89349	0.0372643	0.357425
Gm43621	0.644015	0.708645	4.85602	0.0372774	0.357425
Dgkd	0.129549	6.53009	4.85588	0.0372799	0.357425
Pappa	0.513575	0.75035	4.85496	0.0372963	0.357425
Car5b	0.28597	3.49184	4.85489	0.0372975	0.357425
Nt5dc1	-0.184466	4.31096	4.85163	0.037356	0.357486
Foxa2	-0.207023	5.38447	4.85703	0.0373578	0.357486
Rec8	-0.346501	3.0591	4.8509	0.0373691	0.357486
Armc3	-0.361295	2.14685	4.84872	0.0374081	0.357492
Slx1b	-0.208664	4.13289	4.84844	0.0374133	0.357492
Txlna	0.100219	6.67742	4.84493	0.0374762	0.357886
Reep6	-0.206954	4.43104	4.8432	0.0375074	0.357915
Evl	-0.140852	5.44578	4.84215	0.0375263	0.357915
ENSMUSG00000120432.1	0.511268	0.921553	4.83904	0.0375824	0.357915
Gm32856	0.339581	1.88335	4.83881	0.0375865	0.357915
Lpar2	0.237344	3.0701	4.83872	0.0375882	0.357915
Smg1	0.154041	6.98086	4.83717	0.0376162	0.357975
Fam110a	-0.246855	4.64195	4.8383	0.0378614	0.359893
Mfsd9	-0.28703	2.31654	4.82258	0.0378808	0.359893
Pfkfb1	0.435686	1.12102	4.82169	0.0378969	0.359893
Urm1	-0.162158	4.86466	4.82025	0.0379232	0.359893
Adcy6	0.14654	6.42478	4.82003	0.0379273	0.359893
Slain2	0.101634	6.7842	4.81783	0.0379674	0.360066
Med16	-0.154139	5.22191	4.81165	0.0380805	0.36093
Klf10	0.238026	6.06554	4.86602	0.0381596	0.361204
Plcb2	-0.204969	4.74772	4.80588	0.0381862	0.361204
Gm16046	-0.345267	1.85869	4.80427	0.0382159	0.361204
Knl1	0.473354	1.53297	4.80309	0.0382375	0.361204
Brf1	0.142021	5.43534	4.80079	0.0382799	0.361204
Abcf2	0.124737	5.88783	4.8006	0.0382833	0.361204
Kazn	0.137632	5.5163	4.80048	0.0382856	0.361204
Gm17300	0.390585	1.51646	4.79978	0.0382985	0.361204
Gsg1l	0.369244	2.27523	4.7985	0.0383221	0.361204
1700016K19Rik	-0.239694	3.30183	4.79812	0.0383291	0.361204
Uri1	-0.109178	5.66455	4.79683	0.0383529	0.36122
Lonrf3	-0.421967	1.22839	4.79429	0.0383999	0.361237
ENSMUSG00000121345.1	0.282526	4.4983	4.82832	0.0384186	0.361237
Ubtd2	0.27713	2.64597	4.79223	0.038438	0.361237
Tmem254	-0.213756	6.62955	4.82653	0.0384426	0.361237
Anks1	0.141542	6.92819	4.78857	0.0385058	0.361624
Zmynd15	-0.190843	4.20252	4.77809	0.0387006	0.363167
1500015A07Rik	0.278817	2.19271	4.7764	0.0387322	0.363167
Picalm	0.150019	8.25886	4.77618	0.0387364	0.363167
Pgghg	-0.136886	5.36002	4.77231	0.0388087	0.363638
Clec5a	-0.294296	2.58646	4.76199	0.0390023	0.36503
Cnih4	0.121193	5.09541	4.76165	0.0390086	0.36503
Cd82	-0.119853	7.00538	4.75971	0.0390451	0.36503
Bcl2a1b	-0.313466	4.17956	4.80587	0.0390506	0.36503
Cav3	-0.325734	1.04912	4.75592	0.0391167	0.36503
ENSMUSG00000121500.1	0.185613	4.01513	4.75539	0.0391266	0.36503
Gpr17	0.417511	2.01282	4.7539	0.0391548	0.36503
ENSMUSG00000120984.1	-0.286209	2.63053	4.75267	0.039178	0.36503
Gtf2h1	0.117253	5.15538	4.75216	0.0391876	0.36503
Tgfbrap1	0.126781	6.21861	4.75156	0.039199	0.36503
Cyp27a1	-0.173058	4.93506	4.75039	0.0392212	0.36503
Gm47260	0.443859	1.56928	4.75025	0.0392238	0.36503
Plekhd1os	-0.701047	0.00668013	4.74761	0.0392739	0.365289
A530010L16Rik	0.547393	0.722539	4.74279	0.0393653	0.365736
Glod4	-0.161051	5.49476	4.74247	0.0393715	0.365736
Gm5763	-0.516113	0.64136	4.74078	0.0394036	0.365736
Pak6	-0.413472	1.72157	4.7404	0.0394109	0.365736
St3gal4	-0.130191	5.83391	4.7376	0.0394642	0.366024
Eya1	-0.312355	2.4118	4.73483	0.0395169	0.366306
Prr7	-0.524861	0.20565	4.73214	0.0395685	0.366577
Clk3	0.100613	6.45258	4.72907	0.0396271	0.366857
Pam	0.132713	8.53115	4.72823	0.0396433	0.366857
Slfn14	1.40686	0.196962	4.85915	0.0397036	0.367208
Ahdc1	0.148342	5.34525	4.72298	0.0397439	0.367374
4732416N19Rik	-0.601584	0.180033	4.72131	0.039776	0.367464
Gm53028	-0.653447	0.532648	4.71434	0.0399104	0.368498
Phf20l1	0.165762	6.56863	4.71309	0.0399344	0.368513
Gm26549	0.491527	0.276838	4.70896	0.0400143	0.368924
Tmem267	-0.3436	2.54238	4.70768	0.0400392	0.368924
Pcbd1	-0.322647	2.20988	4.70731	0.0400462	0.368924
Slc35f3	-0.498964	1.02472	4.7049	0.0400931	0.369148
Pf4	0.485342	3.0347	4.77001	0.040207	0.369783
Arhgap35	-0.0937506	6.82709	4.69855	0.0402164	0.369783
Arih1	0.129811	6.83904	4.69788	0.0402296	0.369783
Ddx51	0.157703	3.87324	4.69615	0.0402632	0.369886
Emc6	-0.14816	5.21143	4.69064	0.0403708	0.370178
Fastkd1	0.190335	3.63919	4.68716	0.040439	0.370178
Oscp1	-0.236325	3.45432	4.68599	0.0404618	0.370178
Esyt3	-0.265538	3.80261	4.68577	0.0404663	0.370178
Smo	-0.126849	5.51129	4.68524	0.0404766	0.370178
Cdkl4	-0.322395	2.92332	4.68485	0.0404842	0.370178
Rom1	-0.328394	2.56048	4.68412	0.0404985	0.370178
Ascc1	-0.176678	4.66499	4.68387	0.0405034	0.370178
Srgap3	-0.256494	2.68538	4.6824	0.0405324	0.370178
Gm21370	0.611672	-0.0780896	4.68226	0.0405351	0.370178
Gm11110	-0.5713	0.259141	4.68121	0.0405556	0.370178
Tmem171	-0.322446	1.84279	4.68072	0.0405653	0.370178
Ikzf4	-0.315019	2.9924	4.67792	0.0406205	0.370321
Nde1	0.110107	5.88035	4.67713	0.0406359	0.370321
Crybg2	-0.279275	3.03569	4.67642	0.04065	0.370321
Gm26873	0.511086	0.528666	4.67535	0.0406711	0.370321
Pgap1	0.280657	3.56365	4.67326	0.0407123	0.370365
Faap20	-0.181302	4.55856	4.67282	0.040721	0.370365
Abcf3	0.121643	5.54673	4.66849	0.0408065	0.370519
Hadhb	0.154817	6.63308	4.66846	0.0408071	0.370519
Gm26717	-0.437324	0.464293	4.66802	0.0408159	0.370519
Smtnl2	0.222739	4.84902	4.67254	0.0408282	0.370519
8430426J06Rik	0.656586	0.507978	4.66074	0.0409602	0.37131
Gm10638	-0.479218	0.533404	4.66073	0.0409605	0.37131
Sgk1	0.137734	6.98693	4.65577	0.0410592	0.37198
Popdc3	-0.171513	3.54187	4.65474	0.0410797	0.37198
Rida	-0.273352	3.29769	4.64784	0.0412175	0.373023
Mypopos	0.370806	1.53786	4.63693	0.0414365	0.374798
Nid1	0.146609	7.6803	4.63268	0.0415222	0.375244
Selenop	-0.128054	10.1581	4.63131	0.0415498	0.375244
Fubp3	-0.112337	5.51478	4.63083	0.0415595	0.375244
Cyp4f13	-0.162122	4.32424	4.62996	0.0415771	0.375244
Wdr35	-0.170876	4.50406	4.62737	0.0416294	0.375322
Creb3l2	0.126714	7.04528	4.62617	0.0416538	0.375322
Cog7	-0.137027	5.36559	4.62423	0.0416931	0.375322
Calcrl	0.171372	9.74398	4.62407	0.0416964	0.375322
Trmt2a	0.12351	5.62929	4.6239	0.0416999	0.375322
Krt23	-0.226508	3.93504	4.62148	0.0417489	0.375557
Ctr9	0.104465	5.47554	4.61907	0.0417979	0.375688
Taf1	0.165395	5.78164	4.61851	0.0418092	0.375688
Akr1c13	-0.251746	2.49816	4.61559	0.0418687	0.376017
Fbxo16	-0.347765	1.61832	4.61343	0.0419127	0.376099
Cluh	0.112496	6.07858	4.61237	0.0419344	0.376099
Chrac1	-0.171487	4.54239	4.6115	0.0419521	0.376099
Gm43858	0.505862	0.770963	4.60897	0.0420037	0.376099
Dcdc2a	-0.551413	2.55976	4.64952	0.0420207	0.376099
Cdc37l1	0.10902	6.09795	4.60721	0.0420397	0.376099
Raver2	-0.138117	5.76425	4.60619	0.0420607	0.376099
Pcdhb21	0.585033	0.400819	4.60618	0.0420608	0.376099
Slc7a4	-0.205163	3.98127	4.59915	0.042205	0.377032
Dlgap5	0.439278	2.14881	4.59809	0.042227	0.377032
Mrgbp	0.128908	4.72805	4.59775	0.042234	0.377032
Smyd5	0.142812	4.56254	4.59543	0.0422816	0.377084
Pxdc1	0.15678	7.02148	4.59523	0.0422857	0.377084
Inpp5k	-0.142449	6.76193	4.59342	0.042323	0.377212
Slc19a3	-0.249653	2.68796	4.59145	0.0423638	0.37737
Rhbdd1	-0.128231	5.36529	4.58984	0.0423969	0.377461
Trem3	-0.466173	0.720128	4.58759	0.0424434	0.377592
Aco1	0.0904018	6.16154	4.58691	0.0424575	0.377592
Chrnb2	0.320016	1.67075	4.58499	0.0424973	0.377741
Ipo5	0.106502	6.38995	4.58247	0.0425495	0.378001
Siglecg	0.279464	4.41595	4.61012	0.0426393	0.378137
Il10rb	-0.0994448	6.62793	4.57708	0.0426615	0.378137
Ikbkb	0.118982	6.58525	4.57692	0.0426648	0.378137
Gm47863	-0.259078	1.70662	4.57631	0.0426775	0.378137
Pigf	0.278613	2.65481	4.57619	0.0426799	0.378137
Eif4g3	0.124751	7.62943	4.5742	0.0427214	0.378301
Pald1	0.129467	6.81213	4.56971	0.0428151	0.378927
Gm37033	-0.658012	1.12079	4.58265	0.0428834	0.37928
Hoxa7	-0.447861	3.18163	4.62475	0.0429019	0.37928
Sf3a1	0.116747	6.07393	4.56276	0.0429606	0.37928
Gpr162	-0.248224	2.55118	4.56232	0.0429698	0.37928
Ubn2	0.141636	6.12922	4.56075	0.0430027	0.37928
Alox15	0.855773	2.18277	4.71529	0.0430338	0.37928
Gm26532	0.268661	3.96293	4.5587	0.0430457	0.37928
Lrtm2	-0.252745	3.96561	4.5578	0.0430647	0.37928
Gm47882	0.367987	1.12596	4.55718	0.0430777	0.37928
Tmppe	0.549155	1.73605	4.57533	0.0430858	0.37928
Usf1	-0.162728	5.89429	4.55569	0.043109	0.379281
Gm43127	0.387548	1.45927	4.55329	0.0431596	0.379491
Plekha8	0.18518	4.11998	4.55236	0.0431791	0.379491
1700003E16Rik	-0.312461	2.90395	4.5493	0.0432437	0.379856
Amph	-0.144538	4.52621	4.54449	0.0433454	0.380546
Lss	0.252289	5.1679	4.58539	0.0433979	0.380744
Neto2	-0.367721	2.28395	4.54124	0.0434143	0.380744
Sdk1	0.378065	2.23693	4.54013	0.043438	0.380748
Hdc	-0.233124	6.50389	4.59884	0.043472	0.380844
Piezo2	0.181426	5.63287	4.53519	0.0435429	0.381261
Lyrm4	-0.274151	3.24331	4.53077	0.0436372	0.381883
Riox1	0.203614	4.36957	4.52557	0.0437484	0.382653
Ncor1	0.109091	7.10075	4.52343	0.0437941	0.382769
Nf1	0.106125	5.55766	4.52064	0.0438539	0.382769
Dpt	-0.150653	7.70274	4.52035	0.0438602	0.382769
Hmga1b	-0.370319	2.19867	4.51935	0.0438817	0.382769
Srsf10	0.110824	6.99695	4.51918	0.0438853	0.382769
Zkscan17	-0.109263	5.4184	4.51834	0.0439034	0.382769
Ubash3a	-0.486691	1.65878	4.51711	0.0439296	0.382769
Mpdu1	-0.134491	4.90343	4.51626	0.043948	0.382769
Gm19144	0.59889	-0.0230469	4.51508	0.0439733	0.382786
Rab23	0.124518	4.57141	4.51307	0.0440166	0.382961
Zhx3	0.117729	5.92497	4.51046	0.0440729	0.383247
B4galt7	0.145651	4.26075	4.50027	0.0442934	0.384916
ENSMUSG00000083012.10	2.52461	2.59727	4.70654	0.0443151	0.384916
Mansc1	-0.176063	4.06057	4.49836	0.044335	0.384916
St3gal1	0.146408	7.99989	4.49511	0.0444056	0.385325
Rfesd	-0.249903	2.81613	4.49297	0.0444521	0.385365
D5Ertd579e	0.116107	6.0576	4.49254	0.0444615	0.385365
Rere	0.162385	7.34597	4.49167	0.0444806	0.385365
H2bc6	-0.37744	2.08976	4.4858	0.0446087	0.386216
Rhod	-0.202436	3.07152	4.48502	0.0446258	0.386216
Pkdcc	-0.228333	3.18407	4.48277	0.044675	0.386438
Zfhx4	0.429993	1.03018	4.48084	0.0447172	0.386442
Hbb-bt	1.34712	9.42488	4.68363	0.044787	0.386442
Wdr1	0.122194	7.78627	4.47739	0.0447929	0.386442
Fzd6	-0.160595	5.34154	4.4764	0.0448147	0.386442
Gm21992	0.334799	2.40062	4.47564	0.0448316	0.386442
Map2k6	-0.325239	1.75951	4.47517	0.0448417	0.386442
Rwdd2b	0.268592	2.35095	4.47515	0.0448423	0.386442
2510017J16Rik	0.81199	-0.190371	4.4732	0.0448852	0.386442
Gm12940	0.22316	4.03914	4.47312	0.0448869	0.386442
Jdp2	0.163473	4.94792	4.47067	0.0449408	0.386549
Tusc1	-0.307447	1.62379	4.47042	0.0449465	0.386549
Adora2a	-0.308504	3.14767	4.4692	0.0449735	0.386579
Top3a	-0.160462	3.63108	4.4667	0.0450287	0.386851
Pdhb	0.109781	6.11669	4.46234	0.0451251	0.387469
Secisbp2	0.145614	4.62132	4.46017	0.0451731	0.387469
Phtf2	0.219974	3.32988	4.4591	0.0451969	0.387469
Invs	0.17938	3.90718	4.45878	0.045204	0.387469
Atf5	-0.211283	6.5615	4.49444	0.0452185	0.387469
Angptl7	0.469368	1.16345	4.45635	0.045258	0.387559
Gon4l	0.118584	5.87606	4.45511	0.0452855	0.387559
Tmem160	-0.210982	3.91088	4.45447	0.0452997	0.387559
Mrpl10	-0.128055	5.27134	4.45266	0.0453401	0.387703
Olfm2	-0.751399	0.519227	4.45685	0.0454003	0.388015
Mapk1ip1l	0.10543	6.58166	4.44513	0.0455082	0.388525
Vangl2	-0.208414	3.67758	4.44474	0.045517	0.388525
Gm973	-0.327575	2.83616	4.44412	0.0455309	0.388525
Robo4	0.115041	6.78087	4.44074	0.0456065	0.388969
Sema6c	-0.350276	2.21623	4.43445	0.0457479	0.389964
Atxn3	0.156634	5.21579	4.43343	0.0457707	0.389964
Ndufs1	0.103294	6.12893	4.42983	0.0458518	0.390453
Gm26671	-0.394559	1.16221	4.42501	0.0459607	0.391178
Rgs10	-0.235505	4.13359	4.42392	0.0459855	0.391187
Pcdhga3	0.428701	2.59473	4.43853	0.0460526	0.391554
Nktr	0.257513	6.68169	4.50199	0.046102	0.391771
Heatr1	-0.170794	5.23845	4.41524	0.0461825	0.392253
Uox	-0.938854	-0.371109	4.41242	0.0462465	0.392585
Ccl5	-0.347964	4.91126	4.52436	0.0462693	0.392585
Gm12258	0.29277	3.59127	4.40556	0.046403	0.393516
Cd5l	1.32073	-0.1899	4.50804	0.0464621	0.393612
ENSMUSG00000020807.16	-0.993468	3.18639	4.58678	0.0464912	0.393612
Tcte1	-0.351213	3.56097	4.42907	0.0465025	0.393612
Ccdc85c	-0.147108	4.6107	4.40088	0.0465102	0.393612
Gm20547	-2.26479	1.7757	4.59635	0.0465519	0.393763
Rcan3	-0.135835	4.80408	4.39563	0.0466306	0.394164
Acyp2	-0.239944	2.979	4.39491	0.0466473	0.394164
Dsc2	0.561301	0.795675	4.389	0.0467835	0.394952
Adipor2	0.116602	7.46313	4.38878	0.0467886	0.394952
Papola	0.121285	7.16675	4.38573	0.046859	0.395161
Zmym3	-0.121383	5.5296	4.38489	0.0468785	0.395161
Capg	-0.186649	5.88271	4.39241	0.0468856	0.395161
Gopc	0.12303	5.71561	4.38177	0.0469506	0.395506
Ifnar2	-0.116674	6.64356	4.37952	0.0470028	0.395579
ENSMUSG00000120952.1	-0.585194	0.175322	4.37932	0.0470073	0.395579
Mdp1	0.148218	5.07064	4.37617	0.0470805	0.395992
Mapre3	-0.12336	5.97847	4.36982	0.0472284	0.396941
Emb	-0.14359	7.13349	4.36925	0.0472416	0.396941
Kcnj13	-0.280569	3.1943	4.36808	0.0472689	0.396967
Sntb2	0.138707	6.0167	4.3662	0.0473129	0.397102
Tmem94	-0.136489	6.37725	4.36532	0.0473334	0.397102
ENSMUSG00000120298.1	0.61868	0.422084	4.36372	0.0473709	0.397164
A930004D18Rik	-0.249725	2.52905	4.36194	0.0474124	0.397164
Dcun1d4	-0.151549	4.70734	4.36181	0.0474156	0.397164
Itm2a	-0.155213	4.28976	4.35968	0.0474655	0.397164
Xpc	-0.132684	5.52026	4.35911	0.0474788	0.397164
Sf3b3	0.115196	6.69149	4.35882	0.0474857	0.397164
Mphosph10	0.203505	4.47398	4.35683	0.0475324	0.397334
Stmn1	-0.178636	6.56454	4.36172	0.0475544	0.397334
BC055324	0.446159	1.01275	4.35486	0.0475786	0.397334
Cetn4	-0.2942	2.77333	4.34918	0.0477124	0.398069
Rnf215	0.112645	5.75678	4.34667	0.0477717	0.398069
Gm527	-0.401804	1.34495	4.34654	0.0477747	0.398069
Ldb3	0.353589	4.59996	4.44634	0.0477892	0.398069
Tbc1d9b	-0.0996078	6.98138	4.34591	0.0477896	0.398069
Gm10524	-0.264009	2.22586	4.34461	0.0478204	0.398069
Atmin	-0.104602	5.22481	4.34395	0.0478361	0.398069
Cbs	-0.382052	1.93601	4.33802	0.0479766	0.398907
Amotl1	0.11874	6.83112	4.33765	0.0479854	0.398907
Gria3	0.170251	4.47457	4.33607	0.0480229	0.399017
Rps4l	-0.245674	4.45539	4.34399	0.0481271	0.399408
Sptan1	0.10971	9.26047	4.33046	0.0481563	0.399408
2610507I01Rik	-0.190533	6.10787	4.34489	0.0481941	0.399408
Fah	-0.145711	4.45747	4.32844	0.0482045	0.399408
Spag5	0.38678	2.62456	4.32836	0.0482064	0.399408
Ccdc12	-0.162003	5.41764	4.32784	0.0482189	0.399408
Nrap	0.34533	2.22899	4.32695	0.04824	0.399408
Xpo7	0.132364	6.06722	4.32467	0.0482947	0.399559
Srsf1	0.103387	7.95939	4.32416	0.0483069	0.399559
Fxr1	0.134978	6.322	4.31947	0.0484192	0.400264
Mycl	-0.274965	4.03135	4.33128	0.0484777	0.400264
Wnt7a	-0.245722	3.71002	4.31676	0.0484842	0.400264
Calcoco1	-0.1568	7.33081	4.31654	0.0484895	0.400264
Amigo2	0.18971	4.93353	4.31296	0.0485756	0.400773
Cog3	0.106794	5.65294	4.31135	0.0486143	0.400891
Slc46a3	-0.156964	4.23072	4.31017	0.0486428	0.400925
Ttc16	-0.263101	3.605	4.30755	0.048706	0.401245
Thap3	-0.158654	4.46795	4.30192	0.0488422	0.402012
Gm2682	0.338685	1.7828	4.30168	0.0488481	0.402012
Cyp4b1	-0.112878	9.26075	4.29877	0.0489186	0.402185
Chil1	-0.224762	9.82845	4.32223	0.0489217	0.402185
[truncated: 14,436 more rows]

## Sheet: DEGs (n=109, q<0.05)
GeneID	logFC	logCPM	F	PValue	FDR
Adig	2.10351	0.53061	26.9951	2.6002e-05	0.0133544
Acvr1c	2.0987	-0.0411968	26.1904	2.99107e-05	0.0140092
Per1	1.78266	6.88108	90.0833	1.70282e-08	0.000139929
Per2	1.26494	5.16202	48.6851	1.17743e-06	0.00215013
Hamp	1.05226	1.88	19.0572	0.00021208	0.0396083
Tsc22d3	0.994927	7.76742	23.2168	0.000137809	0.0301985
Ntrk2	0.97776	4.60911	20.5982	0.000237951	0.0418618
Ybx2	0.905279	1.18764	22.1651	8.50572e-05	0.0226141
Klf15	0.84448	5.19039	24.4282	8.53103e-05	0.0226141
Map3k6	0.834767	5.06934	28.1492	3.46548e-05	0.0142388
Banp	0.825261	4.85741	79.881	3.81747e-09	6.27401e-05
Nr1d2	0.772615	6.68561	20.4408	0.000248322	0.0425122
Plcb1	0.69716	5.03234	19.0608	0.000304223	0.048076
Trarg1	0.683098	4.35803	21.567	0.000128232	0.0292707
Klf9	0.669962	7.57002	31.9591	1.25574e-05	0.00825525
Tef	0.669598	7.36991	20.2983	0.000232895	0.0416046
Scn3b	0.650096	6.88479	45.1816	7.51916e-07	0.00205962
Rgcc	0.583661	5.45477	19.273	0.00025961	0.0426669
Nkd2	0.562239	4.09932	41.5899	1.08333e-06	0.00215013
Mir17hg	0.558573	3.1308	22.6825	7.39715e-05	0.0209607
Plxna2	0.555841	5.72072	42.0273	9.98008e-07	0.00215013
Nes	0.500501	7.75205	20.7306	0.000157148	0.031986
Hecw2	0.494675	5.63316	32.0643	7.55083e-06	0.00653147
Herpud1	0.49267	7.29413	36.4758	2.95412e-06	0.00441372
Dusp8	0.489516	5.50809	25.2211	4.07815e-05	0.0152328
Pfkfb3	0.486478	6.97069	26.8111	2.92983e-05	0.0140092
Gpr146	0.486203	7.16343	27.7549	2.27521e-05	0.0126459
Rapgef3	0.485488	6.39414	49.4287	2.69464e-07	0.00147621
9030025P20Rik	0.472519	3.91886	23.9976	5.22495e-05	0.0169558
Slc10a6	0.470737	4.78894	21.8687	9.22117e-05	0.0236797
Hey1	0.470067	6.25306	34.3288	4.62162e-06	0.00535924
S1pr1	0.468766	8.6189	47.3039	3.86823e-07	0.00158936
Jade2	0.451342	6.46289	30.1564	1.16063e-05	0.00825525
Gata2	0.440726	7.47495	29.8954	1.23244e-05	0.00825525
Ackr2	0.426944	5.63174	19.0995	0.000216116	0.0399086
Zfp366	0.425038	6.11602	27.1099	2.38529e-05	0.0126459
Klf4	0.405808	7.45349	21.0033	0.000121295	0.0284441
Mtmr4	0.382474	6.06268	24.4483	4.64892e-05	0.0159177
Klf7	0.381364	6.8464	25.9191	3.20027e-05	0.0140092
Snhg17	0.376012	4.47507	18.265	0.000258089	0.0426669
Reep1	0.366079	4.24076	19.6628	0.000171266	0.0336915
Lnx2	0.359827	5.75032	24.3177	4.80836e-05	0.0161276
Shank3	0.353925	7.93165	19.622	0.000173292	0.0336915
Apcdd1	0.349093	4.06891	21.7918	9.4173e-05	0.0238113
Cpeb1	0.342676	4.12721	20.5267	0.000133866	0.0301381
Pdlim5	0.339415	6.7959	32.9041	6.27908e-06	0.00607039
Jcad	0.336079	8.10424	25.6418	3.43061e-05	0.0142388
Ksr1	0.335276	5.1333	31.1753	9.20776e-06	0.00749146
Ttpal	0.331142	5.35395	24.5911	4.48099e-05	0.015842
Trib2	0.324563	6.64049	22.5739	7.61624e-05	0.0212158
Pprc1	0.323634	5.58311	18.3295	0.000253168	0.0426669
Erlin1	0.321913	5.22879	20.3092	0.000142361	0.0307856
Mcam	0.318338	8.42746	22.9126	6.95553e-05	0.0204132
Gramd2	0.308935	7.57348	25.8708	3.23913e-05	0.0140092
Noc3l	0.308457	4.1548	18.4479	0.000244399	0.042281
Tns2	0.302524	8.56218	20.0435	0.000153545	0.031986
Caskin2	0.299171	7.73186	34.7203	4.25407e-06	0.00535924
B4galt4	0.288486	5.80365	17.5159	0.00032349	0.0487956
Numb	0.286296	7.45241	28.4844	1.71414e-05	0.010434
Podxl	0.286081	9.22531	19.5135	0.000178814	0.0341722
Frmd6	0.285872	6.41369	17.9216	0.000286087	0.045649
Thbd	0.279527	9.82974	19.9085	0.00015959	0.031986
Cipc	0.278153	5.48923	21.9318	9.06344e-05	0.0236441
Dusp3	0.274772	7.7956	25.9385	3.18479e-05	0.0140092
Rcsd1	0.269062	6.81518	17.5797	0.000317278	0.0487332
Mdn1	0.269003	4.52922	18.5171	0.000239429	0.0418618
Fchsd2	0.264025	5.93639	23.5821	5.8251e-05	0.0180633
Bms1	0.250031	5.86434	23.0333	6.73531e-05	0.0201263
Ppm1f	0.241039	7.44885	19.0765	0.000203051	0.038358
Rufy3	0.233922	4.63948	18.0307	0.000276853	0.0446086
Amotl2	-0.243801	7.93031	26.4858	2.78e-05	0.0138453
Nbas	-0.250691	4.76795	17.6109	0.000314283	0.0487287
Cited2	-0.261557	5.88755	20.9783	0.000117928	0.0284441
Gyg	-0.284219	7.41883	19.9471	0.000157836	0.031986
Rtkn	-0.28541	5.11681	18.8031	0.000220016	0.0401774
H1f0	-0.290411	6.86948	17.6664	0.000309034	0.0483712
Gna14	-0.296272	4.71027	20.8606	0.000121871	0.0284441
Stk4	-0.301895	6.98957	28.9234	1.5454e-05	0.0097687
Flrt3	-0.311118	6.01851	20.14	0.000149379	0.0318837
Entrep1	-0.312383	6.93327	24.8258	4.21924e-05	0.0154096
Wdr45	-0.320956	6.03137	43.5886	7.48044e-07	0.00205962
Bmf	-0.326829	5.5936	17.5146	0.000323621	0.0487956
Akap7	-0.337154	5.2882	18.2586	0.000258583	0.0426669
Arhgap22	-0.34885	4.19961	25.1937	3.84171e-05	0.015033
Slc16a9	-0.350934	6.97491	21.0341	0.000116103	0.0284441
Dtx4	-0.356134	5.26367	27.646	2.0946e-05	0.0122945
Pnrc1	-0.356757	6.32663	30.7973	1.00281e-05	0.00749146
Bspry	-0.364149	4.15653	25.2522	3.78516e-05	0.015033
Ralgds	-0.3677	6.32632	37.8551	2.23507e-06	0.00367334
Rnf144a	-0.390664	7.87163	21.0921	0.000114244	0.0284441
Hoxa5	-0.407449	5.14111	24.5485	4.53041e-05	0.015842
Axin2	-0.410567	5.24686	23.9708	5.26161e-05	0.0169558
C6	-0.43883	5.64995	22.864	7.33255e-05	0.0209607
Mmgt2	-0.439219	3.64751	30.8974	9.80339e-06	0.00749146
Camsap3	-0.440385	4.72983	32.92	6.25745e-06	0.00607039
Tmeff2	-0.448615	3.70531	19.603	0.000174249	0.0336915
Elf5	-0.457022	4.5139	32.2726	7.21123e-06	0.00653147
Arrdc4	-0.461598	5.96587	34.1554	4.79526e-06	0.00535924
Gata3	-0.471128	3.77541	23.6535	5.71681e-05	0.0180633
Sox4	-0.528765	5.90229	21.7702	0.00012288	0.0284441
Zbtb7c	-0.535393	1.84148	18.0468	0.000275517	0.0446086
ENSMUSG00000029641.9	-0.557867	4.33744	18.9979	0.000226145	0.0408428
Cyp4f39	-0.581124	2.78606	23.0763	6.6587e-05	0.0201263
Rnd1	-0.591536	4.59686	22.7235	8.52886e-05	0.0226141
Ackr4	-0.63577	3.52707	27.2085	2.32875e-05	0.0126459
Mid1	-0.910652	4.81569	37.2987	4.89131e-06	0.00535924
Npas2	-1.19613	3.26353	27.0079	3.9789e-05	0.0152077
Htr2b	-1.27976	0.725244	20.4714	0.000135972	0.0301985
G530011O06Rik	-1.69172	2.07712	21.8254	0.000156797	0.031986

## Sheet: Canonoical
Ingenuity Canonical Pathways	-log(p-value)	Ratio	z-score	Molecules
HEY1 Signaling Pathway	2.39	0.0242	1	ACVR1C,GATA2,GATA3,HEY1
Chronic Myeloid Leukemia Signaling	1.61	0.0143	1	KLF4,NUMB,PLCB1,TRIB2
Eicosanoid Signaling	1.47	0.0129	1	GNA14,KLF4,PLCB1,RAPGEF3
CREB Signaling in Neurons	1.97	0.0114	0.816	ACKR4,GNA14,GPR146,HTR2B,NTRK2,PLCB1,S1PR1
G-Protein Coupled Receptor Signaling	2.15	0.0112	0.707	ACKR4,GNA14,GPR146,HTR2B,MAP3K6,PLCB1,RAPGEF3,S1PR1
S100 Family Signaling Pathway	1.94	0.0103	0.707	ACKR4,GPR146,HTR2B,MCAM,NTRK2,PLCB1,RTKN,S1PR1
Protein Kinase A Signaling	2.19	0.0142	-1	AKAP7,DUSP3,DUSP8,H1-0,PLCB1,TNS2
CLEAR Signaling Pathway	1.56	0.0138	-1	MID1,NTRK2,STK4,WDR45
RAR Activation	1.52	0.0113	-1.342	ACVR1C,CITED2,GNA14,HOXA5,RND1

## Sheet: USR with z scores
Upstream Regulator	Expr Log Ratio	Molecule Type	Predicted Activation State	Activation z-score	Flags	p-value of overlap	Target Molecules in Dataset	Mechanistic Network
dexamethasone		chemical drug	Activated	3.474		0.000692	ACKR4,AXIN2,B4GALT4,ERLIN1,GATA3,HERPUD1,HEY1,KLF15,KLF4,KLF9,PER1,PER2,PFKFB3,Podxl,RGCC,S1PR1,SLC10A6,THBD,TNS2,TSC22D3	30 (7)
NR3C1		ligand-dependent nuclear receptor	Activated	2.56		0.00041	BMF,GATA3,HERPUD1,KLF15,KLF4,KLF9,PER1,PFKFB3,SOX4,THBD,TSC22D3	46 (10)
levodopa		chemical - endogenous mammalian	Activated	2.449		0.041	CASKIN2,ERLIN1,KLF9,PER1,PER2,SHANK3
PGR		ligand-dependent nuclear receptor	Activated	2.425		0.00922	FLRT3,GATA3,KLF4,KLF9,PFKFB3,TSC22D3	45 (8)
CLOCK		transcription regulator	Activated	2.169		5.22e-06	DTX4,DUSP8,NPAS2,NR1D2,PER1,PER2,TEF,THBD
triamcinolone acetonide		chemical drug	Activated	2.138		1.1e-06	ACKR4,KLF15,KLF9,PER1,RGCC,SOX4,TRIB2,TSC22D3	15 (3)
clopidogrel		chemical drug	Activated	2		0.000152	BMF,HERPUD1,HOXA5,KLF15
dopamine		chemical - endogenous mammalian	Activated	2		0.00551	DUSP8,GATA2,KLF4,PER1
STAT4		transcription regulator		1.98	bias	0.0017	BANP,GATA3,KLF9,PER1,RGCC
butyric acid		chemical - endogenous mammalian		1.98		0.0397	FRMD6,GATA2,GATA3,KLF4,NADP
Creb		group		1.969		0.00255	KLF4,MCAM,PER1,PER2,PPRC1,SOX4
simvastatin		chemical drug		1.966		0.0155	KLF4,NTRK2,THBD,TSC22D3
POU5F1		transcription regulator		1.951		0.0169	APCDD1,Elf5,GATA2,GATA3,KLF4
HIF1A		transcription regulator		1.934		0.0265	AXIN2,CITED2,Hamp/Hamp2,NTRK2,PER2,PFKFB3
Ca2+		chemical - endogenous mammalian		1.912		0.000441	KLF4,MCAM,Nes,NTRK2,PER1,PER2,TEF	21 (4)
CG		complex		1.698		0.00149	APCDD1,ARHGAP22,AXIN2,KLF4,MCAM,NR1D2,NTRK2,PFKFB3
diethylstilbestrol		chemical drug		1.652		0.03	CITED2,Elf5,KLF4,NTRK2
SMAD3		transcription regulator		1.633		0.000363	ACVR1C,ARHGAP22,AXIN2,GATA3,Hamp/Hamp2,HEY1,S1PR1	36 (6)
gentamicin		chemical drug		1.633		0.00229	CIPC,CITED2,CPEB1,NR1D2,RGCC,SOX4
BMP4		growth factor		1.592		4.55e-08	APCDD1,AXIN2,GATA2,GATA3,Hamp/Hamp2,HEY1,KLF4,KLF9,PFKFB3,RAPGEF3,S1PR1	36 (5)
filgrastim		biologic drug		1.432		0.0235	ERLIN1,HEY1,KLF9,PFKFB3,S1PR1
LMO2		transcription regulator		1.342		0.0048	AXIN2,CPEB1,GATA3,HOXA5,TNS2
IL6		cytokine		1.31		0.0478	ACKR2,AXIN2,Hamp/Hamp2,MIR17HG,PPRC1,S1PR1,SOX4
methylprednisolone		chemical drug		1.195		0.0327	CITED2,KLF15,KLF9,PER2,PNRC1,RGCC
NOTCH1		transcription regulator		1.175		0.000904	GATA2,GATA3,HEY1,MCAM,PFKFB3,TRIB2
GATA4		transcription regulator		1.165		0.0236	Elf5,GATA3,SCN3B,TRIB2
beta-estradiol		chemical - endogenous mammalian		1.147		8.64e-07	ACKR2,AMOTL2,APCDD1,CITED2,DUSP3,FLRT3,GATA2,GATA3,Hamp/Hamp2,HERPUD1,HEY1,KLF4,KLF9,MCAM,MIR17HG,MTMR4,NR1D2,PLCB1,PPRC1,RALGDS,REEP1,RND1,S1PR1,SOX4,TEF,THBD,TRIB2,TSC22D3,WDR45	45 (8)
GDF2		growth factor		1.119		0.00251	GATA2,GATA3,Hamp/Hamp2,HEY1	11 (2)
IFNG		cytokine		1.096		0.018	BMF,GATA3,GNA14,GPR146,KLF4,NTRK2,PFKFB3,RGCC,S1PR1,SLC16A9,TRIB2,TSC22D3
AZ-1		chemical - protease inhibitor		1.067		0.000228	AMOTL2,AXIN2,MCAM,PDLIM5
cyclic AMP		chemical - endogenous mammalian		1.067		0.0226	GATA3,PER1,RAPGEF3,THBD
CREB1		transcription regulator		1.066		1.04e-05	CPEB1,FRMD6,HERPUD1,KLF4,KLF7,MCAM,PER1,PER2,PLXNA2,SCN3B,TMEFF2	13 (2)
Vegf		group		1.062		5e-06	ACKR4,ARHGAP22,AXIN2,FRMD6,HERPUD1,MID1,MIR17HG,PLXNA2,RGCC,THBD,TRIB2
lipopolysaccharide		chemical drug		1.036		0.00505	AXIN2,CITED2,DUSP8,GATA2,Hamp/Hamp2,HERPUD1,HEY1,KLF4,MAP3K6,MID1,PFKFB3,PNRC1,Podxl,RALGDS,RAPGEF3,RGCC,S1PR1,THBD,TSC22D3,ZNF366	55 (12)
RUNX1		transcription regulator		1		0.000124	GATA2,GATA3,MAP3K6,MIR17HG,Podxl,RGCC,SOX4	8 (2)
RETNLB		other		1	bias	0.00025	HEY1,KLF15,MAP3K6,MID1
DSCAML1		other		1		0.000341	KLF4,KLF9,NTRK2,PLCB1
PPIF		enzyme		1		0.000419	ACKR4,ARHGAP22,CITED2,HEY1
MET		kinase		1		0.00263	BMF,CITED2,GATA3,KLF4	12 (2)
HGF		growth factor		1		0.00337	ACKR4,CITED2,MID1,PLXNA2,PNRC1,THBD,TRIB2
LDB1		transcription regulator		1		0.00724	AXIN2,CPEB1,HOXA5,SLC16A9,TNS2
TAFAZZIN		enzyme		1		0.00986	AMOTL2,AXIN2,PDLIM5,S1PR1,TSC22D3
FOXA1		transcription regulator		1		0.0138	CITED2,PFKFB3,PNRC1,SLC10A6
ADCYAP1		other		1		0.0157	GATA3,MCAM,NTRK2,RGCC
budesonide		chemical drug		0.946		0.00116	GNA14,KLF9,NPAS2,PFKFB3,SLC16A9,TSC22D3
VDR		transcription regulator		0.943		0.0234	GATA3,RGCC,RNF144A,THBD
ethanol		chemical - endogenous mammalian		0.892		0.00306	AXIN2,Hamp/Hamp2,HEY1,KLF4,NTRK2,PDLIM5,RGCC,TSC22D3	29 (5)
STAT3		transcription regulator		0.863		0.000272	ARRDC4,BMF,FLRT3,GATA3,HEY1,KLF4,PFKFB3,RALGDS,S1PR1,SOX4,THBD
MYCN		transcription regulator		0.765		0.0021	AMOTL2,CITED2,FRMD6,GATA2,HEY1,MIR17HG
DIO3		enzyme		0.762		0.0043	BSPRY,Hamp/Hamp2,KLF9,TEF
BMP2		growth factor		0.759		0.000261	Hamp/Hamp2,HEY1,KLF4,KLF9,Nes,PLXNA2
tretinoin		chemical drug		0.681		2.58e-07	ACKR2,APCDD1,CITED2,CYP4F22,GATA2,GATA3,HEY1,HOXA5,KLF15,KLF4,KLF9,MDN1,MID1,MIR17HG,Nes,NTRK2,NUMB,PLCB1,PNRC1,Podxl,SOX4,THBD,TSC22D3	31 (5)
IGF1		growth factor		0.657		0.00973	CITED2,GATA2,HOXA5,NTRK2,RND1,TMEFF2,WDR45
forskolin		chemical toxicant		0.649		0.00847	AXIN2,GNA14,HOXA5,KLF4,NTRK2,PER1,PPM1F,RAPGEF3
TGFB1		growth factor		0.647		1.99e-11	ACKR2,AMOTL2,ARHGAP22,AXIN2,BMF,CITED2,DTX4,GATA3,GNA14,GPR146,Hamp/Hamp2,HEY1,HTR2B,JADE2,KLF15,KLF4,KLF9,MID1,NOC3L,NPAS2,PDLIM5,PFKFB3,PLCB1,RAPGEF3,RGCC,RND1,S1PR1,SLC16A9,SOX4,THBD,TSC22D3	48 (8)
progesterone		chemical - endogenous mammalian		0.633		0.0051	CITED2,GATA2,HEY1,KLF9,PER2,PFKFB3,THBD,TNS2
APC		enzyme		0.625		0.000863	APCDD1,AXIN2,HEY1,KLF4,NUMB	13 (2)
Tgf beta		group		0.623		0.037	ACKR2,GATA3,HEY1,NPAS2,SOX4
DSCAM		other		0.577		0.000419	KLF4,KLF9,NTRK2,PLCB1
CEBPA		transcription regulator		0.57		0.00208	APCDD1,Elf5,GATA2,Hamp/Hamp2,KLF4,THBD,TSC22D3
mir-8		microRNA		0.485		0.00127	AMOTL2,CITED2,HOXA5,KLF4,PPM1F	18 (2)
KLF4	0.406	transcription regulator		0.482		0.00899	APCDD1,Elf5,HEY1,KLF4,THBD
TP73		transcription regulator		0.478		0.003	ARHGAP22,CAMSAP3,CITED2,GATA2,JCAD,PNRC1,TNS2
Insulin		group		0.475		0.0293	GATA3,HEY1,KLF4,PER1,PER2,PFKFB3,PLCB1
SOX2		transcription regulator		0.467		2.37e-05	APCDD1,AXIN2,CASKIN2,CITED2,Elf5,GATA2,GATA3,HEY1,KLF4,Nes
IL1B		cytokine		0.446		0.0459	ACKR2,BMF,GATA3,Hamp/Hamp2,KLF4,RGCC,S1PR1,THBD,TSC22D3
bexarotene		chemical drug		0.378		8.38e-06	AMOTL2,HERPUD1,Nes,NTRK2,PER2,PNRC1,TSC22D3
APP		other		0.314		0.0465	AXIN2,BMF,CITED2,HERPUD1,HEY1,Nes,PFKFB3,S1PR1
calcitriol		chemical drug		0.292		0.0292	ACKR4,GATA3,KLF4,RGCC,RND1,RNF144A,THBD
tetradecanoylphorbol acetate		chemical drug		0.274		0.000996	DUSP8,GATA2,GATA3,Hamp/Hamp2,HOXA5,JCAD,KLF4,NADP,PER1,PER2,S1PR1,TEF,TSC22D3	32 (6)
bleomycin		biologic drug		0.239		0.000301	HEY1,KLF15,KLF4,MAP3K6,MID1,RGCC,SOX4	37 (7)
TP53		transcription regulator		0.197		0.00281	AMOTL2,AXIN2,BMF,CITED2,GNA14,KLF4,KLF7,KSR1,MCAM,MIR17HG,PDLIM5,PFKFB3,PPM1F,RTKN,SCN3B,THBD,TSC22D3	28 (4)
ESR1		ligand-dependent nuclear receptor		0.186		0.00295	AXIN2,GATA2,GATA3,HEY1,NR1D2,PDLIM5,PLCB1,PLXNA2,RND1,SHANK3,SOX4,STK4,TSC22D3
GATA3	-0.471	transcription regulator		0.128		0.00251	BMF,Elf5,GATA3,KLF4,RGCC
decitabine		chemical drug		0.102		0.00357	ACVR1C,BMF,CAMSAP3,FLRT3,KLF4,PDLIM5,PER2,PLCB1,THBD,TMEFF2
panobinostat		chemical drug		0.076		0.000178	BMF,CITED2,GATA3,KLF4	6 (2)
AGT		growth factor		0.06		0.00591	Hamp/Hamp2,HEY1,KLF15,KLF4,Nes,SLC10A6,SOX4,TEF,THBD,YBX2
WNT3A		cytokine		0.024		0.00216	ARRDC4,AXIN2,KLF4,Nes,NUMB,SOX4	14 (4)
STAT5B		transcription regulator		0		0.000414	BMF,CITED2,GATA2,Hamp/Hamp2,KLF9,KSR1,YBX2
NUPR1		transcription regulator		0		0.000665	CITED2,DUSP8,FCHSD2,JADE2,KLF4,Nes,NR1D2,PFKFB3
TMPRSS2-ERG		fusion gene/product		0		0.00132	ARRDC4,DUSP8,KLF9,PLXNA2
CASR		G-protein coupled receptor		0		0.00182	GATA3,RGCC,RNF144A,THBD
ESR2		ligand-dependent nuclear receptor		0		0.0102	ARRDC4,GATA3,H1-0,KLF4,PDLIM5,RGCC,S1PR1,SOX4
ERK		group		0		0.0143	BMF,HEY1,MCAM,SOX4
quercetin		chemical drug		0		0.0167	ARRDC4,KLF4,NPAS2,PER2
CST5		other		0		0.0191	NOC3L,NPAS2,PDLIM5,SOX4
EPO		cytokine		-0.106		0.00706	GATA2,GATA3,Hamp/Hamp2,Podxl,TSC22D3	7 (3)
Notch		group		-0.152		0.00234	GATA3,HEY1,Nes,RGCC
trichostatin A		chemical drug		-0.239		0.0391	CAMSAP3,FLRT3,GATA3,KLF4,Nes,PDLIM5,PLCB1,PPRC1
NKX2-3		transcription regulator		-0.246		0.00134	HEY1,KLF4,PLCB1,Podxl,REEP1
HNF4A		transcription regulator		-0.254		0.0355	AXIN2,DUSP3,Elf5,ERLIN1,GPR146,Hamp/Hamp2,HEY1,KLF15,MID1,MTMR4,NBAS,NOC3L,NTRK2,TEF
valproic acid		chemical drug		-0.277		0.0134	BSPRY,FRMD6,HERPUD1,PPRC1,RNF144A,TSC22D3
SMARCA4		transcription regulator		-0.277		0.0396	AMOTL2,ARRDC4,AXIN2,FCHSD2,HEY1,WDR45
TCF3		transcription regulator		-0.398		0.000174	AXIN2,GATA2,GATA3,H1-0,KLF4,KLF7,NTRK2,S1PR1
IKZF1		transcription regulator		-0.44		0.0048	CITED2,GATA2,GATA3,JADE2,KLF4
SOX9		transcription regulator		-0.447		0.000192	CITED2,Elf5,HEY1,KLF4,SOX4
SP2509		chemical reagent		-0.447		0.00589	CAMSAP3,FLRT3,KLF4,PDLIM5,PLCB1
GnRH analog		biologic drug		-0.447		0.00798	KLF7,NTRK2,PDLIM5,TNS2,TRIB2
tazemetostat		chemical drug		-0.447		0.00858	CAMSAP3,FLRT3,KLF4,PDLIM5,PLCB1
CD40		transmembrane receptor		-0.447		0.0115	KLF4,KLF9,MAP3K6,PPRC1,THBD
MYB		transcription regulator		-0.48		0.000902	AXIN2,BMF,GATA3,KLF4,RGCC	9 (2)
L-triiodothyronine		chemical - endogenous mammalian		-0.548		0.0257	BMF,GATA2,GNA14,KLF9,NTRK2,PER1
ETV6-RUNX1		fusion gene/product		-0.577		0.00112	BSPRY,GATA3,PDLIM5,PPM1F,RNF144A,TSC22D3
TCF7L2		transcription regulator		-0.673		0.0257	APCDD1,AXIN2,MCAM,RALGDS,RTKN
CTNNB1		transcription regulator		-0.696		0.00214	APCDD1,AXIN2,BMF,GATA2,GATA3,HOXA5,MIR17HG,Nes,NUMB,Podxl,SOX4	28 (4)
GLI1		transcription regulator		-0.816		0.00459	H1-0,HOXA5,KLF4,KLF9,NR1D2,SLC16A9,SOX4
U0126		chemical drug		-0.956		0.00716	AXIN2,HERPUD1,NUMB,PER1,PER2,THBD,TSC22D3	32 (7)
ERBB2		kinase		-0.956		0.00874	Adig,AXIN2,Elf5,GATA3,HEY1,KLF4,PER1,PFKFB3,SOX4,THBD	15 (2)
TNF		cytokine		-0.964		7.51e-06	ACKR2,ARHGAP22,AXIN2,CITED2,FRMD6,GATA2,GATA3,Hamp/Hamp2,HEY1,KLF4,KLF7,MCAM,MTMR4,NKD2,NUMB,PER2,RGCC,RND1,S1PR1,SOX4,THBD,TRARG1,TSC22D3	56 (11)
E. coli serotype 0127B8 lipopolysaccharide		chemical - endogenous non-mammalian		-1		0.00502	GNA14,GPR146,NTRK2,SLC16A9
RARA		ligand-dependent nuclear receptor		-1		0.0119	GATA3,HOXA5,KLF4,PLXNA2,THBD
NTRK1		kinase		-1		0.0282	HERPUD1,HEY1,TRIB2,ZBTB7C
BCR (complex)		complex		-1.067	bias	0.0128	KLF4,KLF9,KSR1,PPRC1,S1PR1
lithium chloride		chemical drug		-1.103		0.00207	AXIN2,GATA3,NKD2,PER1
WBP2		transcription regulator		-1.117		0.00164	AXIN2,BMF,SOX4,TEF
PTEN		phosphatase		-1.195		0.000985	CITED2,GATA2,GATA3,GPR146,MCAM,PFKFB3,PPM1F,SOX4,TSC22D3,WDR45	16 (3)
ID2		transcription regulator		-1.342		0.000198	AXIN2,GATA3,KLF7,MCAM,NTRK2,SOX4	10 (2)
Immunoglobulin		complex		-1.463		0.0132	ACKR2,GATA2,GATA3,Hamp/Hamp2,HEY1,KLF4,PFKFB3,S1PR1,THBD,TSC22D3
KDM5B		transcription regulator		-1.477		0.000247	Elf5,JADE2,MCAM,REEP1,SOX4
ARID1A		transcription regulator		-1.671		0.00284	AXIN2,DTX4,GATA3,HTR2B,KLF4,PDLIM5,RNF144A	37 (7)
SYK		kinase		-1.798		5.19e-06	CITED2,GATA3,RCSD1,RGCC,TRIB2,TSC22D3
MTOR		kinase		-1.98		0.0138	CITED2,GATA3,Hamp/Hamp2,S1PR1,SOX4

## Sheet: Cytokine USRs
Upstream Regulator	Expr Log Ratio	Molecule Type	Predicted Activation State	Activation z-score	Flags	p-value of overlap	Target Molecules in Dataset	Mechanistic Network
IL6		cytokine		1.31		0.0478	ACKR2,AXIN2,Hamp/Hamp2,MIR17HG,PPRC1,S1PR1,SOX4
IFNG		cytokine		1.096		0.018	BMF,GATA3,GNA14,GPR146,KLF4,NTRK2,PFKFB3,RGCC,S1PR1,SLC16A9,TRIB2,TSC22D3
IL1B		cytokine		0.446		0.0459	ACKR2,BMF,GATA3,Hamp/Hamp2,KLF4,RGCC,S1PR1,THBD,TSC22D3
WNT3A		cytokine		0.024		0.00216	ARRDC4,AXIN2,KLF4,Nes,NUMB,SOX4	14 (4)
EPO		cytokine		-0.106		0.00706	GATA2,GATA3,Hamp/Hamp2,Podxl,TSC22D3	7 (3)
TNF		cytokine		-0.964		7.51e-06	ACKR2,ARHGAP22,AXIN2,CITED2,FRMD6,GATA2,GATA3,Hamp/Hamp2,HEY1,KLF4,KLF7,MCAM,MTMR4,NKD2,NUMB,PER2,RGCC,RND1,S1PR1,SOX4,THBD,TRARG1,TSC22D3	56 (11)

## Sheet: Diseases or Functions
Categories	Diseases or Functions Annotation	p-value	Predicted Activation State	Activation z-score	Molecules
Cell Morphology,Cellular Assembly and Organization,Cellular Development,Cellular Function and Maintenance,Cellular Growth and Proliferation,Nervous System Development and Function,Organismal Development,Tissue Development	Neuritogenesis	0.00183	Increased	2.611	CPEB1,FLRT3,GATA3,KLF7,KLF9,MID1,NTRK2,NUMB,PDLIM5,RAPGEF3,RND1,RUFY3,SHANK3
Cell Morphology,Cellular Assembly and Organization,Cellular Function and Maintenance	Formation of cellular protrusions	0.00397	Increased	2.611	CPEB1,FLRT3,GATA3,KLF7,KLF9,MID1,Nes,NTRK2,NUMB,PDLIM5,Podxl,RAPGEF3,RND1,RUFY3,S1PR1,SHANK3
Cellular Assembly and Organization	Development of cytoplasm	3.59e-05	Increased	2.312	CAMSAP3,FCHSD2,KSR1,NTRK2,PPM1F,RAPGEF3,RGCC,RND1,RTKN,S1PR1,STK4,TMEFF2,WDR45
Cellular Assembly and Organization	Formation of cytoskeleton	4.6e-05	Increased	2.312	CAMSAP3,FCHSD2,KSR1,PPM1F,RAPGEF3,RGCC,RND1,RTKN,S1PR1,STK4,TMEFF2
Cellular Assembly and Organization,Cellular Function and Maintenance,Organismal Development,Tissue Development	Formation of actin stress fibers	0.000117	Increased	2.232	KSR1,PPM1F,RAPGEF3,RGCC,RND1,RTKN,S1PR1,TMEFF2
Cellular Assembly and Organization,Cellular Function and Maintenance,Organismal Development,Tissue Development	Formation of actin filaments	2.56e-05	Increased	2.204	FCHSD2,KSR1,PPM1F,RAPGEF3,RGCC,RND1,RTKN,S1PR1,STK4,TMEFF2
Cellular Assembly and Organization,Organismal Development,Tissue Development	Formation of filaments	0.000119	Increased	2.204	CAMSAP3,FCHSD2,KSR1,PPM1F,RAPGEF3,RGCC,RND1,RTKN,S1PR1,STK4,TMEFF2
Cell Death and Survival	Cell viability of carcinoma cell lines	0.00877	Increased	2.173	GATA2,KLF4,LNX2,MIR17HG,NTRK2,THBD
Molecular Transport	Quantity of metal ion	0.0049	Increased	2.015	ACKR2,GNA14,HERPUD1,MCAM,NTRK2,PLCB1,RAPGEF3,S1PR1,TSC22D3
Cell Signaling,Molecular Transport,Vitamin and Mineral Metabolism	Quantity of Ca2+	0.00934	Increased	2.015	ACKR2,GNA14,HERPUD1,MCAM,NTRK2,PLCB1,RAPGEF3,S1PR1
Cell-To-Cell Signaling and Interaction,Cellular Assembly and Organization,Cellular Function and Maintenance	Formation of focal adhesions	0.000218	Increased	2	CAMSAP3,DUSP3,PPM1F,RND1,RTKN,S1PR1
Behavior	Spatial learning	0.00469		1.982	CASKIN2,NTRK2,PLCB1,RAPGEF3,SHANK3
Cellular Assembly and Organization,Cellular Function and Maintenance	Microtubule dynamics	0.00626		1.972	CAMSAP3,CPEB1,FLRT3,GATA3,KLF7,KLF9,MID1,Nes,NTRK2,NUMB,PDLIM5,Podxl,RAPGEF3,RND1,RUFY3,S1PR1,SHANK3,THBD
Cell Morphology,Cellular Assembly and Organization,Cellular Development,Cellular Function and Maintenance,Cellular Growth and Proliferation,Embryonic Development,Nervous System Development and Function,Organismal Development,Tissue Development	Branching of neurites	0.0121		1.969	KLF9,MID1,NTRK2,NUMB,PDLIM5,RND1,SHANK3
Cellular Development,Cellular Growth and Proliferation,Nervous System Development and Function,Organismal Development,Tissue Development	Development of neural cells	0.000437		1.923	APCDD1,CPEB1,FLRT3,GATA3,HEY1,KLF4,KLF7,KLF9,MID1,NTRK2,NUMB,PDLIM5,RAPGEF3,RND1,RUFY3,SHANK3,SOX4
Cell Death and Survival	Cell viability	0.0128		1.875	AKAP7,DUSP8,GATA2,GATA3,HERPUD1,HEY1,HOXA5,KLF4,KLF9,KSR1,LNX2,MCAM,MIR17HG,Nes,NTRK2,PER2,S1PR1,THBD,TRIB2,TSC22D3
Cell-To-Cell Signaling and Interaction,Nervous System Development and Function	Long-term potentiation	0.00541		1.863	CASKIN2,CPEB1,KSR1,NTRK2,RAPGEF3,SHANK3
Cellular Assembly and Organization	Assembly of organelle	0.0137		1.832	CAMSAP3,FCHSD2,KSR1,PPM1F,RAPGEF3,RGCC,RND1,RTKN,S1PR1,STK4,TMEFF2,WDR45
Organismal Development	Size of body	0.00184		1.772	BMF,H1-0,HEY1,HTR2B,JCAD,Nes,NTRK2,PER1,PER2,PLCB1,RAPGEF3,SHANK3,TSC22D3
Cellular Assembly and Organization,Organismal Development,Tissue Development	Fibrogenesis	9.02e-05		1.687	CAMSAP3,FCHSD2,HTR2B,KSR1,PPM1F,RAPGEF3,RGCC,RND1,RTKN,S1PR1,STK4,TMEFF2
Cell Death and Survival	Cell survival	0.00493		1.686	AKAP7,DUSP8,GATA2,GATA3,HERPUD1,HEY1,HOXA5,KLF4,KLF9,KSR1,LNX2,MCAM,MIR17HG,Nes,NTRK2,PER2,RAPGEF3,S1PR1,SOX4,THBD,TRIB2,TSC22D3
Cellular Development,Cellular Growth and Proliferation,Nervous System Development and Function,Organismal Development,Tissue Development	Development of neurons	0.000789		1.628	APCDD1,CPEB1,FLRT3,GATA3,HEY1,KLF7,KLF9,MID1,NTRK2,NUMB,PDLIM5,RAPGEF3,RND1,RUFY3,SHANK3,SOX4
Embryonic Development,Nervous System Development and Function,Organismal Development	Development of central nervous system	5.49e-05		1.568	AXIN2,CITED2,HEY1,KLF9,MID1,MIR17HG,NPAS2,NTRK2,NUMB,PLCB1,RAPGEF3,S1PR1,SHANK3,SOX4,STK4
Cellular Development,Cellular Growth and Proliferation,Nervous System Development and Function,Tissue Development	Outgrowth of neurites	0.00843		1.491	GATA3,KLF7,MIR17HG,NTRK2,RALGDS,RND1,RTKN
Molecular Transport	Quantity of metal	0.00375		1.467	ACKR2,GNA14,Hamp/Hamp2,HERPUD1,MCAM,NTRK2,PLCB1,RAPGEF3,S1PR1,TSC22D3
Cellular Movement	Migration of colorectal cancer cell lines	0.00351		1.452	BANP,CPEB1,KLF4,MIR17HG,Snhg17,SOX4
Tissue Morphology	Quantity of cells	1.06e-05		1.438	ACKR2,ACKR4,ACVR1C,BMF,CAMSAP3,CITED2,DUSP3,GATA2,GATA3,HEY1,HOXA5,HTR2B,KLF4,KLF7,KSR1,MIR17HG,Nes,NTRK2,NUMB,PER1,PER2,RAPGEF3,RGCC,S1PR1,SHANK3,SOX4,STK4,THBD,TRIB2,TSC22D3,YBX2
Cellular Development,Nervous System Development and Function,Tissue Development	Differentiation of neurons	0.000227		1.417	GATA2,GATA3,HEY1,KLF9,LNX2,Nes,NTRK2,NUMB,S1PR1,SOX4
Cellular Growth and Proliferation	Colony formation	0.00518		1.354	AXIN2,FRMD6,HOXA5,HTR2B,KLF4,MCAM,MIR17HG,NTRK2,RALGDS,SCN3B,STK4,TMEFF2
Behavior	Learning	0.00323		1.331	CASKIN2,KLF9,KSR1,MID1,NPAS2,NTRK2,PLCB1,RAPGEF3,SHANK3
Cell Cycle	Cell cycle progression	0.000104		1.306	BANP,CITED2,DUSP3,FRMD6,GATA2,GATA3,HECW2,HEY1,JADE2,KLF15,KLF4,MIR17HG,NTRK2,PER1,PER2,RAPGEF3,RGCC,S1PR1,TMEFF2
Cellular Development,Tissue Development	Differentiation of neural cells	5.51e-06		1.228	AXIN2,GATA2,GATA3,HEY1,KLF15,KLF9,LNX2,MIR17HG,Nes,NTRK2,NUMB,RAPGEF3,S1PR1,SOX4
Hematological System Development and Function,Lymphoid Tissue Structure and Development,Tissue Morphology	Quantity of lymphocytes	0.00629		1.205	ACKR2,ACKR4,BMF,GATA2,GATA3,KLF4,MIR17HG,RGCC,S1PR1,SOX4,STK4,TRIB2
Organismal Development	Mass of organism	0.0145		1.134	CAMSAP3,KLF4,MIR17HG,NTRK2,RAPGEF3,SHANK3,TSC22D3
Cell Signaling	MAPKKK cascade	0.00749		1.109	DUSP3,JCAD,KSR1,NTRK2,SHANK3
Hematological System Development and Function,Tissue Morphology	Quantity of leukocytes	0.0102		1.094	ACKR2,ACKR4,BMF,DUSP3,GATA2,GATA3,KLF4,MIR17HG,RGCC,S1PR1,SOX4,STK4,THBD,TRIB2
Cellular Development	Differentiation of leukemia cell lines	0.0129		1.091	GATA2,HOXA5,KLF4,THBD
Cellular Movement	Migration of cells	5.54e-08		1.024	ACKR2,AKAP7,AXIN2,BANP,CAMSAP3,CITED2,CPEB1,DUSP3,FCHSD2,FRMD6,GATA2,GATA3,HEY1,HTR2B,KLF15,KLF4,KLF9,MCAM,MIR17HG,Nes,NKD2,NPAS2,NTRK2,NUMB,PER1,PER2,PLXNA2,Podxl,PPM1F,RALGDS,RAPGEF3,RGCC,RUFY3,S1PR1,Snhg17,SOX4,STK4,THBD,TMEFF2,TNS2,TRIB2,TSC22D3
Embryonic Development,Organ Development,Organismal Development,Reproductive System Development and Function,Tissue Development	Development of internal genitalia	0.00576		1	BMF,CITED2,CPEB1,GATA3,NTRK2,TSC22D3,YBX2
Cell-mediated Immune Response,Cellular Development,Cellular Function and Maintenance,Cellular Growth and Proliferation,Embryonic Development,Hematological System Development and Function,Hematopoiesis,Lymphoid Tissue Structure and Development,Organ Development,Organismal Development,Tissue Development	Differentiation of helper T lymphocytes	0.00931		0.983	GATA2,GATA3,KLF4,MIR17HG,RGCC
Embryonic Development,Organismal Development	Development of genitourinary system	0.00156		0.97	ACVR1C,BMF,CITED2,CPEB1,Elf5,GATA2,GATA3,NTRK2,NUMB,Podxl,RAPGEF3,SOX4,STK4,TNS2,TSC22D3,YBX2
Cellular Movement	Invasion of cells	0.00492		0.93	ACVR1C,AKAP7,CPEB1,GATA3,KLF15,KLF4,KLF9,MCAM,MIR17HG,Nes,NKD2,NPAS2,NTRK2,NUMB,PLXNA2,PPM1F,RALGDS,Snhg17,SOX4,THBD
Cellular Movement	Cell movement	2.4e-08		0.897	ACKR2,ACKR4,AKAP7,ARHGAP22,AXIN2,BANP,CAMSAP3,CITED2,CPEB1,DUSP3,ENTREP1,FCHSD2,FRMD6,GATA2,GATA3,HEY1,HTR2B,KLF15,KLF4,KLF9,MCAM,MIR17HG,Nes,NKD2,NPAS2,NTRK2,NUMB,PER1,PER2,PLXNA2,Podxl,PPM1F,RALGDS,RAPGEF3,RGCC,RUFY3,S1PR1,Snhg17,SOX4,STK4,THBD,TMEFF2,TNS2,TRIB2,TSC22D3
Cell Morphology,Cellular Development	Branching of cells	0.0114		0.894	HEY1,KLF9,MID1,NTRK2,NUMB,PDLIM5,RND1,SHANK3
Cellular Development,Cellular Growth and Proliferation,Nervous System Development and Function,Tissue Development	Growth of neurites	0.000651		0.876	GATA3,KLF4,KLF7,MID1,MIR17HG,NADP,NTRK2,RALGDS,RND1,RTKN
Cellular Development	Differentiation of progenitor cells	0.0019		0.876	CITED2,GATA2,GATA3,HEY1,HOXA5,KLF4,PLCB1,S1PR1,SOX4,STK4
Hematological System Development and Function,Tissue Morphology	Quantity of blood cells	0.00186		0.862	ACKR2,ACKR4,BMF,DUSP3,GATA2,GATA3,HOXA5,KLF4,MIR17HG,PER2,RGCC,S1PR1,SOX4,STK4,THBD,TRIB2,TSC22D3
Embryonic Development,Organismal Development	Development of abdomen	0.00185		0.849	BMF,CITED2,CPEB1,GATA3,HOXA5,HTR2B,NTRK2,Podxl,SOX4,TNS2,YBX2
Hematological System Development and Function,Hematopoiesis,Tissue Morphology	Quantity of hematopoietic progenitor cells	0.00224		0.842	BMF,GATA2,HOXA5,KLF4,MIR17HG,PER2,SOX4,STK4,TSC22D3
Cellular Movement,Immune Cell Trafficking	Leukocyte migration	0.00438		0.822	ACKR2,CITED2,GATA2,GATA3,KLF15,MCAM,MIR17HG,NKD2,PER1,Podxl,RALGDS,RGCC,S1PR1,STK4,THBD
Infectious Diseases,Organismal Injury and Abnormalities	Viral Infection	0.00511		0.812	CYP4F22,DTX4,DUSP3,GPR146,HERPUD1,KLF15,LNX2,MCAM,MDN1,NTRK2,NUMB,PER2,PLCB1,PLXNA2,PNRC1,RAPGEF3,RND1,RNF144A,SHANK3,SOX4,STK4,TEF,THBD
Cell Morphology	Sprouting	0.00144		0.775	HEY1,KLF9,MID1,NTRK2,NUMB,PDLIM5,RND1,S1PR1,SHANK3,STK4
Hematological System Development and Function,Lymphoid Tissue Structure and Development,Tissue Morphology	Quantity of T lymphocytes	0.00527		0.769	ACKR2,ACKR4,BMF,GATA3,KLF4,MIR17HG,RGCC,S1PR1,STK4,TRIB2
Cell Cycle,Gene Expression	Binding of DNA	0.000165		0.733	BANP,GATA2,GATA3,HEY1,PER1,RAPGEF3,RGCC,S1PR1,STK4,TEF,TSC22D3,ZBTB7C
Cellular Movement,Immune Cell Trafficking	Cell movement of lymphoid cells	0.0107		0.727	ACKR2,GATA3,MCAM,MIR17HG,NKD2,RALGDS,S1PR1,STK4
Cellular Function and Maintenance	Engulfment of cells	0.0106		0.724	ENTREP1,FCHSD2,GATA2,MTMR4,PFKFB3,RAPGEF3,RGCC,SHANK3,STK4
Behavior	Conditioning	0.002		0.686	HTR2B,KSR1,NTRK2,PER1,PER2,SHANK3
Hematological System Development and Function,Humoral Immune Response,Lymphoid Tissue Structure and Development,Tissue Morphology	Quantity of B lymphocytes	0.00851		0.595	ACKR2,BMF,KLF4,S1PR1,SOX4,STK4,TRIB2
Cell Signaling	Protein kinase cascade	0.00568		0.585	DUSP3,Hamp/Hamp2,JCAD,KSR1,NTRK2,PER1,PLCB1,SHANK3
Embryonic Development,Organismal Development,Reproductive System Development and Function	Development of reproductive system	0.0124		0.555	BMF,CITED2,CPEB1,Elf5,GATA2,GATA3,NTRK2,NUMB,STK4,TSC22D3,YBX2
Cellular Development,Nervous System Development and Function,Tissue Development	Differentiation of neuroglia	2.03e-05		0.537	AXIN2,KLF15,KLF9,MIR17HG,NTRK2,NUMB,RAPGEF3,S1PR1
Cardiovascular System Development and Function	Development of vasculature	6.75e-07		0.507	ARHGAP22,CITED2,DUSP3,GATA2,HEY1,HOXA5,HTR2B,JCAD,KLF4,KLF7,MCAM,MIR17HG,NTRK2,NUMB,PER2,PFKFB3,PLCB1,PLXNA2,RAPGEF3,RGCC,RND1,S1PR1,SOX4,STK4,THBD
Cellular Function and Maintenance	Endocytosis by eukaryotic cells	0.00593		0.464	ENTREP1,FCHSD2,MTMR4,PFKFB3,RAPGEF3,RGCC,SHANK3,STK4
Developmental Disorder,Organismal Injury and Abnormalities	Growth failure or short stature	0.0158		0.438	Elf5,FLRT3,HOXA5,HTR2B,NBAS,NTRK2,NUMB,SHANK3,STK4,THBD
Cardiovascular System Development and Function,Cellular Movement	Migration of endothelial cells	0.0113		0.436	GATA2,GATA3,HEY1,MCAM,RGCC,S1PR1,THBD
Carbohydrate Metabolism	Glycolysis of cells	0.000844		0.409	CITED2,KLF4,MIR17HG,NTRK2,PFKFB3,SHANK3,TRIB2
Reproductive System Development and Function	Fertility	0.00723		0.378	CAMSAP3,CPEB1,H1-0,HTR2B,KLF9,PER1,PER2
Cardiovascular Disease,Developmental Disorder,Organismal Injury and Abnormalities	Ventricular septal defect	0.00352		0.369	CITED2,HEY1,MIR17HG,SOX4
Organismal Injury and Abnormalities,Respiratory Disease	Lung lesion	0.00683		0.359	ACKR2,AMOTL2,AXIN2,BMS1,CPEB1,FCHSD2,FLRT3,GATA2,GATA3,H1-0,HECW2,HEY1,HOXA5,JCAD,KLF15,KLF4,KLF7,KLF9,MAP3K6,MCAM,MDN1,MIR17HG,NBAS,NKD2,NOC3L,NPAS2,NR1D2,NTRK2,NUMB,PDLIM5,PER1,PFKFB3,PLCB1,PPRC1,RALGDS,RCSD1,RNF144A,S1PR1,SLC16A9,SOX4,THBD,TNS2,TRIB2,WDR45
Cardiovascular System Development and Function,Cell-To-Cell Signaling and Interaction	Binding of endothelial cells	0.0099		0.322	ACKR2,GATA3,MCAM,S1PR1,THBD
Cardiovascular Disease,Developmental Disorder,Organismal Injury and Abnormalities	Congenital heart disease	0.00264		0.32	CITED2,HEY1,HTR2B,MIR17HG,SCN3B,SOX4,STK4
Cellular Development	Epithelial-mesenchymal transition	0.00044		0.308	BANP,Elf5,GATA3,HEY1,KLF4,MCAM,NTRK2,NUMB,SOX4
Organismal Injury and Abnormalities	Abdominal lesion	2.04e-06		0.307	ACKR2,ACKR4,ACVR1C,AKAP7,AMOTL2,APCDD1,ARHGAP22,ARRDC4,AXIN2,B4GALT4,BANP,BMF,BMS1,BSPRY,CAMSAP3,CASKIN2,CIPC,CITED2,CPEB1,CYP4F22,DTX4,DUSP3,DUSP8,ENTREP1,ERLIN1,FCHSD2,FLRT3,FRMD6,GATA2,GATA3,GNA14,GPR146,HECW2,HERPUD1,HEY1,HOXA5,HTR2B,JADE2,JCAD,KLF4,KLF7,KLF9,KSR1,LNX2,MAP3K6,MCAM,MDN1,MID1,MIR17HG,MTMR4,NBAS,NKD2,NOC3L,NPAS2,NR1D2,NTRK2,NUMB,PDLIM5,PER1,PER2,PFKFB3,PLCB1,PLXNA2,PNRC1,PPM1F,P…
Cardiovascular System Development and Function,Organismal Development	Angiogenesis	6.19e-06		0.278	ARHGAP22,CITED2,DUSP3,GATA2,HEY1,HOXA5,HTR2B,JCAD,KLF4,KLF7,MCAM,MIR17HG,NTRK2,PFKFB3,PLCB1,RAPGEF3,RGCC,RND1,S1PR1,SOX4,STK4,THBD
Cell-mediated Immune Response,Cellular Development,Cellular Function and Maintenance,Cellular Growth and Proliferation,Embryonic Development,Hematological System Development and Function,Hematopoiesis,Lymphoid Tissue Structure and Development,Organ Development,Organismal Development,Tissue Development	Differentiation of T lymphocytes	0.0145		0.271	GATA2,GATA3,KLF4,MIR17HG,RGCC,S1PR1,SOX4
Cell Death and Survival,Organismal Injury and Abnormalities	Cell death of immune cells	0.0142		0.266	BMF,GATA3,KLF4,MIR17HG,NUMB,S1PR1,SOX4,STK4,TRIB2,TSC22D3
Cellular Development,Cellular Growth and Proliferation,Nervous System Development and Function,Tissue Development	Proliferation of neuronal cells	0.000187		0.232	GATA2,GATA3,KLF4,KLF7,MID1,MIR17HG,NADP,NTRK2,NUMB,RALGDS,RND1,RTKN
Cell Death and Survival,Organismal Injury and Abnormalities	Cell death of breast cancer cell lines	0.00114		0.214	ACVR1C,FRMD6,HOXA5,KLF15,KLF4,KSR1,NUMB,PFKFB3,RTKN
Developmental Disorder,Organismal Injury and Abnormalities	Aplasia or hypoplasia	0.00115		0.2	BMF,BMS1,CITED2,HEY1,HOXA5,HTR2B,KLF4,KLF7,MIR17HG,NBAS,SOX4
Embryonic Development,Tissue Morphology	Quantity of embryonic tissue	0.00485		0.152	CITED2,KLF4,Nes,STK4
Tissue Development	Accumulation of cells	0.000378		0.117	ACKR2,BMF,GATA2,GATA3,KLF4,S1PR1,STK4,THBD,TSC22D3
Hematological System Development and Function,Immune Cell Trafficking,Inflammatory Response,Tissue Development	Accumulation of lymphocytes	0.000996		0.117	ACKR2,BMF,S1PR1,STK4,TSC22D3
Embryonic Development,Organismal Development	Development of body trunk	2.57e-08		0.115	AXIN2,BMF,CITED2,CPEB1,DUSP8,Elf5,FLRT3,GATA2,GATA3,HEY1,HOXA5,HTR2B,KLF15,KLF4,KLF7,MIR17HG,NTRK2,NUMB,PLCB1,Podxl,RAPGEF3,S1PR1,SOX4,STK4,THBD,TNS2,YBX2
Cardiovascular System Development and Function,Cellular Movement	Cell movement of endothelial cells	0.00152		0.097	GATA2,GATA3,HEY1,MCAM,RAPGEF3,RGCC,S1PR1,SOX4,THBD
Embryonic Development,Organismal Development,Tissue Development	Growth of embryonic tissue	0.00246		0.083	GATA2,KLF4,LNX2,Nes,NUMB,S1PR1,SHANK3
Connective Tissue Development and Function,Tissue Morphology	Quantity of connective tissue cells	0.000923		0.068	GATA2,KLF4,KSR1,PER1,PER2,S1PR1,TSC22D3
Cellular Movement	Migration of lung cancer cell lines	0.000283		0.028	ACKR2,FCHSD2,KLF4,KLF9,NPAS2,NTRK2,SOX4,TRIB2
Cellular Growth and Proliferation,Tissue Development	Proliferation of neural cells	8.09e-07		0.004	CPEB1,GATA2,GATA3,KLF4,KLF7,LNX2,MID1,MIR17HG,NADP,Nes,NTRK2,NUMB,RALGDS,RND1,RTKN,S1PR1,SHANK3,SOX4
Cell Death and Survival,Organismal Injury and Abnormalities	Apoptosis of neurons	0.0103		0.003	GATA3,HERPUD1,KLF7,KSR1,Nes,NTRK2,RAPGEF3,SOX4
Organismal Injury and Abnormalities	Edema	0.00429		-0.022	CITED2,GATA2,NTRK2,NUMB,PFKFB3,Podxl,SOX4,THBD
Cardiovascular Disease,Developmental Disorder,Organismal Injury and Abnormalities	Congenital anomaly of cardiovascular system	0.00129		-0.086	CITED2,HEY1,HTR2B,MIR17HG,NTRK2,SCN3B,SOX4,STK4
Organismal Development	Growth of organism	0.000173		-0.097	CITED2,GATA2,GATA3,HOXA5,KLF4,KSR1,LNX2,Nes,NOC3L,NUMB,S1PR1,SHANK3,SOX4,STK4,THBD,TNS2
Cellular Function and Maintenance	Cellular homeostasis	0.00458		-0.119	BMF,GATA2,GATA3,Hamp/Hamp2,HERPUD1,HTR2B,KLF15,KLF4,KLF7,MCAM,MIR17HG,NKD2,PFKFB3,RAPGEF3,RGCC,S1PR1,SOX4,STK4,THBD,TNS2,TRIB2,TSC22D3,WDR45
Gastrointestinal Disease,Hepatic System Disease,Organismal Injury and Abnormalities	Liver lesion	0.00193		-0.14	APCDD1,ARHGAP22,ARRDC4,AXIN2,B4GALT4,BANP,BMF,BMS1,BSPRY,CAMSAP3,CASKIN2,CIPC,CPEB1,CYP4F22,DTX4,DUSP3,DUSP8,FCHSD2,FRMD6,GATA3,HECW2,HERPUD1,HTR2B,JADE2,JCAD,KLF4,KLF7,MDN1,MIR17HG,NBAS,NKD2,NTRK2,PER1,PFKFB3,PLCB1,PLXNA2,PNRC1,PPRC1,RAPGEF3,RCSD1,REEP1,RUFY3,S1PR1,SCN3B,SOX4,STK4,THBD,TMEFF2,TNS2,ZBTB7C,ZNF366
Cell-To-Cell Signaling and Interaction,Hematological System Development and Function	Interaction of T lymphocytes	0.00831		-0.152	MCAM,PLCB1,RALGDS,STK4
Cellular Assembly and Organization	Formation of plasma membrane	0.0132		-0.152	FLRT3,NTRK2,PDLIM5,Podxl,S1PR1,SHANK3
Organ Morphology	Quantity of secretory structure	0.0149		-0.152	KLF4,RAPGEF3,SHANK3,TSC22D3
Cellular Movement,Hair and Skin Development and Function	Cell movement of epithelial cell lines	0.00897		-0.156	CPEB1,KLF4,MCAM,TMEFF2,TSC22D3
Cell Death and Survival,Organismal Injury and Abnormalities	Apoptosis of B lymphocytes	0.000693		-0.162	BMF,MIR17HG,S1PR1,SOX4,TSC22D3
Connective Tissue Development and Function,Tissue Morphology	Quantity of connective tissue	0.0101		-0.162	GATA2,HOXA5,KLF4,KSR1,PER1,PER2,RAPGEF3,S1PR1,TSC22D3
Cell-To-Cell Signaling and Interaction,Cellular Assembly and Organization	Cell-cell contact	0.00154		-0.192	CITED2,FLRT3,KLF15,MCAM,Nes,NTRK2,PDLIM5,PLCB1,Podxl,RAPGEF3,S1PR1,SHANK3,SOX4,THBD
Embryonic Development,Organismal Development	Development of body axis	7.63e-06		-0.236	AXIN2,CITED2,FLRT3,GATA2,GATA3,HEY1,HOXA5,KLF4,LNX2,MID1,MIR17HG,Nes,NTRK2,NUMB,PER2,PLCB1,PLXNA2,RAPGEF3,S1PR1,SHANK3,SOX4,THBD
Embryonic Development,Organismal Development	Development of head	0.000125		-0.236	AXIN2,FLRT3,GATA2,GATA3,KLF4,LNX2,MID1,MIR17HG,Nes,NTRK2,NUMB,PER2,PLCB1,PLXNA2,RAPGEF3,S1PR1,SHANK3,SOX4,THBD
Hematological System Development and Function,Tissue Development	Accumulation of blood cells	0.00055		-0.255	ACKR2,BMF,GATA2,KLF4,S1PR1,STK4,THBD,TSC22D3
Hematological System Development and Function,Immune Cell Trafficking,Inflammatory Response,Tissue Development	Accumulation of leukocytes	0.00159		-0.255	ACKR2,BMF,KLF4,S1PR1,STK4,THBD,TSC22D3
Cell Death and Survival,Organismal Injury and Abnormalities	Cell death of blood cells	0.00837		-0.298	BMF,GATA2,GATA3,KLF4,MIR17HG,NUMB,S1PR1,SOX4,STK4,TRIB2,TSC22D3
Cellular Movement	Chemotaxis	0.0099		-0.324	ACKR2,ACKR4,DUSP3,ENTREP1,PPM1F,S1PR1,SOX4,STK4,THBD
Neurological Disease,Organismal Injury and Abnormalities	Seizure disorder	0.00808		-0.339	ACVR1C,CITED2,HECW2,HTR2B,NTRK2,PLCB1,RAPGEF3,RNF144A,SCN3B,TEF
Cellular Movement	Homing of cells	0.00464		-0.348	ACKR2,ACKR4,DUSP3,ENTREP1,GATA3,PPM1F,S1PR1,SOX4,STK4,THBD
Cell Death and Survival	Apoptosis	9.93e-06		-0.395	ACVR1C,AXIN2,BANP,BMF,CITED2,CPEB1,FCHSD2,GATA2,GATA3,HERPUD1,HEY1,HOXA5,HTR2B,KLF15,KLF4,KLF7,KLF9,KSR1,MCAM,MDN1,MIR17HG,Nes,NTRK2,NUMB,PER1,PER2,PFKFB3,PPM1F,RAPGEF3,RTKN,S1PR1,SCN3B,SOX4,STK4,THBD,TMEFF2,TNS2,TRIB2,TSC22D3,YBX2
Cell Death and Survival,Organismal Injury and Abnormalities	Cell death of hematopoietic progenitor cells	0.0121		-0.399	BMF,GATA2,KLF4,SOX4,TSC22D3
Cellular Movement	Migration of carcinoma cell lines	0.0105		-0.429	FCHSD2,GATA3,KLF4,KLF9,Nes,NPAS2,NTRK2,SOX4,TRIB2
Cellular Development,Connective Tissue Development and Function,Tissue Development	Differentiation of connective tissue cells	9.45e-06		-0.432	Adig,AXIN2,GATA2,HEY1,HTR2B,KLF15,KLF4,NOC3L,PER2,PLCB1,RAPGEF3,SOX4,STK4,TRIB2,TSC22D3,ZBTB7C
Protein Synthesis	Quantity of protein in blood	0.0101		-0.446	HOXA5,NTRK2,PER1,PER2,RAPGEF3,STK4,THBD,TSC22D3
Embryonic Development,Organismal Development	Growth of head	0.000126		-0.447	GATA2,KLF4,LNX2,MIR17HG,Nes,SHANK3,SOX4
Cellular Movement	Cell movement of breast cancer cell lines	0.0132		-0.489	AXIN2,BANP,ENTREP1,GATA3,KLF15,KLF4,MCAM,PPM1F
Cellular Development,Connective Tissue Development and Function	Differentiation of fibroblast cell lines	0.00602		-0.497	GATA3,HOXA5,KLF4,S1PR1,TRIB2
Cell Death and Survival,Organismal Injury and Abnormalities	Necrosis	3.97e-06		-0.518	ACVR1C,AKAP7,AXIN2,BANP,BMF,CITED2,DUSP8,FCHSD2,FRMD6,GATA2,GATA3,GNA14,HERPUD1,HOXA5,HTR2B,KLF15,KLF4,KLF7,KLF9,KSR1,MCAM,MDN1,MIR17HG,Nes,NTRK2,NUMB,PER1,PER2,PFKFB3,PLCB1,RAPGEF3,RTKN,S1PR1,SCN3B,SOX4,STK4,THBD,TMEFF2,TNS2,TRIB2,TSC22D3,YBX2
Gene Expression	Activation of DNA endogenous promoter	3.03e-06		-0.534	CITED2,Elf5,GATA2,GATA3,Hamp/Hamp2,HEY1,HOXA5,KLF15,KLF4,KLF7,KLF9,NR1D2,PER1,PER2,RAPGEF3,RGCC,S1PR1,SOX4,TEF,YBX2,ZBTB7C,ZNF366
Cellular Development,Cellular Growth and Proliferation,Hematological System Development and Function,Hematopoiesis,Tissue Development	Differentiation of hematopoietic progenitor cells	0.01		-0.541	CITED2,GATA2,GATA3,HEY1,HOXA5,KLF4,SOX4
Organismal Development,Tissue Development	Development of epithelial tissue	0.0127		-0.6	ARHGAP22,HEY1,HOXA5,HTR2B,KLF4,MCAM,MIR17HG,PFKFB3,RGCC
Embryonic Development,Organismal Development	Growth of embryo	2.5e-06		-0.605	CITED2,GATA2,GATA3,KLF4,KSR1,LNX2,Nes,NOC3L,NUMB,S1PR1,SHANK3,SOX4,STK4,THBD
Cellular Growth and Proliferation,Connective Tissue Development and Function,Tissue Development	Proliferation of connective tissue cells	0.00393		-0.632	AXIN2,CITED2,FRMD6,GATA3,HOXA5,HTR2B,KLF4,KLF9,KSR1,PER2,PFKFB3
Cellular Growth and Proliferation,Tissue Development	Proliferation of central nervous system cells	0.000643		-0.756	CPEB1,GATA2,KLF4,LNX2,Nes,SHANK3
Nervous System Development and Function	Sensory system development	0.0131		-0.771	GATA3,KLF7,NTRK2,NUMB,PER2,PLXNA2,SOX4,THBD
Organismal Injury and Abnormalities,Organismal Survival	Perinatal death	0.00784		-0.812	CITED2,HOXA5,KLF4,MIR17HG,NTRK2,Podxl,RUFY3,SHANK3,SOX4
Cellular Development,Cellular Growth and Proliferation	Cell proliferation of melanoma cell lines	0.0125		-0.849	KLF9,MCAM,NUMB,SOX4,THBD
Cellular Development,Cellular Growth and Proliferation,Connective Tissue Development and Function	Proliferation of fibroblast cell lines	0.00373		-0.861	KLF4,KSR1,NOC3L,PFKFB3,RALGDS,S1PR1,TSC22D3,ZBTB7C
Cellular Development,Tissue Development	Differentiation of epithelial tissue	0.000826		-0.924	Elf5,GATA2,HEY1,KLF4,KLF7,MIR17HG,NUMB,SOX4,STK4
Cellular Development,Tissue Development	Differentiation of epithelial cells	0.00131		-0.924	Elf5,GATA2,KLF4,KLF7,MIR17HG,NUMB,SOX4,STK4
Gene Expression	Transcription	1.69e-07		-0.934	ACVR1C,BANP,CIPC,CITED2,Elf5,GATA2,GATA3,H1-0,Hamp/Hamp2,HECW2,HEY1,HOXA5,HTR2B,KLF15,KLF4,KLF7,KLF9,NPAS2,NR1D2,NTRK2,PER1,PER2,PLCB1,PPM1F,RAPGEF3,RGCC,S1PR1,SOX4,STK4,TEF,TSC22D3,YBX2,ZBTB7C,ZNF366
Skeletal and Muscular System Development and Function	Quantity of bone	0.0042		-1	GATA2,HOXA5,KLF4,PER1,PER2,TSC22D3
Cell Death and Survival	Cell death of gonadal cells	0.00568		-1	ACVR1C,CPEB1,NTRK2,TSC22D3,YBX2
Cellular Growth and Proliferation,Tissue Development	Proliferation of epithelial cells	6.43e-05		-1.054	CITED2,Elf5,GATA2,GATA3,HEY1,HOXA5,HTR2B,KLF4,KLF9,MIR17HG,RALGDS,SOX4,STK4
Connective Tissue Development and Function,Skeletal and Muscular System Development and Function,Tissue Morphology	Quantity of osteoblasts	5.96e-05		-1.067	GATA2,KLF4,PER1,PER2,TSC22D3
Cardiovascular System Development and Function,Hematological System Development and Function	Blood pressure	0.00821		-1.091	HTR2B,PDLIM5,Podxl,S1PR1,STK4,TEF,THBD
Gene Expression	Transcription of DNA	2.53e-07		-1.166	BANP,CIPC,CITED2,Elf5,GATA2,GATA3,Hamp/Hamp2,HEY1,HOXA5,KLF15,KLF4,KLF7,KLF9,NPAS2,NR1D2,PER1,PER2,PLCB1,PPM1F,RAPGEF3,RGCC,S1PR1,SOX4,TEF,YBX2,ZBTB7C,ZNF366
Cellular Development,Cellular Growth and Proliferation,Embryonic Development,Organismal Development	Proliferation of embryonic cells	0.000819		-1.205	CITED2,GATA2,GATA3,KLF4,KSR1,NUMB,STK4
Organismal Injury and Abnormalities,Organismal Survival	Organismal death	0.000291		-1.238	BMF,CITED2,CPEB1,Elf5,FLRT3,GATA2,GATA3,H1-0,Hamp/Hamp2,HEY1,HOXA5,HTR2B,KLF4,KLF7,KLF9,MCAM,MIR17HG,Nes,NKD2,NOC3L,NPAS2,NTRK2,NUMB,PER2,PFKFB3,PLCB1,Podxl,PPRC1,RUFY3,S1PR1,SCN3B,SHANK3,SOX4,STK4,THBD
Gene Expression	Transcription of RNA	6.11e-09		-1.262	ACVR1C,BANP,CIPC,CITED2,Elf5,GATA2,GATA3,H1-0,Hamp/Hamp2,HECW2,HEY1,HOXA5,HTR2B,KLF15,KLF4,KLF7,KLF9,NPAS2,NR1D2,PER1,PER2,PLCB1,PPM1F,RAPGEF3,RGCC,S1PR1,SOX4,STK4,TEF,TSC22D3,YBX2,ZBTB7C,ZNF366
Gene Expression	Expression of RNA	2.66e-07		-1.281	ACVR1C,BANP,CIPC,CITED2,CPEB1,Elf5,GATA2,GATA3,H1-0,Hamp/Hamp2,HECW2,HEY1,HOXA5,HTR2B,KLF15,KLF4,KLF7,KLF9,NPAS2,NR1D2,NTRK2,PER1,PER2,PLCB1,PPM1F,RAPGEF3,RGCC,S1PR1,SOX4,STK4,TEF,TSC22D3,YBX2,ZBTB7C,ZNF366
Developmental Disorder,Organismal Injury and Abnormalities,Organismal Survival	Death of embryo	0.00197		-1.36	CITED2,Elf5,GATA2,GATA3,NOC3L,NTRK2,NUMB,PFKFB3,PPRC1,S1PR1,THBD
Gene Expression	Transactivation of RNA	0.000242		-1.397	AXIN2,CITED2,DTX4,DUSP3,Elf5,GATA3,HERPUD1,KLF4,PER1,PLCB1,TSC22D3
Cellular Development,Connective Tissue Development and Function,Tissue Development	Differentiation of adipocytes	3.96e-07		-1.416	Adig,AXIN2,GATA2,KLF15,KLF4,NOC3L,PER2,PLCB1,SOX4,STK4,TRIB2,ZBTB7C
Cell Death and Survival,Organismal Injury and Abnormalities	Apoptosis of colorectal cancer cell lines	0.000657		-1.42	BANP,BMF,FCHSD2,HOXA5,KSR1,MIR17HG,RTKN,SCN3B
Cell Death and Survival,Organismal Injury and Abnormalities	Cell death of endothelial cells	0.0122		-1.432	GATA3,KLF4,MCAM,PFKFB3,THBD
Cardiovascular System Development and Function,Cellular Development,Cellular Function and Maintenance,Cellular Growth and Proliferation,Organismal Development,Tissue Development	Endothelial cell development	0.0139		-1.446	ARHGAP22,HEY1,HTR2B,MCAM,MIR17HG,PFKFB3,RGCC
Cellular Development,Cellular Growth and Proliferation,Embryonic Development	Proliferation of embryonic cell lines	0.00799		-1.452	GATA2,KLF4,KSR1,TMEFF2,TSC22D3,ZBTB7C
Tissue Development	Growth of epithelial tissue	5.11e-05		-1.538	CITED2,Elf5,GATA2,GATA3,HEY1,HOXA5,HTR2B,KLF4,KLF9,MCAM,MIR17HG,PFKFB3,RALGDS,RGCC,SOX4,STK4
Cardiovascular System Development and Function,Organismal Development	Vasculogenesis	0.000581		-1.78	ARHGAP22,CITED2,HEY1,HTR2B,KLF4,KLF7,MCAM,MIR17HG,NTRK2,PFKFB3,RGCC,RND1,S1PR1,SOX4,STK4,THBD
Cell Death and Survival	Activation-induced cell death	0.000632		-1.964	ACVR1C,KLF4,MIR17HG,TSC22D3
Cell Morphology,Cellular Function and Maintenance	Permeability of cells	0.00981		-1.982	MCAM,RAPGEF3,S1PR1,THBD
Cell Death and Survival	Cell death of germ cells	0.0115		-1.982	CPEB1,NTRK2,TSC22D3,YBX2
Cell Death and Survival,Organismal Injury and Abnormalities	Cell death of epithelial cell lines	0.00119	Decreased	-2.093	BMF,CITED2,FRMD6,NTRK2,NUMB,PLCB1,STK4,TMEFF2
Cell Death and Survival,Organismal Injury and Abnormalities	Cell death of epithelial cells	0.00626	Decreased	-2.385	BMF,CITED2,FRMD6,KSR1,NTRK2,NUMB,PLCB1,S1PR1,STK4,TMEFF2
Cell Death and Survival,Organismal Injury and Abnormalities	Necrosis of epithelial tissue	6.76e-05	Decreased	-2.771	BMF,CITED2,FRMD6,GATA3,KLF4,KSR1,MCAM,NTRK2,NUMB,PFKFB3,PLCB1,S1PR1,STK4,THBD,TMEFF2

## Sheet: MSigDB
NAME	SIZE	ES	NES	NOM p-val	FDR q-val	FWER p-val	RANK AT MAX
HS_GNF2_SPTA1	61	0.835556	2.68622	0	0	0	1018
HS_DESCARTES_FETAL_PANCREAS_ERYTHROBLASTS	86	0.787971	2.67216	0	0	0	744
HS_GNF2_CDC27	50	0.851716	2.67214	0	0	0	617
HS_GNF2_RAD23A	54	0.851375	2.66703	0	0	0	700
HS_GNF2_BNIP3L	54	0.84699	2.6581	0	0	0	700
HS_GNF2_ANK1	55	0.840299	2.63968	0	0	0	1018
HS_GNF2_MAP2K3	59	0.839186	2.62878	0	0	0	700
HS_GNF2_TAL1	54	0.849254	2.62563	0	0	0	617
HS_DESCARTES_FETAL_ADRENAL_ERYTHROBLASTS	59	0.797147	2.59923	0	0	0	499
HS_DESCARTES_FETAL_INTESTINE_ERYTHROBLASTS	117	0.724905	2.57831	0	0	0	1018
HS_GNF2_SPTB	55	0.840299	2.57192	0	0	0	1018
HS_DESCARTES_FETAL_STOMACH_ERYTHROBLASTS	73	0.766768	2.54447	0	0	0	744
HS_DESCARTES_FETAL_KIDNEY_ERYTHROBLASTS	113	0.711442	2.54088	0	0	0	744
HS_HE_LIM_SUN_FETAL_LUNG_C3_DEFINITIVE_RETICULOCYTE	89	0.736532	2.52753	0	0	0	617
HS_HALLMARK_HEME_METABOLISM	173	0.670815	2.51963	0	0	0	1120
MM_GOBP_POSITIVE_REGULATION_OF_COLD_INDUCED_THERMOGENESIS	83	0.728422	2.51764	0	0	0	1462
MM_TABULA_MURIS_SENIS_SPLEEN_MEGAKARYOCYTE_ERYTHROID_PROGENITOR_CELL_AGEING	67	0.755293	2.51414	0	0	0	1151
HS_GNF2_PCAF	25	0.919444	2.48284	0	0	0	617
MM_WP_PPAR_SIGNALING_PATHWAY	58	0.753747	2.45847	0	0	0	444
MM_LE_EGR2_TARGETS_DN	105	0.681616	2.45382	0	0	0	1268
MM_WANG_CLASSIC_ADIPOGENIC_TARGETS_OF_PPARG	27	0.854155	2.44259	0	0	0	333
MM_WP_ADIPOGENESIS_GENES	115	0.663618	2.43751	0	0	0	864
MM_RUAN_RESPONSE_TO_TNF_DN	78	0.724376	2.43644	0	0	0	690
HS_DESCARTES_FETAL_LIVER_ERYTHROBLASTS	45	0.803976	2.42433	0	0	0	744
HS_DESCARTES_FETAL_SPLEEN_ERYTHROBLASTS	42	0.828446	2.41545	0	0	0	617
HS_WP_PPAR_SIGNALING_PATHWAY	51	0.761373	2.38947	0	0	0	618
MM_GOBP_BROWN_FAT_CELL_DIFFERENTIATION	61	0.737667	2.37675	0	0.000484816	0.003	505
MM_GOBP_RESPONSE_TO_COLD	38	0.782285	2.37596	0	0.000430948	0.003	453
HS_NAKAYAMA_SOFT_TISSUE_TUMORS_PCA2_DN	66	0.723854	2.37329	0	6.16356e-05	0.001	774
HS_GOCC_LIPID_DROPLET	85	0.698246	2.36152	0	0.000176865	0.003	195
MM_WELCH_GATA1_TARGETS	21	0.873643	2.35631	0	0.00064304	0.005	443
HS_DESCARTES_FETAL_MUSCLE_ERYTHROBLASTS	87	0.693914	2.35541	0	0.000225276	0.004	1249
HS_GOBP_POSITIVE_REGULATION_OF_COLD_INDUCED_THERMOGENESIS	80	0.701051	2.35518	0	0.000215482	0.004	1538
HS_KEGG_PPAR_SIGNALING_PATHWAY	52	0.762024	2.33723	0	0.000309063	0.006	618
MM_MCBRYAN_PUBERTAL_BREAST_4_5WK_DN	197	0.596141	2.3319	0	0.00187094	0.016	437
MM_STEGER_ADIPOGENESIS_UP	21	0.870085	2.32805	0	0.00182244	0.017	444
MM_NADLER_OBESITY_DN	49	0.735481	2.31589	0	0.00237907	0.024	1246
MM_LI_ADIPOGENESIS_BY_ACTIVATED_PPARG	18	0.891252	2.3153	0	0.00220914	0.024	1224
MM_GOBP_CELLULAR_RESPONSE_TO_COLD	15	0.920286	2.3085	0	0.00274837	0.031	444
HS_RUAN_RESPONSE_TO_TNF_DN	77	0.697475	2.3067	0	0.000346288	0.007	900
MM_GOBP_RESPONSE_TO_DIETARY_EXCESS	28	0.806481	2.30236	0	0.00281969	0.034	444
MM_GOBP_ADAPTIVE_THERMOGENESIS	142	0.617869	2.30133	0	0.00265382	0.034	1462
MM_HALLMARK_HEME_METABOLISM	171	0.597139	2.29782	0	0.00279531	0.038	2672
HS_HP_ABNORMALITY_OF_CIRCULATING_FIBRINOGEN	37	0.77768	2.29595	0	0.000477085	0.01	353
HS_DESCARTES_MAIN_FETAL_ERYTHROBLASTS	176	0.617137	2.2929	0	0.000551037	0.012	1262
HS_STEGER_ADIPOGENESIS_UP	20	0.882115	2.28771	0	0.000620423	0.014	618
HS_WP_ADIPOGENESIS	115	0.638826	2.28449	0	0.000599029	0.014	1105
MM_CADWELL_ATG16L1_TARGETS_UP	86	0.641353	2.27469	0	0.00374213	0.052	289
HS_HE_LIM_SUN_FETAL_LUNG_C3_PRIMITIVE_ERYTHROCYTE	75	0.689304	2.27384	0	0.00086938	0.021	617
MM_GOBP_ERYTHROCYTE_DEVELOPMENT	38	0.751887	2.26994	0	0.00400432	0.059	990
HS_GOBP_REACTIVE_OXYGEN_SPECIES_BIOSYNTHETIC_PROCESS	43	0.754764	2.26799	0	0.00096201	0.024	75
HS_GOBP_REGULATION_OF_REACTIVE_OXYGEN_SPECIES_BIOSYNTHETIC_PROCESS	33	0.779131	2.26198	0	0.00104745	0.027	1325
HS_GOBP_BROWN_FAT_CELL_DIFFERENTIATION	51	0.727322	2.25681	0	0.00109193	0.029	687
HS_MCBRYAN_PUBERTAL_BREAST_4_5WK_DN	185	0.599188	2.24844	0	0.00127921	0.035	607
HS_HP_RETICULOCYTOSIS	32	0.771192	2.24434	0	0.0013494	0.038	903
MM_RUAN_RESPONSE_TO_TNF_TROGLITAZONE_DN	38	0.741375	2.24291	0	0.00633236	0.098	1184
HS_NADLER_OBESITY_DN	44	0.751506	2.23103	0	0.00186367	0.052	506
HS_LE_EGR2_TARGETS_DN	97	0.643636	2.22539	0	0.00204872	0.059	942
MM_GOBP_MYELOID_CELL_DEVELOPMENT	83	0.635327	2.20048	0	0.0159633	0.241	1467
HS_HP_ABNORMALITY_OF_THE_COMMON_COAGULATION_PATHWAY	54	0.702265	2.20046	0	0.0031391	0.092	462
MM_GERHOLD_ADIPOGENESIS_UP	47	0.691217	2.19912	0	0.015609	0.244	1184
HS_CADWELL_ATG16L1_TARGETS_UP	73	0.667288	2.18998	0	0.00420581	0.12	342
HS_HP_EXANTHEM	21	0.848947	2.18896	0	0.00422502	0.124	353
HS_GSE34205_RSV_VS_FLU_INF_INFANT_PBMC_UP	125	0.610941	2.18892	0	0.00412197	0.124	1551
HS_WANG_CLASSIC_ADIPOGENIC_TARGETS_OF_PPARG	27	0.797616	2.18479	0	0.00458682	0.142	485
HS_GOBP_RESPONSE_TO_DIETARY_EXCESS	21	0.826612	2.18415	0	0.00453813	0.144	540
HS_GOBP_ADAPTIVE_THERMOGENESIS	132	0.616325	2.18366	0	0.00449175	0.146	1605
HS_LI_ADIPOGENESIS_BY_ACTIVATED_PPARG	16	0.890136	2.18309	0	0.00441944	0.147	895
HS_HP_CHILLS	17	0.890059	2.18259	0	0.00435049	0.148	413
MM_GOBP_RESPONSE_TO_FATTY_ACID	30	0.747247	2.18154	0.0019305	0.0208662	0.323	813
MM_RUAN_RESPONSE_TO_TROGLITAZONE_UP	24	0.791435	2.18132	0	0.0202908	0.327	505
MM_BURTON_ADIPOGENESIS_6	185	0.559102	2.17138	0	0.0231428	0.37	1326
HS_GOBP_ERYTHROCYTE_DEVELOPMENT	33	0.756789	2.16761	0	0.00565654	0.191	903
HS_WELCH_GATA1_TARGETS	19	0.869361	2.16552	0	0.00582289	0.198	617
HS_HP_EXTRAMEDULLARY_HEMATOPOIESIS	15	0.886021	2.15679	0	0.00697358	0.233	353
HS_HP_RESTRICTIVE_CARDIOMYOPATHY	19	0.832758	2.15309	0	0.00728227	0.247	353
MM_GOBP_ONE_CARBON_COMPOUND_TRANSPORT	26	0.766653	2.15224	0	0.0299371	0.462	175
HS_REACTOME_TRANSCRIPTIONAL_REGULATION_OF_WHITE_ADIPOCYTE_DIFFERENTIATION	80	0.64692	2.14445	0	0.00874508	0.29	1105
HS_HP_ABNORMAL_MEAN_CORPUSCULAR_HEMOGLOBIN_CONCENTRATION	15	0.870957	2.13773	0	0.00979525	0.325	353
MM_GOBP_TEMPERATURE_HOMEOSTASIS	162	0.557389	2.1287	0	0.0439144	0.612	1359
MM_GOBP_WHITE_FAT_CELL_DIFFERENTIATION	23	0.771753	2.12528	0	0.0444925	0.629	1224
MM_GOBP_FAT_CELL_DIFFERENTIATION	241	0.527659	2.12252	0	0.0446487	0.643	1377
MM_GOBP_TRIGLYCERIDE_BIOSYNTHETIC_PROCESS	33	0.711341	2.12127	0	0.0436693	0.647	1118
MM_GOBP_TETRAPYRROLE_BIOSYNTHETIC_PROCESS	30	0.745349	2.12073	0	0.0425876	0.65	787
HS_HE_LIM_SUN_FETAL_LUNG_C3_DEFINITIVE_ERYTHROCYTE	16	0.848812	2.11961	0	0.0135936	0.437	235
MM_GOBP_REGULATION_OF_REACTIVE_OXYGEN_SPECIES_BIOSYNTHETIC_PROCESS	41	0.703767	2.11941	0	0.0421584	0.656	755
HS_HP_ABNORMAL_CIRCULATING_BILIRUBIN_CONCENTRATION	81	0.61964	2.11671	0	0.0142857	0.459	1109
HS_CEBALLOS_TARGETS_OF_TP53_AND_MYC_DN	29	0.758122	2.11505	0	0.0145452	0.47	21
MM_GOCC_LIPID_DROPLET	95	0.611072	2.11374	0	0.0439185	0.683	157
HS_GOBP_MYELOID_CELL_DEVELOPMENT	75	0.623386	2.10749	0	0.0162168	0.521	1763
HS_HP_ABNORMAL_GALLBLADDER_MORPHOLOGY	80	0.634931	2.09329	0	0.0204852	0.614	413
HS_RUAN_RESPONSE_TO_TROGLITAZONE_UP	23	0.800294	2.08711	0	0.0224835	0.651	687
HS_MODULE_43	80	0.621433	2.08378	0	0.0232815	0.671	22
HS_HP_PALLOR	120	0.573274	2.07524	0	0.0264938	0.725	903
HS_HP_ABNORMALITY_OF_THE_GALLBLADDER	94	0.599079	2.07007	0	0.0280322	0.753	413
HS_WP_MELATONIN_METABOLISM_AND_EFFECTS	27	0.754796	2.06626	0.00209205	0.0292409	0.775	480
HS_GERHOLD_ADIPOGENESIS_UP	45	0.688446	2.06446	0	0.0299792	0.79	895
HS_WP_FAMILIAL_PARTIAL_LIPODYSTROPHY	29	0.75263	2.06417	0.00197628	0.0297821	0.795	618
HS_HE_LIM_SUN_FETAL_LUNG_C3_CYCLING_DEFINITIVE_ERYTHROBLAST	386	0.496393	2.05831	0	0.0326083	0.822	2903
HS_HP_POIKILOCYTOSIS	44	0.69099	2.05409	0	0.0342578	0.846	1145
HS_MODULE_62	73	0.619056	2.04967	0	0.0360956	0.856	0
HS_GOBP_WHITE_FAT_CELL_DIFFERENTIATION	17	0.827864	2.04926	0.00211864	0.0357287	0.856	958
HS_MODULE_573	21	0.775024	2.0465	0.00194932	0.0365254	0.861	777
HS_BURTON_ADIPOGENESIS_6	174	0.541686	2.04344	0	0.0379884	0.871	900
HS_WP_THERMOGENESIS	98	0.595878	2.03396	0	0.0433653	0.912	1664
HS_HP_ABNORMAL_CIRCULATING_DICARBOXYLIC_ACID_CONCENTRATION	107	0.576913	2.03037	0	0.0450551	0.929	1109
HS_HALLMARK_ADIPOGENESIS	197	0.525426	2.02784	0	0.0463268	0.934	3317
HS_HU_FETAL_RETINA_BLOOD	229	0.531072	2.02661	0	0.0464714	0.937	1082
HS_GOMF_STRUCTURAL_CONSTITUENT_OF_CYTOSKELETON	70	0.613343	2.02584	0	0.0462979	0.938	1943
HS_GNF2_CENPE	40	0.683383	2.02457	0	0.0464403	0.942	4617
HS_GOMF_TRANSCRIPTION_COREPRESSOR_BINDING	42	0.684089	2.02448	0	0.0459177	0.942	630
HS_GOBP_TEMPERATURE_HOMEOSTASIS	147	0.559086	2.02442	0	0.0453448	0.942	1632
HS_LEE_AGING_CEREBELLUM_DN	61	0.625668	2.02222	0	0.0460419	0.947	950
HS_GOBP_NEGATIVE_REGULATION_OF_PROTEIN_ACETYLATION	19	0.790107	2.02212	0	0.0455441	0.948	133
HS_GOBP_ALDITOL_METABOLIC_PROCESS	17	0.820371	2.01989	0	0.0464989	0.954	147
HS_DESCARTES_FETAL_STOMACH_CILIATED_EPITHELIAL_CELLS	233	-0.592559	-2.36176	0	0.0130704	0.053	4067
HS_DESCARTES_MAIN_FETAL_CILIATED_EPITHELIAL_CELLS	436	-0.555613	-2.3791	0	0.0125723	0.034	3893
HS_DESCARTES_FETAL_LUNG_CILIATED_EPITHELIAL_CELLS	326	-0.614982	-2.55992	0	0	0	4135
