# Supplementary material for: The effects of iron deficient and high iron diets on SARS-CoV-2 lung infection and disease
Source: Front Microbiol. 2024 Sep 4;15:1441495. doi: 10.3389/fmicb.2024.1441495 (PMC11408339; doi:10.3389/fmicb.2024.1441495)
Supplement: Supplementary file 3 [file Table_2.XLSX]

## Sheet: All genes
GeneID	logFC	logCPM	F	PValue	FDR
2610507I01Rik	0.375292	6.10787	18.2638	0.000274743	0.0173046
2810408A11Rik	0.661043	0.552161	14.1644	0.000942053	0.0369958
9930014A18Rik	0.526723	3.90562	24.2772	4.85902e-05	0.00582905
A4galt	-0.550981	5.00428	20.2145	0.000184553	0.0130177
A630001G21Rik	0.370492	3.1886	15.8157	0.000549447	0.026404
AA986860	-0.558959	6.53125	16.7394	0.000601742	0.0282561
Abca7	0.253767	6.13574	12.9866	0.00140665	0.0474839
Ablim1	0.229339	7.66159	14.8469	0.000751533	0.0331138
Acta2	-0.334897	7.9196	19.598	0.000174498	0.0126318
Actc1	-0.54427	7.50744	14.7371	0.00107873	0.03993
Actg2	-0.726272	4.94023	66.2831	2.12897e-08	0.000107351
Adam12	0.510653	1.69074	15.1862	0.000672793	0.030973
Adamts9	-0.521963	5.05626	17.4238	0.000413006	0.022518
Adamtsl4	-0.359087	6.49966	20.4761	0.000136467	0.0108711
Add3	0.193762	7.29419	13.8576	0.00104431	0.0394557
Adgra3	-0.198204	6.18794	14.4724	0.000850252	0.0353769
Adgre4	1.2157	3.91551	14.7161	0.00121667	0.0437547
Ahr	0.498332	6.74029	39.0829	1.753e-06	0.000715125
Ahsa1	-0.643585	6.50975	55.4081	1.29183e-07	0.000217333
Ahsa2	-0.711717	6.02459	82.2908	2.88333e-09	3.1458e-05
Alas1	-0.396733	8.04907	28.234	1.81926e-05	0.00305097
Amotl2	0.253328	7.93031	30.9714	9.64086e-06	0.00204275
Ankrd1	-0.396914	5.15544	24.5139	4.57093e-05	0.00556469
Ankrd33b	-0.232526	6.51634	20.8344	0.00012277	0.0101394
Ankrd50	0.214685	6.63976	19.9	0.000159979	0.0118757
Apba3	-0.256798	4.92371	18.3202	0.000253868	0.0164167
Apbb1ip	0.412859	5.11921	20.4297	0.000137583	0.0108711
Apoc2	1.69966	0.583272	21.3359	0.000106766	0.0092841
Arfgap3	-0.210693	5.37863	18.9726	0.000209325	0.0141574
Arhgap25	0.253705	4.81106	14.5964	0.000816085	0.034747
Arhgap27os3	0.680481	1.56869	13.3803	0.00122827	0.0440582
Arhgap29	0.254847	7.88909	14.3129	0.000896518	0.0363469
Arhgap4	0.378443	5.07184	19.6231	0.000173241	0.0126318
Arhgef3	0.218216	7.47012	18.2649	0.000258091	0.0164408
Arid3b	0.237236	4.63738	15.9759	0.000522142	0.0259058
Arl4d	-0.566299	5.6237	25.9469	4.39714e-05	0.00550873
Armcx5	0.390333	3.60964	20.4964	0.000135013	0.0108711
Arrdc3	-0.312115	6.9212	16.1289	0.000497444	0.0251554
Atic	-0.226297	5.21631	15.4333	0.000621107	0.0290823
Atoh8	-0.327563	4.26193	14.3155	0.000895724	0.0363469
Atp2a1	-0.809188	2.5963	23.0362	6.7301e-05	0.00709034
AW554918	0.24309	4.00305	13.7537	0.00108164	0.0399479
B3gnt5	0.5581	3.42253	20.1838	0.000147524	0.0111731
B4galt4	-0.25057	5.80365	14.6277	0.000807697	0.034569
Bag3	-0.514791	6.57492	33.1736	7.0849e-06	0.00168821
Bank1	1.09563	3.27046	51.6999	1.87031e-07	0.000250338
Banp	-0.751804	4.85741	79.8572	3.82817e-09	3.1458e-05
Bcl11a	0.620606	2.391	15.8203	0.00054865	0.026404
Begain	0.546199	2.69035	19.3172	0.000189287	0.0132946
Bhlha15	-0.847325	1.70257	15.8319	0.000546615	0.026404
Blk	0.740984	3.29643	28.1304	1.86477e-05	0.00309571
Blm	0.703643	1.93229	28.5891	1.67214e-05	0.00286669
Btla	0.624868	4.35601	38.5486	1.94729e-06	0.000744271
Cables1	-0.375555	4.04328	23.4549	6.02351e-05	0.00651292
Cacybp	-0.811918	5.85161	42.6022	2.12068e-06	0.000774519
Calr	-0.361206	9.33686	13.4792	0.00125041	0.044578
Camk2g	0.200562	5.71602	14.084	0.000967748	0.0374007
Card11	0.256859	4.76419	12.7441	0.00153045	0.049127
Card6	0.277125	4.58647	13.1773	0.00131695	0.0457756
Caskin2	-0.224459	7.73186	21.5449	0.00010078	0.00899994
Castor1	-0.410978	3.33209	14.0705	0.000972141	0.0374172
Cbfa2t3	-0.22612	7.0034	16.372	0.000460757	0.0240398
Cbr4	0.290938	3.42762	14.2785	0.000906846	0.0365091
Ccdc117	-0.314299	5.73443	18.5017	0.000240527	0.0158757
Ccdc122	0.577051	2.06583	20.3223	0.000141833	0.0110859
Ccl17	-0.657672	2.05587	14.1725	0.000939502	0.0369958
Ccr7	0.516924	4.27633	16.1564	0.000535516	0.0261941
Cct3	-0.311061	6.89675	20.5483	0.00013305	0.0107718
Cct4	-0.275498	6.96186	23.1309	6.56273e-05	0.0070038
Cct6a	-0.335483	6.86868	22.9207	6.94041e-05	0.00721935
Cct7	-0.318298	7.20121	23.989	5.23665e-05	0.00614745
Cct8	-0.193602	6.88879	12.7805	0.00151115	0.0488607
Cd19	0.857832	5.05557	33.7933	1.06993e-05	0.0021118
Cd209a	-0.567784	3.71101	14.8986	0.000804013	0.0345012
Cd22	0.807839	4.75084	49.045	3.82124e-07	0.000317947
Cd37	0.568016	5.26995	18.3022	0.000343497	0.0203804
Cd79a	0.914496	5.12109	22.7657	0.000141974	0.0110859
Cd79b	0.788621	4.90765	28.3537	3.12221e-05	0.00438577
Cd84	0.32976	4.76146	15.6757	0.00057458	0.0274512
Cdc42ep4	-0.414479	7.26737	32.3511	7.0877e-06	0.00168821
Cdk19	0.251214	6.22547	13.7179	0.00109484	0.0403447
Cdkn1a	-0.747179	6.78691	15.2316	0.00104909	0.0395454
Cebpb	-0.568164	5.62647	18.3183	0.000361944	0.0210196
Cep83os	0.296981	3.73294	18.0553	0.00027481	0.0173046
Chordc1	-0.79165	6.17132	55.856	2.10511e-07	0.000250338
Ciart	-0.330534	4.24508	12.733	0.0015364	0.0492218
Cirbp	0.402967	6.13124	16.8636	0.000449038	0.0235781
Clec14a	0.308285	8.68376	15.9201	0.00053148	0.0261062
Clec2i	0.81379	3.28559	40.0059	1.46503e-06	0.000684813
Cnn1	-0.709334	5.47216	38.1302	3.5589e-06	0.000991365
Cnot6l	0.207363	6.18364	14.4805	0.000847975	0.0353718
Cntrl	0.25043	5.70219	16.7123	0.000414267	0.022518
Coq10b	-0.283481	5.20609	15.0405	0.000705448	0.0316763
Cr2	1.06235	2.6819	49.5502	2.64033e-07	0.000271212
Creb5	-0.506892	3.60407	15.9833	0.000520919	0.0259058
Creld2	-0.506954	5.23	16.0583	0.000634302	0.0295319
Cryab	-0.286856	7.67873	15.0927	0.000693548	0.0314007
Csrnp1	-0.866513	5.39684	20.5173	0.000250274	0.0163318
Ctla2b	-0.566561	3.3646	16.7809	0.000405525	0.0222588
Cx3cr1	0.501519	4.83863	15.6115	0.000682291	0.0311377
Cxcl12	0.342681	8.20022	21.0397	0.000115923	0.00990213
Cxcr5	0.883673	3.13736	31.1313	9.69481e-06	0.00204275
Cyfip2	0.466188	5.39416	26.6179	2.77437e-05	0.00396494
Cyp2b10	-0.310915	7.67735	31.3942	8.76612e-06	0.00192095
Cys1	-0.491025	4.41146	17.4298	0.00035644	0.0210196
Dact2	-0.492479	1.76899	13.2781	0.00127206	0.0449882
Ddb2	0.261567	4.14842	14.8948	0.000739826	0.0327374
Ddit4	-0.648408	4.46911	19.305	0.000257759	0.0164408
Dedd2	-0.472079	5.17795	27.8046	2.02342e-05	0.00329989
Dennd2c	0.423559	3.32645	18.435	0.000245336	0.0161284
Des	-0.328772	7.21909	14.5983	0.000847243	0.0353718
Dgka	0.206675	6.18836	14.7435	0.000777474	0.0336257
Dll1	-0.440399	5.55803	21.334	0.000117324	0.00993924
Dnah2os	-0.578471	1.38419	13.2952	0.0012646	0.0448892
Dnaja1	-1.03575	8.10452	44.2824	2.37008e-06	0.000825032
Dnaja4	-0.583388	5.95177	57.4691	7.51046e-08	0.000176335
Dnajb1	-0.780595	6.18555	22.8092	0.000142326	0.0110859
Dnajb2	-0.441102	6.18016	53.8033	1.32238e-07	0.000217333
Dnajb4	-0.329823	6.52632	22.6036	7.55552e-05	0.00741907
Dnajb9	-0.305604	5.93648	27.6138	2.11092e-05	0.00333071
Dnmt1	0.238643	5.93448	13.1701	0.00132021	0.0457756
Dock11	0.375874	4.32828	14.5169	0.000837815	0.0353718
Dock2	0.40609	5.65422	15.8736	0.00059538	0.028118
Dxo	-0.269854	4.27691	13.5305	0.00116684	0.0426155
Dynll1	-0.440568	7.50038	22.9136	7.8158e-05	0.00752576
Dyrk2	0.22137	6.27933	13.3357	0.00124717	0.0445591
E130308A19Rik	-0.255881	3.64815	12.9274	0.00143582	0.0476721
Ears2	-0.446986	2.55386	13.0966	0.00135411	0.046461
Efnb1	-0.348141	7.23479	36.0536	3.22163e-06	0.000943991
Egfr	-0.240364	5.02818	14.8215	0.000757818	0.0332126
Elf4	0.255684	6.03805	14.1368	0.000950805	0.037185
Elfn1	-0.34451	4.35995	12.8601	0.00146982	0.0482164
Emd	-0.204011	5.57343	13.4811	0.00118666	0.0431478
ENSMUSG00000025408.16	-0.508911	4.49785	21.055	0.000122483	0.0101394
ENSMUSG00000057337.14	0.496588	5.76112	17.466	0.000420622	0.0225913
ENSMUSG00000121069.1	-0.424926	7.12206	25.9017	3.3888e-05	0.00452804
ENSMUSG00000121137.1	-0.551803	6.16094	25.0344	5.83784e-05	0.00644425
ENSMUSG00000121179.1	0.451273	4.23745	13.0182	0.00147292	0.0482221
ENSMUSG00000121374.1	-0.659225	2.43174	23.3608	6.1749e-05	0.00663297
ENSMUSG00000121505.1	-0.272472	5.66708	13.7867	0.00106965	0.0399138
Entr1	-0.145146	6.2965	13.8742	0.00103849	0.0393262
Epb41l4a	-0.222434	4.82303	12.9387	0.00143023	0.0475825
Erlin1	-0.326796	5.22879	23.9184	5.33401e-05	0.00617356
Ets1	0.379527	8.10541	41.1486	1.17748e-06	0.000586419
Etv5	0.222421	7.5393	13.3109	0.00125784	0.0447458
Eva1c	-0.417227	3.44901	19.1255	0.000200167	0.0136504
Exoc6	0.242461	5.23829	13.7695	0.00107586	0.0399138
Fam107a	-1.12344	3.73112	29.6277	2.62582e-05	0.00378556
Fam107b	0.271338	6.45446	23.5335	5.90006e-05	0.00644425
Fam13a	-0.337192	5.50293	13.0157	0.00144735	0.0477926
Fam13c	0.299439	4.59979	12.8321	0.0014842	0.0483027
Fam76b	0.193927	5.37121	12.953	0.00142315	0.0475396
Fas	-0.282008	5.68847	17.1688	0.000359737	0.0210196
Fblim1	-0.268562	6.48323	21.421	0.000104283	0.00911646
Fbxl19	-0.253835	4.70769	12.6925	0.0015583	0.0497295
Fcer2a	1.06048	4.00574	50.1106	3.86915e-07	0.000317947
Fcmr	0.92322	4.01143	32.1866	1.14705e-05	0.00216687
Fcrl1	0.896339	2.52911	39.6046	1.58338e-06	0.000684813
Fcrla	0.593397	3.07492	17.0677	0.000371098	0.0213251
Ffar1	1.01353	1.28433	30.4738	1.07935e-05	0.0021118
Fgfr1	-0.178031	6.42736	13.6854	0.00110698	0.0407008
Fibin	-0.348926	5.76916	24.6979	4.35978e-05	0.00550873
Fkbp4	-0.726293	7.28447	58.419	9.89427e-08	0.000203265
Fli1	0.283338	5.4734	24.5325	4.54908e-05	0.00556469
Flnc	-0.746623	4.15424	42.5152	9.55663e-07	0.000559155
Flrt3	0.312073	6.01851	21.671	9.73451e-05	0.00879048
Fnbp4	0.239985	6.65721	14.89	0.000741	0.0327374
Foxj1	-0.417613	6.71879	13.5649	0.00139626	0.0473555
Fubp3	0.229299	5.51478	20.8118	0.00012355	0.0101527
Fus	0.236663	8.53069	19.2313	0.000194082	0.0134023
Fxr1	-0.29015	6.322	22.2243	8.37022e-05	0.00781617
Fyb	0.554816	4.56057	20.3479	0.000159375	0.0118757
Fzd6	0.349358	5.34154	22.5897	7.58384e-05	0.00741907
Gabpb2	0.214221	6.13952	14.3223	0.000893701	0.0363469
Gata3	0.353444	3.77541	14.3622	0.00088193	0.0362363
Gcc2	0.235329	5.98584	17.7188	0.000304158	0.0186524
Gfpt2	-0.55295	4.41438	24.6824	4.62046e-05	0.00558362
Gimap4	0.246786	7.2062	25.7671	3.32442e-05	0.00449105
Gimap6	0.286095	7.16972	23.1007	6.61565e-05	0.00701472
Glcci1	1.14553	2.54986	13.5779	0.00151324	0.0488607
Glp1r	0.375454	7.77864	13.4153	0.00134766	0.046424
Gm10069	-1.01493	0.245107	13.2349	0.00129112	0.045438
Gm10221	-0.40464	3.97521	17.7856	0.000298078	0.018381
Gm10687	0.389069	3.79649	17.4585	0.000329206	0.0197463
Gm10734	0.557742	2.08447	13.088	0.00135817	0.0465031
Gm12346	-0.725611	3.87235	23.6939	7.07377e-05	0.00722095
Gm15459	-0.82848	5.98172	34.8722	1.01875e-05	0.00209289
Gm15542	-1.12974	4.72752	42.8406	2.71924e-06	0.000839627
Gm15675	0.403688	4.23582	16.2274	0.000482204	0.0246171
Gm17344	0.722363	2.56662	16.7055	0.000415147	0.022518
Gm26740	0.450397	3.76805	22.9482	6.88977e-05	0.00721231
Gm2682	0.587203	1.7828	16.0462	0.000510625	0.025664
Gm26903	-1.24567	0.0747384	15.035	0.000706724	0.0316763
Gm27010	0.93598	0.333961	13.9711	0.00100513	0.0383278
Gm44421	-0.787612	0.34516	19.5714	0.000175847	0.0126318
Gm5844	-0.844379	1.29812	15.1356	0.00068395	0.0311377
Gm7816	-1.04974	2.19608	31.5374	8.48962e-06	0.00191133
Gm8355	-1.08397	3.36501	43.6803	9.86644e-07	0.000559155
Gm8369	0.751286	2.59546	29.7094	1.28657e-05	0.00227363
Gna14	0.237479	4.71027	14.3083	0.000897891	0.0363469
Gpalpp1	0.259789	5.49867	14.2878	0.000904044	0.0365061
Gpr174	0.760785	2.28587	33.8595	5.10816e-06	0.00129158
Gpr18	0.742618	2.27895	16.9534	0.000384429	0.0217116
Gprasp1	-0.292358	5.90149	14.6166	0.000810656	0.0346055
Gramd1b	0.235248	5.02605	14.6641	0.000798063	0.0343355
Gramd4	0.280402	5.57384	16.1513	0.000493935	0.025055
Grap2	0.408026	4.74838	19.2609	0.000192416	0.0133433
Grb14	-0.270909	5.79129	22.4709	7.83027e-05	0.00752576
Gvin3	0.705029	4.18664	20.2937	0.000179754	0.012789
H2ac25	-0.30978	4.27735	13.4514	0.00119876	0.0433004
H2bc4	-0.393569	5.60228	16.6056	0.000464484	0.0241576
H2-DMb2	0.442818	4.46194	15.1139	0.00071872	0.0320113
H2-Ob	0.664259	5.08867	31.3736	1.25158e-05	0.00226738
H3c4	-1.2024	-0.497508	15.5792	0.000592645	0.0280695
Haao	0.683659	2.52459	18.0268	0.000277177	0.017387
Hecw2	-0.298891	5.63316	13.0663	0.00136836	0.0466578
Herc3	0.345981	4.05522	19.3015	0.000190154	0.0132986
Herpud1	-0.547596	7.29413	50.2132	2.36429e-07	0.000259047
Hes1	-0.302088	5.8844	15.3199	0.000644272	0.0299113
Hhex	0.534087	4.57985	30.2276	1.14184e-05	0.00216687
Hpcal4	0.701029	3.0209	15.3188	0.000687258	0.0312019
Hs3st1	0.42881	5.11397	15.4472	0.000675658	0.031018
Hsp25-ps1	-1.47186	1.92276	60.2367	4.9833e-08	0.000136501
Hsp90aa1	-0.825441	9.16168	48.4896	6.42214e-07	0.000458635
Hsp90ab1	-0.734919	10.4362	52.0922	2.13248e-07	0.000250338
Hsp90b1	-0.297292	9.55677	13.2763	0.00127286	0.0449882
Hspa1a	-2.52914	6.69831	22.66	0.000175548	0.0126318
Hspa1b	-2.77344	7.28852	26.5166	7.71483e-05	0.00750256
Hspa2	-0.36466	4.19522	16.2268	0.000482307	0.0246171
Hspa4	-0.168808	7.33284	12.895	0.00145209	0.0478258
Hspa4l	-0.548136	6.18424	27.4172	3.17912e-05	0.00441625
Hspa5	-0.626276	9.33569	23.9337	7.99026e-05	0.00754712
Hspa8	-0.873137	10.5998	41.1329	2.45305e-06	0.000825032
Hspb1	-1.41266	6.99214	57.6962	5.01285e-07	0.000392316
Hspb8	-0.487176	5.97654	50.891	2.11406e-07	0.000250338
Hspd1	-0.626256	7.21462	43.9851	9.49688e-07	0.000559155
Hspd1-ps3	-0.635943	1.91847	18.8395	0.000217675	0.014602
Hspe1	-0.744274	5.30174	29.566	2.45184e-05	0.00366327
Hspe1-rs1	-0.567769	1.32441	12.9818	0.00140897	0.0474839
Hsph1	-1.5354	6.7748	54.5392	8.19688e-07	0.000518137
Hyal2	-0.242784	6.44792	18.3661	0.000250417	0.0163318
Hyou1	-0.437927	7.11575	17.6002	0.000383136	0.0217116
Id1	-0.457386	5.99092	16.6374	0.000532131	0.0261062
Ifi203-ps	0.496855	3.76238	13.5301	0.00116976	0.0426274
Ifi214	0.792086	2.27755	14.4027	0.00087015	0.0359602
Ifitm10	-0.360956	3.68526	14.1313	0.000952533	0.037185
Ighd	0.995795	5.62852	32.9977	1.67449e-05	0.00286669
Iglc3	0.748308	2.75351	15.9101	0.000559288	0.0267985
Iglv2	-1.71653	0.52216	18.3268	0.000294677	0.0182756
Ikzf1	0.35084	5.65837	14.4873	0.000880744	0.0362363
Ikzf3	0.588964	3.51851	14.8533	0.000797592	0.0343355
Il16	0.300143	5.47053	17.9754	0.00028149	0.0175904
Il5ra	0.970007	0.417304	14.021	0.000988425	0.0377785
Inpp5f	0.207303	5.10945	14.1671	0.000941208	0.0369958
Insig1	0.314112	6.71371	13.698	0.00113837	0.0416771
Ints7	0.300813	4.90696	22.1529	8.53398e-05	0.00792406
Ipcef1	0.492706	3.01958	16.472	0.000446531	0.0235216
Iqce	0.311168	4.82339	16.8342	0.000398883	0.0220729
Irag2	0.660338	3.93696	49.0207	2.88593e-07	0.000279001
Irf2bp2	-0.381405	6.89732	34.4024	4.54989e-06	0.00120609
Irf2bpl	-0.339717	6.58864	30.5408	1.06299e-05	0.0021118
Irf4	0.428215	3.36365	21.8529	9.26103e-05	0.00840912
Irx1	-0.507627	6.31137	23.502	8.04358e-05	0.00755407
Itga4	0.49098	6.30425	25.4278	4.52517e-05	0.00556469
Jade2	-0.351183	6.46289	20.2111	0.000146385	0.0111731
Jdp2	-0.408627	4.94792	31.645	8.28808e-06	0.00189187
Kcnab2	0.361032	4.4006	14.0788	0.000969437	0.0374007
Kcne2	-0.383306	4.71626	21.9924	8.91482e-05	0.00823119
Kcnj15	-0.439505	6.76903	15.6899	0.000710205	0.031718
Kcnj2	-0.393569	4.69997	21.5064	0.000101855	0.00899994
Kif21b	0.59907	5.17747	37.5743	2.6505e-06	0.000839627
Klf15	-0.857667	5.19039	31.1182	2.05995e-05	0.00329989
Klf9	-0.418887	7.57002	13.9717	0.00119676	0.0433004
Ksr1	-0.355732	5.1333	39.9106	1.49226e-06	0.000684813
Lars	0.186517	5.62707	14.1887	0.000934424	0.0369958
Lims2	-0.296252	6.69112	15.8699	0.000540042	0.0263371
Lman2l	-0.32263	4.79436	29.5676	1.32955e-05	0.00232459
Lpar6	0.305341	4.1985	14.0253	0.000986993	0.0377785
Lratd2	0.278805	7.05476	16.5743	0.000432485	0.0230029
Lrfn4	-0.355397	3.95952	17.0395	0.000374337	0.0214363
Ly6c1	-0.31598	8.46701	13.9121	0.00102835	0.0391226
Maff	-0.578917	4.59068	25.8792	3.68647e-05	0.00484697
Maged1	-0.167239	7.51459	14.1608	0.000943185	0.0369958
Manf	-0.733161	6.28161	21.0269	0.000213602	0.0143875
Map2k6	0.597726	1.75951	16.6686	0.000419939	0.0225913
Map3k1	0.331242	5.35549	23.7608	5.5583e-05	0.00630005
Map3k6	-0.809067	5.06934	30.2759	2.22323e-05	0.00344706
Map3k7cl	-0.720204	1.12604	19.8749	0.000161137	0.0118757
Map4k1	0.360306	3.84544	15.4235	0.000623083	0.0290919
Mat2a	-0.250522	8.45988	14.3159	0.000895628	0.0363469
Mbd1	-0.299764	6.49086	21.9519	9.01397e-05	0.00826083
Mboat2	0.376646	2.8865	13.822	0.00105696	0.0395699
Med21	-0.432641	4.39227	24.2231	4.92755e-05	0.00586842
Mef2c	0.361684	5.30006	23.5442	5.88353e-05	0.00644425
Mettl21e	-0.855522	1.12214	13.771	0.00107532	0.0399138
Mgl2	-0.358939	4.69847	12.9105	0.00144817	0.0477926
Mical1	0.192338	5.82101	13.4391	0.00120378	0.0433864
Mmaa	-0.339528	4.013	25.3622	3.68118e-05	0.00484697
Mppe1	0.276422	4.8554	24.8379	4.20624e-05	0.00540075
Mrpl44	-0.248564	4.26613	13.1483	0.00133018	0.0460241
Mrpl53	-0.407522	3.87004	16.929	0.000387336	0.0217265
Mrps6	-0.507342	3.93431	36.4416	2.97487e-06	0.000888944
Mrtfb	0.279293	5.88428	20.2477	0.000144871	0.0111731
Ms4a1	0.977047	4.60799	45.574	1.06076e-06	0.000562372
Mst1r	-0.565102	3.39765	29.9735	1.21048e-05	0.00225147
Mterf2	0.450563	2.47623	19.2641	0.000192237	0.0133433
Mthfd1l	0.37929	2.73284	19.203	0.000195688	0.0134566
Mtmr4	-0.346631	6.06268	22.4119	7.95607e-05	0.00754712
Mycn	1.10697	1.5143	16.9763	0.000393749	0.0219365
Myct1	0.375224	6.28516	24.9473	4.09033e-05	0.00529328
Myo5a	0.329197	4.67451	20.6211	0.000130348	0.0106053
N4bp3	-0.294399	5.30662	17.7796	0.000298614	0.018381
Naa16	-0.337891	4.4428	12.7444	0.00153031	0.049127
Naa80	-0.459227	5.35695	21.4282	0.000115128	0.00990213
Naip6	0.535094	3.16831	14.4003	0.000870835	0.0359602
Ncapd2	0.304219	4.63119	12.8646	0.00146754	0.0482164
Nedd9	0.250906	7.52807	19.8396	0.000162776	0.0119429
Nr1h3	-0.281799	5.55575	17.0789	0.000369818	0.0213251
Nr6a1	-0.545767	2.981	31.1486	9.26318e-06	0.00200316
Ntrk2	0.970135	4.60911	20.7558	0.000228902	0.0152308
Nudc	-0.291777	6.49951	17.5236	0.000322737	0.0194293
Nup210	0.282781	5.99334	14.2694	0.000909604	0.0365091
Nxpe4	0.511852	5.19829	33.9383	5.02264e-06	0.0012898
Opa3	-0.256374	5.39179	26.8664	2.53159e-05	0.00374835
Orai2	0.224537	5.20627	16.3066	0.000470326	0.02435
Osr1	-0.506806	3.53903	31.4088	8.73744e-06	0.00192095
P4ha1	-0.736356	6.89991	63.4767	4.77278e-08	0.000136501
P4ha2	-0.436233	5.73679	38.8876	1.82146e-06	0.000715125
Pabpc4l	0.958661	0.151988	14.7685	0.00077111	0.0336159
Pax5	1.13738	4.06477	48.2106	6.69744e-07	0.000458635
Pcdh17	0.406121	5.60959	36.9253	2.69551e-06	0.000839627
Pcdh18	0.454238	5.6794	27.7526	2.06808e-05	0.00329989
Pcdhgb1	0.645628	2.59145	13.218	0.00129864	0.0456052
Pde1b	0.317327	4.13356	14.8216	0.000757801	0.0332126
Pdia4	-0.361923	7.04956	15.8633	0.000583065	0.0277759
Pdia6	-0.387905	7.84436	19.1883	0.000208311	0.0141471
Peg10	-0.544147	2.34902	17.6854	0.000307252	0.0187025
Per1	-0.674265	6.88108	15.8381	0.000854107	0.0354476
Per2	-0.69612	5.16202	18.0957	0.000426359	0.0227507
Pierce1	-0.633396	3.4796	30.3744	1.10412e-05	0.00213485
Pik3r3	0.400687	4.93366	27.2885	2.28387e-05	0.00350798
Pim3	-0.41202	6.09835	19.8637	0.000181318	0.0128447
Pja1	-0.222558	5.7535	24.7525	4.29915e-05	0.00547725
Plac9	-0.580852	7.61201	18.893	0.000321896	0.0194293
Plaur	-0.421361	5.48791	14.51	0.000963081	0.0373307
Plekhf1	-0.54025	3.09598	22.7525	7.2597e-05	0.0072799
Plet1	-0.249522	5.84113	14.7533	0.000774968	0.0336257
Plk2	0.674889	6.55525	65.608	2.61275e-08	0.000107351
Plod1	-0.34758	5.7849	21.5459	0.000100752	0.00899994
Pmvk	-0.593866	5.02467	30.6184	1.27536e-05	0.00227363
Pole4	-0.268968	4.68695	13.2377	0.00128986	0.045438
Pou2af1	0.672498	3.82935	18.467	0.000287059	0.0178705
Pou6f1	0.234207	5.64194	17.1735	0.000359216	0.0210196
Ppp2r5b	-0.24999	5.64714	16.7747	0.000406306	0.0222588
Prcd	-0.713014	0.766209	14.1614	0.000943	0.0369958
Prdm8	0.920867	1.95245	21.435	0.000103882	0.00911646
Prdx6	-0.269281	9.70607	16.6842	0.000417908	0.0225913
Prickle1	0.46309	6.92376	37.2593	2.51922e-06	0.000828069
Prkcq	0.351568	4.24746	22.866	7.04259e-05	0.00722095
Prkd2	-0.24239	6.61954	20.1898	0.000147275	0.0111731
Proser2	-0.667394	2.9338	38.8769	1.82531e-06	0.000715125
Prr15l	-0.45765	6.01765	37.3777	2.45979e-06	0.000825032
Prr5l	0.311791	5.29631	14.2469	0.000916438	0.0366464
Ptges3	-0.495724	7.20497	44.5628	6.2703e-07	0.000458635
Ptpn7	0.332436	3.70624	12.9545	0.0014224	0.0475396
Ptprc	0.420358	7.68065	13.9527	0.00119374	0.0433004
Ptprj	0.190262	6.29416	14.5608	0.000825741	0.0350673
Pxdc1	-0.432588	7.02148	38.8707	1.82752e-06	0.000715125
Rab3a	-0.358785	4.14381	14.0601	0.000975539	0.0374602
Rad54l2	0.209048	5.17312	15.9434	0.000527564	0.0260376
Ralgps2	0.323239	4.69401	20.0173	0.0001547	0.0116628
Rap1gap	-0.282592	5.46239	13.0055	0.00139747	0.0473555
Rasgrp1	0.595493	3.90415	32.2406	7.2623e-06	0.00170508
Rasl11b	-0.47203	4.65704	37.8325	2.2452e-06	0.00080217
Rassf9	0.398978	5.10433	20.9131	0.000120094	0.0101217
Rb1	0.336987	5.5643	25.8889	3.22452e-05	0.00441625
Rbm14	-0.345975	5.18332	27.0439	2.42402e-05	0.00365493
Rbmx	0.220911	5.97683	13.1806	0.00131546	0.0457756
Recql4	0.783341	1.15403	22.5933	7.57645e-05	0.00741907
Reep6	-0.444808	4.43104	25.0905	3.94379e-05	0.00514415
Rfc1	0.236069	5.51185	13.8766	0.00103764	0.0393262
Rgcc	-0.759303	5.45477	37.0883	4.98121e-06	0.0012898
Rhob	-0.367905	7.78518	26.7952	2.57613e-05	0.00376178
Rhou	-0.462636	4.36423	15.4109	0.000659441	0.0305293
Rilpl1	-0.182915	5.18844	13.1208	0.00134285	0.046365
Rin3	-0.361661	6.87904	21.2862	0.000108248	0.00936347
Ripor2	0.615368	4.73312	43.8303	7.15826e-07	0.000470584
Rnf144a	0.32477	7.87163	15.8474	0.000543919	0.026404
Rreb1	0.302776	5.72517	18.3061	0.000254943	0.0164167
Ryk	-0.210724	6.6488	17.1828	0.000358192	0.0210196
S100a7a	-0.98946	0.012283	14.9487	0.000726894	0.0322878
S1pr1	-0.233154	8.6189	12.9149	0.00144209	0.0477837
Satb1	0.336024	4.21286	13.105	0.00135021	0.046424
Scml4	0.544888	2.51138	14.3218	0.000893868	0.0363469
Scn3b	0.533438	6.88479	32.9677	7.63708e-06	0.00176782
Sdf2l1	-0.754109	4.31189	16.148	0.000707344	0.0316763
Sec14l1	-0.20452	7.98422	17.3572	0.00033954	0.0202186
Sec14l2	-0.453231	4.33274	22.7501	7.2644e-05	0.0072799
Sell	0.67805	6.05034	17.0706	0.000585123	0.0277933
Sema4c	-0.294072	5.68654	16.8508	0.000396827	0.0220333
Sema6d	0.391827	6.58043	23.8569	5.45593e-05	0.00623992
Sema7a	-0.433087	6.64712	13.5874	0.00140993	0.0474839
Septin10	0.237718	4.79588	16.933	0.00038686	0.0217265
Septin6	0.242092	4.75607	16.8212	0.000400488	0.0220873
Serpinb1a	0.287606	4.9093	22.8176	7.13434e-05	0.00723783
Serpinh1	-0.552895	8.57236	17.0533	0.000520332	0.0259058
Setx	0.192705	5.69704	14.2655	0.000910784	0.0365091
Sgf29	-0.306165	3.90189	17.6091	0.000314451	0.0190701
Sh3rf1	-0.254541	5.38579	20.6315	0.000129966	0.0106053
Shq1	-0.375164	2.35347	12.6951	0.00155691	0.0497295
Siah2	-0.444774	3.97589	14.7687	0.000771065	0.0336159
Siglecg	0.711179	4.41595	31.5621	1.04783e-05	0.0021118
Sik1	-0.398004	6.543	29.9421	1.21923e-05	0.00225147
Skint3	0.911487	1.96679	23.9537	5.28506e-05	0.00616028
Slamf1	0.680331	1.36264	12.9714	0.00141409	0.0475268
Slamf6	0.606093	3.11194	35.8454	3.36312e-06	0.000952981
Slc10a6	-0.570992	4.78894	38.1848	2.0929e-06	0.000774519
Slc14a1	0.958552	1.30031	24.1696	4.99643e-05	0.00590765
Slc25a16	0.241036	5.12291	18.2959	0.000255715	0.0164167
Slc25a29	-0.62626	2.86506	29.8153	1.25544e-05	0.00226738
Slc25a53	0.306284	2.89455	12.8261	0.00148733	0.0483087
Slc29a1	-0.223692	6.57975	12.8395	0.00148039	0.0482742
Slc2a9	0.425615	3.30312	21.9383	9.04746e-05	0.00826083
Slc5a3	-0.665773	3.96505	39.7292	1.54558e-06	0.000684813
Slc6a6	0.369272	7.89787	17.1713	0.000377034	0.0214974
Smc4	0.268733	6.04428	13.3751	0.00123047	0.0440582
Smim3	-0.319452	5.05232	17.0078	0.000378019	0.0214974
Snn	0.231861	6.32562	18.1237	0.00026923	0.0170842
Snx3	-0.25393	7.04842	15.1954	0.000670782	0.0309672
Sorbs3	-0.409297	7.76102	34.7499	4.22762e-06	0.00115801
Sox13	-0.192785	7.04494	13.1792	0.00131609	0.0457756
Sox4	0.401348	5.90229	13.5827	0.00131964	0.0457756
Spata13	0.342557	5.30445	28.4813	1.71539e-05	0.00290644
Spef1	-0.29115	4.85829	13.0803	0.00136179	0.0465302
Sphk1	-0.343931	4.82549	15.9688	0.000523318	0.0259058
Spn	0.52188	5.8494	13.7826	0.00142061	0.0475396
Spsb1	-0.701862	4.79925	42.3044	1.15994e-06	0.000586419
Srpk3	0.740856	2.1963	23.8239	5.46728e-05	0.00623992
St13	-0.423108	7.031	48.5549	3.12245e-07	0.000285097
St6gal1	0.195284	6.05055	14.2208	0.000924479	0.0368782
St8sia4	0.38729	5.73864	14.8018	0.000836062	0.0353718
Stap1	0.723422	3.3436	19.7561	0.000179303	0.012789
Stard4	0.376956	5.68767	20.1951	0.000147054	0.0111731
Stbd1	-0.467391	5.45133	33.5111	5.50515e-06	0.00137087
Stip1	-0.895015	6.56592	41.5882	3.27396e-06	0.000943991
Stk10	0.429744	5.78041	13.3339	0.00147931	0.0482742
Stk4	0.311318	6.98957	33.2293	5.85077e-06	0.00143519
Susd1	0.57855	2.0733	14.7493	0.000775997	0.0336257
Swt1	-0.282889	5.15216	13.7828	0.00107103	0.0399138
Syvn1	-0.365518	6.32681	26.779	2.58644e-05	0.00376178
Taf1b	0.328459	3.95757	17.4076	0.000334352	0.0199821
Tbc1d10a	-0.281526	5.25765	25.7558	3.33379e-05	0.00449105
Tbc1d10c	0.420407	4.35479	17.1361	0.000363366	0.0210279
Tbx5	-0.282858	6.02954	21.0286	0.000116283	0.00990213
Tcim	-0.386703	5.82795	20.3627	0.000145132	0.0111731
Tead2	-0.291403	4.29226	16.3011	0.000471146	0.02435
Tek	0.222739	8.56661	13.8253	0.00105575	0.0395699
Tet2	0.26089	4.89454	12.7625	0.00152064	0.0490034
Tet3	0.205769	6.17416	13.2087	0.00130277	0.0456524
Tfrc	0.589004	6.436	25.3587	5.72008e-05	0.00641827
Tgfa	-0.216048	4.74801	14.4855	0.000846563	0.0353718
Tgfb2	0.202016	5.37521	14.1064	0.000960515	0.0373193
Tinagl1	-0.533123	6.90637	37.5678	2.75874e-06	0.000839627
Tipin	0.36474	3.73458	16.0241	0.000514215	0.0257656
Tlr1	0.702429	3.51302	21.7382	0.000101449	0.00899994
Tmem254	-0.423346	6.62955	20.9018	0.000137445	0.0108711
Tmem33	-0.371371	6.20754	26.2016	2.98275e-05	0.00422599
Tnfrsf11a	0.359603	3.54411	20.857	0.000121996	0.0101394
Tnfrsf13b	0.465909	3.44445	16.4945	0.000443407	0.0234743
Tnfrsf13c	0.67524	2.16826	20.4361	0.000137336	0.0108711
Tnfsf10	0.334417	7.73189	16.4249	0.000453176	0.0237196
Tnnt1	-0.705148	1.05181	16.2505	0.000478712	0.0246171
Tpbg	-0.548663	1.54738	16.2019	0.000486108	0.0247343
Tpm2	-0.281355	5.76015	15.1645	0.000677562	0.0310187
Tra2a	-0.253101	6.84897	22.6438	7.47437e-05	0.00741907
Traf3ip3	0.483096	3.78099	17.6955	0.00030632	0.0187025
Tram2	0.216147	5.12694	13.0137	0.00139352	0.0473555
Trdmt1	0.329623	3.88758	15.0519	0.000702827	0.0316763
Trim5	0.439705	4.42452	27.1131	2.38343e-05	0.00362701
Trim59	0.458229	3.41684	27.5806	2.12792e-05	0.00333071
Trim65	-0.539619	5.04941	39.7206	1.54816e-06	0.000684813
Trip10	-0.349271	6.12047	27.7726	2.03168e-05	0.00329989
Tsc22d1	-0.221268	7.93025	19.1845	0.000196746	0.013473
Tsc22d3	-0.90764	7.76742	22.1506	0.000176007	0.0126318
Tspan32	0.559548	3.05589	19.8884	0.000160515	0.0118757
Tspan5	-0.305076	5.19946	24.6406	4.42441e-05	0.00550873
Tubgcp2	0.276897	4.77464	22.8738	7.02779e-05	0.00722095
Txndc11	-0.258331	5.29236	13.8226	0.00105674	0.0395699
Txnl4a	-0.305299	4.20618	12.9425	0.00142832	0.0475825
Ube2g2	-0.246203	5.94193	14.4853	0.000846619	0.0353718
Ubfd1	-0.323482	5.5918	34.56	4.40053e-06	0.00118562
Ubqln1	-0.175061	7.10943	15.5442	0.000599338	0.0282238
Unc5b	0.2449	5.06219	12.8027	0.00149949	0.0486078
Usp3	0.212249	5.32006	18.3211	0.0002538	0.0164167
Usp6nl	0.220134	5.74544	16.4887	0.000444205	0.0234743
Vamp1	0.374319	4.54041	16.1004	0.000501945	0.0253051
Vangl2	0.426068	3.67758	19.9492	0.000157741	0.0118378
Wdr12	-0.432109	3.55106	30.8661	9.87328e-06	0.00205402
Wdr37	0.214057	5.57466	14.4914	0.000844913	0.0353718
Xbp1	-0.460356	7.98423	41.8659	1.02861e-06	0.000562372
Xrn2	0.273757	6.42835	23.6377	5.74071e-05	0.00641827
Ywhag	-0.245941	7.19864	18.5622	0.000236248	0.0156562
Zbtb40	-0.294718	3.94791	16.2427	0.000479885	0.0246171
Zc3h12d	0.6908	3.01543	23.5202	5.92079e-05	0.00644425
Zc3h6	0.78212	3.01781	25.9141	3.20428e-05	0.00441625
Zdhhc20	0.263631	6.11314	16.905	0.000390223	0.021814
Zfand2a	-0.212773	5.427	14.18	0.000937155	0.0369958
Zfp318	0.318547	4.95944	22.4424	7.89073e-05	0.00753978
Zfp46	0.223368	5.38233	15.8391	0.000545368	0.026404
Zfp512b	0.365102	5.8619	20.8354	0.000122736	0.0101394
Zfp687	0.230295	5.06689	17.1522	0.000361573	0.0210196
Zfp831	0.67735	1.92978	18.7141	0.000225867	0.0150899
Zfp945	0.300576	4.71604	16.6265	0.000425493	0.0227507
Zgrf1	0.59509	1.78197	13.6024	0.00113861	0.0416771
Zhx2	-0.273137	5.38371	14.1068	0.000960383	0.0373193
Il18rap	0.370824	4.05576	12.6629	0.00157451	0.0501493
Mboat7	-0.179062	5.78742	12.6413	0.00158651	0.0504337
Gimap8	0.227283	6.43035	12.6352	0.00158987	0.0504432
Rnf152	0.434527	1.82701	12.5876	0.00161663	0.0511934
Mios	0.233308	4.18629	12.5786	0.00162174	0.0512563
Crem	-0.317433	4.0793	12.5608	0.00163191	0.0514789
Nsg2	0.642296	1.85305	12.545	0.00164101	0.0515838
Nnat	-0.327066	3.83585	12.5441	0.00164152	0.0515838
Paqr8	0.282484	5.29388	12.5235	0.00165346	0.0518601
Gramd2	-0.20424	7.57348	12.5021	0.00166594	0.0521517
Higd1a	-0.223514	5.36178	12.4813	0.0016782	0.0524358
Glul	-0.359339	8.33569	12.6959	0.00169066	0.0525747
Naip5	0.405071	4.11248	12.4599	0.00169089	0.0525747
Cttnbp2	0.463108	3.718	12.4931	0.00169224	0.0525747
Coro7	0.242887	5.50708	12.448	0.00169802	0.0526546
Akr7a5	-0.311502	4.03752	12.4328	0.00170711	0.0528368
Morf4l2	-0.233762	7.35025	12.4187	0.00171561	0.0529552
Mirt1	0.609906	2.4211	12.4158	0.00171738	0.0529552
Elk3	0.157296	7.30766	12.399	0.00172758	0.05317
Zfp953	0.397608	2.52355	12.38	0.0017392	0.0534276
Limk1	-0.247976	4.8337	12.357	0.0017534	0.0537032
Cd180	0.617379	4.54954	12.9628	0.00175471	0.0537032
Uvssa	0.32926	4.54126	12.3348	0.00176724	0.0539356
Lax1	0.40158	3.19174	12.3322	0.00176886	0.0539356
Rasal3	0.283581	4.50995	12.2881	0.00179672	0.0546834
Palm3	0.876151	0.740261	12.2688	0.001809	0.0548926
Oas1c	0.361373	3.04828	12.2664	0.00181059	0.0548926
Gimap3	0.363002	5.29505	12.4344	0.00181523	0.0548926
Ubash3b	0.316328	3.91671	12.2565	0.00181695	0.0548926
Prkar1b	-0.286663	5.04223	12.2326	0.00183242	0.0552583
Pcif1	0.15779	6.3988	12.2243	0.0018378	0.0553191
Nr4a3	-0.790366	3.79079	13.0284	0.00184931	0.0555638
Mtbp	0.307473	3.12326	12.1821	0.00186556	0.0559499
4833420G17Rik	0.220854	5.57974	12.1433	0.00189149	0.0565857
Adrb1	0.283534	5.52987	12.1401	0.00189366	0.0565857
Gm45552	0.788557	0.404163	12.1301	0.00190041	0.0565857
Acox3	0.214793	6.00078	12.1299	0.00190053	0.0565857
Fam169b	0.423672	2.75687	12.1225	0.00190555	0.0566323
1810010H24Rik	-0.327443	5.38441	12.2069	0.00191019	0.0566677
Yap1	-0.128667	7.21476	12.1087	0.00191497	0.0567073
Gpx3	-0.290578	10.2448	12.0498	0.00195556	0.0578052
Map4k4	0.193002	7.45592	12.0224	0.00197479	0.0582688
Mamld1	0.356857	3.57788	11.9818	0.00200374	0.0589349
Sertad2	0.195037	6.13316	11.9806	0.00200454	0.0589349
Errfi1	-0.507383	7.40131	12.7396	0.002011	0.0590193
Chaf1b	0.490649	2.28293	11.9496	0.00202691	0.05938
Zfp771	-0.378941	2.72849	11.9303	0.00204102	0.0595825
Pdk1	0.295561	5.02377	11.9302	0.00204107	0.0595825
Sult1a1	-0.312795	5.45087	11.9481	0.00206685	0.0602282
Leng9	-0.39277	3.15334	11.8862	0.00207354	0.0603161
Ofd1	0.239563	3.85433	11.8584	0.00209433	0.0608134
Gm30938	-0.600295	1.12396	11.8301	0.00211575	0.0612538
Gm49759	0.418856	3.80559	11.8285	0.00211696	0.0612538
Slc43a3	-0.160278	8.56007	11.818	0.00212496	0.0613774
Gm31641	-0.584338	1.19425	11.8048	0.00213511	0.0615623
Chchd2	-0.30484	7.16372	11.9016	0.00214039	0.0616065
ENSMUSG00000120432.1	0.772767	0.921553	11.7785	0.00215539	0.0619299
Grk6	0.251921	6.06778	11.7423	0.00218367	0.0624902
Ankrd54	-0.274898	4.69555	11.7416	0.00218424	0.0624902
Fancb	0.367751	2.84722	11.7364	0.00218834	0.0624902
Treml2	0.520936	3.75082	11.8434	0.00219229	0.0624902
Nfkbia	-0.35675	7.12602	12.0363	0.00219391	0.0624902
Gm13136	0.948147	0.280059	11.7221	0.00219968	0.0625462
Inafm2	-0.259559	5.77196	11.7102	0.00220916	0.0626421
Sugp1	0.169363	5.11375	11.7083	0.00221067	0.0626421
Mon1a	-0.237157	4.37048	11.6932	0.00222275	0.0627771
Gimap5	0.273435	4.75638	11.6928	0.00222308	0.0627771
Gm44777	-0.696742	2.10355	11.6864	0.00225002	0.063429
Rasgef1b	-0.346405	5.43503	11.7872	0.00227763	0.0640972
Pxdn	0.267467	7.76239	11.6104	0.00229031	0.064344
Stx17	0.254605	5.54966	11.5766	0.0023185	0.0650249
Gm16638	0.541642	1.84369	11.5565	0.0023355	0.0651344
Dido1	0.220926	6.0827	11.5558	0.00233607	0.0651344
Nin	0.224593	5.89244	11.5552	0.00233659	0.0651344
Fcho1	0.373428	3.57321	11.5532	0.00233826	0.0651344
Mapk6	0.214766	6.06038	11.5468	0.00234372	0.0651761
Tnfrsf10b	-0.291118	3.37662	11.538	0.00235123	0.0652502
Rtkn2	-0.213057	7.52509	11.5344	0.00235433	0.0652502
4930426D05Rik	1.15328	0.336258	11.5239	0.0023633	0.0653344
Cd247	0.298586	3.84868	11.5216	0.00236532	0.0653344
Adamtsl2	-0.523723	6.46255	12.3047	0.00237992	0.0656275
Asap2	0.229434	6.24778	11.4956	0.00238776	0.0657334
Chst11	0.267168	4.79665	11.4898	0.0023928	0.0657619
Gm20633	0.553651	1.40729	11.476	0.0024048	0.0659619
Ankmy2	0.211812	4.66416	11.4722	0.0024081	0.0659619
Kcnk1	-0.375578	3.95337	11.448	0.00242943	0.0663375
Zfp810	0.303027	4.2629	11.443	0.00243387	0.0663375
Bpnt1	-0.249912	5.17533	11.4408	0.00243581	0.0663375
Cldn3	-0.272091	6.39643	11.464	0.00243796	0.0663375
Faim2	-0.277623	5.00103	11.4253	0.00244961	0.0665443
Itk	0.324511	3.55671	11.4177	0.00245642	0.0666191
Kcnk3	-0.241672	5.63266	11.3993	0.00247291	0.0669529
Prex1	0.240022	6.32202	11.3949	0.00247687	0.0669529
Iffo2	0.252267	4.98672	11.3874	0.00248368	0.0669798
Tagap	0.503371	3.99996	11.6161	0.00248602	0.0669798
Dok4	-0.201038	5.53675	11.354	0.00251421	0.067532
Klhl23	0.251226	4.6813	11.3534	0.00251473	0.067532
Pik3c2b	0.222837	4.53287	11.3416	0.00252562	0.0676058
Ngp	4.54615	0.867792	12.386	0.00252974	0.0676058
Piga	-0.331047	3.88004	11.3345	0.00253211	0.0676058
2810402E24Rik	0.447233	2.74454	11.3326	0.00253393	0.0676058
Fbxo31	-0.224177	5.07557	11.3178	0.00254767	0.0678622
Arhgap8	-0.352729	4.02868	11.3088	0.00255604	0.0679143
Ptprcap	0.434338	3.72114	11.3314	0.00255789	0.0679143
Rce1	-0.255231	4.51251	11.2688	0.00259373	0.068613
Myo10	0.168608	7.00604	11.2678	0.0025947	0.068613
Mt1	-0.38056	4.5305	11.3607	0.00259712	0.068613
Cables2	0.194667	5.34642	11.2613	0.00260091	0.068613
Gpatch2	0.226312	4.40229	11.233	0.00262798	0.0689922
Adra1d	-0.723082	0.881356	11.2266	0.00263417	0.0689922
Rufy3	-0.17743	4.63948	11.2258	0.00263495	0.0689922
P2ry10b	0.630371	2.34384	11.2249	0.0026358	0.0689922
Ndrg1	-0.187833	5.47393	11.2244	0.00263627	0.0689922
Gm43031	0.899128	0.0615461	11.2099	0.0026504	0.0692518
Igfbp6	-0.270468	6.88597	11.2216	0.00266304	0.0693427
Tmem131l	0.271432	5.0008	11.1948	0.00266515	0.0693427
Specc1	0.344838	6.00345	11.4276	0.00266654	0.0693427
Bambi	-0.222874	4.38946	11.1862	0.00267352	0.0694145
Tex9	0.479794	2.65862	11.1727	0.00268688	0.0696513
Clec4g	-1.00454	-0.161971	11.1456	0.00271377	0.0702374
Zfp971	0.573846	1.56842	11.1387	0.00272067	0.0702616
Meis1	0.221915	6.07144	11.1361	0.00272325	0.0702616
Gm43595	-0.614224	1.81333	11.1097	0.00274981	0.0708355
Htr2b	-0.90324	0.725244	11.0949	0.00276491	0.0711131
Nfe2l2	-0.186729	7.59568	11.0861	0.00277389	0.0712326
Cdkn2c	0.253891	4.32027	11.0368	0.00282474	0.0724252
Sox11	0.465451	5.06521	11.4534	0.00285058	0.072974
Ppp2r5c	0.140701	6.95368	10.9622	0.00290376	0.0742198
Ddx60	0.438991	5.12628	11.1383	0.00291508	0.074342
Xirp1	-0.730559	2.213	11.0607	0.00291759	0.074342
Lrrc55	0.76346	0.357738	10.9446	0.00292271	0.0743573
Hsf1	-0.192109	5.71339	10.9266	0.00294222	0.074462
Itga10	-0.348683	2.50191	10.9242	0.00294488	0.074462
Mmp19	-0.341931	4.88375	10.9892	0.0029456	0.074462
Rel	0.302587	4.79133	10.9206	0.00294884	0.074462
Mrfap1	-0.224348	7.50932	10.92	0.00294948	0.074462
Armcx4	0.347162	5.30933	11.0493	0.0029678	0.0748096
Hsh2d	0.614725	2.61883	10.8882	0.0029845	0.0750244
Clcn3	0.189491	5.69033	10.8859	0.00298705	0.0750244
Ptgis	-0.285227	6.48408	10.9625	0.00299424	0.0750244
Ankrd37	0.75982	1.92873	10.935	0.00299458	0.0750244
Cep68	0.247076	5.29226	10.8595	0.0030164	0.0754558
Kdm6a	0.260066	5.08892	10.8377	0.00304093	0.0759273
Zfp462	0.320794	4.20303	10.8332	0.00304605	0.0759273
Pou2f2	0.727068	4.50945	11.5747	0.00305582	0.0759273
Gm7357	1.00724	0.306096	10.8242	0.00305629	0.0759273
Mcfd2	-0.161696	6.71993	10.8224	0.00305834	0.0759273
Ranbp10	0.217144	5.93021	10.8015	0.00308222	0.0764047
Cacna1e	0.608527	1.56106	10.7932	0.00309177	0.0765261
Ddx19b	0.199522	4.5868	10.77	0.00311853	0.0769585
Stk26	0.344433	3.52505	10.77	0.00311861	0.0769585
ENSMUSG00000120926.1	-0.379571	2.77576	10.7614	0.00312859	0.077089
Ywhah	-0.221695	7.66614	10.7406	0.00315288	0.0775713
Plxna2	-0.267828	5.72072	10.7314	0.00316373	0.0777217
Washc5	0.188995	5.60386	10.7222	0.00317465	0.0777703
Maz	-0.188508	6.91559	10.7218	0.00317517	0.0777703
Gm19557	0.654242	1.3991	10.6967	0.00320506	0.0782381
Mgll	0.260287	7.15886	10.696	0.0032058	0.0782381
Nabp1	0.238963	5.31461	10.6918	0.00321083	0.0782381
Slc9a3r2	-0.225588	8.63619	10.6898	0.00321331	0.0782381
Gm830	-0.757641	1.14214	10.669	0.00323836	0.0787314
Ercc2	-0.173746	5.05737	10.6634	0.00324517	0.0787806
Serpinb10	1.03551	2.40184	11.0465	0.00325076	0.0787997
Selenos	-0.244897	6.01965	10.6526	0.00325827	0.0788655
Rab3ip	-0.195458	4.93469	10.6391	0.00327479	0.0789192
Gm16170	0.827756	0.280587	10.6375	0.00327671	0.0789192
ENSMUSG00000048498.8	1.38386	3.00333	11.4774	0.00328076	0.0789192
Nfe2	0.755331	2.84388	10.8924	0.00328313	0.0789192
Ccdc125	0.324663	3.28384	10.6312	0.0032845	0.0789192
Pknox1	-0.206853	5.03723	10.607	0.00331435	0.0795093
Cebpd	-0.706912	5.90567	11.4739	0.00332246	0.0795093
Lrrc8d	0.185263	5.93931	10.5996	0.00332357	0.0795093
Rtn4rl2	-0.757993	1.17689	10.5842	0.00334283	0.0798537
Gm14966	-0.930756	0.439801	10.577	0.00335187	0.0799535
Sash3	0.30737	5.08029	10.5872	0.00336743	0.0801852
Gimap1os	0.530962	1.58254	10.5612	0.0033718	0.0801852
Mn1	-0.418925	2.95571	10.5577	0.00337622	0.0801852
Exd1	-0.660208	0.884507	10.5456	0.00339158	0.0803179
Gm37691	0.469835	1.32606	10.5425	0.00339558	0.0803179
Arap2	0.243703	6.31965	10.5366	0.00340302	0.0803179
Mir22hg	0.214565	4.93473	10.5357	0.00340425	0.0803179
Exoc2	0.182215	5.68355	10.5314	0.00340969	0.0803179
Cers4	0.181787	6.29988	10.5303	0.00341113	0.0803179
Vps16	0.154061	5.53885	10.525	0.00341796	0.0803637
Haus6	0.255015	3.91177	10.5188	0.00342597	0.0804368
Smc5	0.229643	5.01073	10.5121	0.00343449	0.0805219
Dynll2	-0.190636	7.23821	10.5058	0.00344264	0.0805888
Relch	0.228734	5.16981	10.5024	0.00344715	0.0805888
Ang	-0.233204	4.61417	10.4938	0.00345821	0.0807325
Prickle2	0.246884	6.73535	10.4817	0.00347401	0.0808309
Nxpe2	0.415049	2.80456	10.4797	0.00347665	0.0808309
Med12	0.252928	6.18376	10.4775	0.00347949	0.0808309
Cpne8	0.173686	4.95182	10.4755	0.0034821	0.0808309
Tc2n	0.32142	4.509	10.4603	0.00350219	0.0811826
Ebf1	0.269908	4.26812	10.4555	0.00350854	0.0812152
Mtx3	0.216263	4.5819	10.4426	0.0035256	0.0814954
Klf4	-0.271117	7.45349	10.4665	0.00354214	0.0816636
Cep295	0.261249	4.31948	10.4193	0.0035567	0.0816636
Ly6d	0.527014	3.55644	10.5602	0.00355754	0.0816636
Mcl1	-0.197467	8.74949	10.4185	0.0035577	0.0816636
Cdc25b	0.171656	5.37407	10.4179	0.00355861	0.0816636
Dpcd	-0.276498	4.33975	10.4119	0.00356664	0.0816636
9330159F19Rik	-0.538072	2.37259	10.4111	0.00356766	0.0816636
Medag	-0.358068	4.24594	10.4118	0.00357934	0.0818171
Xkrx	0.716218	1.14401	10.3746	0.00361718	0.0823859
Ddx46	0.203061	6.40022	10.3707	0.00362247	0.0823859
Arhgap19	0.293613	3.26361	10.3695	0.00362415	0.0823859
Rbm3	0.255266	7.57728	10.3694	0.00362428	0.0823859
Srprb	-0.179946	5.89863	10.3503	0.00365054	0.0827239
Abtb2	-0.347167	3.65995	10.3463	0.00365603	0.0827239
Arglu1	0.235228	7.57782	10.3445	0.00365857	0.0827239
Pak4	-0.21847	6.12364	10.342	0.00366202	0.0827239
Prdm11	0.255325	3.64152	10.3404	0.00366431	0.0827239
Hr	-0.276561	4.51309	10.3287	0.00368047	0.0829746
Gm43302	-0.813927	4.62453	11.0194	0.00368852	0.0830422
Cry2	-0.212557	6.00306	10.3025	0.00371724	0.0835743
Chchd10	-0.311833	5.63422	10.4116	0.00372305	0.0835905
Dennd4a	0.200054	5.57785	10.2946	0.00372832	0.0835947
Gm16485	0.646794	0.79974	10.286	0.00374053	0.0836542
Mknk2	-0.220116	7.65682	10.2855	0.00374115	0.0836542
ENSMUSG00000097823.3	-0.439695	1.87619	10.2501	0.00379182	0.0845617
Asxl1	0.205965	6.38526	10.2454	0.00379859	0.0845617
Pbx4	-0.567978	1.03937	10.2428	0.00380227	0.0845617
Prkcb	0.405159	3.25006	10.2402	0.00380607	0.0845617
Erg	0.183449	6.84344	10.2361	0.00381197	0.0845617
Cd28	0.411181	3.35493	10.235	0.00381351	0.0845617
Ormdl2	-0.283104	4.4532	10.2321	0.00381775	0.0845617
Fermt3	0.311549	5.50967	10.3149	0.00382386	0.084583
Cct5	-0.173078	7.18258	10.2229	0.00383109	0.0846291
4921507P07Rik	0.825633	0.478238	10.2091	0.00385123	0.0848703
Pcbp1	-0.226738	7.473	10.2083	0.00385234	0.0848703
Gm20707	0.481248	1.61484	10.1979	0.00386769	0.0849031
Acap1	0.280161	4.56272	10.193	0.00387484	0.0849031
Anpep	-0.174542	6.68788	10.1912	0.00387755	0.0849031
Xrn1	0.193072	5.72138	10.1908	0.00387806	0.0849031
Gbp9	0.38794	7.20681	10.5563	0.00388383	0.0849031
Ppip5k2	0.232314	4.81612	10.1855	0.00388601	0.0849031
Timm29	-0.162626	5.57373	10.1767	0.00389891	0.0849031
Slc16a10	0.345019	4.27281	10.1765	0.00389922	0.0849031
Klhl14	0.901898	-0.0796521	10.1758	0.00390032	0.0849031
Ptk2b	0.296859	5.79983	10.2379	0.00392421	0.0853101
Laptm4b	-0.154013	5.97329	10.1257	0.00397546	0.0862577
Ism1	-0.201734	6.58635	10.1238	0.0039783	0.0862577
Abhd18	0.266493	3.24596	10.1102	0.0039989	0.0863827
Psmd7	-0.163364	6.26579	10.1102	0.003999	0.0863827
Gm3325	0.758651	1.62167	10.1151	0.00399983	0.0863827
Rnf38	0.209476	6.29544	10.0997	0.00401508	0.0865389
Pcdh12	0.246559	5.70414	10.0946	0.00402287	0.0865389
Col13a1	-0.184324	6.09345	10.094	0.00402373	0.0865389
Gm21982	0.948839	1.50399	10.2248	0.00402813	0.0865389
Agpat1	-0.235345	5.93981	10.0856	0.00403674	0.0866107
Tcp1	-0.152119	7.29484	10.0785	0.00404756	0.0867297
Casp2	0.185449	5.64607	10.0726	0.0040567	0.0868123
Sema4g	0.375442	3.13178	10.0607	0.00407524	0.0869615
Cd93	0.204655	9.13246	10.0589	0.00407811	0.0869615
Neurl3	0.306193	5.61388	10.1396	0.00407954	0.0869615
Gm1976	0.530479	1.49908	10.0381	0.0041106	0.0874481
Cdk2	0.182285	4.99554	10.0366	0.00411301	0.0874481
Sema6b	-0.316323	3.61452	10.0278	0.0041268	0.0875789
Nbl1	-0.220506	7.87461	10.0259	0.00412982	0.0875789
Ptprb	0.237242	9.52608	10.0204	0.00413857	0.0876513
Atpsckmt	-0.276193	2.98914	10.002	0.00416766	0.0880821
Dip2a	0.22114	5.37243	9.99609	0.00417717	0.0880821
Ipp	0.329906	2.61164	9.98867	0.00418906	0.0880821
Gyg	0.192975	7.41883	9.98448	0.00419579	0.0880821
Spib	0.636897	4.17653	10.5136	0.00419931	0.0880821
Zmym3	0.17585	5.5296	9.9796	0.00420363	0.0880821
Il17ra	0.342607	6.05927	10.2242	0.00420998	0.0880821
Rnase6	0.363273	3.91352	9.97343	0.00421359	0.0880821
Tmem252	-0.359686	5.02171	10.1514	0.00421426	0.0880821
Slc3a2	-0.233764	7.90677	9.97161	0.00421652	0.0880821
Irs2	-0.323618	5.60351	10.114	0.00421786	0.0880821
Blnk	0.345175	3.31726	9.9482	0.00425454	0.0887293
Dad1	-0.21864	6.04819	9.94444	0.00426068	0.0887293
Dok3	0.350062	4.66037	10.0129	0.00426505	0.0887293
Cacna1i	0.675547	1.85631	9.89638	0.00434002	0.0901747
Wdr6	0.175016	6.61775	9.88762	0.00435465	0.0902944
Zfp758	0.222038	4.20011	9.88547	0.00435825	0.0902944
Plcl1	0.244235	4.02007	9.87951	0.00436824	0.0902944
Txk	0.52607	1.90878	9.87774	0.00437121	0.0902944
Zfp644	0.258032	5.15	9.87653	0.00437325	0.0902944
Clcf1	0.236953	4.67776	9.86735	0.00438872	0.0905001
Mest	0.421334	2.81046	9.85578	0.00440829	0.0907899
Map3k10	-0.243257	4.41703	9.84757	0.00442225	0.0909632
Myo1g	0.405633	6.03211	10.2496	0.00444062	0.091227
Gm26532	-0.367101	3.96293	9.82731	0.00445688	0.0913081
N4bp2	0.28813	3.96459	9.82539	0.00446017	0.0913081
Nsmaf	0.15969	6.23017	9.82396	0.00446263	0.0913081
9330133O14Rik	0.310998	2.5557	9.82025	0.00446901	0.0913081
Frmd5	-0.454906	2.5649	9.81644	0.00447558	0.0913081
Zbtb11os1	0.505981	1.66717	9.81509	0.0044779	0.0913081
Mfap1b	-0.141783	6.23363	9.80206	0.00450045	0.0916542
Hip1	0.141375	7.14657	9.79432	0.00451391	0.0918144
Trip13	0.569711	0.956835	9.78143	0.00453641	0.0921581
Pofut2	-0.166227	6.24914	9.77018	0.00455614	0.0924446
Pou2f1	0.240536	4.53844	9.7527	0.004587	0.092903
Gphn	0.170448	4.95022	9.75099	0.00459003	0.092903
Irx2	-0.158702	5.86262	9.73845	0.00461231	0.0932391
Xrcc2	0.347363	2.53003	9.73127	0.00462513	0.0933833
Trim7	0.345324	3.13228	9.7184	0.0046482	0.093734
Rbpms	-0.151539	7.01492	9.71512	0.0046541	0.0937379
Mdh2	-0.188921	6.9852	9.70989	0.00466352	0.0937507
Ptk6	-0.612691	0.012508	9.70844	0.00466614	0.0937507
Gm12966	0.360099	3.06831	9.69958	0.00468217	0.0938927
Anapc1	0.148542	6.55261	9.69822	0.00468464	0.0938927
Egln1	-0.16108	6.35672	9.69287	0.00469434	0.0939727
Slc25a26	-0.267336	2.7617	9.674	0.00472877	0.0945467
Col23a1	-0.163759	6.63715	9.66794	0.00473988	0.0946537
Best1	-0.442513	1.51981	9.65535	0.00476306	0.0948959
Ccl12	-0.740544	2.23734	9.65508	0.00476356	0.0948959
Ruvbl2	-0.191116	5.29862	9.64601	0.00478033	0.0951084
Pde10a	-0.671663	0.44027	9.64307	0.0047858	0.0951084
Chst10	0.545157	0.989269	9.63987	0.00479173	0.0951113
Stag1	0.188947	5.74929	9.63608	0.00479878	0.0951363
Ackr4	0.369246	3.52707	9.62826	0.00481337	0.0952626
Spp1	-0.508801	6.25092	10.2363	0.00481974	0.0952626
Zmiz1	0.204786	7.6255	9.62335	0.00482254	0.0952626
Stx5a	-0.1185	6.50815	9.60305	0.00486069	0.0959009
Arhgef10l	0.264434	4.86568	9.59258	0.0048805	0.0961763
Rsbn1	0.278423	5.00218	9.58689	0.0048913	0.0962737
Il21r	0.434386	3.84343	9.6637	0.00490003	0.0963301
Ppp1r37	-0.199735	6.53788	9.5775	0.00490918	0.0963937
Slc27a6	0.312363	2.8974	9.56906	0.00492533	0.0963937
Hspa9	-0.147475	7.49258	9.56655	0.00493014	0.0963937
Rasa3	0.187216	6.64946	9.55947	0.00494372	0.0963937
Osbpl3	0.210894	5.27776	9.5561	0.00495022	0.0963937
Gstp1	-0.201572	6.99816	9.55552	0.00495132	0.0963937
Epor	0.526494	2.04108	9.55437	0.00495355	0.0963937
Maml1	0.15585	5.68155	9.55365	0.00495493	0.0963937
Golm2	0.227543	7.19234	9.55307	0.00495605	0.0963937
Wdhd1	0.333422	2.82328	9.54811	0.00496562	0.0964657
Sh3bgr	-0.402104	2.23211	9.5348	0.00499141	0.0968523
Samd1	-0.345273	4.39892	9.57429	0.00500624	0.0970255
Vps4b	0.128922	6.66336	9.52225	0.00501586	0.0970974
Tagln	-0.356949	7.40023	9.80042	0.00504689	0.097583
Zfp280c	0.344463	3.72622	9.50195	0.00505571	0.0976388
Ctbp2	-0.17996	5.64849	9.49637	0.0050667	0.0977363
Casp3	0.250783	4.71598	9.46997	0.00511915	0.0983894
Nus1	-0.180711	6.44559	9.46845	0.0051222	0.0983894
Trim34a	0.255015	6.48145	9.47366	0.00512297	0.0983894
Slc28a2	0.532781	3.90314	9.709	0.00512451	0.0983894
Plcg1	0.184289	7.56277	9.45256	0.00515407	0.0987564
Fkbp14	-0.277769	4.2789	9.45033	0.00515855	0.0987564
Asb7	0.258981	4.04027	9.44602	0.00516725	0.0987564
Nckap1l	0.276466	6.04741	9.51001	0.0051763	0.0987564
Rusc2	-0.190926	7.53213	9.4414	0.00517658	0.0987564
Ddhd2	0.204364	4.82208	9.43987	0.00517968	0.0987564
Pard6b	0.182357	6.50328	9.42866	0.00520242	0.0989706
Cipc	-0.172278	5.48923	9.42666	0.00520648	0.0989706
Lmo2	0.200056	6.21439	9.42543	0.00520898	0.0989706
Dusp8	-0.278889	5.50809	9.45961	0.00523282	0.0991737
Ficd	-0.249401	4.18227	9.41354	0.00523325	0.0991737
Polr2f	-0.306412	4.04144	9.41134	0.00523777	0.0991737
Zfp641	0.234186	5.21938	9.39775	0.00526568	0.0994136
Slc7a1	0.238832	4.56394	9.39622	0.00526884	0.0994136
Tns2	-0.197446	8.56218	9.39465	0.00527208	0.0994136
Slc47a1	-0.487094	1.5405	9.39181	0.00527793	0.0994136
Alg6	0.285613	3.51766	9.39048	0.00528069	0.0994136
Shroom3	-0.191662	7.58068	9.37967	0.00530308	0.099696
Wtip	-0.229937	4.82058	9.37739	0.00530782	0.099696
Rapgef3	-0.200562	6.39414	9.36855	0.00532622	0.0998766
Ccdc50	0.172246	6.79978	9.36693	0.00532961	0.0998766
Trim47	-0.257165	4.70933	9.36403	0.00533567	0.0998766
Phka2	0.271055	4.31704	9.34101	0.00538403	0.100667
St6galnac3	0.22849	4.74281	9.33494	0.00539686	0.100792
Ubr3	0.18342	6.28469	9.32048	0.00542756	0.101251
Gpsm2	0.225881	4.53118	9.31645	0.00543616	0.101296
ENSMUSG00000053687.16	0.320565	3.85908	9.3118	0.00544608	0.101366
Sbk1	0.294408	4.43924	9.30131	0.00546857	0.101641
Slc5a5	0.898237	-0.0699671	9.29915	0.00547321	0.101641
Gm20390	-0.31642	4.6483	9.31416	0.00549168	0.101869
2610008E11Rik	0.239876	4.96935	9.28283	0.00550841	0.102064
Rrm1	0.204719	5.27712	9.2667	0.00554346	0.102598
Cracr2a	0.255141	5.70886	9.26008	0.00555789	0.102701
Elp4	0.306436	2.72227	9.25841	0.00556155	0.102701
Tlr7	0.602915	4.32798	9.67609	0.00559675	0.103235
Rtel1	0.243838	4.39641	9.22852	0.00562736	0.103683
Sin3a	0.165166	6.19191	9.22038	0.00564543	0.103815
Sidt1	0.320867	3.51148	9.2196	0.00564715	0.103815
Tesk2	0.311826	2.32177	9.212	0.0056641	0.103969
Snrpa	-0.234929	5.36271	9.21017	0.00566818	0.103969
Zer1	0.183144	5.65078	9.20653	0.00567632	0.104003
Rps6ka5	0.343025	3.56552	9.20165	0.00568725	0.104055
Sp4	0.335469	3.82254	9.1996	0.00569185	0.104055
Dlc1	0.20043	8.33336	9.18062	0.00573461	0.10472
Lsm2	-0.27782	3.56594	9.17712	0.00574254	0.104749
Slc35e4	-0.253569	4.58553	9.16261	0.00577552	0.105234
2510039O18Rik	-0.215104	6.0404	9.15692	0.00578851	0.105277
B430319G15Rik	0.476165	1.1556	9.15595	0.00579072	0.105277
Mrps5	-0.169443	4.65899	9.15057	0.00580303	0.105384
Rap1gap2	0.366104	4.33348	9.20823	0.00581234	0.105423
Rfng	-0.192411	5.04536	9.14406	0.00581797	0.105423
Nr2f6	-0.224731	5.21669	9.12405	0.00586417	0.106073
Srsf5	0.192229	9.07289	9.12172	0.00586958	0.106073
Baiap2l1	-0.18172	5.61671	9.12015	0.00587321	0.106073
Gdpd5	0.225179	4.27218	9.11001	0.00589681	0.106291
Myef2	0.190504	5.23071	9.1094	0.00589823	0.106291
Acoxl	-0.180504	5.8322	9.10266	0.00591398	0.106458
Cdc14b	0.286923	4.29459	9.09735	0.00592641	0.106549
Taf4b	-0.311396	2.91276	9.09492	0.00593211	0.106549
1110017D15Rik	-0.388855	3.20217	9.09222	0.00593846	0.106549
1700025G04Rik	-0.195511	4.41551	9.08778	0.00594891	0.10662
Sgsm3	-0.166134	5.09733	9.0812	0.00596443	0.106633
Dhx40	0.15616	5.80684	9.07997	0.00596735	0.106633
Kif2a	0.222858	5.25956	9.07923	0.00596909	0.106633
Rhof	0.295464	3.88912	9.07388	0.00598174	0.106741
Usp21	-0.171522	5.33185	9.07119	0.00598812	0.106741
Socs2	-0.214128	6.77955	9.06584	0.00600082	0.106851
Tbkbp1	-0.180994	6.21953	9.0599	0.00601498	0.106955
Snca	2.0859	4.41613	9.79658	0.00602587	0.106955
Slc18b1	-0.208242	4.16728	9.05465	0.00602751	0.106955
Baiap2	-0.194966	5.82211	9.05249	0.00603267	0.106955
Clu	-0.246928	8.03261	9.04798	0.00604347	0.107031
Cd81	-0.169014	8.20361	9.0351	0.0060744	0.107383
Snai1	-0.258275	4.60853	9.03425	0.00607646	0.107383
Phldb1	-0.183414	6.77891	9.03008	0.00608651	0.107446
Plekhm3	0.169472	5.00351	9.0269	0.00609421	0.107466
Rbm10	-0.124111	5.72564	9.01695	0.0061183	0.107775
Gm15545	0.356634	2.18945	9.01342	0.0061269	0.1078
Pmm2	0.166115	5.33116	9.01098	0.00613283	0.1078
Josd2	-0.204428	5.11049	9.00142	0.00615615	0.108094
Coro1a	0.345204	7.19369	9.26036	0.00616854	0.108196
Tufm	-0.17987	5.31681	8.99158	0.00618026	0.108286
Scube3	-0.318319	3.16822	8.98568	0.00619477	0.108425
Slc25a38	-0.292849	4.41451	8.9728	0.00622658	0.108792
Gm9937	1.20295	-0.285056	8.97183	0.00622897	0.108792
Fam135a	0.317317	4.83872	9.02759	0.0062384	0.108841
Stk38	0.170043	6.85884	8.95982	0.0062588	0.109081
Nfrkb	0.209561	5.20068	8.95494	0.00627097	0.109177
Afg1l	-0.199118	4.17672	8.94882	0.00628625	0.109251
Ddt	-0.271529	4.20404	8.94754	0.00628946	0.109251
Stk17b	0.196315	6.1961	8.94242	0.00630228	0.109251
Nt5m	-0.249655	3.45403	8.93709	0.00631567	0.109251
Tbcd	0.155478	5.40574	8.93694	0.00631605	0.109251
Adcy7	0.200686	6.80917	8.93572	0.00631913	0.109251
H2-Eb2	0.49387	2.20346	8.93299	0.00632601	0.109251
Vps33a	0.159188	5.58072	8.93204	0.0063284	0.109251
Serac1	0.505187	2.41896	8.92215	0.00635336	0.109256
Pygo2	-0.186065	5.90306	8.92098	0.00635633	0.109256
Scyl3	0.16812	4.89062	8.91956	0.00635992	0.109256
Aplnr	0.270862	6.80249	8.99762	0.00636585	0.109256
Slc4a7	0.298295	3.90046	8.91536	0.00637059	0.109256
Grhl1	-0.343097	2.93088	8.91367	0.00637488	0.109256
Zfp281	0.209497	5.37141	8.91126	0.006381	0.109256
Isyna1	-0.284196	5.56304	8.97278	0.00638187	0.109256
Igfbp4	-0.202186	7.89121	8.9053	0.00639617	0.109363
Mien1	-0.234699	4.59479	8.90325	0.00640141	0.109363
Or6s1	0.654586	0.557465	8.89956	0.00641084	0.109393
Gm3235	-0.624842	1.03261	8.89651	0.00641863	0.109393
Syt6	0.568109	0.882327	8.89474	0.00642315	0.109393
Rft1	0.20109	4.04858	8.89045	0.00643417	0.109409
Slc12a6	0.189652	6.6188	8.8892	0.00643736	0.109409
Mtss1	0.176167	6.51635	8.88006	0.00646089	0.109695
Rapgef6	0.182516	5.66566	8.8718	0.00648222	0.109943
Aim2	0.359625	3.43904	8.86849	0.00649078	0.109975
Marcks	-0.176058	7.78676	8.86442	0.00650133	0.110041
Ahcyl	-0.454616	2.01672	8.85682	0.00652111	0.110161
Dot1l	0.229089	6.07619	8.85653	0.00652187	0.110161
Vmn2r97	0.73252	0.932132	8.8445	0.00655328	0.110567
Ccdc88c	0.221815	5.92767	8.84219	0.00655933	0.110567
Kdm5a	0.1879	5.64358	8.81707	0.00662553	0.111568
Tfdp2	0.214694	5.83732	8.81446	0.00663247	0.11157
Wrnip1	-0.146091	5.45371	8.81191	0.00663922	0.11157
Erlin2	0.118987	6.17546	8.79189	0.00669264	0.112353
Or8b53	0.403474	1.41042	8.78874	0.0067011	0.11238
Snta1	-0.261583	4.15544	8.78029	0.00672381	0.112646
Sh3rf2	0.205179	5.20122	8.77208	0.00674596	0.112902
Phf12	0.16225	6.35643	8.76774	0.00675771	0.112984
Atp2a3	0.169038	8.51992	8.76329	0.00676976	0.11307
Leng1	-0.226212	4.1637	8.75749	0.00678553	0.113126
Ndufb2	-0.256761	4.7122	8.75699	0.00678689	0.113126
Ring1	-0.215795	5.05212	8.74969	0.00680676	0.113238
Wipi1	0.209621	5.05695	8.74948	0.00680735	0.113238
Prdm1	0.294318	4.02791	8.71218	0.00691003	0.114829
Rbm8a	-0.259165	5.67075	8.73532	0.00692015	0.114882
Rbm25	0.170902	7.08912	8.70543	0.00692877	0.114909
Slc9a4	-0.308229	2.63183	8.69802	0.00694945	0.115135
Cdc42se2	0.133072	7.14595	8.68227	0.00699359	0.11575
Prpsap1	-0.165655	5.53175	8.67918	0.00700227	0.115777
Cand2	0.364217	2.95833	8.67434	0.00701592	0.115886
Ctdspl2	0.252433	4.42552	8.66528	0.00704153	0.116192
Nckipsd	-0.21947	4.49557	8.65848	0.00706083	0.116394
Zfp329	0.24861	4.26593	8.64871	0.00708864	0.116735
Hmgb3	0.212855	4.16877	8.6309	0.00713969	0.117338
Hnrnpa1	0.119323	8.09397	8.62964	0.00714331	0.117338
9830144P21Rik	0.617778	0.671176	8.62847	0.00714668	0.117338
Gm20634	-0.376564	3.65969	8.62508	0.00716102	0.117456
ENSMUSG00000120754.1	0.72382	0.585301	8.6189	0.00717428	0.117551
Tspyl2	-0.167878	5.4468	8.61655	0.00718109	0.117551
Kdelr2	-0.158012	6.34222	8.61063	0.00719824	0.117664
Cdh5	0.160162	10.1385	8.60923	0.00720233	0.117664
Gtpbp10	0.212303	3.9153	8.60354	0.00721887	0.11779
ENSMUSG00000119968.1	-0.59933	0.589347	8.60166	0.00722435	0.11779
Malt1	0.333453	5.3479	8.74659	0.0072547	0.118167
Slc22a14	-0.722937	-0.0759939	8.58697	0.00726729	0.118193
Gfod2	-0.182662	4.33543	8.58583	0.00727062	0.118193
Dnajb5	-0.228089	5.087	8.57525	0.00730176	0.118581
Rabl6	-0.132103	6.1721	8.57081	0.00731484	0.118634
Gm43460	0.640886	0.902806	8.56926	0.00731943	0.118634
Cd5	0.388708	2.67987	8.55441	0.00736347	0.119224
Chka	-0.148219	6.45508	8.55209	0.00737037	0.119224
Zfp710	0.183515	6.00865	8.54674	0.00738635	0.119365
Pole	0.43872	2.17712	8.5333	0.00742657	0.119898
Fcgr3	-0.253455	5.27699	8.52938	0.00743838	0.11997
Akap7	0.220347	5.2882	8.51805	0.00747256	0.120403
Cntfr	-0.387495	2.53189	8.50709	0.00750576	0.12082
Hvcn1	0.234217	5.01922	8.50382	0.00751572	0.120862
Dpagt1	-0.190553	5.21261	8.48398	0.00757636	0.121718
Nemp2	0.273499	3.96266	8.47508	0.00760375	0.122039
Sec22b	-0.129477	5.95134	8.46802	0.00762555	0.122156
Coro2b	-0.181443	6.08872	8.46789	0.00762594	0.122156
Marchf1	0.329288	4.19321	8.46099	0.00764729	0.122379
Ddx42	0.122705	6.38891	8.45276	0.00767287	0.122669
Cybb	0.451645	7.0713	8.88687	0.00769255	0.122864
Polr2l	-0.331741	4.64549	8.50984	0.00773206	0.123018
Vamp8	-0.2238	7.56838	8.43375	0.0077323	0.123018
Klf10	-0.299583	6.06554	8.59381	0.00773584	0.123018
Cachd1	-0.220201	4.7076	8.43154	0.00773925	0.123018
Susd3	0.461512	2.16895	8.4307	0.00774188	0.123018
1700034H15Rik	0.620576	0.460749	8.42432	0.00776198	0.123018
Ptov1	-0.187963	6.56498	8.42377	0.0077637	0.123018
Mtif3	-0.190303	3.83484	8.42319	0.00776555	0.123018
Lrch2	0.476564	1.09631	8.41992	0.00777588	0.123018
Mrpl38	-0.237632	4.7032	8.41755	0.00778335	0.123018
H2-T24	0.33657	6.00384	8.59057	0.00779547	0.123018
Slfn3	0.617168	2.02503	8.41317	0.00779721	0.123018
Gata2	-0.222388	7.47495	8.41244	0.00779953	0.123018
Galnt6	0.249186	4.06648	8.40792	0.00781387	0.123127
Rbm6	-0.123134	6.32476	8.40124	0.0078351	0.123326
Iqgap2	0.295784	4.11056	8.39616	0.00785131	0.123326
ENSMUSG00000120920.1	0.473847	1.18556	8.39405	0.00785805	0.123326
Gm50230	0.673308	0.99737	8.3922	0.00786397	0.123326
Zfp608	0.252749	5.90066	8.42023	0.00787371	0.123326
Gtf2h2	-0.198927	3.93435	8.38847	0.00787592	0.123326
Gm26797	0.404754	2.51629	8.38748	0.00787908	0.123326
Gm17080	-0.86797	-0.0794957	8.38262	0.00789469	0.123435
Rwdd2a	0.485352	0.741964	8.38065	0.00790102	0.123435
Pan2	0.17954	5.83969	8.34859	0.00800482	0.1247
Cep192	0.199676	4.35331	8.34809	0.00800646	0.1247
Arhgef9	0.309006	2.99954	8.3468	0.00801065	0.1247
Arhgef37	0.682375	2.98479	8.49424	0.00801234	0.1247
Gcfc2	0.384269	2.62372	8.34279	0.00802377	0.124759
Rnf144b	0.16789	5.54985	8.33807	0.00803919	0.12484
Casp8ap2	0.272901	4.29142	8.33656	0.00804415	0.12484
Trim3	-0.140644	7.04539	8.33093	0.00806264	0.124904
Gm35339	-0.326788	2.44042	8.33067	0.0080635	0.124904
Cd48	0.254326	4.64606	8.32294	0.00808895	0.125181
Wdr11	0.167482	5.70347	8.31958	0.00810004	0.125198
Cyb5d2	-0.268236	3.16168	8.31799	0.00810531	0.125198
Wnt7a	0.339825	3.71002	8.3117	0.00812611	0.125402
Sox7	0.253919	6.89868	8.36167	0.00814066	0.125508
Slc8a1	0.204665	5.29607	8.29037	0.00819718	0.126261
Cd2	0.231377	4.45377	8.27444	0.00825069	0.126877
Dnmt3a	0.17305	5.62196	8.27387	0.00825263	0.126877
Serpine2	-0.154101	6.87604	8.26696	0.00827594	0.127023
Rbm15b	-0.136125	5.90688	8.26649	0.00827756	0.127023
Agap2	0.311379	3.0939	8.26193	0.008293	0.127054
Mif	-0.315881	4.62501	8.3035	0.00831203	0.127054
Irs3	-0.475801	1.38488	8.25518	0.0083159	0.127054
Fmnl3	0.14139	6.72784	8.25173	0.00832764	0.127054
Crip2	-0.224397	8.92384	8.24864	0.00833817	0.127054
Sod1	-0.19797	8.09475	8.2475	0.00834209	0.127054
Ccr6	0.91219	0.618745	8.24747	0.00834219	0.127054
Nmnat3	0.411551	2.29474	8.24557	0.00834865	0.127054
Alkal1	-0.940596	-0.0773699	8.24533	0.00834947	0.127054
Lzts3	-0.237834	3.61476	8.24316	0.00835688	0.127054
Zdhhc15	0.385624	2.00176	8.22585	0.00841631	0.127839
Ddx3x	0.209508	8.41582	8.21363	0.00845855	0.128262
Bmp2k	0.171558	5.22584	8.21328	0.00845974	0.128262
Rprd2	0.15207	5.6008	8.20615	0.00848448	0.128518
Bcl2l1	-0.358954	7.00969	8.49948	0.00850066	0.128636
Gm9733	1.18074	0.971842	8.28895	0.00851398	0.128636
Chd2	0.166939	6.17756	8.19718	0.00851574	0.128636
Trp53bp2	0.169846	6.77281	8.19288	0.00853077	0.128745
Chd4	0.171531	7.81777	8.18534	0.00855717	0.129025
Ccn4	0.273317	3.16715	8.17928	0.00857848	0.129082
Cecr2	-0.283638	3.88806	8.17907	0.00857921	0.129082
Mre11a	0.223511	3.97029	8.17757	0.0085845	0.129082
Sytl3	0.429812	1.74705	8.17426	0.00859615	0.129105
Rasip1	-0.17864	7.2913	8.17141	0.00860621	0.129105
Six5	-0.224743	4.6098	8.17044	0.00860965	0.129105
Adamts15	-0.339215	6.03589	8.39339	0.00868965	0.130172
Lztr1	-0.123494	6.43863	8.14354	0.00870524	0.130172
Med10	-0.203186	4.64446	8.14279	0.00870794	0.130172
Eif2a	0.179694	5.53411	8.14153	0.00871244	0.130172
Dctpp1	-0.361693	2.20354	8.12208	0.00878236	0.131097
Wdr26	0.154269	7.51813	8.10909	0.00882941	0.131497
Carmil2	0.373258	3.06216	8.10884	0.00883032	0.131497
Tet1	0.50161	2.38899	8.10806	0.00883313	0.131497
Tssc4	-0.266244	4.59142	8.09976	0.00886338	0.131792
Foxp4	-0.196511	6.32992	8.09787	0.00887025	0.131792
Gsn	-0.161057	11.9939	8.09601	0.00887704	0.131792
Dab2	-0.173793	6.48325	8.09095	0.00889557	0.131805
Hp	-0.227852	9.66287	8.08997	0.00889913	0.131805
Tmem107	-0.273151	3.50964	8.08494	0.0089176	0.131805
Fxyd7	-0.558394	0.53556	8.084	0.00892106	0.131805
Ccar2	0.117596	6.08265	8.08365	0.00892232	0.131805
D8Ertd738e	-0.222295	5.68301	8.08222	0.00892757	0.131805
Rnf186	-0.266886	4.10693	8.08046	0.00893405	0.131805
Hk2	-0.305783	4.70507	8.1116	0.00895723	0.13197
Cdc27	0.189725	5.57204	8.07091	0.00896926	0.13197
Fxr2	-0.140483	6.4575	8.06922	0.00897551	0.13197
Zfp867	0.2508	3.53057	8.06873	0.00897735	0.13197
Niban3	0.456958	2.398	8.06476	0.00899203	0.132068
Msh3	0.233223	3.69347	8.04703	0.00905798	0.132918
Hspbap1	-0.236815	3.25641	8.03886	0.00908858	0.133131
Lrig2	0.1563	4.76934	8.03883	0.00908869	0.133131
Mrps7	-0.218563	4.80865	8.03088	0.00911855	0.133449
Mapk8	0.17672	4.71617	8.02309	0.00914791	0.13376
Spcs2	-0.166181	6.79538	8.01527	0.0091775	0.13391
Slc4a1	4.14582	3.63985	8.60844	0.00917958	0.13391
Foxf1	-0.174875	7.99305	8.01391	0.00918264	0.13391
Scart2	0.755671	1.28912	8.01036	0.00919613	0.133988
Fryl	0.149016	6.18052	8.00582	0.00921336	0.134036
Reep2	0.529208	0.896943	8.00491	0.00921682	0.134036
Fdx1	-0.211137	4.83235	8.00217	0.0092273	0.134036
Nusap1	0.383785	3.22467	7.99438	0.00925704	0.134036
Xpo4	0.190071	4.75896	7.99342	0.00926069	0.134036
Chmp5	-0.144441	6.69938	7.99184	0.00926677	0.134036
Tnfsfm13	0.184005	4.73192	7.99145	0.00926826	0.134036
Gm48228	-0.585008	1.16088	7.9911	0.00926958	0.134036
Dnah8	0.299175	3.16949	7.987	0.00928532	0.134036
Mbd4	0.309254	2.97975	7.98694	0.00928552	0.134036
Camk2n1	-0.157451	6.39322	7.98601	0.00928912	0.134036
Ramp2	-0.276436	8.36367	8.06266	0.00930813	0.134192
Kdm3b	0.192452	6.35469	7.96264	0.00937934	0.134772
Trim2	0.193104	4.99203	7.96231	0.00938063	0.134772
Accs	0.338847	3.48081	7.96188	0.0093823	0.134772
Arhgap30	0.284983	6.29331	8.08066	0.00941971	0.134772
Gm16675	0.396625	2.5961	7.9516	0.0094223	0.134772
Guf1	0.215582	4.99894	7.9506	0.00942618	0.134772
Gm19461	0.439651	2.05479	7.94919	0.00943168	0.134772
Tmc8	0.357061	3.06755	7.94623	0.00944327	0.134772
Bahcc1	0.244965	5.05562	7.94552	0.00944606	0.134772
Tpst2	-0.217125	5.87928	7.94342	0.00945427	0.134772
Procr	-0.380821	2.61825	7.94195	0.00946001	0.134772
Nfil3	-0.608584	3.67765	8.24734	0.00947266	0.134772
Oat	-0.143644	7.97246	7.93776	0.00947644	0.134772
P2ry10	0.315057	3.64914	7.93723	0.00947852	0.134772
Nova1	0.319054	3.00842	7.93569	0.00948457	0.134772
Pip4p2	-0.18249	4.95214	7.93475	0.00948828	0.134772
Tent5b	-0.390846	3.86111	7.9986	0.00949404	0.134772
Nt5e	0.159279	6.81092	7.93154	0.0095009	0.134772
Bora	0.357133	2.32947	7.93071	0.00950416	0.134772
Tbcel	0.204146	6.1587	7.92181	0.0095393	0.135069
Cgn	0.165107	6.89496	7.92124	0.00954155	0.135069
Pald1	-0.16265	6.81213	7.9123	0.00957696	0.135454
Pik3cd	0.273937	5.79939	7.98032	0.00960941	0.13579
Zfand2b	-0.199704	4.17044	7.90078	0.00962284	0.13579
Phlpp1	0.180426	5.95506	7.89987	0.00962647	0.13579
Osgin1	-0.22418	4.52726	7.89804	0.0096338	0.13579
Gm43682	0.421261	1.11143	7.89162	0.0096595	0.136036
Slc25a47	-0.395235	1.84763	7.8853	0.00968487	0.136276
Tut7	0.168934	6.92494	7.88106	0.00970192	0.1364
Zwint	-0.130093	5.82264	7.87588	0.00972279	0.136537
BC003965	-0.18049	4.3987	7.87403	0.0097303	0.136537
Cd27	0.330603	2.98684	7.87245	0.00973665	0.136537
Gypa	3.99364	2.53033	8.43831	0.0097621	0.136778
Nr3c1	0.170104	7.42581	7.86343	0.00977323	0.136817
ENSMUSG00000118462.2	-0.295404	3.95023	7.85704	0.00979923	0.137064
Dennd2a	-0.159337	5.23268	7.85191	0.00982014	0.13724
Tctn1	0.182775	4.86413	7.84312	0.00985608	0.137576
Rbm3-ps	0.649198	0.88323	7.84193	0.00986096	0.137576
Tusc2	-0.226623	4.67943	7.8393	0.00987177	0.13761
Ppie	-0.22464	4.05733	7.82214	0.00994248	0.138417
Ints6	0.184393	5.03808	7.82117	0.0099465	0.138417
Kctd12b	0.231878	4.57911	7.79982	0.0100353	0.139535
Cyp4f16	0.148052	4.4647	7.78871	0.0100819	0.140064
Trmt13	0.25791	3.20457	7.78208	0.0101098	0.140333
Hspb7	-0.420683	4.70686	8.02673	0.0101275	0.14039
Zfp358	-0.224711	4.78239	7.77452	0.0101417	0.14039
Tiprl	-0.151716	5.41754	7.77434	0.0101425	0.14039
Emc6	-0.180808	5.21143	7.77303	0.010148	0.14039
Colgalt2	0.214353	4.82811	7.7643	0.010185	0.140669
Mxd4	-0.162829	8.11701	7.76422	0.0101854	0.140669
Platr25	0.26413	3.42373	7.75629	0.0102191	0.141017
Kdm3a	0.213299	5.84372	7.75255	0.0102351	0.141119
Sephs1	0.147413	5.33767	7.74875	0.0102513	0.141224
Podxl	0.172811	9.22531	7.73873	0.0102943	0.141698
Zfp711	0.471135	1.85264	7.7326	0.0103207	0.141878
Cpd	0.156334	7.62438	7.73168	0.0103247	0.141878
Cnot6	0.182146	6.59139	7.72823	0.0103396	0.141894
Gde1	-0.148271	6.74947	7.72587	0.0103498	0.141894
Atf7ip	0.140449	6.63482	7.7239	0.0103583	0.141894
Camk2d	0.139317	6.39067	7.72343	0.0103604	0.141894
C4b	-0.265046	8.93287	7.76683	0.0103795	0.142008
Gm13387	0.604625	1.91411	7.71677	0.0103892	0.142008
Zbtb25	0.271023	2.74384	7.71552	0.0103946	0.142008
Fam98a	-0.14324	5.23249	7.70832	0.010426	0.142293
Plod2	-0.164659	6.31556	7.70653	0.0104338	0.142293
Ninj1	-0.211986	4.44358	7.70208	0.0104532	0.142293
Jmjd1c	0.189741	6.12405	7.70169	0.010455	0.142293
Selenbp1	-0.169087	9.30544	7.70082	0.0104588	0.142293
Wt1	-0.420912	2.09647	7.6986	0.0104685	0.142307
Caml	-0.150543	4.59471	7.69654	0.0104775	0.142312
Sod3	-0.238627	9.0165	7.68946	0.0105086	0.142617
Sertad1	-0.314412	4.60107	7.74327	0.0105217	0.142676
Avl9	0.186496	5.26959	7.684	0.0105326	0.142707
Pex11a	-0.198559	4.29306	7.67547	0.0105703	0.14282
Agbl3	0.279564	2.87302	7.67472	0.0105736	0.14282
Cmah	0.236596	4.63973	7.67455	0.0105744	0.14282
Ptgir	0.339412	3.72794	7.67361	0.0105786	0.14282
Gm42528	0.330709	3.88905	7.67103	0.01059	0.14282
Nt5dc1	0.224757	4.31096	7.66924	0.0105979	0.14282
Igkv5-43	-1.49624	0.690602	7.99321	0.0106018	0.14282
Fancm	0.371858	2.46045	7.66295	0.0106259	0.14287
Enho	-0.329949	3.4726	7.66246	0.0106281	0.14287
Tcf7	0.192207	5.41335	7.66167	0.0106316	0.14287
Gm10273	7.91691	-0.286146	8.77358	0.0106602	0.143138
Tmem41a	-0.283367	3.45716	7.65284	0.010671	0.143166
D430020J02Rik	0.669556	0.464993	7.64208	0.0107192	0.143648
Taf12	-0.194327	4.49294	7.64092	0.0107244	0.143648
Rrad	0.348012	3.19683	7.63486	0.0107518	0.143797
Ikbkb	0.147451	6.58525	7.63398	0.0107557	0.143797
Mcm3	0.25037	4.91489	7.62845	0.0107807	0.143797
Hdac9	0.327542	3.25397	7.62797	0.0107829	0.143797
Plcg2	0.299575	5.21782	7.7039	0.0107855	0.143797
Zfp3	0.362885	2.22517	7.6244	0.010799	0.143797
Cdkn1c	-0.23574	4.67261	7.62425	0.0107997	0.143797
Atp1a3	0.731176	3.8927	8.01055	0.0108055	0.143797
Sec11a	-0.191637	5.40489	7.61827	0.0108269	0.143964
Arhgap9	0.281361	4.80703	7.62048	0.0109305	0.145224
Gm45540	1.13956	0.195016	7.63377	0.0109722	0.14566
Bcap31	-0.177824	6.78276	7.5806	0.0109996	0.145906
Usf3	0.158162	5.72056	7.5608	0.0110915	0.147008
Lbr	0.14626	6.37352	7.54803	0.0111513	0.147665
Dpt	-0.185531	7.70274	7.54503	0.0111654	0.147665
Zfp217	0.179609	5.70807	7.54446	0.0111681	0.147665
Tmem70	-0.177916	4.50922	7.54079	0.0111854	0.147775
BC031181	-0.238556	5.80351	7.5502	0.0112545	0.148519
Gimap1	0.242513	5.2414	7.52346	0.0112674	0.148519
Tmem255a	0.657201	0.130217	7.52315	0.0112688	0.148519
Gm43668	-0.388405	1.45466	7.51702	0.011298	0.148695
Mamstr	-0.246883	2.79911	7.51608	0.0113025	0.148695
Zfyve26	0.182546	4.72739	7.51049	0.0113291	0.148695
Sufu	0.140472	5.24726	7.50989	0.011332	0.148695
G0s2	-0.386344	5.34266	7.76903	0.0113362	0.148695
Rsad2	1.62426	7.77296	8.03462	0.0113364	0.148695
Setdb2	0.401557	3.89932	7.54625	0.0113756	0.149089
Ubr7	0.128559	5.35955	7.49842	0.0113869	0.149115
Smad6	-0.285043	7.02364	7.63845	0.0113957	0.149115
Plek	0.277381	6.64608	7.60914	0.0114077	0.149153
Trim28	-0.148229	6.82085	7.49105	0.0114224	0.149175
Zfp637	-0.197666	4.27166	7.48999	0.0114275	0.149175
Map3k11	-0.173959	7.04744	7.48247	0.0114638	0.14953
Tmem71	0.213253	4.9394	7.4775	0.0114879	0.149623
Bcr	-0.124297	6.59353	7.47726	0.0114891	0.149623
Tubgcp5	0.176244	4.39199	7.47493	0.0115004	0.149651
Klhl8	-0.242259	3.46017	7.46266	0.0115601	0.15022
Nup160	0.216395	4.56256	7.4622	0.0115624	0.15022
Ptges3-ps	-0.305561	2.40411	7.45915	0.0115773	0.150281
Tnrc6b	0.182408	5.99554	7.45644	0.0115906	0.150281
Tceal9	-0.209024	6.67835	7.45437	0.0116007	0.150281
Cspg4b	0.321327	3.81081	7.45376	0.0116037	0.150281
Mat2b	0.106144	6.3806	7.45179	0.0116134	0.150288
Ost4	-0.200564	5.70859	7.44503	0.0116467	0.150538
Rassf2	-0.20601	5.9361	7.44415	0.011651	0.150538
Fam102b	0.200735	6.15831	7.43904	0.0116762	0.150745
Orc3	0.206013	5.05433	7.43416	0.0117003	0.150896
Ctse	1.0998	0.903575	7.57361	0.0117063	0.150896
Ybey	-0.378864	3.30494	7.42966	0.0117226	0.150977
Igfbp7	-0.17287	8.99384	7.42798	0.0117309	0.150977
Gramd3	0.165635	4.67536	7.41619	0.0117896	0.151562
Palld	-0.176267	6.81049	7.41515	0.0117948	0.151562
Jund	-0.289171	7.30866	7.55362	0.0118148	0.15166
Mrps12	-0.305542	3.95173	7.40994	0.0118209	0.15166
Rfwd3	0.141443	5.44143	7.40567	0.0118423	0.151816
Gm15987	0.530704	2.85322	7.4469	0.0119463	0.15303
Ly6m	0.810766	0.0685081	7.37918	0.011976	0.153291
Dock10	0.189287	5.95629	7.37682	0.011988	0.153325
Gm14399	0.585244	1.39783	7.37366	0.0120041	0.153411
Entrep1	-0.161493	6.93327	7.37049	0.0120202	0.153498
Dysf	0.213163	4.71495	7.35788	0.0120847	0.154091
Btk	0.259844	3.84954	7.35774	0.0120854	0.154091
Hnrnpc	-0.154686	7.44266	7.34891	0.0121308	0.154486
Zfp39	0.273689	3.7293	7.34806	0.0121352	0.154486
Ccdc85c	-0.179325	4.6107	7.33959	0.0121789	0.154873
Ndufb10	-0.214685	5.79469	7.33853	0.0121844	0.154873
Ttc39aos1	0.332918	1.90881	7.33444	0.0122056	0.155022
Arhgef18	0.137802	6.75248	7.32161	0.0122723	0.155686
Zfp715	0.228199	5.47574	7.32076	0.0122768	0.155686
Atp1b1	-0.181616	8.33933	7.3128	0.0123184	0.156093
Vcpip1	0.199447	5.71778	7.3047	0.0123609	0.156404
Tpst1	-0.163781	5.51552	7.30449	0.012362	0.156404
Trim8	-0.172436	6.97412	7.29897	0.012391	0.156651
Tut4	0.254254	5.20842	7.30784	0.0124247	0.156956
Fan1	0.400469	2.35589	7.28848	0.0124465	0.157073
Igkv6-15	1.24989	0.281854	7.40844	0.0124632	0.157073
Fdx2	-0.285882	3.31951	7.28406	0.0124699	0.157073
Arhgap32	0.207859	4.9514	7.28223	0.0124796	0.157073
Zeb2	0.181414	6.7238	7.28184	0.0124817	0.157073
Parn	0.154936	4.91612	7.27886	0.0124976	0.157152
Zfp143	0.157584	4.63735	7.27405	0.0125232	0.157288
Ythdc2	0.27087	3.73262	7.27324	0.0125275	0.157288
Mfsd10	-0.208635	4.97159	7.26958	0.0125471	0.157413
Snhg10	-0.479026	0.367162	7.26663	0.0125629	0.157418
Slc25a33	-0.286702	2.89418	7.26594	0.0125666	0.157418
Pdia3	-0.22738	9.08772	7.25686	0.0126153	0.157907
A530017D24Rik	0.220405	3.54178	7.25375	0.012632	0.157934
ENSMUSG00000117310.3	-0.196705	7.23998	7.25289	0.0126366	0.157934
Nos2	0.292192	2.81276	7.24868	0.0126593	0.158028
Gm15601	0.356613	2.23187	7.24707	0.0126681	0.158028
Selenom	-0.240952	4.44552	7.24465	0.0126811	0.158028
Gm21092	0.471248	1.93342	7.24438	0.0126826	0.158028
Jakmip1	0.470165	1.77283	7.24049	0.0127037	0.15817
Kdr	0.210203	8.61184	7.23424	0.0127376	0.158314
Pheta1	-0.21934	3.96127	7.23352	0.0127415	0.158314
Itpr3	0.167641	5.86529	7.23303	0.0127441	0.158314
Abhd2	0.139788	8.18825	7.22627	0.012781	0.15834
Apol11b	4.16079	3.04271	7.71653	0.0127825	0.15834
Dcaf17	0.210836	4.1386	7.22396	0.0127936	0.15834
Ubxn7	0.138375	5.98703	7.21944	0.0128183	0.15834
Ipo13	-0.126951	5.78	7.21856	0.0128231	0.15834
Selenok	-0.186813	6.33562	7.21746	0.0128291	0.15834
Eva1a	0.357341	2.70961	7.21685	0.0128325	0.15834
Scn7a	0.269186	8.37944	7.29023	0.0128379	0.15834
2010315B03Rik	0.242412	4.52683	7.21538	0.0128405	0.15834
Gss	-0.193645	4.85793	7.21502	0.0128425	0.15834
Zfp444	-0.225916	4.19333	7.20645	0.0128896	0.158801
Nop10	-0.289847	4.54917	7.22916	0.0129266	0.159138
Fgfr4	-0.266199	5.6097	7.26486	0.012941	0.159195
Map3k20	-0.147698	6.28492	7.19495	0.0129531	0.159225
S1pr3	-0.15451	6.71874	7.19191	0.01297	0.159313
Arhgap15	0.296009	3.63308	7.1877	0.0129933	0.159481
Irag1	0.222478	3.58419	7.18472	0.0130099	0.159566
Ddx52	0.137449	5.15923	7.17674	0.0130544	0.159992
Zfp660	0.445202	1.66387	7.17333	0.0130734	0.160032
Hnrnpd	0.165154	6.82781	7.17267	0.0130771	0.160032
Sphk2	-0.226527	5.40353	7.16772	0.0131049	0.160251
Eif2ak2	0.353813	6.18706	7.38677	0.0131223	0.160251
Zfp445	0.175931	6.75431	7.16425	0.0131243	0.160251
A930012O16Rik	0.690219	0.200965	7.16171	0.0131386	0.160307
Fxyd1	-0.280685	5.60653	7.25193	0.013173	0.160423
Atg4a	0.1962	4.67158	7.15421	0.0131809	0.160423
Gm49749	-0.482002	2.42467	7.15316	0.0131868	0.160423
Ankrd16	0.22069	5.18332	7.15223	0.0131921	0.160423
Tubgcp3	0.153807	5.79208	7.15136	0.0131969	0.160423
Ganc	0.195752	4.55829	7.14891	0.0132108	0.160473
Mtfp1	-0.439581	2.07756	7.14662	0.0132238	0.160512
Sumo3	-0.149691	6.69674	7.13103	0.0133124	0.161468
Trmt1l	-0.151944	5.28376	7.12536	0.0133448	0.161742
Rnd3	0.229262	4.72967	7.11917	0.0133803	0.162052
9230116N13Rik	0.629783	0.458094	7.11537	0.0134021	0.162089
Akna	0.220201	6.43833	7.13382	0.0134031	0.162089
Rcbtb1	0.144552	5.45964	7.11116	0.0134263	0.162251
Sh3kbp1	0.145271	5.52485	7.10453	0.0134646	0.162594
Ip6k2	-0.131279	5.66571	7.10044	0.0134882	0.16276
Zeb1	0.182749	6.77116	7.09729	0.0135065	0.16286
Gm16046	0.414606	1.85869	7.09406	0.0135252	0.162967
Trappc4	-0.180101	5.21033	7.08617	0.0135712	0.163401
D030056L22Rik	-0.196045	4.50739	7.07528	0.0136348	0.16393
Hikeshi	-0.260137	4.13622	7.07462	0.0136386	0.16393
Tcn2	-0.147373	7.68938	7.07353	0.013645	0.16393
Uspl1	-0.16149	5.23869	7.07069	0.0136617	0.16401
Ldlrap1	0.154819	5.90443	7.06747	0.0136806	0.164117
Agtpbp1	-0.151051	5.16746	7.0637	0.0137028	0.164264
Ube2e2	-0.177169	4.28801	7.06089	0.0137194	0.164343
Wee1	-0.25363	3.6373	7.05115	0.0137769	0.164719
Papolg	0.26131	4.33102	7.0508	0.013779	0.164719
ENSMUSG00000121504.1	0.205512	4.69076	7.05049	0.0137809	0.164719
Ipo5	0.126766	6.38995	7.0439	0.01382	0.165067
Cdc40	0.146552	5.21778	7.04157	0.0138339	0.165112
Faap20	-0.209916	4.55856	7.0367	0.0138629	0.165339
Tmem87b	0.150092	5.89047	7.03139	0.0138946	0.165499
Dhx35	0.194349	3.8314	7.03068	0.0138988	0.165499
9530082P21Rik	0.20254	5.10656	7.02895	0.0139092	0.165499
Gm47863	0.312746	1.70662	7.02771	0.0139167	0.165499
Bcl9	0.174667	5.39493	7.02486	0.0139337	0.165583
Gm14288	0.442811	2.67965	7.00712	0.0140406	0.166656
Urb2	0.212309	3.7208	7.00586	0.0140482	0.166656
Klhl6	0.270068	4.11013	7.00483	0.0140545	0.166656
Tnfsf12	-0.223804	5.62294	6.99685	0.0141029	0.166994
Mypn	-0.560855	1.39051	6.99583	0.0141091	0.166994
C2cd2l	-0.172164	5.38014	6.99498	0.0141143	0.166994
Leprot	0.103685	6.92167	6.99205	0.0141321	0.166994
Atad5	0.318325	2.34706	6.98698	0.0141631	0.166994
Nos1ap	0.545639	1.63627	6.9863	0.0141672	0.166994
Hgf	0.597013	3.79877	7.26706	0.0141791	0.166994
Bola1	-0.379773	2.81259	6.98407	0.0141809	0.166994
H2-Oa	0.471214	2.52621	6.98166	0.0141956	0.166994
Tubb2a	-0.194477	6.92116	6.98094	0.0142	0.166994
Kank3	-0.166264	7.68689	6.98015	0.0142049	0.166994
Fhip2a	0.1582	5.69961	6.9791	0.0142113	0.166994
Brd8	0.159879	6.0445	6.97849	0.0142151	0.166994
Mrps21	-0.224226	4.69882	6.9732	0.0142475	0.167134
Mrps18b	-0.266846	4.20699	6.97197	0.0142551	0.167134
Tmem263	-0.182006	4.46848	6.97158	0.0142575	0.167134
Gimap7	0.356021	2.07085	6.96825	0.0142781	0.167225
Tesk1	-0.165879	5.67611	6.96385	0.0143052	0.167225
Lrrc40	0.205632	4.07519	6.96344	0.0143077	0.167225
Ptpre	0.175885	5.87526	6.962	0.0143166	0.167225
Tax1bp3	-0.132693	6.823	6.96178	0.014318	0.167225
Cyp4b1	-0.137267	9.26075	6.95961	0.0143314	0.167225
Tcf20	0.208066	5.55288	6.95879	0.0143365	0.167225
Scai	0.24432	3.86193	6.94824	0.014402	0.16787
Ciao2b	-0.248793	3.99697	6.94269	0.0144365	0.168153
Gm4876	0.441692	1.17528	6.93874	0.0144612	0.168233
Fam181b	0.426243	2.12138	6.93832	0.0144639	0.168233
Trarg1	-0.367481	4.35803	7.0501	0.0145346	0.168936
Fam118a	0.181018	3.94583	6.9254	0.0145449	0.168937
Tmx1	-0.133656	6.04199	6.91652	0.0146009	0.169359
Dusp1	-0.538371	7.43367	7.30716	0.0146019	0.169359
Rhpn2	0.261114	4.19705	6.91372	0.0146186	0.169433
Pcbd1	-0.355581	2.20988	6.91141	0.0146332	0.169483
Kif14	0.481682	1.37939	6.90693	0.0146616	0.169545
Tnfaip8l3	-0.387189	2.9539	6.90634	0.0146654	0.169545
Rab19	0.278005	3.20373	6.90569	0.0146695	0.169545
Nemp1	0.248714	3.6061	6.90159	0.0146955	0.169682
Srgap2	0.119656	6.45057	6.89796	0.0147187	0.169682
Spg11	0.188177	4.80068	6.89698	0.0147249	0.169682
Lonp2	0.110826	6.24288	6.89603	0.014731	0.169682
Septin1	0.358234	4.41695	7.01288	0.0147379	0.169682
Mbtd1	0.198274	5.05262	6.89411	0.0147433	0.169682
Pik3ap1	0.294938	6.2747	7.03719	0.0147682	0.16985
Id3	-0.319485	7.11156	7.08677	0.0147957	0.169937
Itgal	0.365873	6.61953	7.15064	0.0148083	0.169937
1810037I17Rik	-0.227004	5.74459	6.89627	0.0148254	0.169937
Add1	0.114479	8.16231	6.88122	0.0148258	0.169937
Gm50462	0.351799	2.00572	6.87972	0.0148355	0.169937
Gm19605	0.351749	2.11768	6.87935	0.0148378	0.169937
Mogs	-0.208348	5.36897	6.87724	0.0148514	0.169974
Wsb2	-0.11334	6.33464	6.87107	0.0148912	0.17031
Spint2	-0.204142	7.28666	6.86907	0.0149041	0.17034
Nup35	-0.175149	3.90477	6.86561	0.0149265	0.170461
Wsb1	0.16355	6.77886	6.86423	0.0149354	0.170461
Dennd2d	0.214791	4.92673	6.86182	0.0149511	0.170521
Top2b	0.173482	6.98379	6.86022	0.0149614	0.170521
Cst3	-0.212115	9.22437	6.85212	0.0150141	0.170983
Znf41-ps	0.341891	2.92238	6.85047	0.0150248	0.170983
Soat2	0.582491	0.476355	6.84919	0.0150332	0.170983
Elp2	0.11877	5.75061	6.84077	0.0150883	0.171249
H2bc6	-0.418949	2.08976	6.8403	0.0150913	0.171249
Nudt8	-0.337759	2.32652	6.83782	0.0151076	0.171249
Rad51c	-0.46992	1.07159	6.83729	0.0151111	0.171249
Tjp1	0.184832	8.37186	6.83717	0.0151119	0.171249
Lmod1	-0.23938	4.10352	6.83607	0.0151191	0.171249
Gm4459	-0.452205	1.91069	6.83423	0.0151312	0.171268
Cspg4	0.218179	5.4073	6.83207	0.0151454	0.17131
Pacs1	0.155257	6.03526	6.8289	0.0151663	0.171429
Cpn1	-0.301105	1.85027	6.82351	0.0152018	0.171713
BC024978	-0.16927	4.27648	6.81459	0.0152609	0.172153
Krtcap2	-0.237878	5.0772	6.81445	0.0152618	0.172153
Cystm1	-0.197281	6.15393	6.80947	0.0152949	0.172352
Ak4	-0.334305	2.09607	6.80845	0.0153016	0.172352
Dcxr	-0.184973	5.79568	6.80707	0.0153108	0.172352
Ttyh2	0.174337	4.09185	6.80543	0.0153217	0.172356
Mir181a-1hg	0.523828	1.5187	6.7972	0.0153767	0.17278
Tcf7l2	-0.198199	4.3948	6.79617	0.0153836	0.17278
Gm7353	-0.299336	2.67022	6.79366	0.0154004	0.17278
Sox17	0.202039	6.10262	6.7935	0.0154015	0.17278
Gm43050	-0.273906	2.84054	6.78942	0.0154288	0.172912
Alg12	-0.21696	3.91436	6.78861	0.0154343	0.172912
Plp1	-0.327582	2.23042	6.78445	0.0154623	0.173108
Tox3	0.283191	3.71137	6.77361	0.0155354	0.173808
Mapre3	-0.145408	5.97847	6.7675	0.0155768	0.174153
Pop5	-0.193925	4.17439	6.76238	0.0156116	0.174423
Sult5a1	-0.267015	3.52668	6.75968	0.01563	0.17451
Btf3l4	0.160599	5.65243	6.74212	0.0157501	0.175698
Lrif1	0.209155	4.91532	6.741	0.0157578	0.175698
Arih2	0.134083	5.76498	6.73682	0.0157865	0.175717
Abitram	0.191724	4.19467	6.73675	0.015787	0.175717
Fitm2	-0.163326	5.25919	6.73547	0.0157959	0.175717
Dnajc5	0.115719	7.24653	6.7338	0.0158073	0.175717
Dact1	0.203111	4.2777	6.73299	0.015813	0.175717
Zbed3	-0.160471	4.33006	6.72923	0.0158389	0.175855
Abr	0.16182	6.6008	6.72761	0.0158501	0.175855
Taf13	-0.191614	4.38109	6.72655	0.0158575	0.175855
Garnl3	0.270894	4.10237	6.72375	0.0158768	0.17586
Ppid	-0.166712	5.81754	6.72056	0.015899	0.17586
Clec1a	0.192329	6.94816	6.71881	0.0159111	0.17586
Suz12	0.15909	5.88963	6.71797	0.015917	0.17586
Ppp1r11	-0.210582	5.37249	6.71718	0.0159225	0.17586
ENSMUSG00000120798.1	0.682311	0.790227	6.71519	0.0159363	0.17586
Trim12c	0.207723	6.48745	6.71427	0.0159427	0.17586
Slk	0.1657	7.29562	6.71415	0.0159435	0.17586
Nckap5	0.199206	6.61944	6.71184	0.0159596	0.175873
Chpf	-0.233033	5.57229	6.73024	0.015972	0.175873
Sbf2	0.154457	5.95471	6.70887	0.0159803	0.175873
H1f0	0.172314	6.86948	6.70672	0.0159953	0.175873
Mkks	-0.212013	3.87501	6.70522	0.0160058	0.175873
Erf	-0.176027	5.50292	6.70378	0.0160159	0.175873
H2-T-ps	0.638499	0.546103	6.70273	0.0160233	0.175873
Lrrc8b	0.1966	6.38876	6.70172	0.0160303	0.175873
Ncald	0.133622	6.7567	6.69422	0.016083	0.176334
Asb2	-0.30936	3.46075	6.68786	0.0161277	0.176706
Scarf2	-0.183181	6.94333	6.68566	0.0161433	0.176759
Bin2	0.34234	5.29965	6.85373	0.0161696	0.176929
Ubald1	-0.167261	5.69463	6.67992	0.0161839	0.176967
Dio3os	-0.61422	0.167096	6.67038	0.0162515	0.177589
Atp6v0c	-0.197704	7.74554	6.66492	0.0162904	0.177684
Slc35b3	0.168697	4.84326	6.66488	0.0162907	0.177684
Cog2	0.159731	4.63627	6.6646	0.0162927	0.177684
Elp3	0.130557	5.45554	6.66011	0.0163247	0.177865
Prelp	-0.143454	9.55676	6.65925	0.0163309	0.177865
2610044O15Rik8	0.202696	3.90609	6.65376	0.0163702	0.178175
Stxbp1	-0.113868	6.13476	6.64787	0.0164125	0.178517
Mbp	0.159216	5.99311	6.64286	0.0164485	0.178791
Ankrd44	0.170299	6.89855	6.62953	0.0165449	0.179648
Dda1	-0.167544	5.73661	6.62893	0.0165492	0.179648
Helb	0.181493	3.64731	6.61584	0.0166445	0.180475
Lyar	-0.20473	4.09738	6.61545	0.0166474	0.180475
Rnf139	0.145836	5.78286	6.60359	0.0167342	0.181181
Hacl1	0.260103	3.24732	6.6033	0.0167363	0.181181
Psd4	0.244332	5.09872	6.61254	0.016753	0.181181
Has1	-0.738235	1.28303	6.62203	0.0167567	0.181181
Slc35b1	-0.235816	5.52096	6.61843	0.0167956	0.181483
C6	-0.228335	5.64995	6.60634	0.0168333	0.181771
Tbc1d2	0.173899	4.2944	6.58704	0.0168563	0.181797
Rpl36-ps2	-0.527161	0.186452	6.58447	0.0168753	0.181797
0610009E02Rik	-0.46351	4.54308	6.83819	0.0168773	0.181797
Hspb6	-0.266306	4.30296	6.58266	0.0168887	0.181797
Arhgef16	-0.200501	4.20791	6.58235	0.016891	0.181797
Cxcr2	-0.628338	3.08298	6.767	0.0169278	0.182074
Inhba	-0.532319	1.3748	6.57556	0.0169415	0.182095
4833422C13Rik	0.416864	1.55747	6.57416	0.0169519	0.182095
Bcl11b	0.308264	2.79805	6.57262	0.0169635	0.1821
Nudt3	-0.188646	6.0321	6.56506	0.0170199	0.182586
Themis	0.405556	2.31147	6.56339	0.0170324	0.182601
Tpm1	-0.146534	8.64384	6.56065	0.0170529	0.182624
Sra1	-0.196582	5.27028	6.56014	0.0170567	0.182624
Treml4	0.898848	3.38582	6.88445	0.0171344	0.183157
Phb	-0.205828	5.79884	6.54973	0.017135	0.183157
Pcyox1l	-0.298452	3.04576	6.54907	0.01714	0.183157
Sftpc	-0.225067	13.3491	6.54518	0.0171694	0.183352
Opa1	0.170682	5.68807	6.53986	0.0172096	0.183631
Spata7	0.258059	2.6533	6.53877	0.0172179	0.183631
Enah	-0.192213	5.69518	6.5373	0.017229	0.183631
Arid1a	0.164151	7.55298	6.53257	0.017265	0.183895
Tm6sf1	0.184225	5.35519	6.52279	0.0173395	0.184288
Gadd45g	-0.482576	4.51607	6.76883	0.0173515	0.184288
Arrb1	0.162918	8.35999	6.52036	0.0173581	0.184288
Rcn3	-0.223347	5.89102	6.54437	0.0173627	0.184288
Ltbp4	-0.190078	9.75489	6.51621	0.0173898	0.184288
Dpp4	0.136725	7.04437	6.51518	0.0173977	0.184288
Ptms	-0.253011	8.46041	6.57449	0.0174039	0.184288
Fgd3	0.250589	4.0077	6.51301	0.0174144	0.184288
Pced1b	0.196392	4.76992	6.51276	0.0174163	0.184288
Dennd1c	0.277416	4.61255	6.53768	0.0174269	0.184288
Amot	0.240822	3.77562	6.51055	0.0174333	0.184288
Rpn1	-0.163653	7.62855	6.50957	0.0174408	0.184288
Cdk2ap2	-0.226434	5.77343	6.53263	0.0174477	0.184288
Cyp8b1	-0.478899	1.18491	6.50709	0.0174599	0.184288
Edem2	-0.164552	5.62197	6.50576	0.0174701	0.184288
Dstyk	0.172437	5.70693	6.50334	0.0174888	0.184367
Dram2	0.122416	6.6317	6.49904	0.017522	0.184599
Unk	0.142914	5.36505	6.4928	0.0175702	0.184922
Hnrnpr	0.121996	6.80951	6.4902	0.0175905	0.184922
Csrp2	-0.243342	4.74596	6.48943	0.0175964	0.184922
Pfkfb3	-0.2295	6.97069	6.53108	0.017613	0.184922
Synpo	-0.178823	6.93391	6.48609	0.0176224	0.184922
Vav3	0.212749	4.14736	6.48437	0.0176358	0.184922
Mtmr1	0.191128	5.11945	6.48366	0.0176413	0.184922
Mecp2	0.123227	6.16811	6.48348	0.0176427	0.184922
Trabd	-0.180415	5.87021	6.48051	0.0176658	0.185022
Gpr4	-0.211851	4.05549	6.47936	0.0176748	0.185022
Rac2	0.297888	6.22072	6.63284	0.0177424	0.185612
Tmed3	-0.177203	5.75985	6.4679	0.0177644	0.185663
Hras	-0.212524	5.5597	6.46721	0.0177699	0.185663
Srp14	-0.164005	5.93397	6.46078	0.0178204	0.186073
Cd8a	0.29941	4.17273	6.48731	0.017837	0.186128
Zbtb1	0.203244	5.10454	6.45303	0.0178816	0.186377
Aqp5	-0.22683	8.12071	6.4777	0.0179033	0.186377
Gm13421	-0.39211	1.39226	6.4489	0.0179143	0.186377
Dnajb11	-0.205502	6.50558	6.45778	0.0179164	0.186377
Fkbp2	-0.300342	4.89895	6.53052	0.0179176	0.186377
Pias2	0.158143	4.92846	6.44604	0.0179369	0.18646
Rmdn2	-0.207417	4.49186	6.4386	0.017996	0.186956
Tbcb	-0.244556	5.12761	6.45475	0.0180164	0.18705
Mgp	-0.277875	9.98144	6.49761	0.0180493	0.187272
Sdc4	-0.205209	7.63253	6.42791	0.0180813	0.187468
4930429F24Rik	0.404587	1.8595	6.42672	0.0180909	0.187468
Arhgef10	0.191855	5.95495	6.42416	0.0181114	0.187561
Tmem158	-0.42624	1.74994	6.42055	0.0181403	0.187743
Smap2	0.151573	6.01463	6.41869	0.0181553	0.18778
Mtm1	0.240408	4.00937	6.41633	0.0181742	0.187808
Cox19	-0.240885	3.80406	6.4155	0.0181809	0.187808
Suds3	-0.111633	6.1279	6.41346	0.0181974	0.18786
Gm31544	0.93916	-0.0340014	6.41203	0.0182089	0.187862
Chd8	0.105505	6.47931	6.40501	0.0182656	0.18832
Aqr	0.129352	5.78424	6.40369	0.0182763	0.18832
Gm29216	-0.885431	9.29151	6.7857	0.0183097	0.188546
Dok7	-0.595886	0.537206	6.39505	0.0183463	0.188805
Hmgxb3	0.132319	5.24962	6.39006	0.018387	0.189105
Ehd1	-0.154674	7.51323	6.38581	0.0184217	0.189344
Nop16	-0.240111	3.71542	6.38243	0.0184493	0.189484
Kctd12	0.159286	6.77083	6.3802	0.0184675	0.189484
Tmem39a	-0.18046	4.72815	6.37991	0.0184699	0.189484
Alkbh8	0.163805	4.00628	6.37719	0.0184922	0.189563
Exoc6b	0.156296	5.41384	6.37456	0.0185138	0.189563
Pi4k2b	-0.165913	6.89816	6.37305	0.0185262	0.189563
AW551984	0.571017	0.773118	6.37198	0.018535	0.189563
ENSMUSG00000095609.3	0.679861	3.22762	6.57317	0.018543	0.189563
Sp6	0.28731	3.40039	6.36943	0.018556	0.189563
Slc38a4	-0.344101	3.76527	6.40283	0.0185584	0.189563
Ptpro	0.410847	3.59683	6.42132	0.0185704	0.189568
Chst8	-0.407189	2.28093	6.36324	0.018607	0.189824
Plscr2	0.14805	5.53802	6.36131	0.018623	0.189869
Gpr33	0.615214	0.271158	6.35614	0.0186658	0.190187
Gt(ROSA)26Sor	-0.246692	4.1326	6.35287	0.0186929	0.190234
Rbm41	0.447229	2.71888	6.3647	0.0186935	0.190234
Haghl	0.253485	4.13146	6.34941	0.0187217	0.190403
Apoe	-0.220691	8.82169	6.35686	0.0187449	0.190521
Mcm7	0.175933	5.06121	6.34267	0.0187778	0.190659
Pik3cg	0.273478	3.94504	6.34197	0.0187836	0.190659
Trappc2l	-0.236845	4.32895	6.34026	0.0187979	0.190659
Gm9797	-2.13226	0.251722	6.63249	0.0188049	0.190659
Fam78b	-0.244791	3.52722	6.32903	0.018892	0.191424
Rab11fip2	0.256753	4.57736	6.32666	0.0189119	0.191508
Gm43980	0.900212	1.24412	6.43803	0.0189879	0.192159
Mlc1	-0.151774	5.73813	6.31436	0.0190156	0.192292
Fam78a	0.243668	3.91847	6.31332	0.0190244	0.192292
Capn15	-0.145157	5.69457	6.30102	0.0191288	0.193228
Fmnl1	0.265982	6.39177	6.40433	0.0191852	0.193679
Ikbke	0.219174	4.03253	6.28991	0.0192237	0.193871
Zfp503	0.242338	5.86816	6.33919	0.0192428	0.193871
Rbm33	0.162629	6.25121	6.28723	0.0192467	0.193871
Morc4	-0.282465	2.715	6.28668	0.0192514	0.193871
Gm26724	0.709403	0.448532	6.2817	0.0192942	0.194176
Prkag3	0.265227	3.01261	6.27994	0.0193093	0.194176
Gm12350	-0.393412	2.31644	6.27902	0.0193172	0.194176
ENSMUSG00000036452.19	0.156254	4.87619	6.27582	0.0193448	0.194335
Chtf8	-0.237698	6.47387	6.33704	0.0193567	0.194336
Alas2	1.58974	7.04785	6.64936	0.0193889	0.19454
Cfap298	-0.205626	4.6161	6.26844	0.0194086	0.194618
Cdkn2b	0.171573	4.67302	6.26431	0.0194443	0.194821
Snrnp200	0.130781	6.95157	6.26292	0.0194563	0.194821
Glce	0.224628	4.73576	6.26066	0.019476	0.194821
Lyn	0.154656	7.14017	6.26064	0.0194762	0.194821
Ajuba	0.148307	5.78528	6.25825	0.0194969	0.19491
Ly75	0.206146	4.4476	6.25267	0.0195455	0.195277
Flnb	-0.143645	6.97256	6.24888	0.0195786	0.195444
Tmem129	-0.138491	4.97157	6.24682	0.0195967	0.195444
Pola1	0.217797	3.35032	6.24667	0.0195979	0.195444
Taf8	-0.156564	5.1484	6.24262	0.0196334	0.195679
Atm	0.340598	3.18814	6.2395	0.0196607	0.195821
Slc28a2b	0.576938	0.512431	6.23717	0.0196812	0.195821
Zfp276	-0.128713	5.07432	6.23692	0.0196834	0.195821
Ccz1	0.139695	5.57677	6.23317	0.0197164	0.196031
Foxo3	-0.225883	6.58648	6.27187	0.0197777	0.196522
Sipa1l2	0.17488	6.31607	6.22378	0.0197993	0.196617
A530030E21Rik	0.579436	0.865057	6.22049	0.0198284	0.196788
Pdpr	0.507268	2.71193	6.27209	0.0198543	0.196926
Marchf7	0.20773	6.22968	6.22995	0.0198922	0.197182
Prmt2	-0.135515	5.94432	6.20645	0.0199532	0.1975
Klf2	-0.316882	7.31627	6.38987	0.0199544	0.1975
Ccnd3	-0.263364	7.24227	6.30909	0.0199603	0.1975
Tug1	0.127826	6.85786	6.19955	0.0200149	0.197922
Ftl1	-0.198786	10.3129	6.1948	0.0200575	0.198223
Vtn	-0.246782	4.6345	6.18768	0.0201215	0.198467
Wnt5a	0.213545	4.22532	6.18627	0.0201342	0.198467
Dbndd2	-0.157468	5.43043	6.18613	0.0201355	0.198467
Zc3h3	-0.177301	4.59865	6.18541	0.020142	0.198467
Capn6	0.324735	2.40265	6.18483	0.0201472	0.198467
Sfpq	-0.140978	7.31492	6.1829	0.0201646	0.198467
Igsf6	0.469056	4.06783	6.35167	0.0201667	0.198467
Mfap5	-0.220554	4.92677	6.17549	0.0202316	0.198986
N4bp2l1	0.224854	3.98572	6.17048	0.0202771	0.199314
Copg2	0.130342	5.75634	6.16705	0.0203082	0.199458
Samd9l	0.282439	7.51843	6.28373	0.0203159	0.199458
Gm20186	-0.248359	6.93321	6.24288	0.0203432	0.199606
Klhl12	0.142177	4.57079	6.15608	0.0204084	0.199839
Stau1	-0.0924341	6.67467	6.15599	0.0204092	0.199839
Trim10	3.8925	1.8693	6.52036	0.0204143	0.199839
Gm14325	0.293315	3.18978	6.1553	0.0204155	0.199839
Parp4	0.230937	6.14312	6.20043	0.0204545	0.200101
Polr3c	0.158875	4.82535	6.14573	0.0205033	0.200459
Pik3cb	0.166544	5.56558	6.14162	0.0205411	0.200709
Sec23b	-0.156104	6.16409	6.13726	0.0205813	0.200983
Rrp7a	-0.154129	5.66661	6.13434	0.0206083	0.201127
Adnp2	0.17452	4.89871	6.13025	0.0206462	0.201339
Trim45	-0.297733	2.18724	6.12934	0.0206546	0.201339
Ust	-0.251651	3.28115	6.12441	0.0207004	0.201603
Armc10	0.148419	5.04861	6.12054	0.0207364	0.201603
Gpr108	-0.138005	5.99222	6.119	0.0207507	0.201603
Dmac2	0.168466	4.60745	6.1162	0.0207768	0.201603
Hmgcr	0.173478	5.97347	6.11602	0.0207785	0.201603
Ndufs7	-0.207993	5.28668	6.114	0.0207973	0.201603
Efnb3	-0.499067	0.690762	6.11303	0.0208065	0.201603
Eif1	-0.157249	8.80718	6.11096	0.0208258	0.201603
Dnaaf8	0.447687	1.02796	6.11024	0.0208325	0.201603
Ripk3	0.214029	3.60087	6.10899	0.0208443	0.201603
Gpr17	-0.414172	2.01282	6.10824	0.0208512	0.201603
Cap2	-0.215869	3.5463	6.10805	0.020853	0.201603
Tex264	-0.153956	5.646	6.10671	0.0208656	0.201603
Amacr	-0.207623	2.97896	6.10646	0.0208679	0.201603
Qars	0.116201	6.18193	6.10632	0.0208693	0.201603
Plcl2	0.228023	3.8523	6.10539	0.0208779	0.201603
Pfdn2	-0.187586	5.11794	6.10117	0.0209176	0.201705
Wdr59	0.224089	4.3661	6.10051	0.0209238	0.201705
Sit1	0.608325	0.413129	6.10035	0.0209253	0.201705
Lzts1	0.288222	2.70586	6.09873	0.0209406	0.201734
Pcdhgb6	0.260466	4.86885	6.12539	0.0209687	0.201887
Bcl3	-0.470218	4.8178	6.33925	0.0210378	0.20207
Polr1h	-0.253171	4.23155	6.08836	0.0210385	0.20207
Nxpe3	0.211924	4.14382	6.08748	0.0210468	0.20207
Gab3	0.327651	2.13501	6.08734	0.0210481	0.20207
Baz2a	0.129082	6.79909	6.08722	0.0210492	0.20207
Bhlhe40	-0.236071	6.26634	6.14466	0.0210753	0.202203
BE692007	0.409044	3.79047	6.15833	0.0211448	0.202617
Coq4	-0.218077	3.16634	6.07596	0.0211562	0.202617
Gm49602	0.258745	3.35367	6.07552	0.0211603	0.202617
Klk11	-0.486924	1.21939	6.07377	0.021177	0.202617
Ddrgk1	-0.149524	6.13241	6.07301	0.0211842	0.202617
Nav1	0.170366	6.4004	6.07001	0.0212128	0.202617
Zfat	-0.290618	2.92377	6.06982	0.0212147	0.202617
Col11a2	-0.428546	1.87566	6.06829	0.0212292	0.202617
Klf13	-0.191884	7.59625	6.06581	0.021253	0.202617
Gcnt1	0.290006	3.75665	6.06565	0.0212545	0.202617
Vkorc1	-0.199608	4.77838	6.06488	0.0212619	0.202617
Cd2ap	0.167977	6.88725	6.0644	0.0212664	0.202617
Dgkd	0.138942	6.53009	6.05846	0.0213235	0.203043
Ndufa5	-0.220809	4.53911	6.05696	0.0213378	0.203061
Bach2	0.27085	4.27897	6.05525	0.02137	0.20307
Tnfrsf25	-0.360469	2.11012	6.05287	0.0213772	0.20307
Or5m3b	-0.441151	1.6719	6.052	0.0213856	0.20307
Gm30211	0.815403	0.45261	6.05173	0.0213882	0.20307
Fam13b	0.264534	4.90578	6.0862	0.021422	0.203235
Cldn10	-0.239333	4.16468	6.04737	0.0214303	0.203235
Evl	0.152777	5.44578	6.04061	0.0214956	0.203642
Mettl27	0.277525	3.63087	6.04037	0.0214979	0.203642
Irf1	-0.249202	7.62051	6.10821	0.0215463	0.203859
Stk16	-0.129213	5.5664	6.0346	0.021554	0.203859
Hmces	-0.209515	3.91372	6.03418	0.0215581	0.203859
Gm44066	0.610283	0.0462113	7.23595	0.0215714	0.203867
Elavl1	-0.116032	6.15231	6.02978	0.0216009	0.203991
Klhl2	-0.153318	5.14568	6.02891	0.0216093	0.203991
Ubr5	0.127537	7.06379	6.02383	0.0216589	0.204342
Topbp1	0.176766	5.35886	6.0216	0.0216807	0.204431
Ctdsp2-ps	0.452373	1.85303	6.01793	0.0217166	0.204652
Dapk3	-0.197828	4.86728	6.01343	0.0217609	0.204951
Zfp131	0.144635	5.52064	6.01214	0.0217735	0.204953
Elac1	0.180676	4.81761	6.00954	0.021799	0.205075
Rnf181	-0.145545	7.19161	6.00779	0.0218163	0.205121
Coprs	-0.318262	2.37721	6.00406	0.0218531	0.205349
Cd63	-0.206958	6.98125	6.01912	0.0218997	0.205585
Etl4	0.273767	6.29362	6.12208	0.0219032	0.205585
Dmtf1	0.16639	5.79088	5.99651	0.0219277	0.205698
Kif23	0.319151	3.452	5.99474	0.0219452	0.205704
Slc36a4	0.18091	5.0408	5.99391	0.0219535	0.205704
Rnf125	0.486058	2.81009	6.04245	0.021978	0.205817
Unc5a	-0.186675	2.93553	5.98689	0.0220232	0.205911
Abcg1	-0.132643	6.70737	5.98594	0.0220327	0.205911
Asap1	0.163975	6.10355	5.98516	0.0220405	0.205911
Siah1a	0.129498	4.97716	5.98451	0.0220469	0.205911
Lmna	-0.187443	7.35487	5.98367	0.0220553	0.205911
Foxo1	0.155108	6.29943	5.98287	0.0220633	0.205911
A730063M14Rik	-0.597232	0.188545	5.96953	0.0221967	0.206803
Olfml1	0.178854	4.03661	5.96758	0.0222164	0.206803
Rab17	0.59164	0.351179	5.96733	0.0222189	0.206803
Usp34	0.223598	6.14269	6.00758	0.022238	0.206803
Ncoa7	0.235572	5.12567	5.97567	0.0222406	0.206803
Prkd3	0.13493	6.5823	5.96311	0.0222614	0.206803
Ano6	0.174549	7.13029	5.96231	0.0222694	0.206803
Pi15	-0.273582	3.7047	5.96146	0.022278	0.206803
Rangap1	-0.197994	6.04659	5.96363	0.0222917	0.206803
Calhm2	-0.175113	4.39701	5.95942	0.0222986	0.206803
Arhgap18	0.196032	5.64707	5.95913	0.0223014	0.206803
Ifi208	0.33864	6.15489	6.14783	0.022321	0.206803
Mrpl39	-0.180077	4.46431	5.95693	0.0223237	0.206803
Ybx3	-0.180908	6.43897	5.95582	0.0223349	0.206803
Vav1	0.324078	4.83847	6.05834	0.0223653	0.206967
Cfap20	0.130918	5.77835	5.94647	0.0224297	0.207447
Ndufa7	-0.217008	5.86259	5.96962	0.0224502	0.207519
Nova2	-0.173179	5.36426	5.94264	0.0224686	0.207573
Krt7	-0.162775	8.1493	5.94134	0.0224819	0.207578
Cldn7	-0.219042	5.31749	5.94138	0.0225035	0.207662
Gm30571	-0.434871	1.30525	5.92304	0.022669	0.209072
Gm11266	0.369027	1.23043	5.91845	0.0227163	0.209215
Trio	0.176489	5.59532	5.91791	0.0227219	0.209215
Raet1e	0.481325	0.702305	5.91727	0.0227284	0.209215
Pak1	-0.154675	4.52738	5.91621	0.0227394	0.209215
Fgr	0.440652	5.46092	6.1586	0.0227598	0.209215
Nkx2-1	-0.11049	7.35797	5.91094	0.0227938	0.209215
Lrtm2	0.282791	3.96561	5.91063	0.022797	0.209215
Gng5	-0.159737	6.73164	5.90907	0.0228131	0.209215
Ftl1-ps1	-0.219533	5.64361	5.9276	0.0228349	0.209215
Mir155hg	-0.6925	-0.17374	5.90678	0.0228368	0.209215
Ccdc107	-0.251962	4.26286	5.90637	0.0228411	0.209215
Sema3f	-0.141197	7.87625	5.90611	0.0228439	0.209215
Cox5a	-0.190788	5.81989	5.90551	0.02285	0.209215
H2aj	-0.231802	5.3771	5.93161	0.0228678	0.20922
Zfp966	0.537863	1.44047	5.90249	0.0228814	0.20922
Kif26a	0.174333	5.63565	5.90177	0.0228889	0.20922
Ube2b	-0.12691	6.657	5.90049	0.0229022	0.209226
Ager	-0.174752	10.7966	5.89423	0.0229673	0.209705
Serpinb2	1.36973	-0.257201	5.90629	0.0230078	0.209905
Zcchc4	0.188517	3.78887	5.88888	0.0230232	0.209905
Stk24	0.128559	6.2364	5.88846	0.0230276	0.209905
Tbx3os1	0.271176	3.92294	5.88614	0.0230519	0.21001
Ptpn4	0.183751	5.06735	5.88209	0.0230943	0.210129
Rhbdd1	0.138905	5.36529	5.8816	0.0230995	0.210129
Fbxl22	-0.288518	2.12541	5.88121	0.0231035	0.210129
Got1	-0.245324	4.57112	5.88001	0.0231162	0.210129
Vdr	0.236649	3.31015	5.87512	0.0231676	0.210401
Sftpb	-0.140815	11.7282	5.87405	0.0231789	0.210401
Sox18	-0.314634	6.72052	6.05333	0.0231845	0.210401
Hnrnpdl	0.117094	7.715	5.87103	0.0232107	0.210523
Ercc6	0.158193	4.4956	5.86979	0.0232238	0.210526
Numbl	-0.195265	4.67008	5.86852	0.0232372	0.210531
Gm12185	-0.406174	4.39088	5.96735	0.0232733	0.210608
Trim30b	0.483996	3.69095	5.95973	0.0232813	0.210608
Faxc	0.574801	0.0928387	5.86409	0.0232841	0.210608
Crlf3	0.125576	5.90612	5.86013	0.023326	0.210621
Polr1d	-0.151032	5.70614	5.85856	0.0233427	0.210621
Runx1t1	0.301263	2.80573	5.85779	0.0233509	0.210621
Zfp365	-0.169479	4.58274	5.85775	0.0233513	0.210621
Slc26a2	0.159193	5.15279	5.85758	0.0233531	0.210621
Aspm	0.513075	2.07882	5.87764	0.0233632	0.210621
Wfdc2	-0.228365	8.98197	5.88294	0.0233753	0.210621
Trappc14	-0.178994	5.09575	5.85328	0.0233989	0.210686
Arhgap21	0.137673	6.59118	5.85066	0.0234267	0.210686
Dkkl1	0.715	0.283882	5.84978	0.0234362	0.210686
Ssc5d	-0.214844	4.40981	5.84952	0.0234388	0.210686
Wdr91	0.187829	4.76283	5.84879	0.0234466	0.210686
Was	0.2688	4.1559	5.8473	0.0234625	0.210714
Cux2	0.304438	2.86276	5.84093	0.0235307	0.211126
Txn2	-0.191082	6.16509	5.84061	0.0235341	0.211126
Iffo1	0.177813	5.17286	5.83508	0.0235935	0.211542
ENSMUSG00000121481.1	1.08703	0.74465	5.87203	0.0236137	0.211542
Gaa	-0.136219	7.09916	5.8327	0.0236191	0.211542
Adra1a	0.244382	3.76195	5.82909	0.023658	0.211745
Pcdhac2	0.340693	4.34695	5.91681	0.0236705	0.211745
Arl4a	-0.222198	4.9111	5.82497	0.0237024	0.211745
Vopp1	0.134445	5.42293	5.82425	0.0237102	0.211745
Dnm3os	-0.370922	2.50511	5.82352	0.023718	0.211745
Gpat4	-0.123755	6.10161	5.82342	0.0237191	0.211745
Fam162b	-0.284721	2.73913	5.81665	0.0237924	0.21212
Spag7	-0.133831	5.37933	5.8161	0.0237983	0.21212
Rer1	-0.135974	6.66849	5.81464	0.0238142	0.21212
Dclk2	0.257519	2.81851	5.81389	0.0238223	0.21212
Pot1a	0.169063	4.07881	5.81359	0.0238256	0.21212
Tmem26	0.457394	1.88351	5.80565	0.023912	0.212774
Ube2f	-0.138596	5.34732	5.79861	0.0239889	0.213343
Tspan18	0.259106	7.68752	5.885	0.0240246	0.213503
Gm15753	0.619335	0.879512	5.79369	0.0240428	0.213503
Cep250	0.178971	5.39767	5.79341	0.0240459	0.213503
Gm50012	0.556222	0.713495	5.78947	0.0240892	0.213747
Rab31	0.121849	6.44264	5.78855	0.0240994	0.213747
Lman2	-0.104637	7.31839	5.78328	0.0241574	0.21413
Zfp9	-0.226557	3.60789	5.78226	0.0241686	0.21413
Npat	0.254242	4.19179	5.78008	0.0241927	0.214228
Arl5b	0.195806	5.28777	5.7776	0.02422	0.214355
Ppp2r2d	-0.145246	5.21393	5.7756	0.0242422	0.214435
Filip1	0.219261	4.03229	5.76682	0.0243396	0.215181
P4hb	-0.128369	8.99536	5.76329	0.0243789	0.215315
Gm43197	0.693663	1.55643	5.78207	0.0243817	0.215315
Ndrg2	-0.227981	6.56917	5.81586	0.024394	0.215315
Pcdhb22	0.342192	2.54571	5.75717	0.0244473	0.215669
Repin1	-0.153242	4.46908	5.75059	0.024521	0.216203
Ifi209	0.561268	6.33928	6.04024	0.0245543	0.21638
Ncapg	0.444298	2.28373	5.74514	0.0245821	0.216509
Apobec1	0.276838	5.02031	5.7917	0.0246026	0.216574
Pebp1	-0.152865	6.8037	5.74169	0.024621	0.21662
Csrp1	-0.18304	9.50831	5.7342	0.0247055	0.217005
Mki67	0.330846	5.12003	5.87986	0.0247102	0.217005
Pus3	0.266536	3.18746	5.73359	0.0247124	0.217005
Mrpl42	-0.198789	4.69981	5.73313	0.0247176	0.217005
Fbxo17	0.328746	2.22432	5.7302	0.0247507	0.217065
Colgalt1	0.086655	7.15916	5.72995	0.0247536	0.217065
Stac3	-0.631218	0.35791	5.72903	0.024764	0.217065
Slc22a15	0.164532	4.09655	5.72714	0.0247855	0.217137
B3gntl1	0.255958	2.98001	5.7258	0.0248007	0.217154
Fah	-0.157953	4.45747	5.72387	0.0248226	0.217231
Rbp4	-0.267603	3.89896	5.72056	0.0248603	0.217445
Tspan11	-0.246629	6.1719	5.80023	0.0249302	0.217899
Pcolce	-0.175264	7.36642	5.71368	0.0249387	0.217899
Nadk2	0.168147	4.62949	5.71112	0.024968	0.217967
Kti12	-0.223839	3.97417	5.71068	0.024973	0.217967
Cox8a	-0.202088	6.64754	5.72645	0.025026	0.218314
Csnk1g1	0.194359	4.8157	5.70204	0.0250721	0.218581
Mab21l4	0.188867	5.41806	5.70018	0.0250935	0.218581
Slc35a3	0.153921	5.67876	5.69909	0.0251061	0.218581
Atp8b4	0.257749	3.74733	5.6983	0.0251151	0.218581
Mtmr9	0.199691	4.82935	5.6976	0.0251232	0.218581
Morc3	0.192952	5.82449	5.69403	0.0251644	0.218823
Gm49668	-0.337981	1.94784	5.69163	0.0251921	0.218949
Gm43042	0.349909	3.48017	5.69924	0.0252247	0.219116
Dcun1d1	0.121755	5.45897	5.68013	0.0253254	0.21973
Zkscan17	0.117668	5.4184	5.6795	0.0253327	0.21973
Mdc1	0.165236	5.26582	5.67927	0.0253354	0.21973
Hopx	-0.162646	9.26481	5.67786	0.0253518	0.219756
Zfp654	0.197804	4.46102	5.67318	0.0254063	0.220112
Jak2	0.174569	6.38218	5.672	0.0254201	0.220115
Zfp57	-0.172487	4.95425	5.66763	0.0254711	0.220441
Serinc5	0.144718	6.56523	5.66198	0.0255373	0.220897
Primpol	0.240433	3.54179	5.6599	0.0255618	0.220993
Derl3	-0.558341	0.585361	5.65516	0.0256174	0.221358
Tmem198	-0.324083	1.52271	5.64819	0.0256997	0.22187
Fastkd1	-0.197125	3.63919	5.64785	0.0257037	0.22187
Tspan3	-0.126292	6.08506	5.64572	0.0257288	0.221914
4930563E22Rik	0.517459	0.379201	5.64401	0.025749	0.221914
ENSMUSG00000054931.9	0.329533	1.88518	5.64399	0.0257493	0.221914
Bcar3	-0.167143	5.53847	5.64249	0.0257671	0.221951
Ndufb8	-0.183983	5.9849	5.64082	0.0257869	0.222005
Dyrk1a	0.136272	5.92986	5.63579	0.0258466	0.222403
Dancr	-0.407242	2.14667	5.63131	0.0258999	0.222503
Cd74	-0.257107	10.6459	5.66847	0.0259119	0.222503
Sema4d	0.333988	5.62779	5.79298	0.0259125	0.222503
Cxcr3	0.281467	2.83804	5.62913	0.025926	0.222503
Brf1	0.147489	5.43534	5.62832	0.0259355	0.222503
Ms4a4b	0.418912	5.27783	5.8513	0.0259395	0.222503
Kctd14	0.290624	2.53462	5.62586	0.025965	0.222606
Flot1	-0.151985	6.15621	5.62091	0.0260242	0.222894
Cc2d2a	0.271389	4.71574	5.66153	0.0260459	0.222894
Sftpa1	-0.148529	11.7848	5.61703	0.0260707	0.222894
Pcdhga1	0.405817	1.86801	5.61595	0.0260837	0.222894
Map3k7	0.152296	6.12203	5.61572	0.0260865	0.222894
Pgr	0.431902	2.13166	5.61381	0.0261095	0.222894
Nucb1	-0.0941766	8.0993	5.61258	0.0261242	0.222894
Slc22a18	-0.292266	2.66948	5.61159	0.0261362	0.222894
F630028O10Rik	0.329679	3.20017	5.60982	0.0261574	0.222894
Tagln2	-0.190091	9.24736	5.60947	0.0261616	0.222894
Ifitm6	0.73724	2.92564	5.75693	0.0261646	0.222894
Tbx4	-0.139087	6.83226	5.60807	0.0261785	0.222894
Ier3	0.270207	6.80103	5.71958	0.0261876	0.222894
Ptch1	0.135392	6.32184	5.60505	0.026215	0.222894
Pot1b	0.224452	4.76685	5.60296	0.0262403	0.222894
Igkv10-96	1.0613	1.40158	5.77748	0.0262439	0.222894
Foxk2	-0.121571	5.8976	5.60243	0.0262467	0.222894
Cenpq	0.291068	2.11418	5.60145	0.0262585	0.222894
Cox7c	-0.217433	5.82023	5.62837	0.026266	0.222894
Arl14ep	0.150577	4.73595	5.59848	0.0262945	0.222894
Stard5	0.180798	4.49131	5.59837	0.0262958	0.222894
Sesn2	-0.198115	4.44575	5.59827	0.026297	0.222894
Ankhd1	0.276148	5.388	5.68323	0.026311	0.222898
Lnpep	0.138021	7.13238	5.59598	0.0263248	0.222899
Tm2d2	-0.164001	5.578	5.58805	0.0264212	0.223601
N6amt1	0.166212	3.81496	5.58484	0.0264603	0.223817
Kctd18	-0.190392	4.28212	5.58146	0.0265016	0.22405
Ptk2	0.108314	6.88709	5.58027	0.0265162	0.224059
Pgap1	0.284485	3.56365	5.57745	0.0265507	0.224235
Atp11b	0.167988	6.0849	5.57558	0.0265737	0.224313
Usp38	0.146632	5.04633	5.57339	0.0266005	0.224363
Nrp1	0.312017	7.551	5.73148	0.0266068	0.224363
Prx	-0.186325	8.33755	5.5699	0.0266433	0.224555
Carns1	0.297676	3.08235	5.567	0.0266791	0.224742
Trappc5	-0.135342	4.95454	5.5658	0.0266938	0.224751
9930111J21Rik2	0.276235	5.73719	5.65489	0.0267351	0.224923
Cnr2	0.228833	3.77098	5.56066	0.0267572	0.224923
Mypopos	0.380392	1.53786	5.5603	0.0267618	0.224923
Ecm1	-0.168343	7.27945	5.55971	0.0267691	0.224923
1500004A13Rik	0.248984	3.84961	5.55103	0.0268766	0.225711
Rab11fip4	0.197414	3.72033	5.54622	0.0269363	0.226097
Gm15655	1.21704	-0.208103	5.58804	0.0269713	0.226275
5930430L01Rik	0.322498	1.78653	5.54073	0.0270048	0.226441
Tm6sf2	-0.41059	1.25397	5.53709	0.0270503	0.226706
Serf1	-0.343421	1.67524	5.53427	0.0270855	0.226776
Zfp202	0.271184	2.51547	5.53422	0.0270862	0.226776
Pmepa1	-0.188635	6.15125	5.53083	0.0271517	0.227041
Akap10	0.146013	4.65121	5.52856	0.0271572	0.227041
Cuta	-0.197742	5.15958	5.5284	0.0271592	0.227041
Filip1l	0.136047	6.81463	5.52497	0.0272023	0.227285
ENSMUSG00000030284.12	-0.169042	5.22005	5.52226	0.0272364	0.227356
Polr3d	-0.204436	3.9481	5.5221	0.0272385	0.227356
Itprip	0.123992	5.66943	5.51965	0.0272693	0.227388
Clspn	0.435345	1.90932	5.51911	0.0272762	0.227388
Slc38a1	0.185338	5.07735	5.5185	0.0272838	0.227388
Gstm2	-0.205118	7.05795	5.54039	0.0273214	0.227586
Gm36660	0.484817	1.10213	5.51411	0.0273393	0.227586
Rtl8a	-0.244026	6.73269	5.5962	0.0273491	0.227586
Lzts2	-0.156086	6.29677	5.51144	0.0273732	0.227668
E530011L22Rik	-0.757277	3.80048	5.77516	0.0273903	0.227668
Rfx7	0.166103	5.11849	5.50734	0.0274253	0.227668
Nhsl2	0.167907	5.0772	5.50682	0.0274318	0.227668
Hdgfl2	-0.122695	5.93585	5.5067	0.0274333	0.227668
Fam110d	-0.364243	3.93523	5.58538	0.0274534	0.227668
Il11ra1	-0.173088	5.78	5.50371	0.0274714	0.227668
Megf11	-0.585966	0.386261	5.50271	0.027484	0.227668
Cytl1	-0.323176	3.82941	5.53566	0.0274849	0.227668
Mcemp1	-0.202736	4.23426	5.50166	0.0274975	0.227668
Eml5	0.346686	2.41636	5.50001	0.0275184	0.227669
Npw	-0.358529	2.71226	5.49829	0.0275405	0.227669
Daam1	0.170516	6.66045	5.49702	0.0275567	0.227669
Card10	-0.153763	6.64268	5.49622	0.0275668	0.227669
Rpap3	0.164193	4.04296	5.49622	0.0275668	0.227669
9330159M07Rik	0.388684	1.50354	5.49012	0.0276449	0.228199
Rffl	0.155687	4.72631	5.48613	0.027696	0.228506
Fam8a1	-0.117268	6.54461	5.48206	0.0277483	0.228823
Scimp	-0.499516	2.81371	5.52356	0.0277866	0.228839
Arhgap45	0.198401	7.29035	5.49178	0.0278034	0.228839
Tlr13	0.538768	4.21432	5.67996	0.0278091	0.228839
Acaa1a	-0.117425	6.97643	5.4767	0.0278174	0.228839
Mal2	-0.119264	8.75155	5.4765	0.02782	0.228839
Rcn1	-0.124473	6.36908	5.47362	0.0278571	0.22903
[truncated: 14,436 more rows]

## Sheet: DEGs (n=515, q<0.05)
GeneID	logFC	logCPM	F	PValue	FDR
2610507I01Rik	0.375292	6.10787	18.2638	0.000274743	0.0173046
2810408A11Rik	0.661043	0.552161	14.1644	0.000942053	0.0369958
9930014A18Rik	0.526723	3.90562	24.2772	4.85902e-05	0.00582905
A4galt	-0.550981	5.00428	20.2145	0.000184553	0.0130177
A630001G21Rik	0.370492	3.1886	15.8157	0.000549447	0.026404
AA986860	-0.558959	6.53125	16.7394	0.000601742	0.0282561
Abca7	0.253767	6.13574	12.9866	0.00140665	0.0474839
Ablim1	0.229339	7.66159	14.8469	0.000751533	0.0331138
Acta2	-0.334897	7.9196	19.598	0.000174498	0.0126318
Actc1	-0.54427	7.50744	14.7371	0.00107873	0.03993
Actg2	-0.726272	4.94023	66.2831	2.12897e-08	0.000107351
Adam12	0.510653	1.69074	15.1862	0.000672793	0.030973
Adamts9	-0.521963	5.05626	17.4238	0.000413006	0.022518
Adamtsl4	-0.359087	6.49966	20.4761	0.000136467	0.0108711
Add3	0.193762	7.29419	13.8576	0.00104431	0.0394557
Adgra3	-0.198204	6.18794	14.4724	0.000850252	0.0353769
Adgre4	1.2157	3.91551	14.7161	0.00121667	0.0437547
Ahr	0.498332	6.74029	39.0829	1.753e-06	0.000715125
Ahsa1	-0.643585	6.50975	55.4081	1.29183e-07	0.000217333
Ahsa2	-0.711717	6.02459	82.2908	2.88333e-09	3.1458e-05
Alas1	-0.396733	8.04907	28.234	1.81926e-05	0.00305097
Amotl2	0.253328	7.93031	30.9714	9.64086e-06	0.00204275
Ankrd1	-0.396914	5.15544	24.5139	4.57093e-05	0.00556469
Ankrd33b	-0.232526	6.51634	20.8344	0.00012277	0.0101394
Ankrd50	0.214685	6.63976	19.9	0.000159979	0.0118757
Apba3	-0.256798	4.92371	18.3202	0.000253868	0.0164167
Apbb1ip	0.412859	5.11921	20.4297	0.000137583	0.0108711
Apoc2	1.69966	0.583272	21.3359	0.000106766	0.0092841
Arfgap3	-0.210693	5.37863	18.9726	0.000209325	0.0141574
Arhgap25	0.253705	4.81106	14.5964	0.000816085	0.034747
Arhgap27os3	0.680481	1.56869	13.3803	0.00122827	0.0440582
Arhgap29	0.254847	7.88909	14.3129	0.000896518	0.0363469
Arhgap4	0.378443	5.07184	19.6231	0.000173241	0.0126318
Arhgef3	0.218216	7.47012	18.2649	0.000258091	0.0164408
Arid3b	0.237236	4.63738	15.9759	0.000522142	0.0259058
Arl4d	-0.566299	5.6237	25.9469	4.39714e-05	0.00550873
Armcx5	0.390333	3.60964	20.4964	0.000135013	0.0108711
Arrdc3	-0.312115	6.9212	16.1289	0.000497444	0.0251554
Atic	-0.226297	5.21631	15.4333	0.000621107	0.0290823
Atoh8	-0.327563	4.26193	14.3155	0.000895724	0.0363469
Atp2a1	-0.809188	2.5963	23.0362	6.7301e-05	0.00709034
AW554918	0.24309	4.00305	13.7537	0.00108164	0.0399479
B3gnt5	0.5581	3.42253	20.1838	0.000147524	0.0111731
B4galt4	-0.25057	5.80365	14.6277	0.000807697	0.034569
Bag3	-0.514791	6.57492	33.1736	7.0849e-06	0.00168821
Bank1	1.09563	3.27046	51.6999	1.87031e-07	0.000250338
Banp	-0.751804	4.85741	79.8572	3.82817e-09	3.1458e-05
Bcl11a	0.620606	2.391	15.8203	0.00054865	0.026404
Begain	0.546199	2.69035	19.3172	0.000189287	0.0132946
Bhlha15	-0.847325	1.70257	15.8319	0.000546615	0.026404
Blk	0.740984	3.29643	28.1304	1.86477e-05	0.00309571
Blm	0.703643	1.93229	28.5891	1.67214e-05	0.00286669
Btla	0.624868	4.35601	38.5486	1.94729e-06	0.000744271
Cables1	-0.375555	4.04328	23.4549	6.02351e-05	0.00651292
Cacybp	-0.811918	5.85161	42.6022	2.12068e-06	0.000774519
Calr	-0.361206	9.33686	13.4792	0.00125041	0.044578
Camk2g	0.200562	5.71602	14.084	0.000967748	0.0374007
Card11	0.256859	4.76419	12.7441	0.00153045	0.049127
Card6	0.277125	4.58647	13.1773	0.00131695	0.0457756
Caskin2	-0.224459	7.73186	21.5449	0.00010078	0.00899994
Castor1	-0.410978	3.33209	14.0705	0.000972141	0.0374172
Cbfa2t3	-0.22612	7.0034	16.372	0.000460757	0.0240398
Cbr4	0.290938	3.42762	14.2785	0.000906846	0.0365091
Ccdc117	-0.314299	5.73443	18.5017	0.000240527	0.0158757
Ccdc122	0.577051	2.06583	20.3223	0.000141833	0.0110859
Ccl17	-0.657672	2.05587	14.1725	0.000939502	0.0369958
Ccr7	0.516924	4.27633	16.1564	0.000535516	0.0261941
Cct3	-0.311061	6.89675	20.5483	0.00013305	0.0107718
Cct4	-0.275498	6.96186	23.1309	6.56273e-05	0.0070038
Cct6a	-0.335483	6.86868	22.9207	6.94041e-05	0.00721935
Cct7	-0.318298	7.20121	23.989	5.23665e-05	0.00614745
Cct8	-0.193602	6.88879	12.7805	0.00151115	0.0488607
Cd19	0.857832	5.05557	33.7933	1.06993e-05	0.0021118
Cd209a	-0.567784	3.71101	14.8986	0.000804013	0.0345012
Cd22	0.807839	4.75084	49.045	3.82124e-07	0.000317947
Cd37	0.568016	5.26995	18.3022	0.000343497	0.0203804
Cd79a	0.914496	5.12109	22.7657	0.000141974	0.0110859
Cd79b	0.788621	4.90765	28.3537	3.12221e-05	0.00438577
Cd84	0.32976	4.76146	15.6757	0.00057458	0.0274512
Cdc42ep4	-0.414479	7.26737	32.3511	7.0877e-06	0.00168821
Cdk19	0.251214	6.22547	13.7179	0.00109484	0.0403447
Cdkn1a	-0.747179	6.78691	15.2316	0.00104909	0.0395454
Cebpb	-0.568164	5.62647	18.3183	0.000361944	0.0210196
Cep83os	0.296981	3.73294	18.0553	0.00027481	0.0173046
Chordc1	-0.79165	6.17132	55.856	2.10511e-07	0.000250338
Ciart	-0.330534	4.24508	12.733	0.0015364	0.0492218
Cirbp	0.402967	6.13124	16.8636	0.000449038	0.0235781
Clec14a	0.308285	8.68376	15.9201	0.00053148	0.0261062
Clec2i	0.81379	3.28559	40.0059	1.46503e-06	0.000684813
Cnn1	-0.709334	5.47216	38.1302	3.5589e-06	0.000991365
Cnot6l	0.207363	6.18364	14.4805	0.000847975	0.0353718
Cntrl	0.25043	5.70219	16.7123	0.000414267	0.022518
Coq10b	-0.283481	5.20609	15.0405	0.000705448	0.0316763
Cr2	1.06235	2.6819	49.5502	2.64033e-07	0.000271212
Creb5	-0.506892	3.60407	15.9833	0.000520919	0.0259058
Creld2	-0.506954	5.23	16.0583	0.000634302	0.0295319
Cryab	-0.286856	7.67873	15.0927	0.000693548	0.0314007
Csrnp1	-0.866513	5.39684	20.5173	0.000250274	0.0163318
Ctla2b	-0.566561	3.3646	16.7809	0.000405525	0.0222588
Cx3cr1	0.501519	4.83863	15.6115	0.000682291	0.0311377
Cxcl12	0.342681	8.20022	21.0397	0.000115923	0.00990213
Cxcr5	0.883673	3.13736	31.1313	9.69481e-06	0.00204275
Cyfip2	0.466188	5.39416	26.6179	2.77437e-05	0.00396494
Cyp2b10	-0.310915	7.67735	31.3942	8.76612e-06	0.00192095
Cys1	-0.491025	4.41146	17.4298	0.00035644	0.0210196
Dact2	-0.492479	1.76899	13.2781	0.00127206	0.0449882
Ddb2	0.261567	4.14842	14.8948	0.000739826	0.0327374
Ddit4	-0.648408	4.46911	19.305	0.000257759	0.0164408
Dedd2	-0.472079	5.17795	27.8046	2.02342e-05	0.00329989
Dennd2c	0.423559	3.32645	18.435	0.000245336	0.0161284
Des	-0.328772	7.21909	14.5983	0.000847243	0.0353718
Dgka	0.206675	6.18836	14.7435	0.000777474	0.0336257
Dll1	-0.440399	5.55803	21.334	0.000117324	0.00993924
Dnah2os	-0.578471	1.38419	13.2952	0.0012646	0.0448892
Dnaja1	-1.03575	8.10452	44.2824	2.37008e-06	0.000825032
Dnaja4	-0.583388	5.95177	57.4691	7.51046e-08	0.000176335
Dnajb1	-0.780595	6.18555	22.8092	0.000142326	0.0110859
Dnajb2	-0.441102	6.18016	53.8033	1.32238e-07	0.000217333
Dnajb4	-0.329823	6.52632	22.6036	7.55552e-05	0.00741907
Dnajb9	-0.305604	5.93648	27.6138	2.11092e-05	0.00333071
Dnmt1	0.238643	5.93448	13.1701	0.00132021	0.0457756
Dock11	0.375874	4.32828	14.5169	0.000837815	0.0353718
Dock2	0.40609	5.65422	15.8736	0.00059538	0.028118
Dxo	-0.269854	4.27691	13.5305	0.00116684	0.0426155
Dynll1	-0.440568	7.50038	22.9136	7.8158e-05	0.00752576
Dyrk2	0.22137	6.27933	13.3357	0.00124717	0.0445591
E130308A19Rik	-0.255881	3.64815	12.9274	0.00143582	0.0476721
Ears2	-0.446986	2.55386	13.0966	0.00135411	0.046461
Efnb1	-0.348141	7.23479	36.0536	3.22163e-06	0.000943991
Egfr	-0.240364	5.02818	14.8215	0.000757818	0.0332126
Elf4	0.255684	6.03805	14.1368	0.000950805	0.037185
Elfn1	-0.34451	4.35995	12.8601	0.00146982	0.0482164
Emd	-0.204011	5.57343	13.4811	0.00118666	0.0431478
ENSMUSG00000025408.16	-0.508911	4.49785	21.055	0.000122483	0.0101394
ENSMUSG00000057337.14	0.496588	5.76112	17.466	0.000420622	0.0225913
ENSMUSG00000121069.1	-0.424926	7.12206	25.9017	3.3888e-05	0.00452804
ENSMUSG00000121137.1	-0.551803	6.16094	25.0344	5.83784e-05	0.00644425
ENSMUSG00000121179.1	0.451273	4.23745	13.0182	0.00147292	0.0482221
ENSMUSG00000121374.1	-0.659225	2.43174	23.3608	6.1749e-05	0.00663297
ENSMUSG00000121505.1	-0.272472	5.66708	13.7867	0.00106965	0.0399138
Entr1	-0.145146	6.2965	13.8742	0.00103849	0.0393262
Epb41l4a	-0.222434	4.82303	12.9387	0.00143023	0.0475825
Erlin1	-0.326796	5.22879	23.9184	5.33401e-05	0.00617356
Ets1	0.379527	8.10541	41.1486	1.17748e-06	0.000586419
Etv5	0.222421	7.5393	13.3109	0.00125784	0.0447458
Eva1c	-0.417227	3.44901	19.1255	0.000200167	0.0136504
Exoc6	0.242461	5.23829	13.7695	0.00107586	0.0399138
Fam107a	-1.12344	3.73112	29.6277	2.62582e-05	0.00378556
Fam107b	0.271338	6.45446	23.5335	5.90006e-05	0.00644425
Fam13a	-0.337192	5.50293	13.0157	0.00144735	0.0477926
Fam13c	0.299439	4.59979	12.8321	0.0014842	0.0483027
Fam76b	0.193927	5.37121	12.953	0.00142315	0.0475396
Fas	-0.282008	5.68847	17.1688	0.000359737	0.0210196
Fblim1	-0.268562	6.48323	21.421	0.000104283	0.00911646
Fbxl19	-0.253835	4.70769	12.6925	0.0015583	0.0497295
Fcer2a	1.06048	4.00574	50.1106	3.86915e-07	0.000317947
Fcmr	0.92322	4.01143	32.1866	1.14705e-05	0.00216687
Fcrl1	0.896339	2.52911	39.6046	1.58338e-06	0.000684813
Fcrla	0.593397	3.07492	17.0677	0.000371098	0.0213251
Ffar1	1.01353	1.28433	30.4738	1.07935e-05	0.0021118
Fgfr1	-0.178031	6.42736	13.6854	0.00110698	0.0407008
Fibin	-0.348926	5.76916	24.6979	4.35978e-05	0.00550873
Fkbp4	-0.726293	7.28447	58.419	9.89427e-08	0.000203265
Fli1	0.283338	5.4734	24.5325	4.54908e-05	0.00556469
Flnc	-0.746623	4.15424	42.5152	9.55663e-07	0.000559155
Flrt3	0.312073	6.01851	21.671	9.73451e-05	0.00879048
Fnbp4	0.239985	6.65721	14.89	0.000741	0.0327374
Foxj1	-0.417613	6.71879	13.5649	0.00139626	0.0473555
Fubp3	0.229299	5.51478	20.8118	0.00012355	0.0101527
Fus	0.236663	8.53069	19.2313	0.000194082	0.0134023
Fxr1	-0.29015	6.322	22.2243	8.37022e-05	0.00781617
Fyb	0.554816	4.56057	20.3479	0.000159375	0.0118757
Fzd6	0.349358	5.34154	22.5897	7.58384e-05	0.00741907
Gabpb2	0.214221	6.13952	14.3223	0.000893701	0.0363469
Gata3	0.353444	3.77541	14.3622	0.00088193	0.0362363
Gcc2	0.235329	5.98584	17.7188	0.000304158	0.0186524
Gfpt2	-0.55295	4.41438	24.6824	4.62046e-05	0.00558362
Gimap4	0.246786	7.2062	25.7671	3.32442e-05	0.00449105
Gimap6	0.286095	7.16972	23.1007	6.61565e-05	0.00701472
Glcci1	1.14553	2.54986	13.5779	0.00151324	0.0488607
Glp1r	0.375454	7.77864	13.4153	0.00134766	0.046424
Gm10069	-1.01493	0.245107	13.2349	0.00129112	0.045438
Gm10221	-0.40464	3.97521	17.7856	0.000298078	0.018381
Gm10687	0.389069	3.79649	17.4585	0.000329206	0.0197463
Gm10734	0.557742	2.08447	13.088	0.00135817	0.0465031
Gm12346	-0.725611	3.87235	23.6939	7.07377e-05	0.00722095
Gm15459	-0.82848	5.98172	34.8722	1.01875e-05	0.00209289
Gm15542	-1.12974	4.72752	42.8406	2.71924e-06	0.000839627
Gm15675	0.403688	4.23582	16.2274	0.000482204	0.0246171
Gm17344	0.722363	2.56662	16.7055	0.000415147	0.022518
Gm26740	0.450397	3.76805	22.9482	6.88977e-05	0.00721231
Gm2682	0.587203	1.7828	16.0462	0.000510625	0.025664
Gm26903	-1.24567	0.0747384	15.035	0.000706724	0.0316763
Gm27010	0.93598	0.333961	13.9711	0.00100513	0.0383278
Gm44421	-0.787612	0.34516	19.5714	0.000175847	0.0126318
Gm5844	-0.844379	1.29812	15.1356	0.00068395	0.0311377
Gm7816	-1.04974	2.19608	31.5374	8.48962e-06	0.00191133
Gm8355	-1.08397	3.36501	43.6803	9.86644e-07	0.000559155
Gm8369	0.751286	2.59546	29.7094	1.28657e-05	0.00227363
Gna14	0.237479	4.71027	14.3083	0.000897891	0.0363469
Gpalpp1	0.259789	5.49867	14.2878	0.000904044	0.0365061
Gpr174	0.760785	2.28587	33.8595	5.10816e-06	0.00129158
Gpr18	0.742618	2.27895	16.9534	0.000384429	0.0217116
Gprasp1	-0.292358	5.90149	14.6166	0.000810656	0.0346055
Gramd1b	0.235248	5.02605	14.6641	0.000798063	0.0343355
Gramd4	0.280402	5.57384	16.1513	0.000493935	0.025055
Grap2	0.408026	4.74838	19.2609	0.000192416	0.0133433
Grb14	-0.270909	5.79129	22.4709	7.83027e-05	0.00752576
Gvin3	0.705029	4.18664	20.2937	0.000179754	0.012789
H2ac25	-0.30978	4.27735	13.4514	0.00119876	0.0433004
H2bc4	-0.393569	5.60228	16.6056	0.000464484	0.0241576
H2-DMb2	0.442818	4.46194	15.1139	0.00071872	0.0320113
H2-Ob	0.664259	5.08867	31.3736	1.25158e-05	0.00226738
H3c4	-1.2024	-0.497508	15.5792	0.000592645	0.0280695
Haao	0.683659	2.52459	18.0268	0.000277177	0.017387
Hecw2	-0.298891	5.63316	13.0663	0.00136836	0.0466578
Herc3	0.345981	4.05522	19.3015	0.000190154	0.0132986
Herpud1	-0.547596	7.29413	50.2132	2.36429e-07	0.000259047
Hes1	-0.302088	5.8844	15.3199	0.000644272	0.0299113
Hhex	0.534087	4.57985	30.2276	1.14184e-05	0.00216687
Hpcal4	0.701029	3.0209	15.3188	0.000687258	0.0312019
Hs3st1	0.42881	5.11397	15.4472	0.000675658	0.031018
Hsp25-ps1	-1.47186	1.92276	60.2367	4.9833e-08	0.000136501
Hsp90aa1	-0.825441	9.16168	48.4896	6.42214e-07	0.000458635
Hsp90ab1	-0.734919	10.4362	52.0922	2.13248e-07	0.000250338
Hsp90b1	-0.297292	9.55677	13.2763	0.00127286	0.0449882
Hspa1a	-2.52914	6.69831	22.66	0.000175548	0.0126318
Hspa1b	-2.77344	7.28852	26.5166	7.71483e-05	0.00750256
Hspa2	-0.36466	4.19522	16.2268	0.000482307	0.0246171
Hspa4	-0.168808	7.33284	12.895	0.00145209	0.0478258
Hspa4l	-0.548136	6.18424	27.4172	3.17912e-05	0.00441625
Hspa5	-0.626276	9.33569	23.9337	7.99026e-05	0.00754712
Hspa8	-0.873137	10.5998	41.1329	2.45305e-06	0.000825032
Hspb1	-1.41266	6.99214	57.6962	5.01285e-07	0.000392316
Hspb8	-0.487176	5.97654	50.891	2.11406e-07	0.000250338
Hspd1	-0.626256	7.21462	43.9851	9.49688e-07	0.000559155
Hspd1-ps3	-0.635943	1.91847	18.8395	0.000217675	0.014602
Hspe1	-0.744274	5.30174	29.566	2.45184e-05	0.00366327
Hspe1-rs1	-0.567769	1.32441	12.9818	0.00140897	0.0474839
Hsph1	-1.5354	6.7748	54.5392	8.19688e-07	0.000518137
Hyal2	-0.242784	6.44792	18.3661	0.000250417	0.0163318
Hyou1	-0.437927	7.11575	17.6002	0.000383136	0.0217116
Id1	-0.457386	5.99092	16.6374	0.000532131	0.0261062
Ifi203-ps	0.496855	3.76238	13.5301	0.00116976	0.0426274
Ifi214	0.792086	2.27755	14.4027	0.00087015	0.0359602
Ifitm10	-0.360956	3.68526	14.1313	0.000952533	0.037185
Ighd	0.995795	5.62852	32.9977	1.67449e-05	0.00286669
Iglc3	0.748308	2.75351	15.9101	0.000559288	0.0267985
Iglv2	-1.71653	0.52216	18.3268	0.000294677	0.0182756
Ikzf1	0.35084	5.65837	14.4873	0.000880744	0.0362363
Ikzf3	0.588964	3.51851	14.8533	0.000797592	0.0343355
Il16	0.300143	5.47053	17.9754	0.00028149	0.0175904
Il5ra	0.970007	0.417304	14.021	0.000988425	0.0377785
Inpp5f	0.207303	5.10945	14.1671	0.000941208	0.0369958
Insig1	0.314112	6.71371	13.698	0.00113837	0.0416771
Ints7	0.300813	4.90696	22.1529	8.53398e-05	0.00792406
Ipcef1	0.492706	3.01958	16.472	0.000446531	0.0235216
Iqce	0.311168	4.82339	16.8342	0.000398883	0.0220729
Irag2	0.660338	3.93696	49.0207	2.88593e-07	0.000279001
Irf2bp2	-0.381405	6.89732	34.4024	4.54989e-06	0.00120609
Irf2bpl	-0.339717	6.58864	30.5408	1.06299e-05	0.0021118
Irf4	0.428215	3.36365	21.8529	9.26103e-05	0.00840912
Irx1	-0.507627	6.31137	23.502	8.04358e-05	0.00755407
Itga4	0.49098	6.30425	25.4278	4.52517e-05	0.00556469
Jade2	-0.351183	6.46289	20.2111	0.000146385	0.0111731
Jdp2	-0.408627	4.94792	31.645	8.28808e-06	0.00189187
Kcnab2	0.361032	4.4006	14.0788	0.000969437	0.0374007
Kcne2	-0.383306	4.71626	21.9924	8.91482e-05	0.00823119
Kcnj15	-0.439505	6.76903	15.6899	0.000710205	0.031718
Kcnj2	-0.393569	4.69997	21.5064	0.000101855	0.00899994
Kif21b	0.59907	5.17747	37.5743	2.6505e-06	0.000839627
Klf15	-0.857667	5.19039	31.1182	2.05995e-05	0.00329989
Klf9	-0.418887	7.57002	13.9717	0.00119676	0.0433004
Ksr1	-0.355732	5.1333	39.9106	1.49226e-06	0.000684813
Lars	0.186517	5.62707	14.1887	0.000934424	0.0369958
Lims2	-0.296252	6.69112	15.8699	0.000540042	0.0263371
Lman2l	-0.32263	4.79436	29.5676	1.32955e-05	0.00232459
Lpar6	0.305341	4.1985	14.0253	0.000986993	0.0377785
Lratd2	0.278805	7.05476	16.5743	0.000432485	0.0230029
Lrfn4	-0.355397	3.95952	17.0395	0.000374337	0.0214363
Ly6c1	-0.31598	8.46701	13.9121	0.00102835	0.0391226
Maff	-0.578917	4.59068	25.8792	3.68647e-05	0.00484697
Maged1	-0.167239	7.51459	14.1608	0.000943185	0.0369958
Manf	-0.733161	6.28161	21.0269	0.000213602	0.0143875
Map2k6	0.597726	1.75951	16.6686	0.000419939	0.0225913
Map3k1	0.331242	5.35549	23.7608	5.5583e-05	0.00630005
Map3k6	-0.809067	5.06934	30.2759	2.22323e-05	0.00344706
Map3k7cl	-0.720204	1.12604	19.8749	0.000161137	0.0118757
Map4k1	0.360306	3.84544	15.4235	0.000623083	0.0290919
Mat2a	-0.250522	8.45988	14.3159	0.000895628	0.0363469
Mbd1	-0.299764	6.49086	21.9519	9.01397e-05	0.00826083
Mboat2	0.376646	2.8865	13.822	0.00105696	0.0395699
Med21	-0.432641	4.39227	24.2231	4.92755e-05	0.00586842
Mef2c	0.361684	5.30006	23.5442	5.88353e-05	0.00644425
Mettl21e	-0.855522	1.12214	13.771	0.00107532	0.0399138
Mgl2	-0.358939	4.69847	12.9105	0.00144817	0.0477926
Mical1	0.192338	5.82101	13.4391	0.00120378	0.0433864
Mmaa	-0.339528	4.013	25.3622	3.68118e-05	0.00484697
Mppe1	0.276422	4.8554	24.8379	4.20624e-05	0.00540075
Mrpl44	-0.248564	4.26613	13.1483	0.00133018	0.0460241
Mrpl53	-0.407522	3.87004	16.929	0.000387336	0.0217265
Mrps6	-0.507342	3.93431	36.4416	2.97487e-06	0.000888944
Mrtfb	0.279293	5.88428	20.2477	0.000144871	0.0111731
Ms4a1	0.977047	4.60799	45.574	1.06076e-06	0.000562372
Mst1r	-0.565102	3.39765	29.9735	1.21048e-05	0.00225147
Mterf2	0.450563	2.47623	19.2641	0.000192237	0.0133433
Mthfd1l	0.37929	2.73284	19.203	0.000195688	0.0134566
Mtmr4	-0.346631	6.06268	22.4119	7.95607e-05	0.00754712
Mycn	1.10697	1.5143	16.9763	0.000393749	0.0219365
Myct1	0.375224	6.28516	24.9473	4.09033e-05	0.00529328
Myo5a	0.329197	4.67451	20.6211	0.000130348	0.0106053
N4bp3	-0.294399	5.30662	17.7796	0.000298614	0.018381
Naa16	-0.337891	4.4428	12.7444	0.00153031	0.049127
Naa80	-0.459227	5.35695	21.4282	0.000115128	0.00990213
Naip6	0.535094	3.16831	14.4003	0.000870835	0.0359602
Ncapd2	0.304219	4.63119	12.8646	0.00146754	0.0482164
Nedd9	0.250906	7.52807	19.8396	0.000162776	0.0119429
Nr1h3	-0.281799	5.55575	17.0789	0.000369818	0.0213251
Nr6a1	-0.545767	2.981	31.1486	9.26318e-06	0.00200316
Ntrk2	0.970135	4.60911	20.7558	0.000228902	0.0152308
Nudc	-0.291777	6.49951	17.5236	0.000322737	0.0194293
Nup210	0.282781	5.99334	14.2694	0.000909604	0.0365091
Nxpe4	0.511852	5.19829	33.9383	5.02264e-06	0.0012898
Opa3	-0.256374	5.39179	26.8664	2.53159e-05	0.00374835
Orai2	0.224537	5.20627	16.3066	0.000470326	0.02435
Osr1	-0.506806	3.53903	31.4088	8.73744e-06	0.00192095
P4ha1	-0.736356	6.89991	63.4767	4.77278e-08	0.000136501
P4ha2	-0.436233	5.73679	38.8876	1.82146e-06	0.000715125
Pabpc4l	0.958661	0.151988	14.7685	0.00077111	0.0336159
Pax5	1.13738	4.06477	48.2106	6.69744e-07	0.000458635
Pcdh17	0.406121	5.60959	36.9253	2.69551e-06	0.000839627
Pcdh18	0.454238	5.6794	27.7526	2.06808e-05	0.00329989
Pcdhgb1	0.645628	2.59145	13.218	0.00129864	0.0456052
Pde1b	0.317327	4.13356	14.8216	0.000757801	0.0332126
Pdia4	-0.361923	7.04956	15.8633	0.000583065	0.0277759
Pdia6	-0.387905	7.84436	19.1883	0.000208311	0.0141471
Peg10	-0.544147	2.34902	17.6854	0.000307252	0.0187025
Per1	-0.674265	6.88108	15.8381	0.000854107	0.0354476
Per2	-0.69612	5.16202	18.0957	0.000426359	0.0227507
Pierce1	-0.633396	3.4796	30.3744	1.10412e-05	0.00213485
Pik3r3	0.400687	4.93366	27.2885	2.28387e-05	0.00350798
Pim3	-0.41202	6.09835	19.8637	0.000181318	0.0128447
Pja1	-0.222558	5.7535	24.7525	4.29915e-05	0.00547725
Plac9	-0.580852	7.61201	18.893	0.000321896	0.0194293
Plaur	-0.421361	5.48791	14.51	0.000963081	0.0373307
Plekhf1	-0.54025	3.09598	22.7525	7.2597e-05	0.0072799
Plet1	-0.249522	5.84113	14.7533	0.000774968	0.0336257
Plk2	0.674889	6.55525	65.608	2.61275e-08	0.000107351
Plod1	-0.34758	5.7849	21.5459	0.000100752	0.00899994
Pmvk	-0.593866	5.02467	30.6184	1.27536e-05	0.00227363
Pole4	-0.268968	4.68695	13.2377	0.00128986	0.045438
Pou2af1	0.672498	3.82935	18.467	0.000287059	0.0178705
Pou6f1	0.234207	5.64194	17.1735	0.000359216	0.0210196
Ppp2r5b	-0.24999	5.64714	16.7747	0.000406306	0.0222588
Prcd	-0.713014	0.766209	14.1614	0.000943	0.0369958
Prdm8	0.920867	1.95245	21.435	0.000103882	0.00911646
Prdx6	-0.269281	9.70607	16.6842	0.000417908	0.0225913
Prickle1	0.46309	6.92376	37.2593	2.51922e-06	0.000828069
Prkcq	0.351568	4.24746	22.866	7.04259e-05	0.00722095
Prkd2	-0.24239	6.61954	20.1898	0.000147275	0.0111731
Proser2	-0.667394	2.9338	38.8769	1.82531e-06	0.000715125
Prr15l	-0.45765	6.01765	37.3777	2.45979e-06	0.000825032
Prr5l	0.311791	5.29631	14.2469	0.000916438	0.0366464
Ptges3	-0.495724	7.20497	44.5628	6.2703e-07	0.000458635
Ptpn7	0.332436	3.70624	12.9545	0.0014224	0.0475396
Ptprc	0.420358	7.68065	13.9527	0.00119374	0.0433004
Ptprj	0.190262	6.29416	14.5608	0.000825741	0.0350673
Pxdc1	-0.432588	7.02148	38.8707	1.82752e-06	0.000715125
Rab3a	-0.358785	4.14381	14.0601	0.000975539	0.0374602
Rad54l2	0.209048	5.17312	15.9434	0.000527564	0.0260376
Ralgps2	0.323239	4.69401	20.0173	0.0001547	0.0116628
Rap1gap	-0.282592	5.46239	13.0055	0.00139747	0.0473555
Rasgrp1	0.595493	3.90415	32.2406	7.2623e-06	0.00170508
Rasl11b	-0.47203	4.65704	37.8325	2.2452e-06	0.00080217
Rassf9	0.398978	5.10433	20.9131	0.000120094	0.0101217
Rb1	0.336987	5.5643	25.8889	3.22452e-05	0.00441625
Rbm14	-0.345975	5.18332	27.0439	2.42402e-05	0.00365493
Rbmx	0.220911	5.97683	13.1806	0.00131546	0.0457756
Recql4	0.783341	1.15403	22.5933	7.57645e-05	0.00741907
Reep6	-0.444808	4.43104	25.0905	3.94379e-05	0.00514415
Rfc1	0.236069	5.51185	13.8766	0.00103764	0.0393262
Rgcc	-0.759303	5.45477	37.0883	4.98121e-06	0.0012898
Rhob	-0.367905	7.78518	26.7952	2.57613e-05	0.00376178
Rhou	-0.462636	4.36423	15.4109	0.000659441	0.0305293
Rilpl1	-0.182915	5.18844	13.1208	0.00134285	0.046365
Rin3	-0.361661	6.87904	21.2862	0.000108248	0.00936347
Ripor2	0.615368	4.73312	43.8303	7.15826e-07	0.000470584
Rnf144a	0.32477	7.87163	15.8474	0.000543919	0.026404
Rreb1	0.302776	5.72517	18.3061	0.000254943	0.0164167
Ryk	-0.210724	6.6488	17.1828	0.000358192	0.0210196
S100a7a	-0.98946	0.012283	14.9487	0.000726894	0.0322878
S1pr1	-0.233154	8.6189	12.9149	0.00144209	0.0477837
Satb1	0.336024	4.21286	13.105	0.00135021	0.046424
Scml4	0.544888	2.51138	14.3218	0.000893868	0.0363469
Scn3b	0.533438	6.88479	32.9677	7.63708e-06	0.00176782
Sdf2l1	-0.754109	4.31189	16.148	0.000707344	0.0316763
Sec14l1	-0.20452	7.98422	17.3572	0.00033954	0.0202186
Sec14l2	-0.453231	4.33274	22.7501	7.2644e-05	0.0072799
Sell	0.67805	6.05034	17.0706	0.000585123	0.0277933
Sema4c	-0.294072	5.68654	16.8508	0.000396827	0.0220333
Sema6d	0.391827	6.58043	23.8569	5.45593e-05	0.00623992
Sema7a	-0.433087	6.64712	13.5874	0.00140993	0.0474839
Septin10	0.237718	4.79588	16.933	0.00038686	0.0217265
Septin6	0.242092	4.75607	16.8212	0.000400488	0.0220873
Serpinb1a	0.287606	4.9093	22.8176	7.13434e-05	0.00723783
Serpinh1	-0.552895	8.57236	17.0533	0.000520332	0.0259058
Setx	0.192705	5.69704	14.2655	0.000910784	0.0365091
Sgf29	-0.306165	3.90189	17.6091	0.000314451	0.0190701
Sh3rf1	-0.254541	5.38579	20.6315	0.000129966	0.0106053
Shq1	-0.375164	2.35347	12.6951	0.00155691	0.0497295
Siah2	-0.444774	3.97589	14.7687	0.000771065	0.0336159
Siglecg	0.711179	4.41595	31.5621	1.04783e-05	0.0021118
Sik1	-0.398004	6.543	29.9421	1.21923e-05	0.00225147
Skint3	0.911487	1.96679	23.9537	5.28506e-05	0.00616028
Slamf1	0.680331	1.36264	12.9714	0.00141409	0.0475268
Slamf6	0.606093	3.11194	35.8454	3.36312e-06	0.000952981
Slc10a6	-0.570992	4.78894	38.1848	2.0929e-06	0.000774519
Slc14a1	0.958552	1.30031	24.1696	4.99643e-05	0.00590765
Slc25a16	0.241036	5.12291	18.2959	0.000255715	0.0164167
Slc25a29	-0.62626	2.86506	29.8153	1.25544e-05	0.00226738
Slc25a53	0.306284	2.89455	12.8261	0.00148733	0.0483087
Slc29a1	-0.223692	6.57975	12.8395	0.00148039	0.0482742
Slc2a9	0.425615	3.30312	21.9383	9.04746e-05	0.00826083
Slc5a3	-0.665773	3.96505	39.7292	1.54558e-06	0.000684813
Slc6a6	0.369272	7.89787	17.1713	0.000377034	0.0214974
Smc4	0.268733	6.04428	13.3751	0.00123047	0.0440582
Smim3	-0.319452	5.05232	17.0078	0.000378019	0.0214974
Snn	0.231861	6.32562	18.1237	0.00026923	0.0170842
Snx3	-0.25393	7.04842	15.1954	0.000670782	0.0309672
Sorbs3	-0.409297	7.76102	34.7499	4.22762e-06	0.00115801
Sox13	-0.192785	7.04494	13.1792	0.00131609	0.0457756
Sox4	0.401348	5.90229	13.5827	0.00131964	0.0457756
Spata13	0.342557	5.30445	28.4813	1.71539e-05	0.00290644
Spef1	-0.29115	4.85829	13.0803	0.00136179	0.0465302
Sphk1	-0.343931	4.82549	15.9688	0.000523318	0.0259058
Spn	0.52188	5.8494	13.7826	0.00142061	0.0475396
Spsb1	-0.701862	4.79925	42.3044	1.15994e-06	0.000586419
Srpk3	0.740856	2.1963	23.8239	5.46728e-05	0.00623992
St13	-0.423108	7.031	48.5549	3.12245e-07	0.000285097
St6gal1	0.195284	6.05055	14.2208	0.000924479	0.0368782
St8sia4	0.38729	5.73864	14.8018	0.000836062	0.0353718
Stap1	0.723422	3.3436	19.7561	0.000179303	0.012789
Stard4	0.376956	5.68767	20.1951	0.000147054	0.0111731
Stbd1	-0.467391	5.45133	33.5111	5.50515e-06	0.00137087
Stip1	-0.895015	6.56592	41.5882	3.27396e-06	0.000943991
Stk10	0.429744	5.78041	13.3339	0.00147931	0.0482742
Stk4	0.311318	6.98957	33.2293	5.85077e-06	0.00143519
Susd1	0.57855	2.0733	14.7493	0.000775997	0.0336257
Swt1	-0.282889	5.15216	13.7828	0.00107103	0.0399138
Syvn1	-0.365518	6.32681	26.779	2.58644e-05	0.00376178
Taf1b	0.328459	3.95757	17.4076	0.000334352	0.0199821
Tbc1d10a	-0.281526	5.25765	25.7558	3.33379e-05	0.00449105
Tbc1d10c	0.420407	4.35479	17.1361	0.000363366	0.0210279
Tbx5	-0.282858	6.02954	21.0286	0.000116283	0.00990213
Tcim	-0.386703	5.82795	20.3627	0.000145132	0.0111731
Tead2	-0.291403	4.29226	16.3011	0.000471146	0.02435
Tek	0.222739	8.56661	13.8253	0.00105575	0.0395699
Tet2	0.26089	4.89454	12.7625	0.00152064	0.0490034
Tet3	0.205769	6.17416	13.2087	0.00130277	0.0456524
Tfrc	0.589004	6.436	25.3587	5.72008e-05	0.00641827
Tgfa	-0.216048	4.74801	14.4855	0.000846563	0.0353718
Tgfb2	0.202016	5.37521	14.1064	0.000960515	0.0373193
Tinagl1	-0.533123	6.90637	37.5678	2.75874e-06	0.000839627
Tipin	0.36474	3.73458	16.0241	0.000514215	0.0257656
Tlr1	0.702429	3.51302	21.7382	0.000101449	0.00899994
Tmem254	-0.423346	6.62955	20.9018	0.000137445	0.0108711
Tmem33	-0.371371	6.20754	26.2016	2.98275e-05	0.00422599
Tnfrsf11a	0.359603	3.54411	20.857	0.000121996	0.0101394
Tnfrsf13b	0.465909	3.44445	16.4945	0.000443407	0.0234743
Tnfrsf13c	0.67524	2.16826	20.4361	0.000137336	0.0108711
Tnfsf10	0.334417	7.73189	16.4249	0.000453176	0.0237196
Tnnt1	-0.705148	1.05181	16.2505	0.000478712	0.0246171
Tpbg	-0.548663	1.54738	16.2019	0.000486108	0.0247343
Tpm2	-0.281355	5.76015	15.1645	0.000677562	0.0310187
Tra2a	-0.253101	6.84897	22.6438	7.47437e-05	0.00741907
Traf3ip3	0.483096	3.78099	17.6955	0.00030632	0.0187025
Tram2	0.216147	5.12694	13.0137	0.00139352	0.0473555
Trdmt1	0.329623	3.88758	15.0519	0.000702827	0.0316763
Trim5	0.439705	4.42452	27.1131	2.38343e-05	0.00362701
Trim59	0.458229	3.41684	27.5806	2.12792e-05	0.00333071
Trim65	-0.539619	5.04941	39.7206	1.54816e-06	0.000684813
Trip10	-0.349271	6.12047	27.7726	2.03168e-05	0.00329989
Tsc22d1	-0.221268	7.93025	19.1845	0.000196746	0.013473
Tsc22d3	-0.90764	7.76742	22.1506	0.000176007	0.0126318
Tspan32	0.559548	3.05589	19.8884	0.000160515	0.0118757
Tspan5	-0.305076	5.19946	24.6406	4.42441e-05	0.00550873
Tubgcp2	0.276897	4.77464	22.8738	7.02779e-05	0.00722095
Txndc11	-0.258331	5.29236	13.8226	0.00105674	0.0395699
Txnl4a	-0.305299	4.20618	12.9425	0.00142832	0.0475825
Ube2g2	-0.246203	5.94193	14.4853	0.000846619	0.0353718
Ubfd1	-0.323482	5.5918	34.56	4.40053e-06	0.00118562
Ubqln1	-0.175061	7.10943	15.5442	0.000599338	0.0282238
Unc5b	0.2449	5.06219	12.8027	0.00149949	0.0486078
Usp3	0.212249	5.32006	18.3211	0.0002538	0.0164167
Usp6nl	0.220134	5.74544	16.4887	0.000444205	0.0234743
Vamp1	0.374319	4.54041	16.1004	0.000501945	0.0253051
Vangl2	0.426068	3.67758	19.9492	0.000157741	0.0118378
Wdr12	-0.432109	3.55106	30.8661	9.87328e-06	0.00205402
Wdr37	0.214057	5.57466	14.4914	0.000844913	0.0353718
Xbp1	-0.460356	7.98423	41.8659	1.02861e-06	0.000562372
Xrn2	0.273757	6.42835	23.6377	5.74071e-05	0.00641827
Ywhag	-0.245941	7.19864	18.5622	0.000236248	0.0156562
Zbtb40	-0.294718	3.94791	16.2427	0.000479885	0.0246171
Zc3h12d	0.6908	3.01543	23.5202	5.92079e-05	0.00644425
Zc3h6	0.78212	3.01781	25.9141	3.20428e-05	0.00441625
Zdhhc20	0.263631	6.11314	16.905	0.000390223	0.021814
Zfand2a	-0.212773	5.427	14.18	0.000937155	0.0369958
Zfp318	0.318547	4.95944	22.4424	7.89073e-05	0.00753978
Zfp46	0.223368	5.38233	15.8391	0.000545368	0.026404
Zfp512b	0.365102	5.8619	20.8354	0.000122736	0.0101394
Zfp687	0.230295	5.06689	17.1522	0.000361573	0.0210196
Zfp831	0.67735	1.92978	18.7141	0.000225867	0.0150899
Zfp945	0.300576	4.71604	16.6265	0.000425493	0.0227507
Zgrf1	0.59509	1.78197	13.6024	0.00113861	0.0416771
Zhx2	-0.273137	5.38371	14.1068	0.000960383	0.0373193

## Sheet: Canonical
Ingenuity Canonical Pathways	-log(p-value)	Ratio	z-score	Molecules
eNOS Signaling	4.23	0.0769	3	HSP90AA1,HSP90AB1,HSP90B1,HSPA1A/HSPA1B,Hspa1b,HSPA2,HSPA4,HSPA5,HSPA8,LPAR6,PIK3R3,PRKCQ
Phagosome Formation	1.73	0.0316	2.985	ADGRA3,Adgre4,APBB1IP,CCR7,CR2,CX3CR1,FCER2,FFAR1,FZD6,GLP1R,GPR174,GPR18,ITGA4,LPAR6,MAP2K6,PIK3R3,PRDX6,PRKCQ,RASGRP1,S1PR1,SPHK1,TLR1
Molecular Mechanisms of Cancer	2.81	0.035	2.921	ADGRA3,Adgre4,ARHGEF3,CAMK2G,CCR7,CDKN1A,CX3CR1,FAS,FFAR1,FZD6,GLP1R,GNA14,GPR174,GPR18,HES1,ID1,IL5RA,ITGA4,LPAR6,MAP2K6,Naip1 (includes others),PIK3R3,PRKCQ,RASGRP1,RB1,RHOB,RHOU,S1PR1,TGFA,TGFB2
T Cell Receptor Signaling	0	0.0195	2.887	CARD11,FYB1,GRAP2,HLA-DMB,HLA-DOB,MAP2K6,MAP3K1,PIK3R3,PRKCQ,PTPN7,PTPRC,RASGRP1
Signaling by the B Cell Receptor (BCR)	1.73	0.0471	2.828	BLK,CARD11,CD19,CD22,CD79A,CD79B,ORAI2,RASGRP1
Role of NFAT in Regulation of the Immune Response	0	0.0106	2.828	CD79A,CD79B,GNA14,HLA-DMB,HLA-DOB,Ighd,Iglc3,Iglv2,MEF2C,PIK3R3,PRKCQ
Role of PKR in Interferon Induction and Antiviral Response	4.13	0.0809	2.714	FAS,HSP90AA1,HSP90AB1,HSP90B1,HSPA1A/HSPA1B,Hspa1b,HSPA2,HSPA4,HSPA5,HSPA8,MAP2K6
FAK Signaling	0	0.0192	2.683	ADGRA3,Adgre4,CCR7,CX3CR1,EFNB1,EGFR,ELF4,ETS1,FFAR1,FZD6,GLP1R,GPR174,GPR18,IL5RA,ITGA4,LPAR6,NEDD9,PIK3R3,S1PR1,TGFB2
Role of NFAT in Cardiac Hypertrophy	0.826	0.0312	2.646	CAMK2G,MAP2K6,MAP3K1,MEF2C,PIK3R3,PRKCQ,TGFB2
IL-4 Signaling	0	0.0173	2.53	CREB5,FAS,FCER2,GATA3,HLA-DMB,HLA-DOB,IRF4,PIK3R3,PRR5L,TGFB2
TCR signaling	1.43	0.0476	2.449	CARD11,FYB1,GRAP2,PRKCQ,PTPRC,PTPRJ
Reelin Signaling in Neurons	1.27	0.0435	2.449	ARHGEF3,BLK,CAMK2G,MAP2K6,MAP4K1,PIK3R3
CD28 Signaling in T Helper Cells	0	0.0155	2.449	CARD11,GRAP2,HLA-DMB,HLA-DOB,MAP3K1,PIK3R3,PRKCQ,PTPRC
ICOS-ICOSL Signaling in T Helper Cells	0	0.0138	2.449	CAMK2G,GRAP2,HLA-DMB,HLA-DOB,PIK3R3,PRKCQ,PTPRC
Cardiac Hypertrophy Signaling (Enhanced)	1.98	0.0351	2.357	ATP2A1,CAMK2G,FGFR1,FZD6,GNA14,HSPB1,IL5RA,INPP5F,ITGA4,MAP2K6,MAP3K1,MAP3K6,MEF2C,MPPE1,PDE1B,PIK3R3,PRKCQ,TGFB2,TNFSF10
Sertoli Cell-Germ Cell Junction Signaling Pathway (Enhanced)	1.37	0.0381	2.333	ACTA2,ACTC1,ACTG2,MAP2K6,MAP3K1,MAP3K6,PIK3R3,PPP2R5B,TGFB2
PKCθ Signaling in T Lymphocytes	0	0.0161	2.333	CAMK2G,CARD11,GRAP2,HLA-DMB,HLA-DOB,MAP3K1,MAP3K6,PIK3R3,PRKCQ
Systemic Lupus Erythematosus in B Cell Signaling Pathway	0.357	0.0207	2.309	CARD11,CD19,CD22,CD79A,CD79B,Ighd,Iglc3,Iglv2,INPP5F,PIK3R3,PRKCQ,RASGRP1,TGFB2,TNFRSF13C,TNFSF10
G-Protein Coupled Receptor Signaling	1.94	0.0327	2.294	ADGRA3,Adgre4,CAMK2G,CCR7,CREB5,CX3CR1,FFAR1,FZD6,GLP1R,GNA14,GPR174,GPR18,LPAR6,MAP2K6,MAP3K1,MAP3K6,MEF2C,MPPE1,PDE1B,PIK3R3,RAP1GAP,RASGRP1,S1PR1
NF-κB Activation by Viruses	1.74	0.0641	2.236	CR2,CXCR5,MAP3K1,PIK3R3,PRKCQ
Xenobiotic Metabolism AHR Signaling Pathway	1.56	0.0575	2.236	AHR,HSP90AA1,HSP90AB1,HSP90B1,PTGES3
Immunoregulatory interactions between a Lymphoid and a non-Lymphoid cell	0.445	0.0248	2.236	CD19,CR2,ITGA4,SELL,SLAMF6
Fc epsilon receptor (FCERI) signaling	0.427	0.0243	2.236	CARD11,GRAP2,MAP3K1,PRKCQ,RASGRP1
G alpha (i) signalling events	0	0.0194	2.236	CCR7,CX3CR1,CXCL12,CXCR5,GPR18
PI3K Signaling in B Lymphocytes	0	0.017	2.236	BLK,CAMK2G,CD19,CD79A,CD79B,CR2,Ighd,Iglc3,Iglv2,PTPRC
Th17 Activation Pathway	0	0.0103	2.236	AHR,HSP90AA1,HSP90AB1,HSP90B1,IRF4
HIF1α Signaling	4.18	0.067	2.138	CAMK2G,CDKN1A,HSP90AA1,HSPA1A/HSPA1B,Hspa1b,HSPA2,HSPA4,HSPA5,HSPA8,MAP2K6,PIK3R3,PRKCQ,TGFA,TGFB2
Th2 Pathway	2.26	0.0584	2.121	DLL1,GATA3,HLA-DMB,HLA-DOB,IKZF1,PIK3R3,PRKCQ,S1PR1
Activin Inhibin Signaling Pathway	1.19	0.0367	2.121	CDKN1A,CEBPB,MAP2K6,MAP3K1,PAX5,PIK3R3,TGFB2,TLR1
Pathogen Induced Cytokine Storm Signaling Pathway	0.36	0.0216	2.121	CCL17,CXCL12,HLA-DMB,HLA-DOB,Naip1 (includes others),TGFB2,TLR1,TNFSF10
S100 Family Signaling Pathway	1.76	0.0311	2.041	ADGRA3,Adgre4,CACYBP,CAMK2G,CCR7,CDKN1A,CREB5,CX3CR1,EGFR,FFAR1,FGFR1,FZD6,GLP1R,GPR174,GPR18,LPAR6,MAP2K6,NTRK2,PIK3R3,PRKCQ,S1PR1,TGFA,TGFB2,Tpm2
HIPPO signaling	1.04	0.046	2	PPP2R5B,STK4,TEAD2,YWHAG
Neuropathic Pain Signaling in Dorsal Horn Neurons	0.87	0.0396	2	CAMK2G,NTRK2,PIK3R3,PRKCQ
Apelin Endothelial Signaling Pathway	0.848	0.0355	2	GNA14,MEF2C,PIK3R3,PRKCQ,TEK
PPAR Signaling	0.806	0.0374	2	HSP90AA1,HSP90AB1,HSP90B1,NR1H3
EIF2 Signaling	0.786	0.0304	2	ACTA2,ACTC1,ACTG2,DDIT3,HSPA5,MYCN,PIK3R3
Gα12/13 Signaling	0.583	0.0301	2	LPAR6,MAP3K1,MEF2C,PIK3R3
Type II Diabetes Mellitus Signaling	0.458	0.0261	2	CEBPB,MAP3K1,PIK3R3,PRKCQ
G alpha (q) signalling events	0.356	0.023	2	FFAR1,GNA14,LPAR6,PIK3R3
Tumor Microenvironment Pathway	0.335	0.0223	2	CXCL12,FAS,PIK3R3,TGFB2
Macrophage Classical Activation Signaling Pathway	0.297	0.0212	2	HLA-DMB,HLA-DOB,TGFB2,TNFSF10
Gustation Pathway	0.254	0.0198	2	GLP1R,LPAR6,ORAI2,SCN3B
Hepatic Cholestasis	0	0.0179	2	NR1H3,PRKCQ,TGFB2,TNFSF10
Mitochondrial Dysfunction	0	0.0116	2	CAMK2G,CREB5,PIK3R3,PRDX6
CREB Signaling in Neurons	2.37	0.0362	1.964	ADGRA3,Adgre4,CAMK2G,CCR7,CREB5,CX3CR1,EGFR,FFAR1,FGFR1,FZD6,GLP1R,GNA14,GPR174,GPR18,LPAR6,NTRK2,PIK3R3,PRKCQ,S1PR1,TGFA,TGFB2,TNFRSF11A
Neuroinflammation Signaling Pathway	1.03	0.0315	1.897	CREB5,CX3CR1,CXCL12,FAS,HLA-DMB,HLA-DOB,Naip1 (includes others),PIK3R3,TGFB2,TLR1
Insulin Secretion Signaling Pathway	0.537	0.0255	1.89	CAMK2G,CREB5,FFAR1,GLP1R,GNA14,PIK3R3,PRKCQ
p70S6K Signaling	0	0.019	1.89	CD19,CD79A,CD79B,EGFR,Ighd,Iglc3,Iglv2,PIK3R3,PPP2R5B,PRKCQ,YWHAG
B Cell Receptor Signaling	1.61	0.0315	1.807	APBB1IP,CAMK2G,CD19,CD22,CD79A,CD79B,CREB5,ETS1,Ighd,Iglc3,Iglv2,INPP5F,MAP2K6,MAP3K1,MAP3K6,MEF2C,PAX5,PIK3R3,PRKCQ,PTPRC
Aryl Hydrocarbon Receptor Signaling	2.94	0.0629	1.667	AHR,CDKN1A,FAS,HSP90AA1,HSP90AB1,HSP90B1,HSPB1,PTGES3,RB1,TGFB2
Class A/1 (Rhodopsin-like receptors)	0.774	0.0284	1.667	CCL17,CCR7,CX3CR1,CXCL12,CXCR5,FFAR1,GPR18,LPAR6,S1PR1
HGF Signaling	2.36	0.0606	1.633	CDKN1A,ELF4,ETS1,ITGA4,MAP3K1,MAP3K6,PIK3R3,PRKCQ
Sleep NREM Signaling Pathway	1.6	0.0522	1.633	CAMK2G,CREB5,EGFR,MAP2K6,PER2,YWHAG
PPARα/RXRα Activation	1.06	0.0361	1.633	GNA14,HSP90AA1,HSP90AB1,HSP90B1,MAP2K6,MEF2C,TGFB2
Acetylcholine Receptor Signaling Pathway	0.747	0.0309	1.633	CAMK2G,CREB5,GNA14,KCNJ2,PIK3R3,PRKCQ
Cell surface interactions at the vascular wall	0.637	0.0284	1.633	CD84,GRB14,ITGA4,SELL,SPN,TEK
Opioid Signaling Pathway	0.515	0.025	1.633	BLK,CAMK2G,CREB5,GNA14,MAP2K6,PDE1B,PRKCQ
Autism Signaling Pathway	0	0.0195	1.633	CAMK2G,FZD6,NTRK2,PIK3R3,TGFB2,TNFSF10
Breast Cancer Regulation by Stathmin1	1.6	0.032	1.606	ADGRA3,Adgre4,ARHGEF3,CAMK2G,CCR7,CREB5,CX3CR1,FFAR1,FZD6,GLP1R,GPR174,GPR18,LPAR6,PIK3R3,PPP2R5B,PRKCQ,S1PR1,TGFA,TGFB2
NF-κB Signaling	0	0.0193	1.508	CARD11,EGFR,FGFR1,MAP2K6,MAP3K1,NTRK2,PIK3R3,PRKCQ,TGFA,TLR1,TNFRSF11A
Regulation of the Epithelial Mesenchymal Transition by Growth Factors Pathway	1.46	0.0417	1.414	EGFR,ETS1,FGFR1,MAP2K6,MAP3K1,PIK3R3,TGFB2,TNFSF10
Glutaminergic Receptor Signaling Pathway (Enhanced)	0.521	0.0246	1.414	CAMK2G,CREB5,DGKA,PIK3R3,PRDX6,PRKCQ,SCN3B,TGFB2
Costimulation by the CD28 family	1.74	0.0641	1.342	BTLA,GRAP2,PIK3R3,PPP2R5B,PRR5L
RANK Signaling in Osteoclasts	1.49	0.0549	1.342	MAP2K6,MAP3K1,MAP3K6,PIK3R3,TNFRSF11A
ABRA Signaling Pathway	1.47	0.0543	1.342	ACTA2,ACTC1,ACTG2,MEF2C,Tpm2
Ferroptosis Signaling Pathway	0.945	0.0382	1.342	CDKN1A,H2BC10,HSPB1,RB1,TFRC
RAC Signaling	0.886	0.0365	1.342	CYFIP2,ITGA4,MAP3K1,PIK3R3,SH3RF1
Netrin Signaling	0.604	0.0289	1.342	ABLIM1,CAMK2G,PIK3R3,PRKCQ,UNC5B
Dendritic Cell Maturation	0	0.00839	1.342	CCR7,CREB5,HLA-DMB,HLA-DOB,PIK3R3
Phospholipase C Signaling	0	0.0116	1.265	ARHGEF3,CD79A,CD79B,CREB5,GRAP2,Ighd,Iglc3,Iglv2,ITGA4,MEF2C,PRKCQ,RHOB,RHOU
Th1 Pathway	2	0.0574	1.134	DLL1,GATA3,HLA-DMB,HLA-DOB,MAP2K6,PIK3R3,PRKCQ
Xenobiotic Metabolism General Signaling Pathway	1.65	0.049	1.134	AHR,MAP2K6,MAP3K1,MAP3K6,NR1H3,PIK3R3,PRKCQ
Factors Promoting Cardiogenesis in Vertebrates	1.51	0.0458	1.134	CAMK2G,CREB5,FZD6,MEF2C,PRKCQ,TBX5,TGFB2
3-phosphoinositide Biosynthesis	0.945	0.0337	1.134	INPP5F,MTMR4,PIK3R3,PPP2R5B,PTPN7,PTPRC,PTPRJ
Superpathway of Inositol Phosphate Compounds	0.747	0.0297	1.134	INPP5F,MTMR4,PIK3R3,PPP2R5B,PTPN7,PTPRC,PTPRJ
cAMP-mediated signaling	0.747	0.0297	1.134	CAMK2G,CREB5,GLP1R,MPPE1,PDE1B,RAP1GAP,S1PR1
Neutrophil Extracellular Trap Signaling Pathway	0	0.0175	1.134	BLK,MAP2K6,ORAI2,PIK3R3,PRDX6,PRKCQ,SERPINB1
Crosstalk between Dendritic Cells and Natural Killer Cells	2.69	0.0769	1	ACTA2,ACTC1,ACTG2,CAMK2G,CCR7,FAS,TNFSF10
ERK/MAPK Signaling	2.01	0.0465	1	CREB5,ELF4,ETS1,HSPB1,ITGA4,KSR1,MYCN,PIK3R3,PPP2R5B,YWHAG
Huntington's Disease Signaling	1.99	0.0423	1	CREB5,DNAJB1,EGFR,GNA14,HSPA1A/HSPA1B,Hspa1b,HSPA2,HSPA4,HSPA5,HSPA8,PIK3R3,PRKCQ
Netrin-1 signaling	1.79	0.08	1	ABLIM1,PRKCQ,SIAH2,UNC5B
Serotonin Receptor Signaling	1.65	0.0341	1	BLK,CAMK2G,CCR7,CREB5,GNA14,MAP2K6,ORAI2,PIK3R3,PLAUR,PRDX6,PRKCQ,RAB3A,RB1,RHOB,RHOU,TGFB2
Docosahexaenoic Acid (DHA) Signaling	1.24	0.036	1	CREB5,FAS,FFAR1,NTRK2,PIK3R3,PRDX6,PRKCQ,TGFA,TGFB2
Fc Epsilon RI Signaling	1.09	0.0424	1	GRAP2,INPP5F,MAP2K6,PIK3R3,PRKCQ
PDGF Signaling	1.04	0.046	1	INPP5F,MAP3K1,PIK3R3,SPHK1
Senescence Pathway	0.879	0.0301	1	CDKN1A,CEBPB,ELF4,ETS1,MAP2K6,PIK3R3,PPP2R5B,RB1,TGFB2
Beta-catenin independent WNT signaling	0.859	0.0392	1	FZD6,PRICKLE1,RYK,VANGL2
Mitotic Prophase	0.848	0.0388	1	EMD,NUP210,RB1,SMC4
HDR through Homologous Recombination (HRR) or Single Strand Annealing (SSA)	0.756	0.0357	1	BLM,POLE4,RFC1,TIPIN
Endocannabinoid Developing Neuron Pathway	0.628	0.0315	1	CREB5,MAP2K6,PIK3R3,RAP1GAP
LPS/IL-1 Mediated Inhibition of RXR Function	0.626	0.0272	1	ALAS1,APOC2,CHST3,CYP2B6,HS3ST1,MAP3K1,NR1H3
Synaptic Long Term Potentiation	0.59	0.0303	1	CAMK2G,CREB5,GNA14,PRKCQ
Cardiac β-adrenergic Signaling	0.561	0.0278	1	ATP2A1,GNA14,MPPE1,PDE1B,PPP2R5B
DHCR24 Signaling Pathway	0.555	0.0292	1	APOC2,NR1H3,PIK3R3,PRKCQ
Necroptosis Signaling Pathway	0.447	0.0258	1	CAMK2G,FAS,RB1,TNFSF10
Ephrin Receptor Signaling	0.445	0.0248	1	CREB5,CXCL12,EFNB1,GNA14,ITGA4
Transcriptional Regulatory Network in Embryonic Stem Cells	0.401	0.0244	1	FGFR1,FZD6,PIK3R3,TGFB2
Adrenomedullin signaling pathway	0.264	0.0201	1	CEBPB,GNA14,MAP2K6,PIK3R3
Calcium-induced T Lymphocyte Apoptosis	0	0.0087	1	ATP2A1,HLA-DMB,HLA-DOB,PRKCQ
Regulation of IL-2 Expression in Activated and Anergic T Lymphocytes	0	0.00866	1	CARD11,MAP3K1,PRKCQ,TGFB2
BBSome Signaling Pathway	2.79	0.0409	0.894	ADGRA3,Adgre4,CCR7,CCT3,CCT4,CCT6A,CCT7,CCT8,CX3CR1,CXCL12,FFAR1,FZD6,GLP1R,GPR174,GPR18,LPAR6,NTRK2,S1PR1,VANGL2,XBP1
DNA Methylation and Transcriptional Repression Signaling	2.51	0.0714	0.816	CDK19,CEBPB,DNMT1,MBD1,RB1,TET2,TET3
Factors involved in megakaryocyte development and platelet production	2.06	0.0659	0.816	CABLES1,DOCK11,DOCK2,GATA3,MAFF,MICAL1
Dilated Cardiomyopathy Signaling Pathway	2.03	0.0533	0.816	ACTA2,ACTC1,ACTG2,BAG3,CAMK2G,CNN1,DES,TNNT1
WNT/SHH Axonal Guidance Signaling Pathway	1.14	0.0403	0.816	CAMK2G,FZD6,PIK3R3,RYK,VANGL2,YWHAG
D-myo-inositol (1,4,5,6)-Tetrakisphosphate Biosynthesis	0.836	0.033	0.816	INPP5F,MTMR4,PPP2R5B,PTPN7,PTPRC,PTPRJ
D-myo-inositol (3,4,5,6)-tetrakisphosphate Biosynthesis	0.836	0.033	0.816	INPP5F,MTMR4,PPP2R5B,PTPN7,PTPRC,PTPRJ
3-phosphoinositide Degradation	0.754	0.0311	0.816	INPP5F,MTMR4,PPP2R5B,PTPN7,PTPRC,PTPRJ
D-myo-inositol-5-phosphate Metabolism	0.719	0.0303	0.816	INPP5F,MTMR4,PPP2R5B,PTPN7,PTPRC,PTPRJ
Pancreatic Secretion Signaling Pathway	0.455	0.0243	0.816	ARHGEF3,ATP2A1,EGFR,PIK3R3,PRKCQ,SLC6A6
RHOGDI Signaling	1.54	0.0409	0.707	ACTA2,ACTC1,ACTG2,ARHGAP4,ARHGEF3,GNA14,ITGA4,RHOB,RHOU
Thrombin Signaling	1.48	0.04	0.707	ARHGEF3,CAMK2G,EGFR,GATA3,GNA14,PIK3R3,PRKCQ,RHOB,RHOU
GNRH Signaling	1.47	0.0419	0.707	CAMK2G,CREB5,EGFR,GNA14,MAP2K6,MAP3K1,MAP3K6,PRKCQ
Production of Nitric Oxide and Reactive Oxygen Species in Macrophages	1.47	0.0419	0.707	APOC2,MAP3K1,MAP3K6,PIK3R3,PPP2R5B,PRKCQ,RHOB,RHOU
Xenobiotic Metabolism PXR Signaling Pathway	1.42	0.041	0.707	CAMK2G,CHST3,CYP2B6,HS3ST1,HSP90AA1,HSP90AB1,HSP90B1,PRKCQ
Pulmonary Healing Signaling Pathway	1.38	0.0402	0.707	BLK,CXCL12,EGFR,ETV5,FGFR1,FZD6,PRKCQ,TGFB2
Osteoarthritis Pathway	1.37	0.0381	0.707	CEBPB,CREB5,DDIT4,FGFR1,FZD6,HES1,ITGA4,MEF2C,SPHK1
Multiple Sclerosis Signaling Pathway	1.15	0.036	0.707	FAS,HLA-DMB,HLA-DOB,IRF4,NR1H3,TGFB2,TLR1,TNFSF10
Myelination Signaling Pathway	0.513	0.0245	0.707	ARHGAP4,BLK,CREB5,EGFR,FGFR1,FZD6,NTRK2,PIK3R3
Leukocyte Extravasation Signaling	2.83	0.057	0.632	ACTA2,ACTC1,ACTG2,ARHGAP4,CXCL12,ITGA4,PIK3R3,PRKCQ,RAP1GAP,RASGRP1,SPN
Cardiac Hypertrophy Signaling	1.48	0.0383	0.632	GNA14,HSPB1,MAP2K6,MAP3K1,MAP3K6,MEF2C,PIK3R3,RHOB,RHOU,TGFB2
Role of Tissue Factor in Cancer	3.1	0.058	0.577	BLK,EGFR,FLNC,GNA14,MAP2K6,PDIA6,PIK3R3,PLAUR,PPP2R5B,RB1,TGFA,TGFB2
RAR Activation	1.37	0.0326	0.535	CAMK2G,CDKN1A,CREB5,GNA14,MAP3K1,MPPE1,PDE1B,PIK3R3,RHOB,RHOU,SORBS3,TBX5,TGFB2,TNFSF10
VDR/RXR Activation	2.38	0.0769	0.447	CDKN1A,CEBPB,HES1,PRKCQ,SERPINB1,TGFB2
Glioma Signaling	1.94	0.056	0.447	CAMK2G,CDKN1A,EGFR,PIK3R3,PRKCQ,RB1,TGFA
FGF Signaling	1.58	0.0581	0.447	CREB5,FGFR1,MAP2K6,MAP3K1,PIK3R3
ERBB Signaling	1.45	0.0538	0.447	EGFR,MAP2K6,PIK3R3,PRKCQ,TGFA
IL-27 Signaling Pathway	0.976	0.0391	0.447	AHR,GATA3,LPAR6,PIK3R3,TLR1
HMGB1 Signaling	0.963	0.0359	0.447	MAP2K6,PIK3R3,RHOB,RHOU,TGFB2,TNFSF10
CXCR4 Signaling	0.954	0.0357	0.447	CXCL12,GNA14,PIK3R3,PRKCQ,RHOB,RHOU
mTOR Signaling	0.899	0.0327	0.447	DDIT4,PIK3R3,PPP2R5B,PRKCQ,PRR5L,RHOB,RHOU
IL-33 Signaling Pathway	0.813	0.0324	0.447	CCL17,CREB5,FBXL19,GATA3,H2BC10,PIK3R3
AMPK Signaling	0.71	0.0289	0.447	CDKN1A,CREB5,GNA14,ORAI2,PIK3R3,PPP2R5B,RAB3A
Gαq Signaling	0.623	0.0294	0.447	GNA14,PIK3R3,PRKCQ,RHOB,RHOU
FXR/RXR Activation	0.521	0.0267	0.447	APOC2,DDIT3,NR1H3,TGFB2,TNFSF10
Intra-Golgi and retrograde Golgi-to-ER traffic	0.441	0.0246	0.447	ARFGAP3,DYNLL1,GCC2,KIF21B,USP6NL
Role of Osteoblasts in Rheumatoid Arthritis Signaling Pathway	0.286	0.0205	0.447	CXCL12,FZD6,PIK3R3,TGFB2,TNFSF10
Fcγ Receptor-mediated Phagocytosis in Macrophages and Monocytes	2.61	0.0745	0.378	ACTA2,ACTC1,ACTG2,FYB1,MYO5A,PIK3R3,PRKCQ
Nitric Oxide Signaling in the Cardiovascular System	2.04	0.0583	0.378	ATP2A1,HSP90AA1,HSP90AB1,HSP90B1,PDE1B,PIK3R3,PRKCQ
Epithelial Adherens Junction Signaling	1.45	0.0443	0.378	DLL1,EGFR,FGFR1,PPP2R5B,STK4,TGFB2,YWHAG
IL-8 Signaling	1.27	0.0381	0.378	CR2,EGFR,GNA14,PIK3R3,PRKCQ,RHOB,RHOU,TEK
Oxytocin in Brain Signaling Pathway	1.02	0.0352	0.378	CREB5,DDIT3,EGFR,MEF2C,PIK3R3,PRDX6,PRKCQ
Role of Osteoclasts in Rheumatoid Arthritis Signaling Pathway	0.595	0.026	0.378	ADAM12,CREB5,MAP2K6,Naip1 (includes others),PIK3R3,RHOB,RHOU,TNFRSF11A
HER-2 Signaling in Breast Cancer	1.46	0.0396	0.333	BLK,CDKN1A,EGFR,ELF4,ETS1,PIK3R3,PRKCQ,RB1,TGFA
ID1 Signaling Pathway	2.69	0.0547	0.302	BHLHA15,BLK,CDKN1A,EGFR,ETS1,FGFR1,ID1,PIK3R3,RAP1GAP,SEMA4C,TGFB2
RAF/MAP kinase cascade	1.85	0.042	0.302	APBB1IP,CAMK2G,EGFR,FGFR1,IL5RA,KSR1,PPP2R5B,PTPN7,RASGRP1,TEK,TGFA
Macrophage Alternative Activation Signaling Pathway	4.01	0.0684	0.277	CCL17,CEBPB,CLEC10A,CREB5,FCER2,FFAR1,HLA-DMB,HLA-DOB,IRF4,NR1H3,PIK3R3,TGFB2,TSC22D3
Hepatic Fibrosis Signaling Pathway	1.41	0.0331	0.277	ACTA2,CEBPB,CREB5,FGFR1,FZD6,ITGA4,KLF9,MAP2K6,PIK3R3,PRKCQ,RHOB,RHOU,TFRC,TGFB2
RHO GTPase cycle	8.83	0.0689	-0.18	ACTC1,ADD3,ARFGAP3,ARHGAP25,ARHGAP29,ARHGAP4,ARHGEF3,CCT6A,CCT7,CDC42EP4,CYFIP2,DOCK11,DOCK2,EMD,HSP90AA1,HSP90AB1,HSPE1,NUDC,PIK3R3,RBMX,RHOB,RHOU,SH3RF1,SPATA13,STBD1,STIP1,STK10,TFRC,TRIP10,VANGL2,ZNF512B
Neutrophil degranulation	2.56	0.0399	-0.229	CCT8,DOCK2,DYNLL1,HSP90AA1,HSP90AB1,HSPA1A/HSPA1B,HSPA8,IRAG2,KCNAB2,PLAUR,PRDX6,PTPRC,PTPRJ,RAB3A,SELL,SERPINB1,STBD1,STK10,TBC1D10C
Systemic Lupus Erythematosus in T Cell Signaling Pathway	0	0.0171	-0.302	CREB5,DNMT1,FAS,HLA-DMB,HLA-DOB,IRF4,MAP2K6,PIK3R3,PPP2R5B,RHOB,RHOU
IL-17 Signaling	1.94	0.0481	-0.333	CCL17,CEBPB,HSP90AA1,HSP90AB1,HSP90B1,MAP2K6,PIK3R3,TGFB2,TNFSF10
Mitotic Prometaphase	1.73	0.0443	-0.333	CNTRL,DYNLL1,HSP90AA1,NCAPD2,NUDC,PPP2R5B,SMC4,TUBGCP2,YWHAG
NAFLD Signaling Pathway	1.47	0.0398	-0.333	DDIT3,NR1H3,PIK3R3,PPP2R5B,PRKCQ,TGFB2,TLR1,TNFSF10,XBP1
IL-12 Signaling and Production in Macrophages	1.38	0.0383	-0.333	APOC2,CEBPB,GATA3,MAP2K6,MST1R,PIK3R3,PRKCQ,TGFB2,TNFRSF11A
Eicosanoid Signaling	1.01	0.0321	-0.333	ATP2A1,CREB5,EGFR,ETS1,GNA14,HSPB1,PIK3R3,PRDX6,PRKCQ
NRF2-mediated Oxidative Stress Response	8.76	0.0928	-0.378	ACTA2,ACTC1,ACTG2,CCT7,CYP2B6,DNAJA1,DNAJA4,DNAJB1,DNAJB2,DNAJB4,DNAJB9,HERPUD1,HSP90AA1,HSP90AB1,HSP90B1,HSPB8,MAFF,MAP2K6,MAP3K1,PIK3R3,PRKCQ,STIP1
PTEN Signaling	2.01	0.053	-0.378	CDKN1A,EGFR,FGFR1,INPP5F,ITGA4,NTRK2,PIK3R3,TNFRSF11A
Glioblastoma Multiforme Signaling	1.29	0.0409	-0.378	CDKN1A,EGFR,FZD6,PIK3R3,RB1,RHOB,RHOU
Pancreatic Adenocarcinoma Signaling	1.43	0.0476	-0.447	CDKN1A,EGFR,PIK3R3,RB1,TGFA,TGFB2
Sumoylation Pathway	1.29	0.0485	-0.447	ETS1,FAS,RFC1,RHOB,RHOU
Paxillin Signaling	1.23	0.0467	-0.447	ACTA2,ACTC1,ACTG2,ITGA4,PIK3R3
Signaling by VEGF	1.22	0.0463	-0.447	CYFIP2,HSP90AA1,HSPB1,PRR5L,SPHK1
Endocannabinoid Cancer Inhibition Pathway	0.795	0.034	-0.447	CDKN1A,CREB5,DDIT3,MAP2K6,PIK3R3
Semaphorin Neuronal Repulsive Signaling Pathway	0.77	0.0333	-0.447	ITGA4,MAP2K6,MICAL1,PIK3R3,SEMA6D
Ribonucleotide Reductase Signaling Pathway	0.617	0.0292	-0.447	CDKN1A,CREB5,EGFR,PIK3R3,RB1
Actin Cytoskeleton Signaling	0.468	0.0246	-0.447	ACTA2,ACTC1,ACTG2,CYFIP2,ITGA4,PIK3R3
TCF dependent signaling in response to WNT	0.46	0.0251	-0.447	FZD6,PPP2R5B,RYK,SOX13,SOX4
Chronic Myeloid Leukemia Signaling	2.92	0.0504	-0.535	BLK,CDKN1A,DYRK2,FAS,FZD6,HES1,HSP90AA1,HSP90AB1,HSP90B1,PAX5,PIK3R3,RB1,TGFB2,TNFSF10
CLEAR Signaling Pathway	2.82	0.0491	-0.535	CASTOR1,CREB5,DDIT4,EGFR,FGFR1,NTRK2,PPP2R5B,PRKCQ,STK4,TGFA,TGFB2,TLR1,TNFRSF11A,YWHAG
Signaling by Rho Family GTPases	2.62	0.0487	-0.577	ACTA2,ACTC1,ACTG2,ARHGEF3,CDC42EP4,DES,GNA14,ITGA4,PIK3R3,RHOB,RHOU,SEPTIN10,SEPTIN6
ILK Signaling	3.21	0.0597	-0.632	ACTA2,ACTC1,ACTG2,CREB5,FBLIM1,FLNC,LIMS2,MAP2K6,PIK3R3,PPP2R5B,RHOB,RHOU
TEC Kinase Signaling	0.344	0.0208	-0.632	ACTA2,ACTC1,ACTG2,BLK,FAS,GNA14,ITGA4,PIK3R3,PRKCQ,RHOB,RHOU,TNFSF10
Interleukin-4 and Interleukin-13 signaling	2.85	0.0727	-0.707	CDKN1A,FCER2,GATA3,HSP90AA1,HSPA8,IRF4,RHOU,S1PR1
RHOA Signaling	2.52	0.0645	-0.707	ACTA2,ACTC1,ACTG2,ARHGAP4,CDC42EP4,LPAR6,SEPTIN10,SEPTIN6
PIP3 activates AKT signaling	2.2	0.0571	-0.707	CD19,CDKN1A,EGFR,FGFR1,PIK3R3,PPP2R5B,PRR5L,TGFA
NAD Signaling Pathway	2.01	0.053	-0.707	CEBPB,DXO,H2BC10,HSPD1,PIK3R3,SLC29A1,TGFA,TGFB2
Wound Healing Signaling Pathway	0.917	0.0317	-0.707	ACTA2,CEBPB,EGFR,MAP2K6,MST1R,TGFA,TGFB2,TNFSF10
Semaphorin interactions	2.81	0.0938	-0.816	HSP90AA1,HSP90AB1,PTPRC,RHOB,SEMA6D,SEMA7A
ROBO SLIT Signaling Pathway	1.42	0.0472	-0.816	BLK,CABLES1,CDKN1A,HES1,PAX5,UNC5B
Natural Killer Cell Signaling	2.74	0.0556	-0.905	HSPA1A/HSPA1B,Hspa1b,HSPA2,HSPA4,HSPA5,HSPA8,MAP3K1,MAP3K6,PIK3R3,PRKCQ,TNFSF10
MSP-RON Signaling in Cancer Cells Pathway	2.76	0.0643	-1	ACTA2,CREB5,EGFR,ELF4,ETS1,MST1R,PIK3R3,PLAUR,YWHAG
Transcriptional regulation by the AP-2 (TFAP2) family of transcription factors	2.29	0.111	-1	CDKN1A,EGFR,HSPD1,TGFA
PI3K/AKT Signaling	2.22	0.05	-1	CDKN1A,HSP90AA1,HSP90AB1,HSP90B1,IL5RA,INPP5F,ITGA4,PIK3R3,PPP2R5B,YWHAG
Transcriptional regulation by RUNX2	1.76	0.0784	-1	CDKN1A,HES1,RB1,RBM14
Folate Signaling Pathway	1.63	0.0714	-1	ATIC,CDKN1A,MAT2A,MTHFD1L
Non-Small Cell Lung Cancer Signaling	1.43	0.0532	-1	EGFR,PIK3R3,RB1,STK4,TGFA
p53 Signaling	1.37	0.051	-1	CDKN1A,FAS,PIK3R3,RB1,ST13
Glioma Invasiveness Signaling	1.27	0.0548	-1	PIK3R3,PLAUR,RHOB,RHOU
ERK5 Signaling	1.25	0.0541	-1	CREB5,EGFR,MEF2C,YWHAG
Role of JAK family kinases in IL-6-type Cytokine Signaling	1.16	0.0506	-1	HSP90AA1,HSP90AB1,HSP90B1,TGFB2
Transcriptional regulation by RUNX3	0.928	0.0417	-1	CDKN1A,HES1,ITGA4,TEAD2
VEGF Signaling	0.892	0.0404	-1	ACTA2,ACTC1,ACTG2,PIK3R3
Cargo recognition for clathrin-mediated endocytosis	0.806	0.0374	-1	EGFR,TFRC,TGFA,UBQLN1
Gap Junction Signaling	0.731	0.0277	-1	ACTA2,ACTC1,ACTG2,CREB5,EGFR,HSPA8,LPAR6,PIK3R3,PRKCQ
L1CAM interactions	0.643	0.032	-1	EGFR,FGFR1,HSPA8,SCN3B
Neurovascular Coupling Signaling Pathway	0	0.0172	-1	KCNJ15,KCNJ2,ORAI2,PRDX6
Neddylation	0	0.0163	-1	CDKN1A,DDB2,FBXL19,SPSB1
Death Receptor Signaling	2.56	0.0729	-1.134	ACTA2,ACTC1,ACTG2,FAS,HSPB1,Naip1 (includes others),TNFSF10
ESR-mediated signaling	2.07	0.0593	-1.134	CXCL12,FKBP4,GATA3,HSP90AA1,HSP90AB1,PTGES3,TGFA
Adipogenesis pathway	1.71	0.0504	-1.134	CEBPB,DDIT3,FGFR1,FZD6,PER2,RB1,XBP1
Integrin Signaling	1.63	0.0425	-1.134	ACTA2,ACTC1,ACTG2,ITGA4,NEDD9,PIK3R3,RHOB,RHOU,TSPAN5
Mitotic G2-G2/M phases	1.02	0.0352	-1.134	CDKN1A,CNTRL,DYNLL1,HSP90AA1,HSP90AB1,TUBGCP2,YWHAG
Autophagy	0.876	0.0323	-1.134	CREB5,DDIT3,PIK3R3,PPP2R5B,PRKCQ,TGFA,TGFB2
MicroRNA Biogenesis Signaling Pathway	3.49	0.0642	-1.155	DNAJB1,EGFR,Fus,HSP90AA1,HSP90AB1,HSP90B1,HSPA8,PIK3R3,PTGES3,ST13,TGFA,TGFB2
Xenobiotic Metabolism CAR Signaling Pathway	2.31	0.0515	-1.265	CHST3,CYP2B6,EGFR,HS3ST1,HSP90AA1,HSP90AB1,HSP90B1,MAP2K6,PPP2R5B,PRKCQ
Agrin Interactions at Neuromuscular Junction	1.95	0.0725	-1.342	ACTA2,ACTC1,ACTG2,EGFR,ITGA4
Extra-nuclear estrogen signaling	1.85	0.0685	-1.342	EGFR,HSP90AA1,HSPB1,PIK3R3,TGFA
MSP-RON Signaling in Macrophages Pathway	1.08	0.042	-1.342	CREB5,HLA-DMB,HLA-DOB,MST1R,PIK3R3
Sphingosine-1-phosphate Signaling	1.07	0.0417	-1.342	PIK3R3,RHOB,RHOU,S1PR1,SPHK1
Clathrin-mediated endocytosis	0.955	0.0385	-1.342	EGFR,HSPA8,TFRC,TGFA,TRIP10
T Cell Exhaustion Signaling Pathway	0	0.0123	-1.342	BTLA,HLA-DMB,HLA-DOB,IRF4,PIK3R3,PPP2R5B,PRKCQ
NOD1/2 Signaling Pathway	4.04	0.0688	-1.387	HSP90AA1,HSP90AB1,HSP90B1,HSPA1A/HSPA1B,Hspa1b,HSPA2,HSPA4,HSPA5,HSPA8,MAP2K6,TGFB2,TLR1,TNFSF10
Protein folding	3.18	0.0816	-1.414	CCT3,CCT4,CCT6A,CCT7,CCT8,GNA14,SPHK1,XRN2
Sertoli Cell-Sertoli Cell Junction Signaling	0.982	0.0329	-1.414	ACTA2,ACTC1,ACTG2,CREB5,EGFR,MAP3K1,MAP3K6,PIK3R3
IL-17A Signaling in Fibroblasts	2.15	0.069	-1.633	ACTA2,CEBPB,CXCL12,P4HA1,P4HA2,SERPINH1
Ceramide Signaling	2.06	0.0659	-1.633	KSR1,MAP3K1,PIK3R3,PPP2R5B,S1PR1,SPHK1
Regulation of Actin-based Motility by Rho	1.6	0.0522	-1.633	ACTA2,ACTC1,ACTG2,ITGA4,RHOB,RHOU
Cell Cycle Checkpoints	0.359	0.0221	-1.633	BLM,CDKN1A,DYNLL1,NUDC,PPP2R5B,YWHAG
Cilium Assembly	2.64	0.0539	-1.667	CCT3,CCT4,CCT6A,CCT7,CCT8,CNTRL,CYS1,DYNLL1,EXOC6,HSP90AA1,YWHAG
IL-10 Signaling	1.5	0.0455	-1.89	AHR,CDKN1A,CREB5,DDIT4,HLA-DMB,HLA-DOB,MAP2K6
CTLA4 Signaling in Cytotoxic T Lymphocytes	0	0.0181	-1.897	AHR,BLK,CARD11,FYB1,GRAP2,HLA-DMB,HLA-DOB,PIK3R3,PPP2R5B,PRKCQ,TGFB2
Signaling by NOTCH3	1.79	0.08	-2	DLL1,EGFR,HES1,IKZF1
Collagen biosynthesis and modifying enzymes	1.38	0.0597	-2	P4HA1,P4HA2,PLOD1,SERPINH1
RHO GTPases Activate Formins	0.542	0.0288	-2	DYNLL1,NUDC,PPP2R5B,RHOB
Mitotic Metaphase and Anaphase	0	0.017	-2	DYNLL1,EMD,NUDC,PPP2R5B
Class I MHC mediated antigen processing and presentation	0.928	0.0293	-2.111	CALR,FBXL19,HECW2,HERC3,HSPA5,PJA1,SH3RF1,SIAH2,SPSB1,TLR1,UBE2G2
ATF6 (ATF6-alpha) activates chaperone genes	6.19	0.5	-2.236	CALR,DDIT3,HSP90B1,HSPA5,XBP1
Endoplasmic Reticulum Stress Pathway	4.36	0.238	-2.236	CALR,DDIT3,HSP90B1,HSPA5,XBP1
PD-1, PD-L1 cancer immunotherapy pathway	1.73	0.0561	-2.236	HLA-DMB,HLA-DOB,PIK3R3,PRKCQ,RASGRP1,TGFB2
Binding and Uptake of Ligands by Scavenger Receptors	1.17	0.0446	-2.236	CALR,HSP90AA1,HSP90B1,HSPH1,HYOU1
XBP1(S) activates chaperone genes	3.49	0.125	-2.449	DNAJB9,HYOU1,PDIA6,PPP2R5B,SYVN1,XBP1
BAG2 Signaling Pathway	3.6	0.0941	-2.828	CDKN1A,HSP90AA1,HSPA1A/HSPA1B,Hspa1b,HSPA2,HSPA4,HSPA5,HSPA8
CDX Gastrointestinal Cancer Signaling Pathway	1.35	0.0396	-2.828	BLM,DLL1,EFNB1,EGFR,FZD6,PIK3R3,TGFB2,TNFSF10
Cachexia Signaling Pathway	3.9	0.0516	-2.982	CEBPB,DDIT4,HSP90AA1,HSP90AB1,HSP90B1,HSPA1A/HSPA1B,Hspa1b,HSPA2,HSPA4,HSPA5,HSPA8,KLF15,MEF2C,PIK3R3,PRKCQ,S1PR1,TGFB2,TNFSF10,XBP1
Immunogenic Cell Death Signaling Pathway	5.85	0.122	-3.317	CALR,DDIT3,HSP90AA1,HSP90AB1,HSP90B1,HSPA1A/HSPA1B,Hspa1b,HSPA2,HSPA4,HSPA5,HSPA8
HSP90 chaperone cycle for steroid hormone receptors in the presence of ligand	9.27	0.218	-3.464	DNAJA1,DNAJA4,DNAJB1,DYNLL1,FKBP4,HSP90AA1,HSP90AB1,HSPA1A/HSPA1B,HSPA2,HSPA8,PTGES3,STIP1
Unfolded protein response	16.4	0.233	-3.606	CALR,CEBPB,DDIT3,DNAJA1,DNAJA4,DNAJB1,DNAJB2,DNAJB4,DNAJB9,HSP90B1,HSPA1A/HSPA1B,Hspa1b,HSPA2,HSPA4,HSPA5,HSPA8,HSPH1,INSIG1,PDIA6,SYVN1,XBP1
Chaperone Mediated Autophagy Signaling Pathway	0.33	0.0205	-3.606	DNAJB1,HSP90AA1,HSP90AB1,HSP90B1,HSPA1A/HSPA1B,Hspa1b,HSPA2,HSPA4,HSPA5,HSPA8,PIK3R3,PRR5L,STIP1
Cellular response to heat stress	15.7	0.216	-4.025	BAG3,CAMK2G,CRYAB,DEDD2,DNAJB1,FKBP4,HSP90AA1,HSP90AB1,HSPA1A/HSPA1B,HSPA2,HSPA4,HSPA4L,HSPA5,HSPA8,HSPB1,HSPB8,HSPH1,NUP210,PTGES3,SERPINH1,ST13

## Sheet: USRs
Upstream Regulator	Expr Log Ratio	Molecule Type	Predicted Activation State	Activation z-score	p-value of overlap	Target Molecules in Dataset	Mechanistic Network
Sch-23390		chemical drug	Activated	3.464	2.05e-11	Ahsa2,CRYAB,DDIT3,DNAJA1,DNAJB1,FAS,HERPUD1,HSPA5,HSPB1,HSPB8,PDIA4,ST13	97 (7)
SGPP2		phosphatase	Activated	3.302	5.48e-13	DNAJA1,DNAJA4,HSP90AA1,Hspa1b,HSPA4,HSPA4L,HSPA5,HSPA8,HSPB8,HSPH1,XBP1
IL12 (family)		group	Activated	2.913	4.94e-05	CXCR5,DDIT4,ETV5,GATA3,GIMAP4,IKZF3,IRF4,PTPRC,SELL,SERPINB1,TFRC,TNFSF10	228 (20)
gamma-secretase inhibitor compound E		chemical reagent	Activated	2.81	5.94e-08	FKBP4,HES1,HSP90AB1,HSPA4,HSPA8,HSPH1,RHOU,STIP1	170 (9)
Immunoglobulin		complex	Activated	2.753	1.68e-07	ABCA7,ACTA2,AHR,Ankrd50,ATIC,CALR,CCL17,CCR7,CDKN1A,CEBPB,CX3CR1,CXCL12,CXCR5,DDIT4,DGKA,ETV5,FAM107A,FAS,FOXJ1,GATA3,Gm4956,HSPD1,IFI16,IKZF1,IRF4,ITGA4,Ly6a (includes others),MAFF,MEF2C,Naip1 (includes others),PAX5,PDIA6,PIM3,PTPRC,RB1,S1PR1,SATB1,SELL,SERPINB1,SLC29A1,SLC6A6,SPHK1,ST6GAL1,TFRC,TNFRSF11A,TNFSF10,TRAF3IP3,TSC22D3,XBP1	258 (24)
EIF5A2		translation regulator	Activated	2.646	1.2e-05	CEBPB,DDIT3,HERPUD1,HSPA5,NEDD9,SDF2L1,XBP1
sirolimus		chemical drug	Activated	2.581	0.00498	ACTA2,CCR7,CDKN1A,CEBPB,CX3CR1,DDIT3,DDIT4,DES,FAS,GATA3,HSP90AA1,HSP90AB1,HSP90B1,HSPA4,HSPA5,HSPD1,ID1,IL16,PLAUR,SELL,SLC29A1,SLC6A6,XBP1	231 (20)
FREY1		other	Activated	2.449	9.37e-07	CALR,HSP90B1,HSPA2,HSPA5,HSPA8,PDIA6
TGS1		enzyme	Activated	2.449	8.19e-05	DDIT3,DNAJB9,HERPUD1,HSPA5,HYOU1,XBP1	108 (7)
LTBR		transmembrane receptor	Activated	2.449	0.000686	ACTA2,CNN1,CR2,CXCL12,PCDH17,POU2AF1	96 (10)
INHA		growth factor	Activated	2.433	0.0156	ACTA2,ACTG2,CNN1,EGFR,FGFR1,Tpm2
dactolisib		chemical drug	Activated	2.4	0.00161	CDKN1A,DDIT4,P4HA1,P4HA2,TGFA,TPBG	149 (7)
TBX2		transcription regulator	Activated	2.39	0.000891	CDKN1A,DDIT3,DNMT1,NCAPD2,SEPTIN10,TGFB2,TIPIN
PAX5	1.137	transcription regulator	Activated	2.385	3.87e-08	BLK,CD19,CD22,CD79A,CD79B,CR2,FCER2,GIMAP4,Ly6a (includes others),NEDD9,PAX5,POU2AF1,TNFRSF13C	14 (2)
ceapin-A7		chemical reagent	Activated	2.309	1.88e-15	CALR,CRELD2,DDIT3,HERPUD1,HSP90B1,HSPA5,HYOU1,MANF,PDIA4,PDIA6,SETX,STARD4
SCD		enzyme	Activated	2.272	0.0107	CEBPB,DDIT3,FAS,GATA3,HERPUD1,HSPA5,NR1H3,TGFA,XBP1
MUC1		other	Activated	2.244	0.00526	CYP2B6,DDIT3,DNAJB9,DNMT1,HSPA5,MYCN,PEG10,XBP1	197 (19)
UDP-D-glucose		chemical - endogenous mammalian	Activated	2.236	1.35e-08	CALR,HSP90B1,HSPA5,HYOU1,PDIA4
TNPO3		other	Activated	2.236	3.98e-06	CD19,CD79A,CD79B,PAX5,POU2AF1
IL7R		transmembrane receptor	Activated	2.219	1.74e-05	AHR,C1orf116,CCR7,CD19,CD79A,IKZF1,IRF4,PAX5,SELL,SLAMF6
DIO3		enzyme	Activated	2.219	0.23	CIRBP,ELF4,ITGA4,KLF9,SEMA7A
RPL22		translation regulator	Activated	2.213	3.98e-06	CDKN1A,DDIT3,DNAJB9,HSPA5,XBP1	85 (10)
NFKB2		transcription regulator	Activated	2.209	5.1e-09	CCR7,CD22,CD79A,CDKN1A,CR2,CXCL12,CXCR5,ETS1,FCER2,FLI1,Gvin1 (includes others),HLA-DMB,IRF4,MAT2A,PER2,POU2AF1,SELL,ST6GAL1	230 (17)
UBA1		enzyme	Activated	2.2	7.23e-05	DDIT3,HSP90B1,HSPA5,HSPA8,HSPB1	147 (7)
NFIC		transcription regulator	Activated	2.186	0.0145	ADAM12,CDKN1A,DDIT3,HSP90AA1,HSPA5,RASSF9,XBP1
ETV5	0.222	transcription regulator	Activated	2.183	0.0719	CDKN1A,CXCL12,ETV5,PLAUR,TINAGL1
maprotiline		chemical drug	Activated	2.177	9.62e-07	CALR,DDIT3,DNAJB9,HSPA5,XBP1	165 (11)
IL22		cytokine	Activated	2.177	0.0709	ACTA2,CCL17,CXCL12,HSP90AB1,HSPA5,HSPB1
ibrutinib		chemical drug	Activated	2.138	0.00848	FAS,HES1,HSPD1,HSPE1,ITGA4,LPAR6,MAP3K6,SELL	205 (15)
CHROMR		other	Activated	2.121	0.00848	CDKN1A,DDIT4,IFI16,MAFF,PIM3,SPSB1,TNFSF10,TRIM5
CST5		other	Activated	2.121	0.152	ABLIM1,ARHGAP29,CAMK2G,DNAJB4,EVA1C,MEF2C,SOX4,TSPAN5
FBXW7		enzyme	Activated	2.111	4.24e-06	CARD11,DDIT3,DNAJA1,GATA3,HSPA8,HSPB1,HSPE1,HSPH1,RHOB,STIP1,TGFB2	212 (18)
PTEN		phosphatase	Activated	2.06	0.00495	ACTA2,ADAMTS9,CCR7,CDKN1A,CEBPB,CX3CR1,CXCR5,EGFR,ETS1,FAS,FGFR1,FZD6,GATA3,HSPA1A/HSPA1B,Ly6a (includes others),MAT2A,Naip1 (includes others),PLOD1,PTPRC,RB1,SELL,SNX3,SOX4,TGFA,TNFSF10,TSC22D3	235 (20)
CpG ODN 2395		chemical reagent	Activated	2	0.00057	FCER2,FLI1,TNFRSF13B,TNFRSF13C	84 (9)
LATS		group	Activated	2	0.00153	ACTA2,ANKRD1,CNN1,GATA3
PAX5-ELN		fusion gene/product	Activated	2	0.00782	CARD6,Ly6a (includes others),PLK2,SEMA6D
RNF20		enzyme	Activated	2	0.0102	CDKN1A,GLP1R,MEF2C,RHOB,RIPOR2
amlexanox		chemical drug	Activated	2	0.0355	CLEC10A,CNN1,EGFR,OSR1
ELOVL3		enzyme	Activated	2	0.0446	CYP2B6,IFI16,PMVK,Skint3 (includes others)
TIA1		other	Activated	2	0.0662	FGFR1,FOXJ1,PEG10,PER2
daidzein		chemical drug	Activated	2	0.116	FCMR,MAP4K1,RASGRP1,SIGLEC10
Mek		group		1.998	3.43e-05	A4GALT,B3GNT5,CDKN1A,CRYAB,DNMT1,ETS1,ETV5,FGFR1,HSPB1,ID1,MAFF,MS4A1,MST1R,NR1H3,NUP210,SEMA4C,ST6GAL1,Tpm2,UNC5B	228 (20)
SESN2		enzyme		1.994	0.00057	ACTA2,DDIT3,DES,HSPA5	187 (22)
FMR1		translation regulator		1.987	0.456	BAG3,FXR1,MRPS6,RAB3A,SLC29A1
SEL1L		other		1.981	0.00057	DDIT3,HERPUD1,HSPA5,XBP1	135 (11)
AKT3		kinase		1.98	0.00326	ETS1,HSPD1,HSPE1,SEMA6D
MEF2D		transcription regulator		1.98	0.0548	BLK,IKZF1,IRF4,TGFB2
REL		transcription regulator		1.977	0.00261	AHR,ARFGAP3,CDKN1A,CR2,ETV5,FAS,FCER2,IRF4,PLK2,TNFRSF13B,TNFRSF13C,TNFSF10	208 (18)
SELENOS		other		1.97	0.000468	CEBPB,DDIT3,HSPA5,XBP1	175 (14)
SYVN1	-0.366	transporter		1.97	0.000653	AHR,AMOTL2,FAS,HSPB1,PTPRJ,SETX,SLC6A6,SYVN1,TFRC,TNFRSF13C
LYN		kinase		1.969	0.000829	CD19,CD22,CDKN1A,CR2,CXCR5,ETS1,IL5RA,SPHK1	150 (20)
CNGA3		ion channel		1.969	0.00153	CALR,CEBPB,DDIT3,HSPA5	21 (3)
METTL14		enzyme		1.969	0.00405	DDB2,EGFR,PDIA4,XBP1	167 (7)
SMARCC1		transcription regulator		1.964	0.00228	CD79A,CD79B,CDKN1A,PAX5
bisindolylmaleimide I		chemical drug		1.933	0.00728	CDKN1A,EGFR,HSP90AB1,HSPA5,MAT2A,S1PR1,TNFSF10	238 (22)
tyrphostin AG 1478		chemical drug		1.927	0.0592	CCL17,CDKN1A,EGFR,SPHK1
N-acetyl-L-cysteine		chemical drug		1.91	0.0276	ACTA2,CDKN1A,CXCL12,DDIT3,DDIT4,FAS,HSPA5,ITGA4,PLAUR,RHOB
molybdenum disulfide		chemical reagent		1.89	0.0168	ACTA2,ACTG2,CNN1,CRYAB,LIMS2,TEK,TINAGL1
S100A9		other		1.89	0.0442	DDIT4,ETV5,FAS,FBLIM1,KLF15,MYCT1,PER1
S100A8		other		1.89	0.0608	DDIT4,ETV5,FAS,FBLIM1,KLF15,MYCT1,PER1
KDM5A		transcription regulator		1.89	0.0774	ACTC1,AHSA1,ANKRD1,GCC2,MRPL53,TNNT1,Tpm2
alvocidib		chemical drug		1.871	0.00601	CDKN1A,DDIT3,EGFR,RB1	224 (22)
imatinib		chemical drug		1.863	1.21e-05	CALR,CDKN1A,CEBPB,CXCL12,DDIT3,DEDD2,ETV5,HSP90AB1,HSP90B1,HSPA2,HSPA5,HSPA8,HSPE1,HYOU1,ID1,IRF4,PDIA4,PDIA6,TFRC,YWHAG	244 (20)
26S proteasome		complex		1.859	0.000621	AHR,BAG3,CDKN1A,DDIT3,EGFR,HSPB8,RB1,S1PR1,TNFSF10,UBFD1	226 (19)
EBF1		transcription regulator		1.837	0.000408	CD19,CD79A,CD79B,CEBPB,CXCL12,FCER2,GATA3,Ly6a (includes others),PAX5,PIK3R3,PTPRC	158 (14)
CREBZF		transcription regulator		1.832	4.22e-10	CEBPB,DDIT3,DNAJB9,HERPUD1,HSPA1A/HSPA1B,HSPA5,INSIG1,TNFRSF13C,XBP1	147 (12)
SOX11		transcription regulator		1.829	0.00166	CACYBP,CD19,FAS,FCMR,HS3ST1,HSPD1,IKZF3,ITGA4,MS4A1,PAX5
miR-16-5p (and other miRNAs w/seed AGCAGCA)		mature microRNA		1.809	0.13	CHORDC1,DNAJB4,EGFR,FGFR1,HSP90B1,HSPA1A/HSPA1B,PCDH17
ERG		transcription regulator		1.807	7.19e-06	ARHGAP4,ATOH8,CBR4,DOCK2,ETS1,FLNC,HERPUD1,IFI16,MAT2A,MTHFD1L,MYCN,MYO5A,NEDD9,NXPE4,ORAI2,PIERCE1,PLAUR,POU2AF1,RALGPS2,SH3RF1,SOX4,ST6GAL1,TSC22D3	78 (3)
TPH1		enzyme		1.772	5.57e-08	ARRDC3,FCMR,GIMAP4,Gvin1 (includes others),HSPA1A/HSPA1B,HSPA8,IFI16,MAP4K1,PRICKLE1,SLAMF1,SLAMF6,TRIM5
phosphate		chemical - endogenous mammalian		1.746	0.00501	ACTA2,CNN1,ETV5,HSPA5,SDF2L1,Tpm2,XRN2	88 (7)
GLI1		transcription regulator		1.734	2.34e-09	ACTA2,ARHGAP29,C1orf116,CDK19,CDKN1A,CNTRL,CSRNP1,DNMT1,EGFR,ETV5,FAS,HES1,ID1,INSIG1,IRF2BPL,JDP2,KLF9,MAFF,MEF2C,MRPS6,MST1R,MYCN,PCDH18,PLAUR,PLOD1,PRICKLE1,RHOB,RHOU,SOX13,SOX4,TGFB2,TNNT1,TRIP10,TSC22D1	164 (14)
BRD4		kinase		1.719	8.32e-07	ABLIM1,ACTA2,CDKN1A,CXCR5,DDIT3,GFPT2,IRF4,ITGA4,MAP3K1,MAP4K1,MTHFD1L,MYCN,NUP210,RREB1,TGFA,XBP1	212 (16)
Ubiquitin		group		1.706	3.76e-09	CRYAB,DDIT3,HSP90AA1,HSP90B1,HSPA4,HSPA5,HSPD1,POU2AF1,TNFSF10	203 (17)
SIX1		transcription regulator		1.706	0.000147	ABLIM1,ACTC1,ATP2A1,CDKN1A,CRYAB,DES,GATA3,HSPB8,MEF2C,TNNT1	139 (13)
Pam3-Cys-Ser-Lys4		chemical reagent		1.686	0.000373	CCL17,CCR7,DDIT4,IFI16,IRF4,ITGA4,PAX5,SOX4,TGFB2,TLR1,TNFRSF11A,TNFRSF13C,XBP1	222 (21)
APC		enzyme		1.682	0.0358	CDKN1A,CXCL12,DDIT3,EGFR,FOXJ1,HES1,ID1,RHOB
RGS2		enzyme		1.667	0.000105	CXCL12,FBLIM1,HSP90B1,MAGED1,MANF,PDIA4,SDF2L1,SNX3,ST6GAL1
COPS5		transcription regulator		1.667	0.0418	CDKN1A,DDIT4,H2AC25,HSPA4L,POLE4,RB1,RFC1,SPHK1,TFRC
bexarotene		chemical drug		1.635	4.92e-06	ADD3,AMOTL2,DDIT4,EGFR,HERPUD1,ID1,MAFF,NTRK2,PER2,PLAUR,SIAH2,TGFA,TGFB2,TSC22D3,XBP1	185 (7)
BMS-690514		chemical drug		1.633	3.06e-05	DDIT3,HSP90AA1,HSPA4,HSPA8,HSPE1,HSPH1
RCN3		other		1.633	0.000374	CALR,DDIT3,HSPA5,NTRK2,SOX13,XBP1
BNIP3L		other		1.633	0.000902	CD19,CD22,CD79B,IL16,MAP4K1,TFRC
IFITM3		other		1.633	0.00217	CLEC14A,DLL1,HYAL2,RGCC,S1PR1,SPHK1
PDK1		kinase		1.633	0.00233	ACTA2,CARD11,CXCR5,PIK3R3,PRKCQ,SLAMF1
THZ531		chemical drug		1.633	0.0436	ARHGEF3,C1orf116,EGFR,GFPT2,RILPL1,ZHX2
PIWIL4		other		1.633	0.0476	FYB1,MEF2C,NEDD9,SLC14A1,TLR1,TSC22D1
NR1H4		ligand-dependent nuclear receptor		1.622	0.0219	ACTA2,ANKRD1,APOC2,CEBPB,CYP2B6,DDIT3,FAS,HSPA5,S1PR1,SEMA7A
CD28		transmembrane receptor		1.575	0.000172	AHR,DGKA,FYB1,GATA3,HSPA1A/HSPA1B,HSPA8,IRF4,ITGA4,MBD1,ORAI2,PTPRJ,RGCC,RYK,SLC5A3,TFRC,TNFRSF11A,TNFSF10,TSC22D1	174 (18)
HEY2		transcription regulator		1.545	0.00122	ACTA2,ANKRD1,CNN1,KCNJ2,TBX5	108 (7)
CALR	-0.361	transcription regulator		1.526	0.00264	CALR,CDKN1A,DDIT3,HSPA5,MEF2C	181 (23)
ITK		kinase		1.51	0.000252	AHR,ARL4D,CX3CR1,FAS,GATA3,LPAR6,Ly6a (includes others),TNFSF10	172 (17)
PP2/AG1879 tyrosine kinase inhibitor		chemical drug		1.476	0.0322	CDKN1A,EGFR,ID1,PER1,PTPRJ
ALOX5		enzyme		1.474	0.0198	CDKN1A,CNN1,CRYAB,DDIT4,DES,HSP90AA1,HSPA1A/HSPA1B,LIMS2,MAP2K6,PMVK,RIPOR2,SLC14A1,ST6GAL1,TGFB2
diphenyleneiodonium		chemical reagent		1.467	0.0201	ACTA2,DDIT3,EGFR,HSPA5,SELL
tretinoin		chemical drug		1.461	4.89e-14	ABLIM1,ACTC1,ADD3,AHR,ALAS1,APBB1IP,ARHGAP29,ATOH8,BAG3,CALR,CDKN1A,CEBPB,CSRNP1,CX3CR1,CXCR5,CYP2B6,DACT2,DDB2,DDIT3,DES,DLL1,DNMT1,DYNLL1,EFNB1,EGFR,ELF4,ETS1,FGFR1,FLI1,FUBP3,GATA3,GIMAP6,HES1,HLA-DMB,HS3ST1,HSP90AA1,HSPA2,HSPB1,HSPB8,HSPD1,ID1,IFI16,IKZF1,IL16,IRF4,ITGA4,KCNJ2,KLF15,KLF9,Ly6a (includes others),MAP3K1,MEF2C,MS4A1,MYCN,NTRK2,P4HA2,PDE1B,PEG10,PLAUR,PLK2,PPP2R5B,PTPRC,RB1,RBM14,…	266 (21)
Fus	0.237	transcription regulator		1.432	0.00202	Fus,H2BC10,HSP90B1,HSPA4,HSPA4L,HSPA5
Am 580		chemical reagent		1.432	0.00339	CXCR5,HES1,MYCN,NTRK2,PMVK
THRB		ligand-dependent nuclear receptor		1.432	0.00612	CCL17,CLEC10A,EGFR,FGFR1,FZD6,H2BC10,H3C1,HLA-DMB,ID1,KLF9,NR1H3,PER1,TNFSF10	207 (18)
MIF		cytokine		1.418	0.025	ACTA2,CD84,CEBPB,IL16,ITGA4,MYCN,NR1H3
ST1926		chemical drug		1.414	0.0117	CCT3,CCT6A,CDKN1A,CEBPB,DYNLL1,HSP90AA1,SOX4,ST13
ERBB3		kinase		1.414	0.0215	ACTA2,AMOTL2,CDKN1A,CXCL12,EGFR,ETV5
SERPINE1		other		1.408	0.012	ACTA2,ANKRD1,CALR,CDKN1A,MAP3K1,PLAUR
IL2		cytokine		1.403	7.27e-16	AHR,ARHGAP25,ARHGEF3,CARD6,CCL17,CCR7,CDKN1A,CSRNP1,CX3CR1,CXCL12,CXCR5,CYP2B6,DDIT4,ETS1,FAS,FCMR,FGFR1,GATA3,Gm4956,HHEX,HSP90B1,HSPA1A/HSPA1B,HSPA5,HSPD1,IFI16,IKZF3,INSIG1,IRAG2,IRF4,ITGA4,Ly6a (includes others),MAP2K6,PAX5,PIK3R3,PRKD2,PTPN7,PTPRC,PTPRJ,RGCC,RHOB,RREB1,SATB1,SELL,Sik1,SLAMF1,STARD4,STIP1,TFRC,TNFRSF11A,TNFRSF13B,TNFRSF13C,TNFSF10,XBP1	236 (20)
AIP		transcription regulator		1.4	0.00429	AHR,CX3CR1,PDE1B,RASGRP1,S1PR1
zeaxanthin dipalmitate		chemical - endogenous non-mammalian		1.387	3.74e-06	ADAMTSL4,AHR,CCDC117,Clec2d (includes others),CSRNP1,DNAJB1,GFPT2,HES1,Hspa1b,MAFF,MAP3K1,SLC14A1,TCIM
Brd4		kinase		1.387	0.0177	ACTA2,GPR174,GPR18,POLE4,SELL,TNFSF10
FFAR3		G-protein coupled receptor		1.387	0.023	BCL11A,CCR7,HLA-DMB,KLF15,P4HA2
COL18A1		other		1.387	0.0262	DDIT4,EGFR,ETS1,FGFR1,ID1
GABA		chemical - endogenous mammalian		1.387	0.0343	ALAS1,DNAJA1,HERC3,HERPUD1,HSPA5,HYOU1,MAGED1,NTRK2,P4HA1,PDIA4,PDIA6,PIK3R3,PRDX6,PRICKLE1
GATA2		transcription regulator		1.373	0.00375	CDKN1A,CXCL12,DLL1,ETS1,FCRLA,GATA3,GRAP2,HHEX,IKZF1,IL16,Ly6a (includes others),MEF2C,PIERCE1,PLK2,SPN,TFRC,TSPAN32	157 (7)
AHR	0.498	ligand-dependent nuclear receptor		1.361	4.86e-06	A4GALT,ACTA2,ATOH8,CARD11,CCR7,CD84,CDKN1A,CRYAB,CX3CR1,CYP2B6,DACT2,DNAJB1,EGFR,FAS,FGFR1,GRAP2,HES1,HSP90AA1,HSPA5,HSPH1,IKZF3,IRF4,NEDD9,PJA1,PRKCQ,RASGRP1,SLAMF1,SLAMF6,TGFB2	243 (22)
CGA		other		1.343	1.06e-09	BHLHA15,CRELD2,DDIT3,DNAJB9,ETV5,FKBP4,HERPUD1,HSP90B1,HSPA5,HYOU1,ID1,KLF9,PDIA4,PDIA6,SDF2L1	147 (12)
LIPE		enzyme		1.342	0.000131	ANKRD1,CEBPB,DDIT3,HSPA1A/HSPA1B,HSPA5,MEF2C,PER1,RB1,ST8SIA4,TGFB2,YWHAG	179 (20)
infliximab		biologic drug		1.342	0.0121	ACTA2,CCL17,DDIT4,SLAMF1,SPHK1
FGF21		growth factor		1.342	0.0174	DDIT3,FAS,FGFR1,HSPA5,XBP1
TMBIM6		other		1.338	2.81e-05	DDIT3,DNAJB9,HERPUD1,HSPA5,XBP1	130 (13)
TSC2		other		1.331	0.0153	CDKN1A,CRYAB,CXCL12,DDIT3,FAM107A,HSPA5,HSPB1,SLC14A1
SPHK1	-0.344	kinase		1.329	0.000753	ACTA2,CCL17,CDKN1A,DDIT3,MAP2K6,SPHK1	214 (20)
SOX4	0.401	transcription regulator		1.311	0.00659	B3GNT5,BLK,CXCL12,E130308A19Rik,Ly6a (includes others),MAGED1,RNF144A,SELL,SNN,ST6GAL1
CSF2		cytokine		1.306	4.76e-07	ACTA2,CARD11,CARD6,CCL17,CCR7,CDKN1A,CX3CR1,DDIT3,FAS,HSPD1,HSPH1,IL16,IL5RA,IRF4,ITGA4,MAT2A,NCAPD2,NR1H3,PDE1B,PIM3,PLAUR,RB1,RECQL4,RGCC,RIPOR2,SPHK1,TLR1,TNFRSF11A,XBP1	240 (20)
SIRT3		enzyme		1.283	0.00307	ACTA2,DDIT3,FAS,HSPA5,TFRC,XBP1	220 (20)
STEAP3		transporter		1.265	9.73e-08	CEBPB,HSPA8,KLF15,NEDD9,P4HA1,RGCC,S1PR1,SORBS3,TFRC,TGFB2
GATA1		transcription regulator		1.257	3.83e-06	ARHGAP4,CALR,CBFA2T3,CDKN1A,ETS1,FLI1,FYB1,GATA3,HHEX,IKZF1,IKZF3,JDP2,MAGED1,MS4A1,MYCN,PRDM8,SATB1,TEK,TFRC	85 (8)
TEAD4		transcription regulator		1.254	3.08e-06	ACTA2,AMOTL2,CBFA2T3,CDKN1A,DES,EGFR,FGFR1,FIBIN,GATA3,PCDH18,PLK2,RB1	208 (15)
PD98059		chemical - kinase inhibitor		1.226	4.43e-07	ACTA2,ANKRD1,ATP2A1,CD37,CDKN1A,CEBPB,DDIT3,DES,DNMT1,EGFR,ETS1,FAS,HSPA5,HYOU1,INSIG1,ITGA4,KLF15,MAT2A,MYCN,PER1,PLAUR,RB1,SEC14L2,SELL,ST6GAL1,TEAD2,TNFRSF11A,TNFRSF13B,TSC22D1,TSC22D3,XBP1	223 (16)
carbon monoxide		chemical - endogenous mammalian		1.223	0.00615	CDKN1A,CXCL12,DDIT3,PLAUR,XBP1	190 (18)
BCL6		transcription regulator		1.221	0.000212	CCDC122,CCR7,CD19,CD79B,CDKN1A,CLEC10A,CXCR5,FAS,FCER2,FCRL1,GATA3,IRF4,Ly6a (includes others),XBP1	172 (19)
cetuximab		biologic drug		1.206	0.000305	EGFR,HSPB1,PLAUR,XBP1	89 (7)
IFN Beta		group		1.202	0.00191	CCR7,CD22,CD79A,CDKN1A,CEBPB,FCRL1,HAAO,IFI16,INSIG1,RALGPS2,SPHK1,TNFSF10,TRIM5	217 (21)
ATP2B2		transporter		1.195	1.93e-05	CALR,CDKN1A,DDIT3,FLNC,HSPA5,PIERCE1,XBP1	149 (11)
ACOX1		enzyme		1.195	0.0199	CDKN1A,CXCL12,DDIT3,EGFR,HSPA5,NR1H3,XBP1
EWSR1-FLI1		fusion gene/product		1.195	0.0274	CDKN1A,FIBIN,ID1,PCDH18,S1PR1
bilirubin		chemical - endogenous mammalian		1.188	0.00228	CYP2B6,DDIT3,HSPA5,XBP1	114 (13)
PSEN1		peptidase		1.185	0.00221	CX3CR1,CYFIP2,DLL1,EGFR,Fus,HES1,HSP90AA1,HSPA5,HSPA8,HSPD1,HSPE1,IRF4,KCNAB2,MTHFD1L,PRDX6,STIP1,Tpm2	210 (18)
AKT2		kinase		1.176	0.00615	ACTA2,CDKN1A,CEBPB,MYCN,SEMA6D	185 (18)
cycloheximide		chemical reagent		1.173	0.000215	ACTC1,AHR,APBB1IP,CALR,CDKN1A,CEBPB,CYP2B6,DDIT4,EGFR,FAS,FGFR1,HSPA8,MYCN,NR1H3,PLAUR,RHOB,TGFA,TNFSF10,TRA2A	236 (19)
LONP1		peptidase		1.172	0.022	EARS2,HSPB1,HSPD1,HSPE1,MTERF2
PRKCA		kinase		1.16	0.000201	BCL11A,CDKN1A,ETS1,HES1,HSPA1A/HSPA1B,ID1,INSIG1,PEG10,RB1,TGFB2	222 (21)
GnRH analog		biologic drug		1.155	0.0249	CALR,DYNLL1,FAS,HSP90AB1,HSPA2,HYAL2,NTRK2,PIK3R3,RYK,SNX3,TPBG,TUBGCP2
GPX1		enzyme		1.154	0.00287	ACTA2,FAS,Hspa1b,PRDX6,TNFSF10	99 (9)
verteporfin		chemical drug		1.154	0.0235	ACTA2,CDKN1A,EGFR,TGFB2
CD44		other		1.149	2.07e-05	ACTA2,CALR,CCR7,CDKN1A,CX3CR1,DDIT3,DNMT1,FAS,FKBP4,HSP90AB1,ITGA4,LIMS2,Ly6a (includes others),SELL,TNFRSF11A,Tpm2	221 (20)
E2F1		transcription regulator		1.141	0.000334	ARHGAP4,CALR,CCT4,CDKN1A,CRYAB,DDB2,DDIT3,DNMT1,FAS,FGFR1,GLP1R,GRAMD4,HES1,HSP90B1,Hspa1b,HSPA8,HSPD1,HSPE1,MYCN,NUDC,PLK2,RB1,SMC4	212 (18)
SAHM1		chemical reagent		1.134	1.41e-05	ABLIM1,CR2,DDIT4,HES1,ID1,P4HA1,RHOU
uranyl nitrate		chemical toxicant		1.134	0.00477	Clec2d (includes others),CYP2B6,EPB41L4A,HSPA8,HSPD1,PIM3,TXNL4A
SND1		enzyme		1.134	0.00692	ATOH8,ID1,IFI16,NXPE4,ORAI2,PIERCE1,POU2AF1,SOX4,ST6GAL1	84 (6)
TMPRSS2-ERG		fusion gene/product		1.134	0.0111	CARD6,CEBPB,DDIT3,DDIT4,DNAJA4,ID1,KLF9
SKIL		transcription regulator		1.133	0.00136	ACTA2,ADAM12,CDKN1A,CXCL12,WDR37	176 (12)
MTA3		transcription regulator		1.131	0.00153	ACTC1,CD19,CD79B,XBP1
Hsp90 (family)		group		1.131	0.00186	AHR,BAG3,CDKN1A,DNAJB1,EGFR,HSPA1A/HSPA1B,ZFAND2A	228 (22)
STAT6 dimer		complex		1.131	0.00658	CCL17,FAS,GATA3,IRF4
GRN		growth factor		1.131	0.0149	ABCA7,CD84,CX3CR1,DDIT3,DNAJB9,ETV5,MEF2C,RHOB,XBP1
DICER1		enzyme		1.121	0.00261	ARID3B,CDKN1A,DES,DYNLL1,HES1,HSP90AB1,ITGA4,NR6A1,PRKCQ,RASGRP1,RGCC,S1PR1,SPN,TEK,TGFB2,TNNT1	108 (7)
IL1		group		1.1	0.0175	AHR,CCR7,CDKN1A,CYP2B6,EGFR,FAS,IL5RA,IRF4,MAP2K6,NR1H3,SELL,SPHK1,TNFSF10
FASN		enzyme		1.091	0.0446	ACTA2,AMOTL2,DDIT3,DDIT4
SB203580		chemical drug		1.079	0.00157	ACTA2,ADAMTS9,AMOTL2,CCL17,CDKN1A,CEBPB,CRYAB,CX3CR1,DDIT3,FAS,FCER2,FYB1,HSPA5,ITGA4,MAP2K6,MAT2A,P4HA1,PLAUR,TGFB2,TNFSF10	229 (17)
Y 27632		chemical drug		1.069	0.00779	ACTA2,AMOTL2,ANKRD1,CDKN1A,CEBPB,MYCN	228 (21)
POLR2M		other		1.067	0.00114	CDKN1A,DDIT4,FAS,PLK2
PRKCQ	0.352	kinase		1.067	0.00547	CDKN1A,GATA3,PRKCQ,RB1	168 (19)
TRIB3		kinase		1.067	0.00996	DDIT3,DDIT4,HERPUD1,ID1	117 (13)
CLU		other		1.067	0.0222	CDKN1A,HSPA1A/HSPA1B,Hspa1b,HSPA5
HDAC5		transcription regulator		1.067	0.0251	ACTA2,CDKN1A,HES1,MEF2C,MYCN
VCAN		other		1.066	0.00122	ADAMTS9,CDKN1A,CEBPB,CXCL12,EGFR,FAS,HYAL2,MEF2C,ST6GAL1,TGFA	215 (19)
entinostat		chemical drug		1.059	0.00999	CDKN1A,EGFR,IRF4,RB1,TNFSF10,XBP1	211 (19)
BCR (complex)		complex		1.057	5.44e-11	APBB1IP,BANK1,CALR,CCR7,CD22,CDKN1A,CXCR5,FAM107B,FAS,FCER2,FCMR,FCRL1,HSP90B1,HSPA5,HSPD1,HSPE1,IRF4,ITGA4,KLF9,KSR1,POU2AF1,S1PR1,SELL,SIGLEC10,TNFRSF13B,TNFRSF13C,XBP1	170 (22)
CD40LG		cytokine		1.054	2.42e-07	A4GALT,AHR,CCL17,CCR7,CDKN1A,EGFR,FAS,FCER2,HSP90AA1,HSPA1A/HSPA1B,IRF4,ITGA4,PLAUR,PMVK,PTPN7,RB1,SELL,SLAMF1,SLC29A1,STK4,TFRC,TNFRSF11A,TNFRSF13B,TNFRSF13C,TNFSF10	181 (21)
ESRRB		transcription regulator		1.033	0.00201	CDKN1A,Hspa1b,MEF2C,POLE4,SLC6A6	110 (6)
SP600125		chemical drug		1.031	1.82e-05	ACTA2,ADAMTS9,CCDC117,CDKN1A,CEBPB,DDIT3,DDIT4,DNMT1,FAS,FLRT3,H2BC10,HSPA5,NEDD9,P4HA2,PER1,PLK2,RB1,SERPINH1,SH3RF1,SPHK1	229 (24)
ionomycin		chemical reagent		1.021	1.11e-08	DDIT3,DGKA,DNMT1,ETS1,FAS,FCER2,GATA3,HSPA4,HSPA5,IKZF1,IRF4,KCNJ2,PAX5,POU2AF1,PTPRJ,Sik1,SLAMF1,SLC6A6,TNFSF10	233 (20)
AICAR		chemical - endogenous mammalian		1.01	0.000536	ACTA2,CDKN1A,CEBPB,CYP2B6,DDIT3,EGFR,GATA3,HSPA5,HYOU1	250 (25)
MED1		transcription regulator		1	1.09e-07	BCL11A,CD79A,CD79B,CDKN1A,CREB5,CYP2B6,GFPT2,HECW2,IKZF1,IRF4,MEF2C,MYCN,POLE4,POU2AF1,PRR5L,SEPTIN6,TET2,TNNT1,XBP1	27 (2)
SLC13A1		transporter		1	5.89e-05	HLA-DMB,HSPA5,HSPA8,HSPB1,INSIG1,KLF9,SDF2L1,ST13,XBP1	90 (7)
CD2		transmembrane receptor		1	0.00122	CCR7,FAS,PTPRC,RB1,SELL	209 (21)
LLGL2		other		1	0.00228	AMOTL2,ANKRD1,ETV5,TGFB2
TEAD3		transcription regulator		1	0.00287	ACTA2,AMOTL2,DES,FIBIN,PCDH18
ZC3HAV1		other		1	0.00291	DDIT3,HSPA8,IFI16,XBP1
CCAR2		peptidase		1	0.00601	CAMK2G,CREB5,DDB2,GLP1R
PAK2		kinase		1	0.00601	ETS1,ID1,IFI16,PLAUR	219 (15)
stallimycin		biologic drug		1	0.0108	IFI16,IRF4,TGFA,TNFSF10
TOB1		transcription regulator		1	0.0125	AMOTL2,BANP,CDKN1A,SCN3B
ammonium		chemical - endogenous mammalian		1	0.0133	ACTA2,AHSA1,CCT6A,DYNLL1,FLNC,HSPE1,KLF15,ST13,STBD1
Srgn		other		1	0.0134	BANP,FCMR,POU2AF1,TBC1D10C
TIMP1		cytokine		1	0.0143	A4GALT,CDKN1A,FCER2,PLAUR
ITGB2		transmembrane receptor		1	0.0163	ACTA2,GATA3,HES1,ITGA4
bromodeoxyuridine		chemical drug		1	0.0174	IFI16,IRF4,TGFA,TNFSF10
MFAP5		other		1	0.0185	CRELD2,CYS1,HSPE1,SDF2L1
PF543		chemical drug		1	0.0185	ACTA2,CLEC4M,CNN1,TLR1
salirasib		chemical drug		1	0.0197	CYP2B6,P4HA1,PLOD1,TGFA
staurosporine		chemical drug		1	0.0308	CDKN1A,EGFR,FAS,NEDD9,S1PR1,SELL
TOX		transcription regulator		1	0.0373	AHR,BLM,CCR7,S1PR1
ATG5		other		1	0.0404	CLEC10A,CYP2B6,DYNLL1,HSPA5,MAP2K6
EML4-ALK		fusion gene/product		1	0.0404	CDKN1A,EGFR,IRF4,RHOB,SERPINB1
mir-133		microRNA		1	0.0446	CNN1,DNMT1,KLF15,TNFSF10
VEGFA		growth factor		0.99	3.14e-05	ACTA2,ALAS1,BTLA,CDKN1A,CXCL12,DLL1,ETS1,ETV5,FGFR1,HES1,HSPA5,ID1,ITGA4,MEF2C,MYCN,TEK,TLR1,UNC5B	213 (17)
RB1	0.337	transcription regulator		0.97	0.000203	ACTC1,BLM,CDKN1A,CNOT6L,DDB2,DDIT3,DNMT1,FAS,FZD6,HES1,ID1,IL16,MEF2C,MRPL53,PEG10,PER1,PIERCE1,RB1,RECQL4,RHOB,TGFB2,TNNT1,Tpm2	222 (20)
PF4		cytokine		0.97	0.00503	ACTA2,CDKN1A,CNN1,FLI1,MYCN,SPHK1	152 (19)
4-(2-aminoethyl)benzenesulfonylfluoride		chemical - protease inhibitor		0.958	0.00497	CDKN1A,DDIT3,HSPA5,SPN	209 (18)
FOXP1		transcription regulator		0.958	0.00782	CDKN1A,IRF4,MEF2C,XBP1
HES1	-0.302	transcription regulator		0.951	0.0339	CDKN1A,DLL1,HES1,PAX5
ZBTB16		transcription regulator		0.941	8.19e-05	CDKN1A,Ctla2a/Ctla2b,DNMT1,EARS2,GATA3,Ly6a (includes others),PAX5,PIK3R3,SATB1,SELL,SLAMF6,SOX13,TSC22D1,TSC22D3	92 (7)
SPI1		transcription regulator		0.931	4.86e-06	ACTA2,BCL11A,CCL17,CCR7,CD19,CD79A,CD79B,CDKN1A,FLI1,HES1,HSPA8,Iglv2,IKZF1,IRF4,ITGA4,JDP2,MEF2C,MS4A1,PTPRC,TNFSF10	168 (20)
GLI3		transcription regulator		0.928	0.0199	ACTA2,DLL1,MYCN,OSR1,PAX5,TGFB2
TNFRSF1B		transmembrane receptor		0.928	0.0241	CXCL12,FAS,MAP3K1,SELL,TGFA,TNFRSF11A
EP300		transcription regulator		0.927	4.17e-08	ACTA2,ADAM12,ARHGEF3,BANK1,CARD6,CCR7,CD19,CDKN1A,DNAJB4,DNMT1,GATA3,GIMAP4,GLCCI1,GPR18,H2AC25,HSP90AB1,ID1,MEF2C,PLEKHF1,POLE4,RB1,SLAMF1,SLAMF6,SPHK1,SPSB1,ST6GAL1,TGFA,TGFB2,XBP1	254 (22)
CD24		other		0.927	0.00432	ADD3,CDKN1A,FXR1,HSPB8,N4BP3,SMC4,SPHK1
POU2AF1	0.672	transcription regulator		0.923	5.12e-06	BTLA,CD79A,CD79B,Clec2d (includes others),CXCR5,GATA3,IRF4,PAX5,POU2AF1,RIPOR2,SOX4,TNFRSF13C	133 (12)
FOXO1		transcription regulator		0.922	4.55e-07	ACTA2,ALAS1,BANK1,CCR7,CD79B,CDKN1A,DDIT4,FAS,GFPT2,HSP90AB1,HSPA5,HSPD1,HYOU1,IKZF1,MYCN,PAX5,PTPRC,RIPOR2,S1PR1,SELL,SEMA6D,SERPINB1,SOX4,TNFRSF11A,TNFSF10,TNNT1	232 (24)
SNCA		enzyme		0.905	0.000306	ARFGAP3,CCR7,CD22,DDIT3,DNAJB9,EGFR,FAM107A,GRAMD1B,HES1,HPCAL4,HSP90B1,Hspa1b,HSPA5,MICAL1,PLAUR,RAB3A,SERPINB1,STARD4,TSC22D3,UBE2G2,YWHAG	231 (19)
APLN		other		0.898	0.0485	ACTA2,FGFR1,SPN,TEK
calphostin C		chemical drug		0.882	0.000311	ACTA2,CDKN1A,ETS1,HSP90B1,HSPA5,PDIA4,S1PR1	236 (22)
POU2F2		transcription regulator		0.87	1.45e-05	BANK1,BTLA,CD22,CD79B,CXCR5,FCRL1,IL5RA,MS4A1,TGFA,XBP1	19 (2)
ID2		transcription regulator		0.856	2.81e-14	ACTA2,CBFA2T3,CCR7,CD19,CD79A,CDKN1A,CEBPB,CXCR5,DGKA,DLL1,EGFR,FAS,GATA3,IFI16,IKZF3,IRF4,JDP2,MAP2K6,NTRK2,RAP1GAP,SELL,SLAMF1,SLAMF6,SOX13,SOX4,TNFSF10,VANGL2	191 (15)
HAVCR1		other		0.853	0.000204	AHR,APBB1IP,CALR,CEBPB,GATA3,PEG10,PLAUR,RB1,SLC29A1	121 (12)
RBPJ		transcription regulator		0.853	0.000334	CCR7,CDKN1A,CR2,CXCL12,DLL1,ETS1,FBXL19,HES1,HLA-DMB,HLA-DOB,IL16,SOX4,SPATA13,TGFB2	216 (23)
FOS		transcription regulator		0.853	0.000531	ADAM12,ALAS1,DNMT1,FBLIM1,FZD6,HSP90B1,HSPA5,HSPB8,IFI16,IKZF1,IKZF3,IRF4,NAA80,NR1H3,PLAUR,PLK2,RAP1GAP,S100a7a,SEMA6D,SNN,SNX3,SPHK1,TNFRSF11A,ZHX2
TGM2		enzyme		0.853	0.035	CSRNP1,CX3CR1,CXCL12,CXCR5,GIMAP6,ID1,SELL,SEMA7A,SWT1
MAPKAPK3		kinase		0.849	0.00038	DDIT3,HSPA5,HSPB1,HSPB8
NUMB		other		0.849	0.00153	CDKN1A,EGFR,HES1,IFI16	212 (19)
LY294002		chemical drug		0.847	0.00344	ACTA2,CDKN1A,CEBPB,DDIT3,EGFR,ETS1,FAS,HERPUD1,HES1,HSP90AB1,HSPA5,MAT2A,MEF2C,PLK2,PTPRJ,RAB3A,S1PR1,SATB1,SPN,VAMP1,XBP1	253 (23)
WNT3A		cytokine		0.841	1.82e-05	ACTA2,AHR,CALR,CEBPB,CXCL12,DDIT4,EFNB1,ETV5,FCMR,ID1,JDP2,MEF2C,NR6A1,PRICKLE1,RHOU,SERPINB1,SOX4,TBX5,TGFB2,XBP1	211 (16)
prostaglandin E2		chemical - endogenous mammalian		0.826	3.65e-08	ACTA2,AHR,ARHGEF3,CALR,CCR7,CDKN1A,CEBPB,Clec2d (includes others),CXCL12,DLL1,DYNLL1,EGFR,ETS1,FAS,HLA-DMB,IL16,IRF4,NEDD9,NR1H3,PLK2,SELL,SOX4,SPHK1,TFRC,TGFA,TSC22D1,TSC22D3	240 (17)
HELLS		enzyme		0.816	0.00138	DDIT3,DDIT4,HHEX,HSPD1,RALGPS2,S1PR1
ITPR2		ion channel		0.816	0.00268	HSPA8,IL5RA,Ly6a (includes others),Naip1 (includes others),SEMA7A,TLR1
POR		enzyme		0.816	0.00409	AHR,CYP2B6,HSPH1,INSIG1,JDP2,MAP3K6,NAA80,Naip1 (includes others),PMVK,STARD4
EOMES		transcription regulator		0.816	0.0215	ACTA2,ACTC1,CXCR5,ITGA4,MAP2K6,TNFSF10
PRKN		enzyme		0.806	0.00176	ACTA2,CDKN1A,CXCL12,EGFR,PLAUR,PLK2,PRDX6,XBP1	239 (19)
BDNF		growth factor		0.781	9e-06	ATP2A1,BAG3,CDKN1A,CEBPB,GRB14,HSPA2,HSPA4L,HSPA5,KIF21B,MYCN,MYO5A,NTRK2,P4HA1,PER2,RAB3A,SERPINH1,Sik1,TFRC,TGFB2,YWHAG	223 (20)
PPP2CA		phosphatase		0.762	0.0192	AHR,CDKN1A,DNMT1,PTPRC,SELL
PSMB11		peptidase		0.758	2.3e-05	CCR7,CREB5,CXCL12,HSPA1A/HSPA1B,Hspa1b,PTPRC,RHOB,S1PR1,TGFB2,TNFRSF11A,TNFSF10
lactic acid		chemical - endogenous mammalian		0.757	0.00167	ABCA7,AHSA1,ARRDC3,ATOH8,CACYBP,CCL17,CXCL12,ELF4,HSPD1,HSPH1,PCDH17
IFNG		cytokine		0.756	3.26e-13	ACTA2,ADAMTS9,AHR,ARFGAP3,BCL11A,CARD6,CCL17,CCR7,CDKN1A,CEBPB,CHST3,CIRBP,CLEC10A,CX3CR1,CXCL12,DDB2,DDIT3,DLL1,ETS1,FAM107A,FAS,FCER2,FFAR1,GATA3,GNA14,Gvin1 (includes others),HAAO,HES1,HLA-DMB,HLA-DOB,HSP90AA1,HSP90AB1,HSPA1A/HSPA1B,HSPA5,HSPA8,HSPB1,HSPD1,ID1,IFI16,IRF4,ITGA4,Ly6a (includes others),MAFF,MAT2A,MST1R,MYCN,NEDD9,NTRK2,PCDH17,PIM3,PLAUR,PRKCQ,RB1,RGCC,RHOB,S1PR1,SELL,SEMA7A,SERPI…	248 (20)
BCAP31		transporter		0.753	0.000267	CEBPB,DDIT3,HSPA5,INSIG1,NR1H3,XBP1	93 (7)
mifepristone		chemical drug		0.75	0.000286	ALAS1,CDKN1A,CEBPB,Ctla2a/Ctla2b,DDIT4,FAS,HSPA4,HSPA5,HSPD1,ITGA4,KLF9,Ly6a (includes others),MAP4K1,PLK2,RAP1GAP,RHOB,XBP1	228 (20)
vorinostat		chemical drug		0.741	0.0489	CARD6,CCL17,CD79B,CDKN1A,DDIT3,EGFR,FAS,HSPA5,NEDD9,RB1,TEK,TNFSF10
IL21		cytokine		0.74	0.000657	CCL17,CCR7,CDKN1A,CXCR5,GATA3,IFI16,IRF4,PAX5,PTPRC,SELL,XBP1	179 (18)
aldesleukin		biologic drug		0.739	0.0166	CALR,CX3CR1,DDIT4,SOX4,TNFSF10
RIPK2		kinase		0.737	0.0151	CARD6,MAP3K6,MYCN,NR1H3,RASGRP1,TNFSF10,TRIM5
STAT5B		transcription regulator		0.728	7.28e-05	ACTC1,ANKRD1,CDKN1A,CIRBP,CYP2B6,DDIT3,EGFR,FAS,GIMAP6,KLF9,KSR1,Ly6a (includes others),MYCN,MYCT1,PAX5,SLAMF1,ST8SIA4,TNFRSF11A,TNNT1	215 (20)
TEAD1		transcription regulator		0.726	0.0153	ACTA2,AMOTL2,CDKN1A,DES,FIBIN,PCDH18,RB1,TGFA
everolimus		chemical drug		0.717	0.0222	CDKN1A,CEBPB,DDIT3,EGFR
FDX1		transporter		0.714	0.000157	DNAJB1,HSPA1A/HSPA1B,HSPA5,ID1,MAT2A
ESRRA		transcription regulator		0.711	0.0374	ACTC1,ALAS1,CCR7,CX3CR1,CXCL12,ETS1,IKZF3,PLK2,TNFRSF11A,UNC5B,XBP1
erlotinib		chemical drug		0.707	0.000715	DDIT3,EGFR,FAS,FCER2,HSPA5,PLAUR,TGFA,TNFRSF13C,XBP1	233 (19)
TFRC	0.589	transporter		0.707	0.00142	ACTA2,CDKN1A,DDIT3,DDIT4,HERPUD1,HSPA5,TGFB2,TNFSF10,XBP1	110 (10)
SALL4		transcription regulator		0.707	0.0179	ETS1,FGFR1,FLNC,FYB1,GRAP2,RAP1GAP,TGFA,YWHAG
ERK1/2		group		0.705	0.00892	CALR,CCR7,CDKN1A,CEBPB,DDIT3,ETS1,HSPA5,ID1,MAP4K1,MYCN,PLAUR,RB1,SYVN1	253 (19)
phytohemagglutinin		chemical drug		0.695	6.47e-06	APOC2,CCR7,CXCL12,DNAJB2,DXO,FAS,GATA3,HSP90AA1,IKZF3,PAX5,PDE1B,PTPRC,PTPRJ,RB1,SLC5A3,SOX4,SPHK1,TNFSF10,XBP1	238 (20)
hexamethylene bisacetamide		chemical reagent		0.692	0.00221	ALAS1,CDKN1A,HSPA8,RB1,TFRC	35 (3)
PRKAA2		kinase		0.691	0.000531	ACTA2,ALAS1,CDKN1A,CXCL12,CYP2B6,DDIT3,GATA3,GLP1R,HSPA5,Ly6a (includes others)	226 (20)
HSPA9		other		0.686	0.00782	CDKN1A,HES1,MYCN,NEDD9	163 (16)
IFN alpha/beta		group		0.676	0.00474	CCR7,CLEC10A,IFI16,Ly6a (includes others),TLR1,TNFSF10	217 (20)
PRL		cytokine		0.669	0.000241	CDKN1A,DES,DNAJA4,EGFR,HERPUD1,HES1,HSPD1,ID1,MAGED1,NEDD9,NUDC,PDIA4,PIM3,PRR15L,TSC22D1,TSC22D3,YWHAG	250 (20)
GATA3	0.353	transcription regulator		0.66	0.00893	BCL11A,CDKN1A,ETS1,GATA3,IKZF3,PAX5,PRICKLE1,RGCC,TEK,WDR37,XBP1	179 (11)
cuprizone		chemical toxicant		0.653	2.79e-05	ACTC1,APBB1IP,CIART,CRYAB,HSPH1,IKZF1,PRDX6,PTPRC,S1PR1,SEMA7A,TFRC,TNNT1
TNFSF12		cytokine		0.647	0.00388	ACTC1,ADAM12,CXCL12,CXCR5,DLL1,ID1,KLF15,MEF2C	145 (7)
RARB		ligand-dependent nuclear receptor		0.64	0.0125	ARHGAP4,CDKN1A,CRYAB,CXCL12,EGFR,ETS1,ID1,Naip1 (includes others),SATB1
KCNJ2	-0.394	ion channel		0.64	0.0298	FLNC,GCC2,KCNJ2,KIF21B,MYO5A,RASGRP1
WBP2		transcription regulator		0.64	0.0449	FCMR,GLCCI1,JDP2,PEG10,PIERCE1,SOX4
CDK19	0.251	kinase		0.632	1.97e-05	CDKN1A,CYFIP2,DDB2,DDIT4,FAS,HSPA4L,PLK2,RB1,SPHK1,TGFA,TSC22D1	144 (13)
mir-802		microRNA		0.632	0.000504	ACTA2,ARHGEF3,ARRDC3,CDK19,CXCL12,DES,EFNB1,HECW2,PIK3R3,RHOB
trans-hydroxytamoxifen		chemical drug		0.632	0.00232	CXCL12,DDIT4,PLK2,PLOD1,RAP1GAP,S1PR1,SIAH2,TGFB2,UNC5B,XBP1	176 (9)
mir-155		microRNA		0.627	0.00947	ACTA2,CDKN1A,CEBPB,DNAJB1,EGFR,FCER2,IRF4,S1PR1	225 (21)
miR-145-5p (and other miRNAs w/seed UCCAGUU)		mature microRNA		0.625	0.022	ACTA2,ACTG2,EGFR,FLI1,MYO5A
iron		chemical - endogenous mammalian		0.617	0.0197	CDKN1A,DDIT3,ID1,TFRC
KDM1A		enzyme		0.616	1.13e-05	ACTA2,BLM,C1orf116,CD22,CD84,CDKN1A,CEBPB,DNMT1,DOCK2,ELF4,FLNC,GATA3,HSPB8,IFI16,IKZF3,KCNAB2,POLE4,PRICKLE1,PTPRC,RHOU,SERPINB1	178 (16)
fulvestrant		chemical drug		0.611	4.17e-08	BLM,CDKN1A,CXCL12,DDIT4,DYNLL1,EGFR,HES1,ID1,MANF,MAP2K6,PAX5,PLK2,RB1,RBM14,RECQL4,SEMA7A,SIAH2,TFRC,TGFA,TGFB2,TSC22D3,XBP1	223 (21)
JUN		transcription regulator		0.605	0.0239	ACTA2,ALAS1,ANKRD1,CDKN1A,DNMT1,EGFR,FAS,FLNC,HES1,IFI16,MAT2A,PLAUR,RHOB,SLC6A6,SPHK1,TFRC,YWHAG
CHD4		enzyme		0.6	0.0128	BCL11A,CDKN1A,FAS,PDE1B,SCN3B
mir-1		microRNA		0.6	0.0278	ADAM12,CALR,CEBPB,CXCL12,HSP90B1,HSPD1
AGT		growth factor		0.598	8.06e-06	ACTA2,ACTC1,ADAM12,ADD3,CALR,CCR7,CDKN1A,CLEC4M,CNN1,CREB5,CX3CR1,CXCL12,DDIT3,EGFR,ETS1,ETV5,FIBIN,GLCCI1,GPR18,HES1,HSPA1A/HSPA1B,Hspa1b,HSPB1,IFI16,IKZF1,KCNJ2,KLF15,PCDH17,PTPRC,RASGRP1,SATB1,SELL,SLC10A6,SOX4,TBX5,TFRC,TGFA,TGFB2,TLR1,UNC5B	239 (17)
POU4F1		transcription regulator		0.596	0.0184	ACTC1,CDKN1A,ETV5,GATA3,IRX1,NTRK2
IL12 (complex)		complex		0.588	0.000657	AHR,CCL17,CCR7,Ctla2a/Ctla2b,DDB2,FAS,GATA3,IRF4,ITGA4,Ly6a (includes others),SELL,TFRC	189 (21)
mir-122		microRNA		0.585	0.0497	CACYBP,FBLIM1,INSIG1,NUDC,PMVK
genistein		chemical drug		0.584	0.000395	ALAS1,CDKN1A,CX3CR1,CXCL12,DNMT1,EGFR,FCMR,HSPA1A/HSPA1B,HSPA5,ID1,KCNJ2,MAP3K1,MAP4K1,NR1H3,PCDH17,PER1,RASGRP1,SIGLEC10,SPHK1	217 (23)
VDR		transcription regulator		0.577	0.000261	ACTA2,ARHGEF3,CDKN1A,CEBPB,Clec2d (includes others),CYP2B6,EGFR,GATA3,ID1,NCAPD2,NEDD9,RB1,RGCC,RNF144A,TGFB2	217 (23)
IgE		complex		0.57	2e-06	ADAMTSL4,ALAS1,CAMK2G,CARD11,CCL17,CDK19,CDKN1A,CXCR5,ETV5,FAS,HSPD1,IRAG2,IRF4,NXPE4,RASGRP1,SEMA7A,SERPINB1,SPHK1,TFRC,TNFRSF13B,TNFSF10	242 (21)
BCR-ABL1		fusion gene/product		0.57	0.00175	BLK,BLM,CEBPB,ID1,MAP3K1,MS4A1,TNFSF10
RUNX1		transcription regulator		0.564	2.33e-07	ADAMTSL4,BANK1,BLK,CD22,CD79A,CDKN1A,DDIT3,FAS,GATA3,HSPA5,ITGA4,Ly6a (includes others),MAP3K6,POU6F1,PRKCQ,RGCC,SLAMF1,SOX4,TNFRSF13C,TSPAN32,UNC5B	167 (9)
Sb202190		chemical drug		0.558	0.00149	ACTA2,CDKN1A,CEBPB,DGKA,FCER2,HSPA5,P4HA1,RB1,RHOB	210 (18)
IL10		cytokine		0.556	0.000323	ACTA2,CCL17,CCR7,CDKN1A,CX3CR1,CXCL12,FAS,FCER2,ITGA4,NCAPD2,NEDD9,SELL,SLAMF1,TFRC,TINAGL1,TLR1,TNFRSF11A,TNFRSF13B,TNFRSF13C,TNFSF10,TSC22D3	239 (21)
metformin		chemical drug		0.549	1.31e-06	ACTA2,AHR,ARRDC3,CCR7,CDKN1A,CEBPB,CXCL12,CYP2B6,DDIT3,DDIT4,EGFR,FAS,GLP1R,GRB14,HES1,HSP90AA1,HSPA5,INSIG1,LRATD2,PIERCE1,POU2AF1,XBP1	232 (23)
TGFBR2		kinase		0.546	0.000954	ACTA2,CDKN1A,CRYAB,CX3CR1,DDIT4,DYRK2,EMD,GPR18,HSPB1,ID1,Ly6a (includes others),PTPRC,REEP6,SEMA7A,TGFB2,TPBG,Tpm2,TSPAN5	250 (20)
SP1		transcription regulator		0.542	1.09e-06	ACTA2,ADD3,CD79B,CDKN1A,CEBPB,CIRBP,CR2,CRYAB,CXCL12,CYP2B6,DDB2,DNMT1,EGFR,FAS,FGFR1,HES1,Hspa1b,HSPA5,IRF4,MAT2A,MST1R,MYCN,PCDH17,PLAUR,RB1,RECQL4,SELL,SOX4,SPN,TGFB2,TNFSF10	220 (18)
IFNA2		cytokine		0.539	0.0214	BAG3,CDKN1A,DNAJB2,FAS,IFI16,LPAR6,RB1,RIPOR2,TNFSF10,XBP1
TCR		complex		0.527	1.88e-08	ABLIM1,BTLA,CCL17,CCR7,CXCR5,ETV5,FAS,GATA3,HSP90B1,HSPA5,HSPD1,IL16,IRF4,MYCN,PDIA4,PIK3R3,PRDX6,PTPRC,RASGRP1,RGCC,SELL,SIAH2,SLAMF1,SPHK1,TSC22D1,TSC22D3	228 (18)
CEBPB	-0.568	transcription regulator		0.526	0.00248	ACTA2,CDKN1A,CEBPB,CIRBP,DDB2,DDIT3,DNMT1,FAS,HSP90AA1,HSPA8,HSPD1,HSPE1,ID1,IRF4,NCAPD2,NR1H3,PLAUR,POLE4,RFC1,SMC4,TFRC,TIPIN,XBP1	206 (16)
N-Ac-Leu-Leu-norleucinal		chemical - protease inhibitor		0.52	0.00421	ABCA7,CDKN1A,DDIT3,MYCN,NEDD9,RB1	201 (17)
NKX2-5		transcription regulator		0.514	1.66e-05	ACTA2,ANKRD1,IFI16,MEF2C,MYCN,STIP1,TBX5	49 (5)
NFATC1		transcription regulator		0.513	4.78e-07	AHR,CX3CR1,CXCR5,FAS,FCER2,HSP90B1,PDIA4,POU2AF1,SELL,SLAMF1,SLAMF6,TNFSF10,XBP1	200 (23)
miR-21-5p (and other miRNAs w/seed AGCUUAU)		mature microRNA		0.512	0.0201	ACTA2,CDKN1A,FAS,GLCCI1,TGFB2
UCHL1		peptidase		0.503	0.00396	ACTA2,CCDC122,CDKN1A,FCER2,FCRL1,HSPA5	81 (7)
NCSTN		peptidase		0.497	0.000533	CD84,CEBPB,EGFR,HES1,Ly6a (includes others)	180 (11)
nicotine		chemical drug		0.492	0.00244	AHR,CDKN1A,CEBPB,CYP2B6,DDIT3,GATA3,HSPA8,ID1,MYCN,NTRK2,PLAUR,XBP1	219 (21)
IL7		cytokine		0.491	4.36e-06	AHR,BTLA,CD19,CDKN1A,FAS,GATA3,Iglv2,Ly6a (includes others),PAX5,S1PR1,SELL,TNFSF10,XBP1	156 (18)
TWIST1		transcription regulator		0.483	0.0028	ACTA2,CDKN1A,CXCL12,ETS1,FAS,FIBIN,PCDH18,SLC29A1,SPHK1,TGFB2,UNC5B	222 (21)
dimethyl sulfoxide		chemical drug		0.481	1.73e-05	ADAM12,CALR,CEBPB,CXCR5,CYP2B6,DDIT3,DNAJB4,HSP90AB1,IFI16,MEF2C,TBX5,TFRC	216 (19)
SB-431542		chemical reagent		0.479	0.0214	ACTA2,ADAM12,CCL17,ID1,SPSB1,TFRC,TGFB2,TNFSF10
glutamine		chemical - endogenous mammalian		0.467	0.000348	ACTA2,ACTC1,CDKN1A,CEBPB,DDIT3,DDIT4,HSPA1A/HSPA1B,HSPA5,XBP1	202 (24)
EGR2		transcription regulator		0.466	0.00127	AHR,CDKN1A,CEBPB,DGKA,FCER2,GATA3,HSPA5,Ighd,PLAUR,RYK,TFRC,TNFSF10,TSC22D1,ZNF318	190 (20)
MAPK8		kinase		0.452	0.0234	CDKN1A,CEBPB,DDIT3,DNMT1,ETS1,FCER2,PLAUR,TSC22D3
STAT6		transcription regulator		0.45	5.8e-06	ABLIM1,CCL17,CCR7,CD79B,CDKN1A,CR2,DGKA,DNMT1,FCER2,FCRL1,GATA3,GNA14,HLA-DMB,IFI16,IL5RA,IRF4,KSR1,Ly6a (includes others),NEDD9,POU2AF1,SOX13,SPHK1,ST6GAL1,TNFRSF11A,XBP1	245 (19)
raloxifene		chemical drug		0.447	2.38e-05	CDKN1A,CXCL12,DDIT4,DYNLL1,HES1,HSPA1A/HSPA1B,PAX5,PLK2,RAP1GAP,SIAH2,TFRC,TGFA,TGFB2	229 (21)
nitrofen		chemical toxicant		0.447	0.000688	FGFR1,GLP1R,HYOU1,KCNJ15,SCN3B
BATF		transcription regulator		0.447	0.000875	AHR,CCR7,GATA3,ITGA4,SELL	190 (23)
BCL2L1		other		0.447	0.00202	CD19,FAS,Ly6a (includes others),PTPRC,SPN,TNFSF10	190 (13)
MAPK7		kinase		0.447	0.00596	ID1,INSIG1,MEF2C,PMVK,STARD4,TEK
NEUROG1		transcription regulator		0.447	0.0075	ADD3,GFPT2,P4HA2,PLK2,RIPOR2
Bvht		other		0.447	0.0135	ACTA2,ACTC1,ETS1,ITGA4,MEF2C
AZ-1		chemical - protease inhibitor		0.447	0.0183	AMOTL2,PEG10,RASSF9,SNX3,TFRC
PTP4A1		phosphatase		0.447	0.025	DNAJB1,HSPA1A/HSPA1B,IFI16,ITGA4,LRATD2,MAP3K1
G protein alpha		group		0.447	0.0335	CALR,EGFR,EXOC6,PDIA4,PIM3
LAMA4		enzyme		0.447	0.049	CDKN1A,CXCL12,CXCR5,EGFR,FXR1,ITGA4,SEPTIN10
fingolimod		chemical drug		0.425	0.023	CCL17,CCR7,CDKN1A,S1PR1,SPHK1
KLF5		transcription regulator		0.416	0.00501	ACTA2,CDKN1A,CSRNP1,CXCL12,HHEX,MAFF,SOX4	218 (17)
METTL3		enzyme		0.412	0.000231	ACTA2,ADAMTSL4,CDKN1A,CX3CR1,DENND2C,DES,DGKA,FAS,PIERCE1,PTPRC,RB1,SCN3B	186 (13)
5-fluorouracil		chemical drug		0.403	1.29e-06	AHSA1,CCT3,CCT4,CCT6A,CDKN1A,CYFIP2,DDB2,DLL1,FAS,HSP90AB1,HSPA4L,HSPA8,HSPE1,Ly6a (includes others),MAT2A,PLK2,PTGES3,RB1,RBMX,RHOB,SERPINB1,SPHK1,TGFA,TSC22D1	224 (22)
SMARCA5		transcription regulator		0.397	1e-06	AHR,BLK,CDKN1A,FAS,Gvin1 (includes others),HES1,IKZF3,LPAR6,Ly6a (includes others),PLK2,SERPINB1,SLAMF1,TSPAN32	89 (7)
Interferon alpha		group		0.393	1.22e-07	A4GALT,BHLHA15,CCR7,CDKN1A,CRELD2,DDIT4,DOCK2,EGFR,FAS,GATA3,GIMAP4,HSPA1A/HSPA1B,IFI16,IRF4,ITGA4,PLAUR,PLK2,RB1,SDF2L1,SERPINB1,ST6GAL1,STAP1,TBC1D10A,TLR1,TNFSF10,TPBG,TRAM2,TRIM5,TSC22D1,TXNDC11,USP6NL,XBP1	247 (21)
STUB1		enzyme		0.391	0.00904	ACTA2,CDKN1A,HSP90AA1,RB1,TGFB2	233 (16)
berberine		chemical drug		0.391	0.0423	CDKN1A,CYP2B6,FAS,ID1,PIK3R3,SPHK1
HMGA1		transcription regulator		0.389	0.00102	ACTA2,CD19,CRYAB,DDIT3,EPB41L4A,HS3ST1,INSIG1,Ly6a (includes others),RHOB,SERPINH1,SOX4	183 (12)
STING1		ion channel		0.388	0.0276	BLK,CX3CR1,DDIT3,HSPA5,IFI16,MST1R,PLAUR,PTPRC
H1-6		other		0.378	0.00118	CBFA2T3,FKBP4,HSPA4,KIF21B,PRKCQ,RILPL1,SGF29
H1f1		other		0.378	0.00118	CBFA2T3,FKBP4,HSPA4,KIF21B,PRKCQ,RILPL1,SGF29
EGR3		transcription regulator		0.378	0.0357	AHR,EFNB1,Ighd,PLAUR,RYK,TSC22D1,ZNF318
GSK3B		kinase		0.372	0.049	CDKN1A,DDIT3,DLL1,EMD,GFPT2,TNFSF10
SHH		peptidase		0.353	0.0332	EGFR,ID1,MEF2C,MYCN,PAX5,SLC29A1,TGFB2,TSC22D3
IL18		cytokine		0.353	0.0376	CCR7,CX3CR1,CXCL12,DDIT4,FAS,GIMAP4,SELL,SERPINB1
PDX1		transcription regulator		0.351	0.00126	ARL4D,CRELD2,FFAR1,FGFR1,GLP1R,HSPA5,ID1,INSIG1,PDIA4,PDIA6,SLC6A6
DNMT3B		enzyme		0.351	0.00909	ACTC1,CDKN1A,DDIT3,DNAJB1,ELF4,HSPA5,MAP3K1,S1PR1,TNNT1	79 (7)
ID3		transcription regulator		0.35	9.64e-11	BLK,CBFA2T3,CCR7,CD79A,CDKN1A,CEBPB,CXCR5,DGKA,IFI16,IKZF3,IRF4,JDP2,MAP2K6,RAP1GAP,SELL,SEMA7A,SLAMF1,SLAMF6,SOX13,SOX4,TNFSF10,VANGL2	191 (13)
MET		kinase		0.348	0.00198	CDKN1A,GATA3,Hspa1b,HSPB1,PIM3,PLK2,RILPL1,TGFA,TSC22D1	192 (19)
CpG ODN 2006		chemical reagent		0.342	2.81e-06	ANKRD33B,CD22,DLL1,FCER2,HHEX,HSP90AA1,HSP90AB1,HSPD1,MS4A1,PAX5,RGCC,SELL,TFRC,TNFRSF13B,TNFRSF13C,TNFSF10,TRIM5,XBP1	162 (20)
mir-29		microRNA		0.339	0.0156	ACTA2,ADAM12,ADAMTS9,DNMT1,MYCN,SERPINH1
hydrocortisone		chemical - endogenous mammalian		0.339	0.0347	ANKRD1,CCL17,CEBPB,FAS,HSPD1,NTRK2,TSC22D3
RELB		transcription regulator		0.333	0.000289	CDKN1A,CXCL12,FYB1,IFI16,Iglc3,IRF4,MAT2A,POU2AF1,SELL,TGFA	95 (9)
HNF1B		transcription regulator		0.333	0.00537	CBR4,FBLIM1,ID1,MTHFD1L,NEDD9,PLAUR,SERPINH1,SH3RF1,SLC29A1
SMAD7		transcription regulator		0.332	0.0318	ACTA2,CDKN1A,CXCL12,FAS,ID1,TGFA,TGFB2
torkinib		chemical drug		0.329	0.00795	AHR,ANKRD1,BLM,DDIT4,H2AC25,H2BC10,ID1,RGCC,SERPINB1
ID1	-0.457	transcription regulator		0.328	0.0192	CDKN1A,GATA3,IFI16,Ly6a (includes others),RAP1GAP
imiquimod		chemical drug		0.324	0.00595	CCR7,DDB2,DNAJB2,FLI1,HES1,POU2AF1,S100a7a,SELL,SYVN1,TNFSF10,XBP1	226 (20)
mir-17		microRNA		0.323	0.0465	CDKN1A,FAS,RB1,S1PR1,ZNF512B
Hdac		group		0.313	0.00128	AHR,CDKN1A,DDIT3,DLL1,EGFR,GATA3,KLF9,MYCN,OSR1,TNFSF10	231 (25)
ELAVL1		other		0.311	0.00349	ACTA2,ANKRD1,CDKN1A,GATA3,GLP1R,Gvin1 (includes others),HSPA2,IFI16,IRF4,MAT2A,NR1H3,PTPRC,SOX4,TSC22D3	200 (15)
CDKN1B		other		0.31	0.0107	BCL11A,CCT6A,CDKN1A,HSPA5,HSPB8,PAX5,RAB3A
HIF1A		transcription regulator		0.309	1.53e-06	ACTA2,AHR,CCR7,CDKN1A,CXCL12,DDIT4,EGFR,ETS1,FAS,HSPA4,HSPA5,HSPB1,ID1,IFI16,MAFF,MANF,MEF2C,MST1R,NTRK2,P4HA1,P4HA2,PER2,PLAUR,SLC29A1,SPHK1,TBX5,TFRC,TGFA,TGFB2,TNFSF10	245 (20)
spironolactone		chemical drug		0.309	0.000829	ACTA2,CCR7,CDKN1A,CEBPB,DES,PER1,SELL,TSC22D3	211 (20)
TNFSF10	0.334	cytokine		0.308	0.00128	DDIT4,EGFR,GATA3,IFI16,PER1,PTPRC,SERPINH1,TFRC,TNFSF10	171 (18)
4-phenylbutyric acid		chemical - endogenous mammalian		0.303	1.97e-06	CALR,CDKN1A,CXCL12,DDIT3,DNAJB9,HSP90B1,HSPA4,HSPA5,LPAR6,SEC14L1,STK10,XBP1	230 (20)
IKZF1	0.351	transcription regulator		0.3	0.000168	CD79B,CDKN1A,FGFR1,FLI1,GATA3,HES1,IFI16,IKZF1,IKZF3,IRF4,JADE2,PAX5,PRKCQ,SERPINH1,SPN,SPSB1	160 (17)
EPHX2		enzyme		0.298	5.82e-05	ACTA2,DLL1,HES1,HSPA5,XBP1	125 (14)
FHL2		transcription regulator		0.287	0.00019	ACTA2,CLEC10A,CNN1,CXCL12,EGFR,FZD6,PIK3R3,S1PR1,TGFB2	230 (17)
THRA		ligand-dependent nuclear receptor		0.287	0.0297	CCL17,CDKN1A,CIRBP,DES,FGFR1,KCNE2,KCNJ2,KLF9,RB1
ACSL4		enzyme		0.283	0.0291	EGFR,MYO5A,RHOU,SELL
pinometostat		chemical drug		0.277	0.00136	ARID3B,CDKN1A,MEF2C,PIERCE1,XBP1	153 (7)
FOXO4		transcription regulator		0.277	0.00636	CDKN1A,HSP90B1,HSPA5,PDIA4,PTPRC,SELL,SERPINB1	148 (7)
cytarabine		chemical drug		0.277	0.00904	CDKN1A,FAS,TGFB2,TLR1,TNFRSF13C	225 (20)
pidnarulex		chemical drug		0.277	0.0251	CDKN1A,DDB2,DGKA,FAS,PLK2
actinomycin D		biologic drug		0.272	0.018	CDKN1A,DDIT4,ETS1,FAS,FGFR1,NTRK2,PLAUR,SPHK1,TBC1D10A,TGFA
glutathione		chemical - endogenous mammalian		0.271	0.0108	CDKN1A,DDIT3,EGFR,GFPT2,HSPA5
trichostatin A		chemical drug		0.266	1.38e-06	AHR,ANKRD1,BCL11A,CCR7,CD79B,CDKN1A,CEBPB,CXCL12,DNMT1,EFNB1,EGFR,ELF4,FAS,FGFR1,FLRT3,GATA3,HES1,HSPA5,ID1,IKZF1,INPP5F,IPCEF1,IRF4,MANF,MAT2A,MS4A1,MYCN,NR1H3,PAX5,PLAUR,PLK2,PPP2R5B,PRDX6,PTPN7,RAB3A,RECQL4,RHOB,SATB1,SIAH2,SPHK1,SPN,TNFSF10,XBP1	222 (21)
TNFSF13B		cytokine		0.263	5.06e-06	BTLA,CCR7,CLEC4M,CR2,CXCR5,FAS,FCER2,HLA-DMB,ID1,MAGED1,PLAUR,POU2AF1,SELL	136 (14)
PI3K (complex)		complex		0.263	5.49e-05	ADAM12,CCT6A,CD79B,CDKN1A,CEBPB,DDIT3,DDIT4,ETS1,FLI1,GATA3,MEF2C,RHOB,SELL,SEMA6D,TNFRSF11A,TNFSF10,XBP1	201 (19)
MDM2		enzyme		0.262	0.0144	CDKN1A,DNMT1,ELF4,ETS1,MYCN,TNFSF10
NR4A3		ligand-dependent nuclear receptor		0.255	0.0297	ACTA2,CDKN1A,DDIT3,EGFR,ELFN1,GATA3,HSPD1,IFI16,MEF2C
NCOA5		other		0.254	0.00287	ARRDC3,CDKN1A,GNA14,PIERCE1,POU2AF1
FLT3LG		cytokine		0.251	0.000154	CCR7,CD19,CD79A,CEBPB,CXCL12,PAX5,PTPRC,SPN	218 (21)
MTA1		transcription regulator		0.251	0.0143	ACTC1,PAX5,SERPINB1,SOX4
NKX2-3		transcription regulator		0.243	0.0244	ACTA2,CDKN1A,CRYAB,CSRNP1,EXOC6,MYO5A,PIM3,TCIM,TRIM5
budesonide		chemical drug		0.239	0.000375	ABLIM1,BLK,CDKN1A,CRYAB,DYNLL1,EPB41L4A,GNA14,KLF9,MAP2K6,MTHFD1L,PDIA6,PRKCQ,RAP1GAP,TRIP10,TSC22D3,USP6NL	167 (7)
STAT5a/b		group		0.239	0.00322	AHR,CDKN1A,FCMR,GATA3,IRAG2,MEF2C,PAX5,STIP1	104 (7)
CpG oligonucleotide		chemical drug		0.232	0.0234	AHR,CEBPB,DNMT1,FAS,POU2AF1,TFRC,TNFRSF13B,TNFSF10
miR-155-5p (miRNAs w/seed UAAUGCU)		mature microRNA		0.227	0.0179	CEBPB,DNAJB1,EGFR,ETS1,FCER2,POLE4,PTPRJ,SATB1
PPARGC1A		transcription regulator		0.225	0.00802	ALAS1,APOC2,BLM,CDKN1A,CEBPB,CYP2B6,EGFR,FAS,FBLIM1,FIBIN,INSIG1,MAP2K6,MAP3K1,NR1H3,SERPINH1,Sik1,TNFSF10,XBP1	225 (19)
Creb		group		0.218	8.4e-05	ACTA2,CDKN1A,CEBPB,DES,ETV5,FAS,GABPB2,HES1,HSPB8,IFI16,INTS7,MAT2A,NEDD9,PER1,PER2,POU2AF1,RHOB,SOX4,TGFB2	159 (12)
choline		chemical - endogenous mammalian		0.218	0.0085	CDKN1A,DDIT3,DNMT1,TFRC	210 (15)
IL33		cytokine		0.202	9.27e-05	Adgre4,ARFGAP3,CCL17,Ctla2a/Ctla2b,DOCK2,ETS1,FAS,FOXJ1,GATA3,Gvin1 (includes others),HSPE1,IKZF3,P4HA1,PTPRC,RASGRP1,SERPINB1,TGFA,TNFRSF13B,TNFSF10,TPBG,ZHX2	172 (21)
NFKBIA		transcription regulator		0.197	0.0013	ANKRD1,BCL11A,CDKN1A,CEBPB,CRYAB,CXCL12,DDIT3,FAS,HES1,HSPA5,HSPA8,ID1,IFI16,JDP2,Ly6a (includes others),NR6A1,TFRC,TGFB2,TNFSF10	234 (19)
SERPINA1		other		0.196	2.04e-08	ARFGAP3,BHLHA15,CR2,CX3CR1,DDIT3,FCER2,HSP90B1,HSPA5,HSPH1,Ly6a (includes others),SYVN1,XBP1	213 (19)
RIGI		enzyme		0.194	0.00673	BLK,CX3CR1,CXCL12,DLL1,MAT2A,MST1R,PLAUR,TNFSF10	179 (14)
lithium chloride		chemical drug		0.192	0.00526	AHR,CDKN1A,GATA3,HES1,Naip1 (includes others),PER1,TBX5,TNFSF10	176 (19)
WNT5A		growth factor		0.19	0.00449	CRYAB,CXCL12,DLL1,EGFR,ITGA4,Ly6a (includes others),MRPS6,SIAH2,TLR1,TNFRSF11A,TNFSF10	227 (18)
HGF		growth factor		0.189	5.14e-05	ACTA2,AHR,ARRDC3,CDKN1A,CRYAB,CYP2B6,DDIT3,DES,DYNLL1,ETS1,GRB14,HES1,ID1,IL5RA,INSIG1,MAT2A,PLAUR,PLOD1,RHOB,SOX13,STK10,TGFA,TGFB2,TRIP10	213 (26)
NR5A2		ligand-dependent nuclear receptor		0.186	0.013	ACTA2,CDKN1A,CEBPB,Hspa1b,POLE4,TGFB2,TNFSF10
cyclosporin A		biologic drug		0.175	6.1e-07	ABLIM1,ACTA2,ALAS1,CCR7,CDKN1A,CR2,CX3CR1,DDIT4,DGKA,EGFR,FAS,FBLIM1,FCER2,HERPUD1,HSP90AA1,HSPA5,HSPD1,IL16,IRF4,SELL,SERPINH1,SIAH2,SLAMF1,SPHK1,TNFSF10,TRA2A	234 (22)
IFNGR1		transmembrane receptor		0.174	0.00599	CCL17,CXCL12,DNAJB2,FAS,Naip1 (includes others),ST6GAL1,SYVN1,TRAF3IP3,XBP1	222 (18)
SMARCB1		transcription regulator		0.169	0.0226	ADD3,ARHGAP4,BAG3,CDKN1A,FAS,HES1,IFI16,NUP210,SMC4
mir-34		microRNA		0.162	0.0163	ACTA2,ADAM12,DLL1,EFNB1,FGFR1,MYCN
HOXA-AS2		other		0.157	3.65e-05	CDKN1A,DDIT3,EGFR,TNFSF10	40 (3)
caffeic acid phenethyl ester		chemical drug		0.154	0.00477	CDKN1A,DDIT3,EGFR,HSPB1,RB1,RHOB,ST13	202 (18)
MI-503		chemical reagent		0.152	0.000468	ACTA2,ARID3B,DDIT4,MEF2C
fucoidin		chemical drug		0.152	0.00228	CDKN1A,CXCL12,TNFSF10,XBP1	228 (22)
CXCR4		G-protein coupled receptor		0.152	0.0108	CDKN1A,CXCL12,EGFR,ID1,TNFSF10
MAP2K5		kinase		0.152	0.0163	ID1,INSIG1,PMVK,STARD4
CD5		transmembrane receptor		0.152	0.0222	CCR7,CEBPB,FAS,IL5RA
YTHDF1		other		0.152	0.0322	ACTA2,CCL17,DDB2,IL16
CD 437		chemical drug		0.147	0.000531	CCT3,CCT6A,CDKN1A,CEBPB,DNAJA1,FAS,HSP90AA1,HSPA8,RBMX,SOX4,ST13,XRN2
tetradecanoylphorbol acetate		chemical drug		0.141	1.94e-11	ABCA7,AHR,AHSA1,ALAS1,ARID3B,B3GNT5,BLM,CCR7,CDKN1A,CR2,CXCL12,DDIT3,DDIT4,DES,DNMT1,EGFR,ETS1,Fam13a,FAS,FCER2,GATA3,HES1,HSP90AB1,HSPA2,HSPA4,HSPA5,ID1,IFI16,IKZF1,IKZF3,IRF4,MST1R,PABPC4L,PAX5,PER1,PER2,PLAUR,POU2AF1,PRKCQ,PTPRC,PTPRJ,RASGRP1,RECQL4,S100a7a,S1PR1,SELL,SLAMF1,SLC29A1,SPHK1,SPN,ST6GAL1,ST8SIA4,TCIM,TEAD2,TEK,TGFA,TLR1,TNFRSF13B,TNFSF10,TPBG,TSC22D3	251 (19)
L-triiodothyronine		chemical - endogenous mammalian		0.14	2.8e-06	ACTC1,ACTG2,APOC2,ATIC,CCT4,CDC42EP4,CDKN1A,COQ10B,CXCL12,CYS1,FAS,FGFR1,GNA14,ID1,KCNJ2,KLF9,NR1H3,NTRK2,PER1,PMVK,PRKCQ,RASGRP1,RREB1,RYK,SEMA7A,ST6GAL1,TET2,TET3,TRIM5	119 (12)
concanavalin a		chemical drug		0.136	0.0151	CDKN1A,EGFR,FAS,GATA3,IRF4,PTPN7,TNFSF10
testosterone		chemical - endogenous mammalian		0.128	0.000744	ANKRD1,CDKN1A,DDIT3,DDIT4,EGFR,FAS,FGFR1,HPCAL4,HSP90AB1,HSPA1A/HSPA1B,HSPA5,HSPD1,ID1,PDIA4,TEK,TGFA,TGFB2,XBP1	266 (21)
RXRA		ligand-dependent nuclear receptor		0.126	0.0067	CCL17,CDKN1A,CRYAB,CXCR5,CYP2B6,FLRT3,H3C1,INSIG1,KLF9,MYCN,NEDD9,NR1H3,SATB1,SLAMF1,TGFB2,TNFSF10	166 (19)
PRKAA1		kinase		0.126	0.024	ACTA2,CDKN1A,CXCL12,CYP2B6,DDIT3,HSPA5,Ly6a (includes others),RHOU
PML		transcription regulator		0.122	7.95e-05	CACYBP,CDKN1A,DNAJA4,DNAJB4,DNAJB9,EGFR,FAS,HLA-DMB,HSPB1,MAFF,STIP1,YWHAG	205 (19)
PTGS2		enzyme		0.111	0.000171	CALR,CCR7,CDKN1A,CXCL12,DYNLL1,FAS,HLA-DMB,IRX1,SELL,SEMA7A,SIGLEC10,TEK,TFRC,TNFSF10	219 (16)
TNF		cytokine		0.103	1.01e-13	A4GALT,ACTA2,ANKRD1,APBA3,APBB1IP,APOC2,ARRDC3,CALR,CARD6,CCL17,CCR7,CDC42EP4,CDKN1A,CEBPB,CNN1,CRYAB,CX3CR1,CXCL12,CXCR5,DDIT3,DDIT4,DGKA,DNMT1,EGFR,ETS1,ETV5,FAS,FCER2,FFAR1,FGFR1,FOXJ1,GATA3,GFPT2,GPR18,HES1,HSP90AB1,HSP90B1,HSPA1A/HSPA1B,HSPA4,HSPA5,HSPA8,HSPD1,ID1,IFI16,IL16,INSIG1,IRF4,ITGA4,KCNJ2,LPAR6,MAFF,MAP2K6,MAT2A,MEF2C,MST1R,MTMR4,NEDD9,NR1H3,NR6A1,PDIA4,PER2,PIM3,PLAUR,PLK2,POU2AF1…	278 (21)
3-deazaneplanocin		chemical drug		0.103	0.0108	CDKN1A,CEBPB,FAS,PJA1,TSC22D3
TP63		transcription regulator		0.1	4.62e-09	ACTA2,ADAMTS9,AHR,BLM,CDKN1A,CRYAB,DDB2,DDIT4,DLL1,DNAJB1,DNMT1,EGFR,FAS,HES1,HLA-DMB,HSP90AA1,HSPA1A/HSPA1B,Hspa1b,HSPA4,HSPA8,ID1,IRF4,ITGA4,MAFF,MAP3K1,PIK3R3,RASGRP1,RASL11B,RASSF9,RHOU,S1PR1,SOX4,TGFB2,TINAGL1,TIPIN,TNFSF10	214 (19)
MYB		transcription regulator		0.1	1.85e-07	ADAM12,BANK1,CXCL12,EGFR,FOXJ1,GATA3,GPR18,HERC3,HSPA5,HSPA8,MAT2A,NEDD9,RGCC,RYK,SPHK1,TET2,TNFRSF13C	178 (15)
Cdk (family)		group		0.095	0.00326	DDIT4,MYCN,NEDD9,PLEKHF1
OGA		enzyme		0.094	6.92e-06	ABLIM1,APOC2,ARHGAP29,CDKN1A,CEBPB,CNN1,CREB5,CX3CR1,CYFIP2,CYP2B6,EFNB1,FAS,FGFR1,FZD6,HSP90AB1,JDP2,RB1,RHOB,SLC2A9,SRPK3,STARD4,TGFA,TSPAN5	190 (12)
rebemadlin		chemical reagent		0.092	5.66e-10	CDKN1A,CRYAB,DDB2,DDIT4,FAS,FOXJ1,HSP90AA1,HSP90AB1,HSP90B1,HSPA1A/HSPA1B,HSPA4,HSPA4L,HSPA5,HSPA8,HSPD1,PIK3R3,PLK2	146 (7)
Ro31-8220		chemical drug		0.074	0.00166	CDKN1A,DDIT3,PRKCQ,ST6GAL1,TNFSF10	183 (20)
CLOCK		transcription regulator		0.073	3.51e-05	CHST3,DDIT3,DNAJB9,EGFR,FAM107A,FZD6,GCC2,GIMAP4,Hspa1b,HSPH1,ID1,LRATD2,PER1,PER2,POU6F1,ZDHHC20
FOXA2		transcription regulator		0.063	0.000139	ACTA2,ACTC1,ACTG2,ALAS1,APOC2,CCL17,CDKN1A,CNN1,DDIT4,FGFR1,FOXJ1,GLP1R,HHEX,NR1H3,SEMA7A,SLC10A6,SPSB1,TEK,TGFB2,Tpm2,XBP1	164 (14)
FSH		complex		0.06	5.86e-05	ACTA2,ACTG2,AHR,AMOTL2,BCL11A,CAMK2G,CDC42EP4,CYFIP2,DNAJB9,EGFR,FGFR1,FLNC,ID1,P4HA2,PLK2,PPP2R5B,RAP1GAP,RHOB,STIP1,TFRC,TGFB2	253 (20)
epigallocatechin-gallate		chemical drug		0.058	0.00754	AHR,CCL17,CDKN1A,CEBPB,DNMT1,EGFR,FAS,HES1,PDIA4,TFRC,TNFSF10	171 (17)
IRF8		transcription regulator		0.056	0.00455	BANK1,CCR7,CD37,CDKN1A,FAS,IRF4,KCNE2,Ly6a (includes others),MS4A1,TNFSF10	197 (19)
MYD88		other		0.056	0.0297	BLM,CCL17,CLEC10A,CXCL12,HSP90AB1,HSPA5,ITGA4,MAFF,TFRC,TNFRSF13B,TSC22D1,XBP1
quercetin		chemical drug		0.056	0.0418	ACTA2,CDKN1A,EGFR,HSPA5,NEDD9,PER2,PLAUR,PRICKLE1,TNFRSF11A
IgG		complex		0.055	5.59e-06	AHR,BANK1,CALR,CARD6,CDKN1A,CEBPB,DDIT3,FGFR1,HSPA5,HSPB1,IL16,IRF4,Ly6a (includes others),MS4A1,PLAUR,RHOB,S1PR1,SNN,TNFRSF13B,TNFRSF13C,TSC22D3	232 (18)
PARP1		enzyme		0.055	0.00142	CDKN1A,CXCL12,EGFR,FAS,HES1,PEG10,RB1,TGFA,TLR1	237 (18)
estrogen receptor		group		0.042	5.57e-07	CXCL12,CYP2B6,DNMT1,EGFR,ETS1,FGFR1,FLNC,GATA3,HSP90AA1,HSPA1A/HSPA1B,NEDD9,PCDH18,PLAUR,SELL,TGFA,TGFB2,TRIP10,TSC22D3,XBP1	240 (21)
Pkc(s)		group		0.041	2.4e-07	ACTA2,AHR,CDKN1A,CNN1,DDIT3,DES,EGFR,FAS,HSP90B1,HSPA5,KCNJ2,MS4A1,PDIA4,PER1,PER2,RB1,TNFRSF11A,XBP1	218 (18)
Tcf7		transcription regulator		0.04	2.58e-09	BLK,CD19,CD79A,CD79B,CDKN1A,CX3CR1,CXCR5,E130308A19Rik,FCRLA,FGFR1,GATA3,HES1,IKZF3,INPP5F,IRF4,Ly6a (includes others),Naip1 (includes others),NR6A1,SELL,SH3RF1,SOX13,SRPK3,TLR1,TNFRSF13C,TSC22D1,ZC3H12D
KL		enzyme		0.038	0.0102	ACTA2,CDKN1A,DDIT3,HSPA5,XBP1
sulforafan		chemical drug		0.017	0.0413	CDKN1A,DNMT1,FAS,Fus,GATA3,MST1R,PMVK,PTPRC,TGFB2,XRN2
CX3CL1		cytokine		0	3.18e-05	Ctla2a/Ctla2b,CX3CR1,CXCL12,EFNB1,EGFR,FCRLA,HSPA5,IFI16,N4BP3,SOX4,SPHK1,TGFB2	208 (12)
IgM		complex		0	6.09e-05	CD22,CDKN1A,FAS,GRAP2,IRF4,PAX5,TNFRSF13B,XBP1	163 (22)
CFB		peptidase		0	0.000109	ACTC1,CR2,DDIT3,HSPA5,SOX4,TGFB2
BMI1		transcription regulator		0	0.000259	CDKN1A,CYFIP2,DNMT1,FAS,P4HA1,RASSF9,TGFB2	163 (11)
mir-126		microRNA		0	0.000303	CXCL12,GATA3,PLK2,POU2AF1,PTPRC
FGFR1	-0.178	kinase		0	0.000317	CDKN1A,DDIT3,DLL1,FGFR1,HES1,HSP90B1,HSPA5,NR1H3,PLAUR,PRDX6,XBP1	216 (19)
TNFRSF8		transmembrane receptor		0	0.00174	CCR7,CDKN1A,FAS,IFI16,IRF4,TNFSF10	206 (20)
HOXA7		transcription regulator		0	0.00201	EGFR,SATB1,SOX4,TSC22D1
IL4R		transmembrane receptor		0	0.00251	CCL17,CEBPB,CX3CR1,ETV5,FAS,FCER2,GATA3	172 (22)
ADIPOR1		transmembrane receptor		0	0.00364	CLEC10A,FAS,MEF2C,REEP6
CLEC10A	-0.359	other		0	0.00658	CLEC10A,CREB5,HSPA1A/HSPA1B,MAP3K6
DACH1		transcription regulator		0	0.00782	CDKN1A,FGFR1,ID1,MEF2C
cytokine		group		0	0.00913	ADAM12,CCR7,DDIT3,FAS,Ly6a (includes others),PLAUR,TEK,TGFB2	213 (20)
SKIC2		enzyme		0	0.00996	DDIT4,P4HA1,SLC6A6,TFRC
NR0B2		ligand-dependent nuclear receptor		0	0.013	ACTA2,CARD11,CDKN1A,CYP2B6,EGFR,FGFR1,PDIA4,TNFRSF11A
diethylnitrosamine		chemical toxicant		0	0.0139	ACTA2,CDKN1A,CREB5,CXCL12,EGFR,Hspa1b,NR1H3,TEK
ShK-223		chemical reagent		0	0.0163	BLK,CX3CR1,DOCK2,Ly6a (includes others),MYCT1,Sik1
SFRP1		transmembrane receptor		0	0.0197	ACTA2,GATA3,NR1H3,TGFB2
HIVEP1		transcription regulator		0	0.0197	CARD11,EGFR,TGFA,TLR1
GMNN		transcription regulator		0	0.0201	CDKN1A,FOXJ1,PCDH18,TEAD2,TGFB2
PTPRJ	0.19	phosphatase		0	0.0235	ACTA2,PLAUR,RILPL1,TSC22D1
FGFR2		kinase		0	0.025	CDKN1A,DLL1,FAS,FLRT3,HES1,MAP3K1,PLAUR
T-5224		chemical reagent		0	0.0259	ADAMTS9,CDK19,CREB5,HPCAL4,IFI16,MAT2A
SIX2		transcription regulator		0	0.0307	CDKN1A,FAS,HSPD1,POLE4
Tnf (family)		group		0	0.0309	CD22,CIRBP,CXCL12,CYP2B6,FCER2,IFI16,SELL,SPN,ST6GAL1,TRIM5
3-methyladenine		chemical toxicant		0	0.0322	ACTA2,DES,HSP90B1,HSPA5
STAR		transporter		0	0.0322	DES,NR1H3,RB1,XBP1
USP22		peptidase		0	0.0375	CDKN1A,HSPB1,MBOAT2,PTPRC,VANGL2
RPL13A		other		0	0.0386	CDKN1A,CXCL12,EGFR,GLCCI1,HSP90AB1,SIAH2
PLA2G10		enzyme		0	0.0389	DYNLL1,FAS,GATA3,HSPA4,PTPRC
MYRF		transcription regulator		0	0.0427	AMOTL2,GRB14,PLAUR,RHOU
RRAS2		enzyme		0	0.0463	AHR,EGFR,GFPT2,HES1,HLA-DOB,PLK2
folic acid		chemical - endogenous mammalian		-0.015	0.0186	ACTA2,CDKN1A,DDIT3,DNMT1,FZD6,TEK,VANGL2
NGF		growth factor		-0.021	0.000661	CCR7,CDKN1A,CRYAB,EGFR,ETV5,FAS,ID1,MYCN,PLAUR,PLK2,SEMA6D,SH3RF1,SMIM3,XBP1	196 (16)
FOXO3		transcription regulator		-0.024	0.000266	ACTA2,AHR,CDKN1A,DDIT3,DDIT4,GRB14,ID1,MEF2C,NCAPD2,PTPRC,SATB1,SELL,SERPINB1,STK4,TCIM,TGFB2,TIPIN,TNFSF10	237 (20)
TP53		transcription regulator		-0.04	2.63e-15	ACTA2,ADAM12,ADAMTSL4,ADD3,AMOTL2,ANKRD1,ATIC,BAG3,CARD11,CCR7,CDKN1A,CEBPB,CNN1,CRYAB,CXCL12,CXCR5,CYFIP2,DDB2,DDIT3,DDIT4,DGKA,DNAJA4,DNAJB2,DNAJB4,DNMT1,DYNLL1,EGFR,ELF4,FAS,FGFR1,FKBP4,FZD6,GNA14,HES1,HS3ST1,HSP90AA1,HSP90AB1,HSPA1A/HSPA1B,HSPA4L,HSPA5,HSPA8,HSPB1,HSPD1,HSPH1,ID1,IFI16,IL16,IL5RA,IRAG2,KCNJ2,KSR1,Ly6a (includes others),MAP2K6,MAP4K1,MYO5A,NR6A1,ORAI2,P4HA1,PDIA6,PEG10,PIERCE1…	249 (20)
Jnk		group		-0.041	2.55e-05	ACTA2,CCR7,CLEC10A,CXCL12,DDIT3,DNMT1,ETS1,FAS,FLI1,HES1,HSPA5,ITGA4,PLAUR,SERPINH1,TINAGL1	233 (20)
LEF1		transcription regulator		-0.043	2.73e-08	ACTA2,BLK,CARD11,CD19,CD79A,CD79B,CDKN1A,CX3CR1,E130308A19Rik,FAS,FCRLA,FGFR1,GATA3,HES1,INPP5F,Ly6a (includes others),Naip1 (includes others),SH3RF1,SRPK3,TNFRSF11A,TNFRSF13C,TSC22D1,ZC3H12D	141 (10)
TP73		transcription regulator		-0.048	4.15e-05	ACTA2,CCR7,CDKN1A,CRYAB,CXCR5,DDIT3,DDIT4,DES,EGFR,FAS,FOXJ1,FXR1,GRAMD4,HES1,HSPA1A/HSPA1B,HSPB8,MYCN,PIK3R3,PLK2,RB1,RHOU,SORBS3,TBX5,TGFB2	216 (21)
LMNA		other		-0.052	0.0459	ACTA2,ACTC1,DES,FAM13C,KLF15,MAFF,MEF2C,RB1,SEMA7A,SOX13,TBX5
DDIT3	-0.509	transcription regulator		-0.061	0.000201	ANKRD1,DDIT3,DNAJA1,HSPA5,HSPD1,HSPE1,PER1,TGFB2,TSC22D3,XBP1	250 (21)
TFAP2C		transcription regulator		-0.063	0.00372	CDKN1A,DYRK2,EGFR,FKBP4,TGFA,XBP1	200 (13)
RBL2		other		-0.069	0.015	CDKN1A,DNMT1,FAS,FGFR1,MYCN,RB1
MTOR		kinase		-0.072	9.66e-05	CCR7,CDKN1A,CEBPB,DDIT3,DDIT4,EGFR,GATA3,HSP90AB1,HSP90B1,HSPB1,HSPH1,IFI16,MICAL1,S1PR1,SELL,SERPINB1,SOX4,ST6GAL1,TNFSF10	225 (18)
paclitaxel		chemical drug		-0.083	0.000927	ACTA2,CCR7,CDKN1A,DDIT3,DNMT1,EGFR,ETV5,FAS,GFPT2,GRAMD1B,HSP90AB1,MAP3K1,PLAUR,RB1,TGFA,TSC22D1	228 (18)
cobalt chloride		chemical reagent		-0.084	1.44e-08	ACTA2,CCR7,CDKN1A,DDIT4,EGFR,HES1,HS3ST1,HSP90AB1,INSIG1,MAP3K1,P4HA1,P4HA2,PLAUR,SPHK1,STBD1,TEK,TFRC	229 (19)
mir-148		microRNA		-0.091	0.0108	ACTA2,DNMT1,EGFR,IKZF1
TLR9		transmembrane receptor		-0.095	0.00754	CCL17,CCR7,FAS,FCER2,FCMR,IFI16,IRF4,SPHK1,TNFRSF13B,TNFSF10,XBP1	168 (21)
IKBKB		kinase		-0.104	0.000899	ACTA2,ANKRD1,CCL17,CCR7,CDKN1A,CEBPB,CXCL12,DGKA,ETS1,FAS,IFI16,MAT2A,NR6A1,POU2AF1,Tpm2	221 (17)
Ifn		group		-0.109	0.00867	FAS,IFI16,ITGA4,NTRK2,PTPRJ,TFRC,TLR1
Ap1		complex		-0.113	0.0107	CXCL12,DDIT3,DNMT1,ETS1,FAS,HSP90B1,KLF9,PLAUR,TGFA
HMOX1		enzyme		-0.114	0.012	ACTA2,CCL17,CDKN1A,CXCL12,ID1,TEK,TGFB2
ABL1		kinase		-0.115	0.00166	CDKN1A,CEBPB,FAS,TEK,TGFB2	224 (21)
isotretinoin		biologic drug		-0.115	0.00349	CD19,CDKN1A,GATA3,SPN,TFRC,TNFSF10
BHLHE40		transcription regulator		-0.127	1.39e-09	ACTA2,AHR,CCR7,CXCR5,DDIT3,FAS,GPR18,H2BC10,HSPA5,ID1,IFI16,IPCEF1,ITGA4,MAFF,MEF2C,P4HA1,PER1,PTPRC,RASGRP1,SELL,SIAH2,SLAMF1,SLAMF6,SLC6A6,TLR1,TPBG	214 (21)
RXRB		ligand-dependent nuclear receptor		-0.128	0.0227	CCL17,CRYAB,FGFR1,FLRT3,H3C1,SATB1,SLAMF1,TNFSF10
TWIST2		transcription regulator		-0.13	0.00221	BCL11A,CDKN1A,DDIT3,HSPA5,MYCN	92 (6)
EPO		cytokine		-0.133	0.00109	ATOH8,BLM,CDKN1A,CXCL12,DDIT3,DES,FAS,GATA3,GCC2,ID1,ITGA4,PRKCQ,TFRC,TNFSF10,TSC22D3	221 (18)
mir-142		microRNA		-0.134	0.000882	AHR,Ly6a (includes others),RALGPS2,SELL,SLAMF6,TNFRSF13C,TNFSF10,TSC22D1	84 (7)
Akt		group		-0.136	0.000143	ACTA2,ANKRD1,CCR7,CDKN1A,CEBPB,CHST3,CXCL12,DGKA,EGFR,FAS,HES1,MPPE1,MYCN,RB1,RHOB,SEMA6D,SOX4,TNFRSF11A,TNFSF10,XBP1	228 (20)
CASR		G-protein coupled receptor		-0.137	1.12e-05	ARHGEF3,Clec2d (includes others),CYP2B6,EGFR,GATA3,ID1,NCAPD2,NEDD9,RB1,RGCC,RNF144A,TGFB2
ESR2		ligand-dependent nuclear receptor		-0.151	2.56e-05	A4GALT,ABLIM1,ACTC1,CBFA2T3,CCT3,CCT4,CCT7,CD79A,CDKN1A,CNN1,CXCL12,DDB2,DNMT1,EGFR,FGFR1,GATA3,HERC3,HSPA2,HSPD1,HYOU1,INSIG1,MAP2K6,NEDD9,PLAUR,RGCC,S1PR1,SNN,SOX4,SPHK1,ST8SIA4,TGFA,TGFB2,TSC22D1	265 (19)
U0126		chemical drug		-0.151	2.95e-05	ACTA2,CCL17,CDKN1A,CEBPB,CXCL12,CYP2B6,DDIT3,DES,EGFR,ETS1,ETV5,GFPT2,GRAMD1B,HERPUD1,HSP90AB1,HSPA5,JDP2,MAT2A,PER1,PER2,PLAUR,PLK2,PTPRJ,TGFA,TGFB2,TSC22D1,TSC22D3	224 (18)
MAK683		chemical drug		-0.152	0.00258	CXCL12,EGFR,FAS,GATA3
HLX		transcription regulator		-0.152	0.00326	ANKRD1,HES1,RB1,UNC5B
isoprenaline		chemical drug		-0.152	0.0185	ABLIM1,ACTA2,PER1,PLK2
ANXA1		enzyme		-0.152	0.0197	ACTA2,SELL,SPHK1,TSC22D3
EBI3		cytokine		-0.152	0.0222	FAS,HLA-DMB,HLA-DOB,TNFSF10
Cdc42		enzyme		-0.152	0.023	ACTA2,ETV5,FAS,HSP90AB1,TNFRSF13C
nocodazole		chemical reagent		-0.152	0.0322	CDKN1A,KSR1,MAP2K6,MAP4K1,STK4
RNF187		enzyme		-0.156	0.0201	AHR,AMOTL2,CDKN1A,DGKA,ID1
E. coli B5 lipopolysaccharide		chemical - endogenous non-mammalian		-0.181	0.00432	CCL17,CCR7,CDKN1A,CX3CR1,DNAJB2,EGFR,IL16,IL5RA,MAT2A,PAX5,RHOB,TGFB2	240 (22)
etoposide		chemical drug		-0.192	0.00163	BANK1,BLM,CDKN1A,DDB2,DDIT4,DNMT1,FAS,ID1,LPAR6,PIERCE1,PIK3R3,SELL,SPHK1,TNFSF10	205 (18)
ETS1	0.38	transcription regulator		-0.2	7.13e-07	APOC2,BCL11A,CD79A,CD79B,CDKN1A,ETS1,FLI1,HSPA1A/HSPA1B,HSPA8,HSPB8,HSPE1,INSIG1,PEG10,SELL,SLAMF6,SYVN1,TGFA,TGFB2	123 (7)
AGN194204		chemical drug		-0.213	0.0283	AHR,CDKN1A,DGKA,GATA3,IRAG2,PDE1B,SMC4,SPN,XBP1
MMP9		peptidase		-0.216	0.0143	ACTA2,CDKN1A,CX3CR1,CXCL12,DDIT3,EGFR,IRF2BPL,STAP1
CD4		transmembrane receptor		-0.218	0.00405	CD79A,CXCR5,FAS,TNFSF10	191 (22)
NANOG		transcription regulator		-0.218	0.00599	AHR,CBFA2T3,CDKN1A,HSPA1A/HSPA1B,ID1,MYCN,POLE4,TET2,TGFB2	185 (11)
CYBB		enzyme		-0.218	0.00921	CDKN1A,CXCL12,DDIT3,TNFRSF11A	219 (18)
GH1		growth factor		-0.218	0.0288	CD19,CEBPB,DDIT3,RFC1,RYK,SATB1
miR-291a-3p (and other miRNAs w/seed AAGUGCU)		mature microRNA		-0.221	0.0389	ARHGEF3,CDK19,CDKN1A,HERPUD1,STK4
CHUK		kinase		-0.224	0.00261	CDKN1A,CEBPB,CXCL12,DNMT1,FAS,HSP90AA1,IFI16,MAT2A,NR6A1,RB1,TGFA	239 (19)
TLR4		transmembrane receptor		-0.224	0.00319	CCR7,DDIT3,DOCK11,FAS,HHEX,HSPA5,IFI16,NAA80,PLK2,RGCC,RILPL1,SPHK1,TFRC,TNFRSF13B,TNFSF10,TSC22D1,XBP1	208 (22)
HOXA10		transcription regulator		-0.239	0.0227	CDKN1A,EGFR,HSP90AA1,ID1,KLF9,MYCN,ST6GAL1,YWHAG
ETV6		transcription regulator		-0.244	0.00233	ACTA2,FLI1,ID1,IFI16,Ly6a (includes others),TRIM5	102 (7)
CD3E		transmembrane receptor		-0.254	0.00281	BLM,CCL17,FAS,SPHK1,STK4,TEK,TIPIN	196 (17)
SMARCA4		transcription regulator		-0.262	0.000106	ACTA2,AHR,AMOTL2,ATP2A1,CD19,CDKN1A,CEBPB,CXCR5,DES,DLL1,EFNB1,FAS,FBLIM1,HS3ST1,IFI16,IRAG2,KCNJ2,MAFF,MEF2C,PLAUR,POLE4,PTPN7,SEMA7A,SERPINH1,SPHK1,TCIM,TGFB2,TNFSF10	212 (20)
VHL		transcription regulator		-0.271	0.00816	CDKN1A,CNN1,CXCL12,EGFR,NEDD9,TFRC,TGFA,TNFSF10	196 (17)
MAGI1		enzyme		-0.277	5.45e-06	ABLIM1,ADD3,CCT7,CDKN1A,DNMT1,FKBP4,HES1,HSPA4L,INSIG1,SDF2L1,SIAH2,SMC4,TIPIN	42 (5)
GRIN2A		ion channel		-0.277	0.0285	CX3CR1,HSPA8,SOX13,TGFB2,Tmem254
BMP6		growth factor		-0.279	0.0035	ACTA2,ADD3,CDKN1A,ETV5,ID1,MYCN,XBP1	142 (15)
IL6		cytokine		-0.281	8.13e-06	ACTA2,AHR,ALAS1,ATP2A1,CCR7,CD79A,CDKN1A,CEBPB,CLEC10A,CRYAB,CX3CR1,CYP2B6,DNMT1,EGFR,FAS,FCER2,FLI1,HSPA5,ID1,IFI16,IRF4,MYCN,PLK2,PTPRC,RB1,S1PR1,SEMA6D,SLC14A1,SMIM3,SOX4,TFRC,TGFA,TLR1,TNFRSF11A,TNFSF10,XBP1	236 (18)
C3AR1		G-protein coupled receptor		-0.283	0.0153	DDIT3,DYRK2,HSPA5,TGFB2
IL4		cytokine		-0.286	2.29e-12	ABLIM1,ACTA2,AHR,ALAS1,ATP2A1,BCL11A,CCL17,CCR7,CCT3,CD22,CD79A,CD79B,CDKN1A,CEBPB,CHST3,CLEC10A,CR2,Ctla2a/Ctla2b,CXCR5,DDIT4,DGKA,EMD,FAS,FCER2,FCRL1,FOXJ1,GATA3,GNA14,GPR18,HLA-DMB,HSPA1A/HSPA1B,IFI16,IL16,IL5RA,IRF4,ITGA4,KCNAB2,KSR1,Ly6a (includes others),MS4A1,NEDD9,PAX5,PDE1B,PMVK,POU2AF1,PTPN7,REEP6,SDF2L1,SELL,SEMA7A,SLC29A1,SOX13,SPHK1,SPN,ST6GAL1,STK4,TFRC,TINAGL1,TNFRSF11A,TPBG,Tpm2,T…	149 (17)
PLAU		peptidase		-0.294	0.00287	ACTA2,EGFR,HSPA5,PIM3,PLAUR,SERPINB1	224 (22)
TNFRSF1A		transmembrane receptor		-0.294	0.0409	CDKN1A,CEBPB,GATA3,POU2AF1,SELL,TFRC,TGFA
ERK		group		-0.295	0.0209	ACTA2,CDKN1A,EGFR,ETS1,FAS,MAFF,MS4A1,SELL,SOX4,TGFA
CXCL12	0.343	cytokine		-0.305	0.00261	ACTA2,CXCL12,EGFR,FAS,HES1,ID1,Ly6a (includes others),RBM14,SORBS3,TNFRSF11A,TNFSF10	216 (18)
IFIH1		enzyme		-0.32	0.0174	Clec2d (includes others),FAS,Ly6a (includes others),PTPRJ
sodium bisulfide		chemical reagent		-0.322	0.0248	CDKN1A,CX3CR1,FAS,HSP90AB1
FOXA1		transcription regulator		-0.33	1.08e-06	ACTA2,ACTC1,ACTG2,CDKN1A,CNN1,DDIT4,EGFR,FKBP4,HS3ST1,MAP3K1,P4HA1,P4HA2,SIAH2,SLC10A6,SPSB1,STBD1,Tpm2,XBP1	201 (14)
poly rI:rC-RNA		biologic drug		-0.335	5.69e-08	AHR,BTLA,CCL17,CCR7,CCT7,CD22,CDKN1A,CEBPB,Clec2d (includes others),DDIT4,DLL1,ETS1,FAS,FLI1,HLA-DMB,HLA-DOB,HSPA5,HSPD1,IFI16,Ly6a (includes others),MAFF,MRPL44,Naip1 (includes others),NEDD9,PIK3R3,PIM3,PLAUR,POU2AF1,PRKCQ,PTPRJ,SLAMF1,SPSB1,ST6GAL1,ST8SIA4,TET2,TFRC,TGFA,TLR1,TNFSF10,TRIM5,UBQLN1	241 (20)
arginine		chemical - endogenous mammalian		-0.345	0.00658	DDIT3,DDIT4,HSPA5,XBP1	221 (25)
NCOA3		transcription regulator		-0.346	0.000778	AHR,ANKRD1,CDKN1A,CYP2B6,DDIT3,HES1,TGFB2,XBP1	239 (21)
adavosertib		chemical drug		-0.352	0.00432	BLK,CX3CR1,CXCL12,HSPA5,MST1R,PLAUR,XBP1	205 (10)
HDAC1		enzyme		-0.354	0.00495	CDKN1A,EGFR,FAM107A,FAS,HES1,ID1,MEF2C,POLE4,RECQL4,RHOB,SATB1,TBX5,TSC22D3	226 (23)
sphingosine-1-phosphate		chemical - endogenous mammalian		-0.361	0.00271	ACTA2,AHR,ATOH8,EGFR,ETS1,FAS,NUP210,S1PR1,SPHK1	202 (20)
ESR1		ligand-dependent nuclear receptor		-0.368	3.9e-07	ABLIM1,ACTA2,ACTC1,ADD3,ARL4D,ARRDC3,CDKN1A,CEBPB,Clec2d (includes others),CNN1,CXCL12,CYFIP2,DDB2,DDIT4,DLL1,DYRK2,EGFR,FAS,FGFR1,FKBP4,GATA3,HES1,HSP90AA1,HSP90B1,HSPA2,HSPD1,HSPH1,ID1,IRF4,KCNE2,MAP2K6,MAP3K1,MST1R,NEDD9,NR1H3,NUP210,PCDH18,PLAUR,PRR15L,RB1,SEC14L1,SELL,SIAH2,SLC6A6,SMC4,SNN,SOX4,STK4,TCIM,TEK,TFRC,TGFA,TGFB2,TNFSF10,TSC22D3,XBP1	234 (18)
MTORC1		complex		-0.371	0.0209	AHR,ELF4,INSIG1,MAT2A
HSPA5	-0.626	enzyme		-0.374	0.00019	ACTA2,DDIT3,DNAJB9,EGFR,HSP90AA1,HSP90B1,HSPA5,HSPA8,XBP1	161 (19)
potassium chloride		chemical drug		-0.376	6.35e-07	CALR,DDIT3,HERPUD1,HSP90B1,HSPA5,ID1,MEF2C,NTRK2,PDIA4,PIM3,RB1,UNC5B,XBP1	209 (21)
GLI2		transcription regulator		-0.378	0.000242	ACTA2,ATP2A1,CBFA2T3,CCL17,CDKN1A,GATA3,MEF2C,MYCN,TGFA,TGFB2	99 (7)
RNF5		enzyme		-0.378	0.00237	CD22,CD79B,CX3CR1,EGFR,S1PR1,SORBS3,TNFRSF11A
MAVS		other		-0.378	0.0145	BLK,CX3CR1,CXCL12,HERPUD1,MAT2A,MST1R,PLAUR
PPARG		ligand-dependent nuclear receptor		-0.379	0.00115	ACTA2,ARL4D,CCL17,CCR7,CDKN1A,CEBPB,CR2,DGKA,EGFR,ETS1,FFAR1,HES1,HYOU1,INSIG1,NR1H3,PMVK,RHOB,TNFSF10,Tpm2,TSC22D3,YWHAG	233 (20)
morphine		chemical drug		-0.388	0.0258	CDKN1A,EGFR,FAS,GATA3,KCNAB2,MAP3K1,NTRK2
HTT		transcription regulator		-0.391	3.61e-09	ACTA2,CDKN1A,CEBPB,CRYAB,CXCR5,CYFIP2,DDIT3,DLL1,DNAJB1,FGFR1,FKBP4,HSP90AB1,Hspa1b,HSPA5,HSPA8,HSPD1,HSPE1,IFI16,INPP5F,KCNJ2,KLF9,MAT2A,MBOAT2,NTRK2,P4HA1,PDE1B,PER1,PER2,PLAUR,RAP1GAP,SATB1,SERPINH1,Sik1,SNN,ST6GAL1,ST8SIA4,SYVN1,TFRC,Tpm2,UBE2G2,VAMP1,XBP1,YWHAG	235 (21)
pemetrexed		chemical drug		-0.391	0.00364	ARRDC3,CDKN1A,PLK2,SLC29A1
KMT2A		transcription regulator		-0.393	0.000142	ACTA2,BAG3,CDKN1A,ETS1,MAP4K1,MYCT1,PRDM8,SIGLEC10,ZFAND2A
PTGER4		G-protein coupled receptor		-0.397	1.7e-06	ACTA2,APOC2,ARRDC3,CCR7,Ctla2a/Ctla2b,HERPUD1,IFI16,LPAR6,MAFF,S1PR1,SLAMF1,ST6GAL1,ST8SIA4,TNFSF10	242 (20)
NRAS		enzyme		-0.408	0.00928	ANKRD1,CDKN1A,CX3CR1,DDIT3,ETS1,ETV5,FCER2,IFI16,PTPRC,RHOB	159 (18)
plicamycin		chemical drug		-0.412	0.00167	AHR,CDKN1A,EGFR,ID1,MST1R,PLAUR,RASL11B,SEMA7A	206 (18)
PRMT1		enzyme		-0.412	0.0351	ACTA2,CDKN1A,CEBPB,DNMT1,EGFR,HSP90AA1
gefitinib		chemical drug		-0.413	0.000137	CEBPB,DDIT3,EGFR,ETV5,HSP90B1,HSPB1,ID1,MAFF,MAP2K6,MYCN,PLAUR,RHOB,TNFSF10	200 (19)
GATA4		transcription regulator		-0.415	0.00191	ACTC1,ACTG2,ANKRD1,DES,GATA3,HES1,HSPA5,ID1,IFI16,KCNJ2,MEF2C,SCN3B,SLC25A29	49 (5)
POU5F1		transcription regulator		-0.418	0.0019	AHR,BAG3,CARD6,CBFA2T3,CDKN1A,CXCL12,DNMT1,FAS,GATA3,MEF2C,MYCN,PCDH18,POLE4,TEAD2,TET2,TGFB2,TNFSF10	205 (17)
curcumin		chemical drug		-0.435	1.98e-06	A4GALT,ACTA2,BANP,CDKN1A,CEBPB,DDIT3,DNAJB1,DNMT1,EGFR,ETS1,FAS,FGFR1,HSP90B1,HSPA1A/HSPA1B,HSPA8,KLF9,MST1R,RAB3A,SERPINB1,ST13,TFRC,TNFRSF11A,TSC22D3	231 (19)
SP3		transcription regulator		-0.438	0.00345	ACTA2,ADD3,CDKN1A,EGFR,FAS,HES1,HSPA5,MAT2A,MYCN,PLAUR,SERPINH1	230 (18)
CHADL		other		-0.447	0.000187	CDKN1A,CRYAB,FAM107A,FAS,MEF2C
siponimod		chemical drug		-0.447	0.000688	APBB1IP,CIART,IKZF1,PTPRC,TNNT1
ELF4	0.256	transcription regulator		-0.447	0.0011	CCR7,CDKN1A,IRF4,MANF,SELL	121 (7)
SQSTM1		transcription regulator		-0.447	0.0085	CYP2B6,PLK2,RGCC,RILPL1,TSC22D1
napabucasin		chemical drug		-0.447	0.0114	DNMT1,FAS,ID1,ITGA4,PLAUR
CHD8		enzyme		-0.447	0.0135	DYNLL1,HSP90AB1,PPP2R5B,SEMA7A,TFRC
mir-182		microRNA		-0.447	0.0192	CARD11,CLEC10A,CXCL12,IRF4,ITGA4
PI3K (family)		group		-0.453	0.00167	ACTA2,CXCL12,DDIT3,DDIT4,HSPA5,SIAH2,SOX4,TNFSF10	208 (19)
doxorubicin		chemical drug		-0.467	7.3e-05	ABCA7,ACTA2,ACTC1,ADAMTSL4,CDKN1A,DDIT3,DDIT4,DENND2C,DES,DGKA,DNMT1,EGFR,FAS,HSP90AA1,HSPH1,ID1,MEF2C,PIERCE1,PIK3R3,PLAUR,RB1,SCN3B,SLC6A6,SPHK1,STK4,TGFA,TNFRSF11A,TNFSF10	231 (17)
E. coli B4 lipopolysaccharide		chemical toxicant		-0.473	9.42e-06	B3GNT5,CCR7,CLEC14A,EXOC6,FAS,FBLIM1,FIBIN,GNA14,HSPB8,IFI16,KCNE2,Ly6a (includes others),PLAUR,PTPRC,SERPINH1,SLC14A1,TNFSF10,TRAM2	218 (20)
NFAT5		transcription regulator		-0.475	2.29e-06	DDIT4,HECW2,HLA-DMB,Hspa1b,HSPA2,IFI16,ITGA4,Ly6a (includes others),POLE4,RFC1,SEMA4C,SLC5A3,SLC6A6,TNFSF10
GFI1		transcription regulator		-0.478	5.33e-08	BTLA,CARD6,CCR7,CDKN1A,DDB2,ETS1,GATA3,GIMAP4,GPR18,HSP90AB1,Ly6a (includes others),MAFF,RASGRP1,RASL11B,RB1,S1PR1	218 (16)
17-alpha-ethinylestradiol		chemical drug		-0.478	0.00295	APOC2,ARRDC3,CCR7,CDKN1A,CYP2B6,IFI16,MANF,SERPINH1,TNNT1	183 (11)
STAT5A		transcription regulator		-0.478	0.00396	ARID3B,BCL11A,CDKN1A,CEBPB,Ctla2a/Ctla2b,FAS,ID1,KSR1,NR1H3,PRR15L,TNFRSF11A,TNNT1,YWHAG	241 (19)
THZ1		chemical drug		-0.478	0.0377	ANKRD1,ARL4D,HSPA1A/HSPA1B,IKZF1,KIF21B,SERPINB1,TIPIN
15-deoxy-delta-12,14 -PGJ 2		chemical - endogenous mammalian		-0.479	0.0184	ACTA2,ACTC1,CDKN1A,DDIT3,DES,DGKA,DNAJB1,FKBP4,HSPB1,P4HA1
DNMT3A		enzyme		-0.5	2.38e-07	ACTC1,ADAMTS9,CD19,CD79A,CD79B,ETV5,HSPD1,MANF,MS4A1,PAX5,PLK2,POU2AF1,PTPRC,RECQL4,S1PR1,SERPINH1,SPHK1,TSC22D1,UBQLN1
LMO2		transcription regulator		-0.5	0.000175	ADAMTS9,AHR,BCL11A,CD79B,CDKN1A,CYFIP2,ETS1,FZD6,GATA3,HHEX,MAP3K1,MEF2C,PTPRJ,RASGRP1,TGFB2,TNFRSF13B
medroxyprogesterone acetate		chemical drug		-0.505	0.0121	ATOH8,CDKN1A,DDB2,ETS1,FAM107A,FAS,FGFR1,FLNC,HSP90B1,ID1,ITGA4,P4HA1,P4HA2,PRICKLE1,ST6GAL1,TGFB2,VANGL2
KAT2A		enzyme		-0.508	0.000128	ADAM12,BCL11A,CD19,DNAJB9,HSP90AA1,HSPA5,HSPD1,NR1H3,NUDC,RHOU	150 (7)
let-7		microRNA		-0.51	0.018	ACTA2,BCL11A,CCR7,DNAJB9,ITGA4,MYCN,PLAUR,TBX5,TET3,ZNF512B
MAPK1		kinase		-0.511	0.000481	ADAM12,ATP2A1,BCL11A,CD84,CDK19,CDKN1A,DNMT1,DXO,FCMR,FLNC,GATA3,GRAMD1B,IFI16,NUP210,SPSB1,TNFSF10,TRIM5,ZNF318	247 (25)
NCOA2		transcription regulator		-0.513	0.00455	AHR,APOC2,CCR7,CDKN1A,CEBPB,CYP2B6,IRF4,NR1H3,TRIM5,TSC22D3	181 (20)
vitamin K3		chemical drug		-0.514	0.00122	DDIT3,DYRK2,FAS,HSPA5,SIAH2	201 (21)
L-methionine		chemical - endogenous mammalian		-0.518	7.15e-06	ACTA2,CDK19,DDIT3,DDIT4,HSPA5,IFI16,MAT2A,RHOB,TFRC	216 (19)
docosahexaenoic acid		chemical drug		-0.518	0.00822	ACTA2,CDKN1A,CEBPB,DDIT3,DNAJB9,FAS,SERPINH1,SPHK1,TGFB2	145 (18)
ERBB4		kinase		-0.532	0.0297	ACTA2,CDKN1A,CXCL12,DDIT3,EGFR
LDB1		transcription regulator		-0.535	0.00379	ADAMTS9,AHR,BCL11A,CD79B,CDKN1A,CYFIP2,FZD6,HHEX,MAP3K1,MEF2C,PTPRJ,RASGRP1,TGFB2,TNFRSF13B
resveratrol		chemical drug		-0.536	0.00369	ACTA2,CDKN1A,CX3CR1,DDIT3,DYNLL1,EGFR,FAS,GATA3,HSPA5,SPHK1,TFRC,TGFB2,TNFRSF11A,XBP1	240 (20)
NR3C1		ligand-dependent nuclear receptor		-0.555	1.47e-06	ACTA2,ARHGEF3,BAG3,CARD6,CCL17,CCR7,CDKN1A,CEBPB,CRYAB,CSRNP1,CX3CR1,CXCL12,DDIT4,DEDD2,DYNLL1,FKBP4,GATA3,GLCCI1,HERPUD1,HSP90AB1,KLF15,KLF9,NEDD9,PER1,PIK3R3,PIM3,PLEKHF1,PLK2,RB1,RHOB,SIAH2,SOX4,TCIM,TLR1,TSC22D3,WDR12,WDR37,YWHAG	254 (22)
CREB3		transcription regulator		-0.555	1.6e-05	DDIT3,FKBP4,HSPA5,INSIG1,XBP1	153 (7)
HSP90B1	-0.297	other		-0.555	0.000902	CALR,HSP90B1,HSPA5,ITGA4,SNX3,XBP1	209 (15)
PRNP		other		-0.555	0.00106	AHR,EGFR,HSP90B1,HSPA1A/HSPA1B,HSPA5,HSPA8,HSPB1,PLAUR	224 (22)
CASZ1		enzyme		-0.555	0.00201	CCL17,GATA3,SATB1,Sik1,TNNT1
NEUROG3		transcription regulator		-0.555	0.0041	CDKN1A,DLL1,FGFR1,GLP1R,HHEX,NTRK2,RHOB
NFkB (family)		group		-0.555	0.0156	CCR7,CDKN1A,CXCL12,EGFR,PLAUR,TNFSF10
SP2509		chemical reagent		-0.557	0.000304	ANKRD1,BCL11A,EFNB1,EGFR,ELF4,FGFR1,FLRT3,HSPA5,ID1,INPP5F,MANF,PLK2,PPP2R5B,RAB3A,SATB1,SIAH2
tazemetostat		chemical drug		-0.557	0.000821	ANKRD1,BCL11A,EFNB1,EGFR,ELF4,FGFR1,FLRT3,HSPA5,ID1,INPP5F,MANF,PLK2,PPP2R5B,RAB3A,SATB1,SIAH2	116 (7)
panobinostat		chemical drug		-0.56	0.0128	CDKN1A,CRYAB,GATA3,MYCN,NEDD9
CREBBP		transcription regulator		-0.562	4.34e-06	ADAM12,ALAS1,ARHGEF3,BANK1,CAMK2G,CARD6,CCR7,CDKN1A,CXCL12,DNAJB4,EGFR,GIMAP4,GLCCI1,GPR18,H2AC25,MEF2C,PLEKHF1,RB1,SLAMF1,SLAMF6,SPSB1,ST6GAL1,TNFSF10	222 (17)
bisphenol A		chemical - endogenous mammalian		-0.563	0.0198	ALAS1,CDKN1A,CXCL12,HSP90AB1,HSP90B1,HSPA1A/HSPA1B,ID1,PER1,TRA2A
SFLLRN (PAR1-activator)		chemical reagent		-0.577	0.00326	HSPA5,HSPB1,HSPD1,YWHAG
ADRB		group		-0.588	0.000384	ANKRD1,ARHGEF3,CDKN1A,CRYAB,DDIT3,DDIT4,FAS,HSPD1,INSIG1,TEK	202 (19)
RARA		ligand-dependent nuclear receptor		-0.588	0.00185	ABLIM1,CD84,CDKN1A,CEBPB,CXCR5,FGFR1,GATA3,IL16,IL5RA,ITGA4,MYCN,NEDD9,PRDM8,SELL,SMC4,XBP1	237 (22)
1-methyl-4-phenylpyridinium		chemical toxicant		-0.6	0.000303	DDIT3,DDIT4,HSPD1,MAGED1,TFRC
RELA		transcription regulator		-0.601	3.9e-05	ACTA2,AHR,ANKRD1,ARFGAP3,CCR7,CDKN1A,CEBPB,CR2,CRYAB,CYP2B6,DDIT3,DNMT1,EGFR,FAS,HES1,HSP90B1,ID1,IRF2BP2,IRF4,MAT2A,MST1R,POU2AF1,PRDX6,STK4	229 (19)
ARNT		transcription regulator		-0.616	0.000333	AHR,BLK,CCR7,CEBPB,CRYAB,GLCCI1,PCDH18,S1PR1,SELL,TFRC,TSC22D3	168 (7)
MAPKAPK2		kinase		-0.623	0.000902	DDIT3,HSPA5,HSPB1,HSPB8,RILPL1,TSC22D1	142 (11)
TREM1		transmembrane receptor		-0.632	0.00455	CCL17,CCR7,CEBPB,HECW2,HES1,KCNJ2,LRFN4,MAFF,RHOU,STARD4	198 (10)
NFkB (complex)		complex		-0.636	9.95e-06	ACTA2,ADAMTS9,AHR,ANKRD1,B3GNT5,BCL11A,CCL17,CCR7,CDKN1A,CEBPB,CXCL12,DDIT3,EGFR,ETS1,FAS,FCER2,GATA3,GFPT2,HLA-DMB,HSPB1,Iglv2,IRF4,MST1R,PIM3,PLAUR,PLK2,SH3RF1,STK10,TFRC,TNFSF10	240 (21)
MAP3K14		kinase		-0.64	0.0082	ACTA2,EGFR,FAS,NR1H3,TNFSF10,XBP1	198 (17)
ascorbic acid		chemical - endogenous mammalian		-0.64	0.0138	ACTA2,CDKN1A,DDIT3,FAS,HSPA5,TFRC
memantine		chemical drug		-0.64	0.0224	HPCAL4,HSP90AB1,HSPA5,MYO5A,NTRK2,PCDH17
dimethyl n-oxalyl-glycine		chemical reagent		-0.64	0.0304	ACTA2,CXCL12,DDIT4,EGFR,HERC3,HSPA4,P4HA2,PPP2R5B,SLC29A1
STAT1		transcription regulator		-0.649	0.00918	APOC2,CBFA2T3,CCR7,CDKN1A,CX3CR1,FAS,GATA3,HES1,IFI16,Ly6a (includes others),NR1H3,PCDH17,SELL,TGFA,TGFB2,TNFSF10	234 (20)
BMP4		growth factor		-0.65	4.72e-05	ACTA2,CCR7,CDKN1A,CEBPB,CNN1,DLL1,EGFR,GATA3,HES1,ID1,ITGA4,KLF9,MYCN,PAX5,RHOB,RIPOR2,S1PR1,TBX5	225 (24)
olaparib		chemical drug		-0.651	0.0011	CDKN1A,FAS,IRF4,MAFF,PLK2,RHOB,TNFSF10	210 (18)
Vegf		group		-0.656	3.93e-06	ACTA2,AHR,CNN1,CRYAB,Ctla2a/Ctla2b,CXCL12,DDIT3,DNAJB9,ETS1,ETV5,FAS,GRB14,HERPUD1,HES1,ID1,IL5RA,INSIG1,IRF4,LPAR6,MEF2C,MYCN,PLAUR,RGCC,SCML4,ST8SIA4,STK10,TNFRSF11A	206 (18)
NR1H3	-0.282	ligand-dependent nuclear receptor		-0.659	0.0154	ACTA2,APOC2,CCL17,CCR7,CDKN1A,CX3CR1,GRAP2,NR1H3,RB1,TLR1
MRTFB	0.279	transcription regulator		-0.669	3.63e-05	ABLIM1,ACTA2,ACTG2,AMOTL2,ANKRD1,CNN1,CXCL12,DNAJB4,FIBIN,FLI1,ID1,PCDH18,S1PR1,TGFB2
PDGF-BB		complex		-0.672	1.19e-06	ACTA2,ADD3,AHR,CDKN1A,CEBPB,CNN1,CRYAB,DDIT3,DNMT1,EGFR,ETS1,FGFR1,GFPT2,HES1,MAT2A,NR1H3,PLK2,RHOB,SLC29A1,SLC6A6,SPHK1,UNC5B	247 (20)
MAP2K1		kinase		-0.673	1.01e-05	ACTA2,AHR,ANKRD1,CDKN1A,CRYAB,DNMT1,ETV5,HSPA5,MYCN,PLAUR,RAP1GAP,SEMA7A,TCIM,TNFRSF11A,TNFSF10,UNC5B	224 (21)
CG		complex		-0.676	0.00025	ACTA2,ADAMTS9,BLM,CBFA2T3,CDK19,CDKN1A,CEBPB,CNN1,CREB5,CRYAB,CXCL12,EGFR,FAS,HLA-DOB,HPCAL4,IFI16,ITGA4,MAT2A,MRPS6,NTRK2,PLAUR,ST8SIA4,TGFB2,TIPIN	228 (19)
Laminin (complex)		complex		-0.689	0.0085	ACTA2,EGFR,ETV5,TGFB2	155 (12)
IL1B		cytokine		-0.703	2.12e-10	A4GALT,ACTA2,ADAM12,APOC2,CCL17,CCR7,CDKN1A,CEBPB,CLEC14A,CRYAB,CSRNP1,CX3CR1,CXCL12,CYP2B6,DDIT3,DDIT4,DGKA,DLL1,DNMT1,EGFR,FAS,FCER2,FOXJ1,GATA3,H3C1,HES1,HLA-DOB,HSPA1A/HSPA1B,HSPA5,HSPB1,HSPB8,IFI16,IKZF3,IL16,IRF4,ITGA4,MAP2K6,MAP3K1,MEF2C,NR1H3,NUP210,P4HA2,PIM3,PLAUR,RGCC,RHOB,S1PR1,SERPINH1,SLAMF1,SLC14A1,SLC2A9,SYVN1,TCIM,TFRC,TNFRSF11A,TNFSF10,TSC22D3	248 (17)
MYO6		other		-0.707	0.000168	ACTA2,ARL4D,DNAJB4,GRB14,KLF9,NR6A1,RHOB,TNNT1
E. coli serotype 0127B8 lipopolysaccharide		chemical - endogenous non-mammalian		-0.707	0.0234	CCL17,CXCL12,DDIT3,FAM107A,GNA14,HSPA5,NTRK2,SEMA7A
ARNT2		transcription regulator		-0.707	0.0424	CXCR5,DLL1,EGFR,IFI16,KCNJ15,NUDC,SNN,TSC22D3
PLX5622		chemical drug		-0.708	0.000685	CCL17,CDKN1A,CX3CR1,CXCL12,CXCR5,FYB1,HSP90AB1,HSPA5,IL16,IL5RA,RAB3A,TGFB2,TNFSF10,VAMP1
tacrolimus		chemical drug		-0.711	0.00445	ABLIM1,Gm4956,HSPD1,ID1,IL16,IRF4,PRICKLE1,PTPRJ,SELL,SIAH2,SLAMF1,TNFSF10	184 (17)
STK11		kinase		-0.711	0.0396	ATIC,CCT6A,CDKN1A,CYP2B6,DNMT1,ID1,NEDD9,RASGRP1,RB1,TGFA,TNFSF10
CD3		complex		-0.713	2.04e-08	ACTG2,AHR,ALAS1,CCL17,DOCK2,ETS1,FAS,FYB1,GATA3,HSP90AA1,HSP90B1,HSPA1A/HSPA1B,HSPA5,HSPA8,HSPE1,IL16,IRF4,ITGA4,Ly6a (includes others),MBD1,ORAI2,PDIA4,PTPN7,PTPRC,PTPRJ,RB1,RYK,SEC14L1,SLC5A3,TFRC,TNFRSF11A,TNFSF10,TRA2A,TRIM5,TRIP10	200 (21)
prostaglandin A1		chemical - endogenous non-mammalian		-0.714	0.000686	CDKN1A,HSPA1A/HSPA1B,HSPA4,LPAR6
HDAC2		transcription regulator		-0.724	0.000301	ACTA2,CDKN1A,FAM107A,FAS,FCER2,INPP5F,MYCN,POLE4,RHOB,SATB1,TNFSF10	207 (20)
EZH2		transcription regulator		-0.725	1.78e-06	BCL11A,CABLES1,CDKN1A,CEBPB,DNMT1,EGFR,FGFR1,FOXJ1,GATA3,ID1,IKZF1,IRF2BPL,JDP2,MAT2A,PER1,PER2,PRDX6,PRICKLE1,RAP1GAP,RASSF9,RB1,RHOB,SATB1,SPATA13,TGFA,TGFB2	221 (23)
FOXP3		transcription regulator		-0.728	0.00293	CCR7,CDKN1A,Ctla2a/Ctla2b,DDB2,GATA3,IRF4,RBM14,SATB1,SELL,XBP1	213 (24)
BTK		kinase		-0.73	0.00186	CCR7,CCT6A,CDKN1A,CEBPB,ETS1,IRF4,RB1,SPN	153 (19)
NFATC2		transcription regulator		-0.731	1.71e-07	CCL17,CCR7,CDKN1A,CRYAB,CX3CR1,CXCR5,DGKA,FAS,FCER2,GATA3,IKZF1,IRF4,NAA80,PLK2,RILPL1,SLAMF1,SLAMF6,TSC22D1	142 (16)
NRG1		growth factor		-0.737	0.00628	AMOTL2,ANKRD1,CDKN1A,DDIT3,DNAJB2,ETV5,HES1,ID1,PLAUR,RAB3A,SOX4,TGFB2	237 (23)
8-bromoguanosine 3',5'-cyclic monophosphate		chemical reagent		-0.747	0.00718	ACTA2,CDKN1A,CNN1,PLAUR	229 (18)
FAS	-0.282	transmembrane receptor		-0.747	0.0289	ACTA2,BCL11A,CAMK2G,CD22,CDKN1A,FAS,HSPD1,IL16,MEF2C,MYO5A,SIAH2,TFRC,TNFSF10
decitabine		chemical drug		-0.756	9.33e-07	ADAM12,ANKRD1,BCL11A,CCR7,CD79B,CDKN1A,CX3CR1,CXCL12,DNMT1,EFNB1,EGFR,ELF4,FAS,FGFR1,FLNC,FLRT3,HSPA1A/HSPA1B,HSPA5,HSPB8,ID1,IFI16,INPP5F,IPCEF1,IRX1,ITGA4,MANF,NR1H3,PER2,PLK2,PPP2R5B,PRICKLE1,RAB3A,RB1,SATB1,SELL,SERPINH1,SIAH2,TFRC,TGFB2,TNFSF10,Tpm2,TSC22D1	254 (22)
SYK		kinase		-0.757	0.00158	CCR7,FCMR,GATA3,PRKCQ,RGCC,TNFSF10,TSC22D1,TSC22D3	148 (16)
PTK2		kinase		-0.76	0.039	ACTA2,CDKN1A,P4HA1,SERPINB1
IGF2BP1		translation regulator		-0.762	0.00122	BCL11A,CDKN1A,CYFIP2,DDIT3,SERPINH1	97 (7)
mycophenolic acid		chemical drug		-0.762	0.023	ACTA2,C1orf116,CDKN1A,ETS1,HSPA5
tributyrin		chemical drug		-0.762	0.0339	C1orf116,CDKN1A,ETS1,HSPA5
manganese		chemical - endogenous mammalian		-0.765	6.98e-05	CDKN1A,DDIT3,DDIT4,DLL1,HSP90B1,HSPA1A/HSPA1B,HSPA5,ID1,TGFB2	236 (18)
NFKB1		transcription regulator		-0.78	0.00119	ANKRD1,BLK,CCL17,CDKN1A,CR2,CXCR5,EGFR,FAS,GATA3,HLA-DMB,HSP90B1,IFI16,IRF4,MAT2A,TNFSF10	226 (17)
TRAF3		enzyme		-0.788	0.000829	CXCL12,DGKA,EGFR,FAS,FCER2,HSPA5,KSR1,XBP1	215 (23)
cisplatin		chemical drug		-0.794	0.00016	ACTA2,ANKRD1,CARD6,CDKN1A,CREB5,DDB2,DDIT3,DDIT4,DGKA,EGFR,EXOC6,FAS,FBLIM1,FLRT3,GABPB2,HSPA4L,HSPA5,HSPA8,IRAG2,MYCN,P4HA2,PIERCE1,PLK2,RB1,SEMA7A,SLC6A6,ST6GAL1,STARD4,TCIM,TNFSF10,TSC22D1,USP3,USP6NL,ZNF436	224 (20)
SMAD4		transcription regulator		-0.805	0.00288	CD79A,CDKN1A,EGFR,HHEX,ID1,KLF15,MBD1,MST1R,MYCN,PTPRC,RGCC,SPHK1,TGFB2,Tpm2	253 (23)
CCND1		transcription regulator		-0.807	8.11e-05	CDKN1A,DNMT1,EGFR,FGFR1,GPALPP1,HERC3,HSPA1A/HSPA1B,HSPA8,HSPB1,HSPB8,ID1,MAFF,PTPRC,RB1,SATB1,SOX4,STARD4,STBD1	215 (19)
SNAI1		transcription regulator		-0.808	0.0163	ANKRD1,CDKN1A,ELF4,FLNC,ID1,MYO5A,SERPINH1,SLC29A1
HEIH		other		-0.816	1.72e-05	FAS,FGFR1,FLNC,HSPA2,MEF2C,NTRK2
HOXA3		transcription regulator		-0.816	0.000335	CEBPB,IKZF1,ITGA4,SLAMF1,TSPAN32,UNC5B
MAP2K4		kinase		-0.818	0.0235	CDKN1A,EGFR,FAS,MEF2C
mir-223		microRNA		-0.822	0.00756	ACTA2,CARD11,Clec2d (includes others),HLA-DOB,IFI16,Ly6a (includes others),MEF2C,SLC29A1
tetrachlorodibenzodioxin		chemical toxicant		-0.829	6.73e-08	ACTA2,AHR,ATOH8,BLK,CDKN1A,CEBPB,CRYAB,DACT2,DNMT1,EGFR,FAS,GLCCI1,HES1,HSPA1A/HSPA1B,HSPA2,HSPA8,HYAL2,MANF,NEDD9,PAX5,PCDH18,PJA1,PLAUR,POU6F1,S1PR1,SERPINH1,TGFA,TGFB2,TNNT1,TSC22D3	225 (19)
L744832		chemical reagent		-0.829	1.44e-05	CDKN1A,DNMT1,MS4A1,RHOB	181 (10)
MEF2C	0.362	transcription regulator		-0.829	0.000111	ACTC1,ATP2A1,BLK,CALR,CDKN1A,DES,IKZF1,IRF4,KCNJ2,MEF2C,SRPK3,TNNT1	87 (9)
EIF4EBP1		translation regulator		-0.831	0.0262	CCR7,CEBPB,DDIT3,HSPD1
mir-8		microRNA		-0.839	0.0027	ACTA2,ADAM12,AMOTL2,CDKN1A,EGFR,ETS1,FLI1,MAP3K1,TGFB2,XBP1,YWHAG	207 (19)
simvastatin		chemical drug		-0.84	0.0311	ACTA2,CDKN1A,CYP2B6,HS3ST1,Ly6a (includes others),NTRK2,RHOB,RHOU,TSC22D3
AKT inhibitor VIII		chemical reagent		-0.849	0.00996	CEBPB,S1PR1,SELL,TNFSF10	115 (10)
emodin		chemical drug		-0.849	0.0322	CDKN1A,HLA-DOB,HSPA5,IRF4
GDF2		growth factor		-0.852	2.98e-05	ACTC1,CRYAB,CXCL12,EGFR,GATA3,HES1,HSPB8,ID1,PIM3,RASL11B,SLC6A6,UNC5B	82 (9)
epinephrine		chemical - endogenous mammalian		-0.856	0.000198	CCR7,CDKN1A,CYP2B6,HSP90AA1,PER1,SELL,TFRC,TGFA	154 (19)
KRAS		enzyme		-0.857	1.75e-09	ACTA2,AHR,ATOH8,CAMK2G,CBFA2T3,CDKN1A,CEBPB,CHST3,CLEC10A,CNN1,CRYAB,CXCL12,DDIT3,DNMT1,EGFR,ETV5,FAS,FGFR1,FLI1,H2BC10,H3C1,HES1,HLA-DMB,HPCAL4,HSPA5,HSPB1,HSPE1,HYOU1,ID1,KSR1,Ly6a (includes others),MST1R,MYCN,NUDC,NUP210,PEG10,PTPRC,RHOB,SEMA7A,SLC29A1,SPHK1,ST6GAL1,TEAD2,TFRC,TGFA,TINAGL1,TNFSF10,Tpm2,UNC5B,XRN2,ZFAND2A	223 (19)
sodium arsenite		chemical drug		-0.861	0.0157	CDKN1A,DDIT3,HSPA4,MAT2A,TNFSF10
Ttc39aos1		other		-0.867	0.00127	B4GALT4,Clec2d (includes others),IFI16,Ly6a (includes others),TNFSF10,TRIM5	83 (7)
NR1I3		ligand-dependent nuclear receptor		-0.868	0.000234	AHR,ALAS1,CDKN1A,CYP2B6,FAM107B,INSIG1,MAFF,NEDD9,SLC29A1	75 (7)
TGFBR1		kinase		-0.87	0.00867	ACTA2,AHR,CCR7,CDKN1A,MST1R,OSR1,TLR1	200 (18)
miR-34a-5p (and other miRNAs w/seed GGCAGUG)		mature microRNA		-0.873	0.000837	ACTA2,CDKN1A,DLL1,FCMR,GIMAP6,IKZF3,MYCN,PTPN7,SELL,TRAM2
deoxycholate		chemical - endogenous mammalian		-0.875	0.0025	ANKRD1,APOC2,CYP2B6,DDIT3,HSPA5,PLAUR	178 (15)
pomalidomide		chemical drug		-0.879	0.00038	BCL11A,CEBPB,IKZF1,IRF4	19 (3)
ARID1A		transcription regulator		-0.881	0.000318	ACTA2,CBFA2T3,CDKN1A,CNN1,FLI1,FOXJ1,GATA3,GFPT2,HES1,HSPA5,HSPB1,IFI16,IKZF3,MEF2C,MYCN,NR6A1,P4HA1,P4HA2,PEG10,RNF144A,SPHK1,TSC22D1	238 (19)
LIF		cytokine		-0.881	0.0304	ACTA2,CDKN1A,CEBPB,HES1,IFI16,MEF2C,PIM3,RHOU,XBP1
LH		complex		-0.884	0.00283	ACTA2,ACTG2,CAMK2G,CDC42EP4,CYFIP2,EGFR,FLNC,P4HA2,PER1,PIM3,PPP2R5B,RHOB,Sik1,STIP1,TGFB2	120 (7)
SOX2		transcription regulator		-0.896	0.000172	AHR,CASKIN2,CBFA2T3,CDKN1A,CHST3,CXCL12,DLL1,DNMT1,EGFR,ETV5,FAM107B,GATA3,LIMS2,MEF2C,MYCN,PCDH18,PIK3R3,POLE4,PRKCQ,SOX13,TEAD2,TET2,TGFB2	177 (10)
BACH2		transcription regulator		-0.896	0.00233	AHR,ETV5,GATA3,IRF4,SATB1,XBP1	111 (11)
INSIG1	0.314	other		-0.896	0.0199	CCL17,CCR7,DDIT3,HSPA5,PMVK,STARD4
Notch		group		-0.901	2.79e-05	ABLIM1,ACTA2,ADAM12,ANKRD1,CDKN1A,CLEC10A,CNN1,GATA3,HES1,ID1,RGCC,ST8SIA4	257 (23)
WT1		transcription regulator		-0.903	4.22e-05	CDKN1A,CIRBP,EGFR,ETS1,FGFR1,HSP90B1,MYCN,NTRK2,PDIA4,PLAUR,RALGPS2,SLC6A6,ST6GAL1,TNFSF10,TSC22D1,TSPAN5	192 (13)
NUPR1		transcription regulator		-0.908	0.000372	ACTA2,B3GNT5,BLM,CEBPB,CREB5,DDIT3,ETS1,H3C1,HSPA2,IRF2BP2,JADE2,LMAN2L,MAT2A,MRTFB,P4HA2,PTPRJ,PXDC1,RBM14,SLC6A6,UNC5B,XBP1,ZFAND2A
TNFSF11		cytokine		-0.919	0.00343	AHR,CDC42EP4,CDKN1A,ETS1,FAS,IRF4,JDP2,MAT2A,NR1H3,PLAUR,RHOB,TNFRSF11A,TSPAN5	240 (19)
MIR17HG		other		-0.923	0.000638	ACTA2,CDKN1A,CXCR5,DLL1,MAP3K1,MRTFB,MYCN,Sik1,SOX4	93 (7)
1,4-bis[2-(3,5-dichloropyridyloxy)]benzene		chemical toxicant		-0.926	0.00196	ALAS1,CDKN1A,CYP2B6,FAM107B,INSIG1,MAFF,NEDD9,SLC29A1	16 (3)
CAV1		transmembrane receptor		-0.927	0.0102	CDKN1A,FAS,HSPA8,ID1,NTRK2,SLC14A1,ST6GAL1,TXNL4A
SPOP		other		-0.927	0.0115	BHLHA15,FNBP4,GCC2,MAFF,PLK2,RHOB,TFRC
TBX5	-0.283	transcription regulator		-0.928	0.00396	ACTC1,ANKRD1,DES,IFI16,KCNJ2,MEF2C	136 (12)
SIRT1		transcription regulator		-0.931	0.000699	CD79B,CDKN1A,CEBPB,CLEC10A,CYP2B6,DDIT3,FAS,FCMR,FGFR1,HSPA4,HSPA5,ID1,Iglc3,MAT2A,MEF2C,MTHFD1L,NTRK2,PER1,SLC29A1,TBC1D10C	218 (20)
HNF4A		transcription regulator		-0.936	0.0163	ACTA2,AHSA1,APOC2,CCT8,CDKN1A,CEBPB,COQ10B,CYP2B6,DEDD2,DNAJB4,DNAJB9,ERLIN1,FAM107B,FAS,FBLIM1,FZD6,GPALPP1,GRB14,HAAO,HSP90B1,HSPA4L,HSPA5,HSPA8,HSPE1,HSPH1,INTS7,KLF15,LMAN2L,MAT2A,MRPL44,MRPL53,MTMR4,NCAPD2,NR1H3,NTRK2,OPA3,PEG10,PIK3R3,PPP2R5B,PTGES3,RAP1GAP,SEMA7A,SLC5A3,SNX3,ST13,TBC1D10A,TCIM,TFRC,TMEM33,TRIM5,UBQLN1,VAMP1,VANGL2,WDR12,XBP1,ZNF318
GPER1		G-protein coupled receptor		-0.937	0.0085	ACTA2,CDKN1A,DDIT3,DDIT4,HSPA5	236 (22)
8-bromo-cAMP		chemical reagent		-0.938	0.00274	ATOH8,CDKN1A,CEBPB,CYP2B6,DDB2,EGFR,ETS1,FAS,FGFR1,FLNC,HSP90B1,ID1,ITGA4,MAT2A,P4HA1,P4HA2,PRICKLE1,ST6GAL1,TGFB2,VANGL2	254 (24)
PKD1		ion channel		-0.942	0.00129	AMOTL2,CDKN1A,DDIT3,EGFR,FGFR1,GPRASP1,GRAP2,HSP90B1,NEDD9,SEMA4C,SLC2A9,TFRC	165 (17)
dihydrotestosterone		chemical - endogenous mammalian		-0.943	4.96e-06	ALAS1,ARFGAP3,ATP2A1,C1orf116,CACYBP,CCT3,CDKN1A,DYNLL1,EGFR,FGFR1,FKBP4,FZD6,HERC3,HSP90AA1,HSPA1A/HSPA1B,HSPB1,KLF15,MAFF,MAP2K6,PER1,PER2,RASSF9,RB1,RHOB,SEC14L2,SLC25A16,SLC2A9,SOX13,STBD1,TGFB2,TNFSF10	240 (23)
dextran sulfate		chemical drug		-0.946	0.00444	AHR,BLM,CARD11,CCL17,CDKN1A,CX3CR1,ETS1,FGFR1,NCAPD2,PLET1,RECQL4,S1PR1,SPHK1,TGFB2	220 (20)
STAT3		transcription regulator		-0.955	2.12e-07	ACTA2,AHR,BTLA,CCL17,CCR7,CDKN1A,CEBPB,CX3CR1,CXCL12,CXCR5,DDIT3,DDIT4,DLL1,DNMT1,ETS1,FAS,FLI1,FLRT3,GATA3,ID1,IFI16,IKZF3,IRF4,PAX5,PDIA4,PEG10,PLAUR,POLE4,S1PR1,SELL,SEMA6D,SERPINB1,SLAMF1,SLAMF6,SOX13,SOX4,TNFSF10,TRIM5,XBP1	246 (21)
SPARC		other		-0.956	0.00983	BLM,CIART,HES1,PER2,PLET1,TRIM5,ZHX2
benzo(a)pyrene		chemical toxicant		-0.973	0.000109	ADAM12,AHR,BLK,CDKN1A,GNA14,HSPA1A/HSPA1B,Hspa1b,HSPA4L,HSPB1,MAFF,MAP2K6,PRKCQ,RAP1GAP,TGFB2	196 (13)
resiquimod		chemical drug		-0.986	3.29e-14	ANKRD33B,CCR7,CD22,CEBPB,Clec2d (includes others),CREB5,CXCL12,DDIT3,DLL1,DNAJB9,FAS,FCER2,GATA3,HERPUD1,HES1,HHEX,HSP90AA1,HSP90AB1,HSPA5,HSPB1,HSPD1,IFI16,IL16,IRF4,MS4A1,PAX5,PRDX6,PTPRC,RGCC,SEMA7A,STAP1,TFRC,TNFRSF11A,TNFRSF13C,TNFSF10,TRIM5,XBP1	259 (20)
CSF1		cytokine		-0.988	6.53e-05	CDKN1A,CX3CR1,FAS,GRAP2,HSP90B1,HSPA5,IFI16,IRF4,ITGA4,JDP2,Naip1 (includes others),PMVK,PTPRC,PTPRJ,SLC29A1,TLR1,TNFRSF11A,TRIM5,XBP1	210 (20)
YY1		transcription regulator		-0.99	8.1e-08	ACTA2,ACTC1,ANKRD1,ARID3B,BTLA,CALR,CD22,CDKN1A,CEBPB,CR2,CRYAB,CXCL12,DDIT4,DNAJB4,EGFR,FAS,HSPA5,MAT2A,NCAPD2,RBM14,TGFB2,TNFRSF13C,TRA2A	218 (21)
KLF4		transcription regulator		-0.995	9.8e-06	ACTA2,ACTC1,CBFA2T3,CDKN1A,CEBPB,CLEC10A,DLL1,DYRK2,HES1,HSPB1,MEF2C,PCDH18,PLAUR,POLE4,SERPINH1,SPHK1,TEAD2,TEK,TGFB2,TNFSF10	235 (24)
MYC		transcription regulator		-0.996	8.52e-09	ABCA7,ACTA2,AHR,ARHGAP25,ATIC,CABLES1,CBFA2T3,CCT3,CD19,CDKN1A,CNTRL,CRYAB,CYFIP2,DDB2,DDIT3,DDIT4,DNMT1,FAS,FGFR1,H3C1,HES1,HSP90AA1,Hspa1b,HSPB1,HSPD1,HSPE1,HSPH1,ID1,IFI16,IKZF1,IL5RA,IRAG2,IRF2BPL,IRF4,JDP2,Ly6a (includes others),MAP4K1,MAT2A,MYCN,MYCT1,NR1H3,NUDC,PAX5,PCDH18,PEG10,PLAUR,PTPRC,RB1,RHOB,RIN3,SERPINH1,SPATA13,SPN,TEAD2,TFRC,TGFB2,TNFSF10,TRIM5,XBP1	227 (19)
IL13		cytokine		-0.997	0.00205	ACTA2,CCL17,CD37,CEBPB,CLEC10A,EGFR,FAS,FCER2,FOXJ1,GATA3,HS3ST1,KCNJ15,MAP2K6,RYK,SPHK1,ST8SIA4,TFRC,TLR1,TNFRSF11A	221 (20)
MYOD1		transcription regulator		-0.998	2.77e-05	ACTA2,ACTC1,ANKRD1,ATP2A1,CDKN1A,CRYAB,DES,EGFR,HSPA4L,HSPB8,IFI16,IRX1,MEF2C,RB1,TEAD2,TNNT1	211 (24)
2-(p-hydroxyanilino)-4-(p-chlorophenyl) thiazole		chemical drug		-1	3.65e-05	DNAJB9,HERPUD1,S1PR1,XBP1	33 (5)
DSCAML1		other		-1	4.95e-05	EGFR,ETV5,FOXJ1,KCNJ2,KLF9,NTRK2,PAX5,PCDH17,SEMA7A
EIF4E		translation regulator		-1	0.000114	CDKN1A,CEBPB,CX3CR1,DDIT3,DEDD2,EGFR,IFI16,INSIG1,PLAUR,PTGES3,PTPRC,RB1,SPHK1,TGFA	216 (21)
MKNK1		kinase		-1	0.000599	BAG3,ETS1,HSPA2,HSPA4L,IFI16,KIF21B,MYO5A,NUP210,RAB3A,SERPINH1,YWHAG
OAT		enzyme		-1	0.00405	BHLHA15,CDKN1A,FAS,MANF
IKZF2		transcription regulator		-1	0.00497	GATA3,IKZF3,IRF4,Ly6a (includes others)
HAVCR2		other		-1	0.00601	BAG3,CDKN1A,CX3CR1,CXCR5	90 (7)
MAP2K3		kinase		-1	0.0108	CDKN1A,DDIT3,PRDX6,STK4,TNFSF10
9,10-dimethyl-1,2-benzanthracene		chemical toxicant		-1	0.0132	AHR,CDKN1A,EGFR,FGFR1,TGFA,TGFB2
MACROH2A1		other		-1	0.0192	CDKN1A,ETS1,ID1,IL16,MAP2K6
PPP3R1		phosphatase		-1	0.0291	BAG3,GIMAP4,IKZF3,TNFRSF11A
Wy 40905		chemical reagent		-1	0.0465	CDKN1A,EPB41L4A,PER1,SNN
mir-21		microRNA		-1.004	6.29e-05	ACTA2,CACYBP,CARD6,CCL17,CCT8,CD19,CDKN1A,FAS,GATA3,GLCCI1,Gvin1 (includes others),IFI16,Ly6a (includes others),NCAPD2,PER2,PROSER2,RHOB,SLAMF1,TLR1	179 (20)
TGFB3		growth factor		-1.009	0.00186	ACTA2,ACTG2,ADAM12,CDKN1A,ETS1,GATA3,MS4A1,PLAUR	169 (20)
TLR7		transmembrane receptor		-1.013	0.0231	ACTC1,BANK1,CCR7,CD79A,CDKN1A,CEBPB,CREB5,ETV5,FCMR
CD36		transmembrane receptor		-1.016	0.0041	DDIT3,FAS,HSP90B1,HSPA5,PLAUR,TGFA,XBP1	196 (21)
MYCN	1.107	transcription regulator		-1.031	0.00841	ABCA7,ADAM12,AMOTL2,BCL11A,CDKN1A,EGFR,HES1,HSP90AB1,HSPD1,MAT2A,MYCN,PDIA4,RHOU,USP3	195 (16)
KLF2		transcription regulator		-1.033	1.61e-07	CCR7,CDKN1A,CR2,CX3CR1,CXCR5,DLL1,DOCK2,HYAL2,ID1,PTPRJ,S1PR1,SELL,TBX5,TFRC,TGFB2,TNFSF10	155 (7)
TGFB2	0.202	growth factor		-1.041	4.03e-05	ACTA2,AHR,CNN1,Ctla2a/Ctla2b,DDIT4,DES,FAS,FGFR1,MYCN,OSR1,PTPRJ,SELL,SPHK1,TGFB2	246 (21)
arsenic trioxide		chemical drug		-1.049	3.79e-06	ACTA2,CALR,CDKN1A,DDIT3,DEDD2,DNMT1,ETV5,FAS,HSP90AB1,HSP90B1,HSPA2,HSPA5,HSPA8,HSPE1,HYOU1,PDIA4,PDIA6,PTPRC,TFRC,XBP1,YWHAG	243 (20)
GATA6		transcription regulator		-1.054	0.00874	ACTA2,ACTC1,CDKN1A,CLEC10A,EMD,HES1,MEF2C,SORBS3,TGFB2,TNFSF10	89 (10)
IRS1		enzyme		-1.067	0.00189	ACTA2,ACTC1,CEBPB,DDIT3,GATA3,MEF2C,RHOU,TNNT1,Tpm2	213 (21)
ROCK		group		-1.067	0.00339	ACTA2,CDKN1A,CNN1,DES,ETS1	170 (20)
bicuculline		chemical - endogenous non-mammalian		-1.067	0.00535	ACTA2,HSPA8,MAFF,SIAH2,TGFB2	108 (7)
anisomycin		chemical - endogenous non-mammalian		-1.067	0.00799	AHR,CDKN1A,HSPA5,NTRK2,PLAUR	205 (18)
SMAD1		transcription regulator		-1.067	0.0125	ACTA2,CDKN1A,HHEX,ID1
2,3,4,7,8-pentachlorodibenzofuran		chemical toxicant		-1.067	0.0163	DACT2,DNMT1,HSPA1A/HSPA1B,HSPA2
TRAF2		enzyme		-1.067	0.022	CR2,EGFR,FAS,IRF4,KSR1
NOX4		enzyme		-1.067	0.0235	ACTA2,CDKN1A,DES,TGFA
EGLN1		enzyme		-1.067	0.0485	DLL1,HES1,SELL,TGFB2
ATF3		transcription regulator		-1.076	0.0235	BHLHA15,CDKN1A,DDIT3,HSPA5,HSPB1,ID1,XBP1
deferoxamine		chemical drug		-1.08	0.000104	CCR7,CDKN1A,DDIT3,EGFR,FAS,HSPA1A/HSPA1B,IFI16,MYCN,PLAUR,RB1,TFRC,TGFB2,TNFSF10,TSC22D1	231 (17)
INS		other		-1.082	0.000119	ACTA2,AMOTL2,ANKRD1,CDKN1A,CEBPB,DDIT3,DDIT4,FAS,HSPA5,NR1H3,PIK3R3,PLK2,XBP1	238 (24)
cephaloridine		chemical drug		-1.091	0.00281	ALAS1,CCL17,DDIT4,HSPA1A/HSPA1B,HSPH1,SEPTIN10,TFRC
HRAS		enzyme		-1.092	9.51e-09	AMOTL2,ANKRD1,B3GNT5,CDKN1A,CEBPB,CNN1,CXCL12,DDIT3,DLL1,DNMT1,EGFR,ETS1,ETV5,FAS,GNA14,HES1,HSP90AA1,HSPA8,HSPB1,IRAG2,ITGA4,MTHFD1L,MYCN,NR6A1,PER2,PLAUR,PLOD1,PRDX6,RAP1GAP,RASGRP1,RHOB,SH3RF1,SOX4,STK10,TGFB2,TINAGL1,Tpm2,TSC22D1	206 (17)
3,3'-diindolylmethane		chemical drug		-1.093	0.0096	CDKN1A,DNMT1,EGFR,FAS,TGFA	221 (20)
estrogen		chemical drug		-1.093	0.0266	CDKN1A,CXCL12,DNMT1,EGFR,FAS,HSPH1,RAD54L2,S1PR1,TGFA,TGFB2,XBP1
CTNNB1		transcription regulator		-1.095	0.0012	ACTA2,ACTC1,AHR,ARFGAP3,CDKN1A,CXCL12,CYFIP2,DDIT3,DES,EGFR,FAS,FLI1,GATA3,GFPT2,GRAMD4,HES1,HHEX,HSPE1,ID1,IFI16,IRF4,ITGA4,MYCN,NR6A1,PLAUR,PTPRJ,RAB3A,RHOB,SORBS3,SOX4,TBX5,TEAD2,TGFA,TNFSF10,TSC22D1	223 (20)
DETA-NONOate		chemical reagent		-1.1	0.00429	ACTA2,CDKN1A,CNN1,DGKA,FAS	205 (19)
SATB1	0.336	transcription regulator		-1.104	5.12e-10	BTLA,CDK19,CDKN1A,ETS1,GATA3,GPR18,HLA-DMB,HLA-DOB,HSP90AA1,HSPA8,IKZF1,IL16,PTGES3,RB1,RIPOR2,S1PR1,SELL,TGFA,TSC22D3	139 (11)
dichlorovinylcysteine		chemical toxicant		-1.104	0.00201	EGFR,HAAO,STIP1,TGFA
filgrastim		biologic drug		-1.109	0.000298	ARHGAP25,CARD6,DYRK2,ERLIN1,FCMR,HLA-DMB,IL5RA,IRF2BP2,ITGA4,KLF9,LPAR6,MAFF,MAP2K6,MEF2C,PLAUR,S1PR1,SERPINB1,TSC22D1,XBP1,XRN2
TBX21		transcription regulator		-1.109	0.000447	CHST3,CR2,CX3CR1,CXCR5,FOXJ1,GATA3,IKZF1,SELL,SPHK1	213 (12)
gemcitabine		chemical drug		-1.109	0.011	CDKN1A,CXCL12,ETS1,FAS,SLC29A1,TGFA
FGF7		growth factor		-1.109	0.0157	ACTA2,CDKN1A,EGFR,ETV5,FGFR1
glucosamine		chemical - endogenous mammalian		-1.109	0.0373	DDIT3,HSP90B1,HSPA4,TGFA
Tgf beta		group		-1.112	2.25e-07	ACTA2,ADAM12,AHR,ARID3B,ATOH8,BHLHA15,CCR7,CD79A,CDKN1A,CEBPB,CX3CR1,GATA3,HES1,HSP90AA1,ID1,IL16,Ly6a (includes others),MYCN,MYCT1,NEDD9,RHOB,SEC14L2,SERPINH1,SOX4,TFRC,TGFA,TNFRSF11A,TNFSF10	252 (20)
IL15		cytokine		-1.121	1.07e-06	ACTG2,AHR,CAMK2G,CCL17,CD84,CDKN1A,CEBPB,CX3CR1,CXCL12,ETS1,FAS,FYB1,GATA3,HSPA8,HSPE1,PDIA4,PIK3R3,PTPRC,PTPRJ,S1PR1,SELL,SPN,TFRC,TNFRSF13C,TNFSF10,TRIM5,XBP1	172 (18)
BMPR1A		kinase		-1.127	0.00221	CDKN1A,HHEX,ID1,TBX5,TGFB2	183 (18)
P38 MAPK		group		-1.128	5.95e-06	CCL17,CCR7,CDKN1A,CEBPB,CXCL12,DDB2,DDIT3,DDIT4,DES,DGKA,FAS,FCER2,HSPA5,IRX1,ITGA4,KLF15,MEF2C,PLAUR,RB1,RHOB,TGFA,TNFSF10	245 (18)
I-BET-151		chemical reagent		-1.131	0.00921	DDIT3,HSPA5,MYCN,RIN3	34 (5)
PLAG1		transcription regulator		-1.131	0.0248	CDC42EP4,EFNB1,FLNC,SRPK3
IPMK		kinase		-1.134	9.26e-05	ACTA2,AHR,FLNC,HSP90AB1,IRF4,PER1,SATB1	92 (7)
YBX1		transcription regulator		-1.134	0.0206	ACTA2,CDKN1A,CIRBP,EGFR,FGFR1,ID1,PLAUR
CD38		enzyme		-1.136	8.42e-05	ACTA2,CRELD2,IL5RA,KCNAB2,MANF,P4HA1,PAX5,PDIA6,RAP1GAP,SDF2L1,SELL,XBP1
bucladesine		chemical toxicant		-1.143	0.000283	CDKN1A,CEBPB,COQ10B,CR2,CRYAB,FGFR1,HS3ST1,ID1,KCNAB2,MAT2A,MYCN,PLK2,POU2AF1,SEMA6D,Sik1,SMIM3,TGFB2,TINAGL1	228 (23)
TRAPPC1		other		-1.149	3.85e-16	CALR,CDKN1A,DDIT3,DNAJA1,DNAJB2,HERPUD1,HSP90AA1,HSP90AB1,HSP90B1,HSPA1A/HSPA1B,Hspa1b,HSPA2,HSPA5,HYOU1,IRF4,PDIA4,PDIA6,SYVN1,UBE2G2,XBP1	49 (7)
Ngf		group		-1.154	0.0485	CDKN1A,FGFR1,PLAUR,TGFB2
ROCK2		kinase		-1.165	0.00149	ACTA2,CNN1,CXCR5,DES,FAS,IRF4	139 (13)
BAX		transporter		-1.172	0.00339	CDKN1A,DNAJB2,DNAJB9,PDIA6,XBP1	178 (12)
MAP2K1/2		group		-1.172	0.0192	DDIT3,HERPUD1,HSPA5,HSPB1,Sik1
MSTN		growth factor		-1.193	7.51e-05	ACTA2,ADAM12,CDKN1A,CNN1,DES,HSPA2,MEF2C,MYO5A,NR1H3,RIPOR2,SERPINH1,SOX4	240 (21)
RETNLB		other		-1.195	0.000891	ACTA2,FGFR1,FZD6,KLF15,MAP3K6,MYCT1,TINAGL1
BMP2		growth factor		-1.2	0.0015	ACTA2,ATOH8,CDKN1A,CXCL12,ETS1,FGFR1,ID1,IFI16,KLF9,MEF2C,TBC1D10A,TNNT1	243 (20)
EPAS1		transcription regulator		-1.206	0.00146	CDKN1A,CEBPB,CXCL12,DDIT3,EGFR,HSPA4,HSPA5,MAFF,MANF,SLC29A1,SPHK1,TEK,TGFA	225 (24)
IFN gamma		complex		-1.213	0.00999	CDKN1A,FAS,Ly6a (includes others),TGFB2,TNFRSF13C,TNFSF10	192 (17)
lovastatin		chemical drug		-1.216	0.00237	CDKN1A,DDIT3,FGFR1,GATA3,PIK3R3,PMVK,RB1,RHOB,RHOU	189 (21)
CALCA		other		-1.219	0.00692	ADD3,Ctla2a/Ctla2b,ETS1,IKZF3,RAP1GAP,RBM14,SERPINB1,SNX3,TGFA
F2		peptidase		-1.228	9.24e-05	ACTA2,ADAMTS9,B3GNT5,CALR,CDKN1A,CYP2B6,ETS1,HSP90AA1,PDIA4,PLAUR,RAB3A,RHOB,TEK,TGFB2,TNFSF10,TSPAN32	233 (21)
clopidogrel		chemical drug		-1.248	0.000405	ATOH8,CXCL12,DDIT3,EGFR,HERPUD1,KLF15,XBP1	153 (7)
ZC3H12A		enzyme		-1.252	1.56e-05	APBB1IP,CABLES1,CEBPB,FAM107B,FCRL1,IKZF1,KSR1,NUP210,PDIA4,POU2AF1,SIGLEC10,TNFRSF13B,TNFRSF13C,ZC3H12D
thyroid hormone		chemical - endogenous mammalian		-1.254	0.00879	CDKN1A,FZD6,GABPB2,HSP90AB1,ID1,KLF9,NTRK2,PER1,RYK	186 (16)
EGR1		transcription regulator		-1.26	0.0349	ACTA2,CDKN1A,EGFR,FAS,ID1,PEG10,RB1,TNFSF10
NPM1		transcription regulator		-1.265	0.000333	CALR,CEBPB,DDB2,DLL1,DNAJB2,ETS1,HSPA5,MEF2C,NTRK2,PLOD1,XBP1	105 (7)
SMAD2		transcription regulator		-1.281	0.00012	ACTA2,ADAM12,CDKN1A,CEBPB,HES1,HHEX,IRX1,OPA3,S1PR1,SPHK1	229 (18)
CDK5		kinase		-1.293	0.00161	CDKN1A,CREB5,NR6A1,TPBG,XBP1,ZHX2	137 (6)
TAL1		transcription regulator		-1.294	0.0283	CDKN1A,ETS1,FCRL1,GATA3,IKZF3,MAP3K1,SLAMF1,SOX4,TNFSF10
dinoprost		chemical - endogenous mammalian		-1.302	0.00061	EGFR,HSPA1A/HSPA1B,HSPA4,ID1,PDIA4,TGFA,YWHAG	205 (12)
MYOCD		transcription regulator		-1.308	0.000396	ACTA2,ACTC1,CDKN1A,CNN1,DDIT3,DES,MEF2C,XBP1
RAF1		kinase		-1.314	0.00301	ANKRD1,CD37,CDKN1A,CRYAB,CXCR5,FAS,HSPB1,PLAUR,SEC14L2,Tpm2,TSC22D1	204 (18)
fluticasone propionate		chemical drug		-1.32	0.00166	ARHGAP25,DDIT4,HLA-DMB,KLF9,SIGLEC10,SLAMF1,SLC29A1,ST6GAL1,TSC22D1,TSC22D3
SLC15A4		transporter		-1.329	9.62e-06	BHLHA15,CRELD2,DOCK2,IFI16,PLAUR,SDF2L1,ST6GAL1,TPBG,TRAM2,TSC22D1,TXNDC11,XBP1
FGFR3		kinase		-1.342	0.000267	CDKN1A,CR2,DDIT3,DLL1,HES1,HSPA5	165 (19)
FL3		chemical reagent		-1.342	0.00122	ETS1,IRF4,MAT2A,STK4,TFRC
TBK1		kinase		-1.342	0.0224	ACTA2,CDKN1A,IFI16,RGCC,RILPL1,TSC22D1
ruxolitinib		chemical drug		-1.342	0.0481	CCL17,CD79A,CD79B,PAX5,SLAMF1
cholesterol		chemical - endogenous mammalian		-1.343	0.000321	ABCA7,ACTA2,CNN1,DDIT3,DES,HSP90B1,HSPA5,INSIG1,MANF,NR1H3,PMVK,RGCC,STARD4,XBP1	170 (19)
INSR		kinase		-1.348	0.000272	ACTA2,ANKRD1,ARRDC3,CDKN1A,DES,FLNC,HHEX,HSPD1,INSIG1,KCNJ15,KLF9,MBD1,MYCN,NR1H3,NR6A1,PRKCQ,RHOB,SATB1,SEC14L2,SERPINB1,SLC29A1,TEAD2,TNNT1,Tpm2,TSC22D1	214 (20)
DUSP1		phosphatase		-1.369	0.0121	ATP2A1,CLEC10A,EGFR,IFI16,IRF4,MAFF,PLAUR,TGFB2
S-nitroso-N-acetyl-DL-penicillamine		chemical reagent		-1.372	0.000985	CDKN1A,CXCL12,DDIT3,FAS,HSPA1A/HSPA1B,MST1R	216 (16)
bee venom		chemical - endogenous non-mammalian		-1.372	0.00251	CDC42EP4,DDIT3,DNAJB1,FYB1,HSPA4L,HSPB1,TSC22D1
NLRX1		other		-1.373	0.0252	CDKN1A,CREB5,DDIT4,HSP90AA1,HSP90AB1,ID1,LPAR6,MEF2C,RHOB,TLR1
FGF1		growth factor		-1.383	4.11e-05	AHR,CDKN1A,CR2,DLL1,DNMT1,FGFR1,NR1H3,PRICKLE1,RHOU,SERPINB1,TGFB2	207 (19)
romidepsin		biologic drug		-1.384	0.00389	CDKN1A,DDIT3,EGFR,GATA3,IKZF3,PLAUR,RHOB	165 (21)
ADAM17		peptidase		-1.387	9.44e-09	ADAM12,CDC42EP4,DNAJA1,EGFR,Fus,Gm15459,Gm7816,HES1,Hspa1b,HSPB1,HSPH1,MYCN,RALGPS2,SELL,TRIM5,YWHAG	113 (7)
BAK1		transporter		-1.387	0.000259	CDKN1A,DNAJB2,DNAJB9,PDIA6,XBP1	97 (3)
prednisolone		chemical drug		-1.387	0.000993	BAG3,DLL1,FAS,HES1,HSP90AA1,HSPA8,ITGA4,KLF9,MYCN,RB1,RECQL4,TNFSF10,TSC22D3	240 (18)
ouabain		chemical drug		-1.387	0.0015	CDKN1A,DDIT3,HSPA5,HSPA8,YWHAG	199 (21)
MSC		transcription regulator		-1.387	0.00703	CD19,CD79A,FLI1,PAX5,SELL	63 (5)
FN1		other		-1.4	0.00874	ACTA2,CCT4,CD79A,CDKN1A,CEBPB,EGFR,ITGA4,KIF21B,MAT2A,PLAUR	237 (22)
palbociclib		chemical drug		-1.406	0.0434	CDKN1A,HES1,PER1,RHOB,TET2
ATP		chemical - endogenous mammalian		-1.407	0.0125	ACTA2,ADAMTS9,AHR,CCR7,ITGA4,SELL,SPHK1
ZAP70		kinase		-1.408	0.000825	ALAS1,CCR7,HSP90AA1,SEC14L1,TRA2A,TSC22D3
Mapk		group		-1.408	0.0177	ADAM12,CDKN1A,CEBPB,ITGA4,PER1,PER2
3M-002		chemical reagent		-1.414	0.000568	ACTC1,BANK1,CD79A,ETV5,FCMR,HLA-DMB,IRF4,Tmem254,TNFSF10
meds433		chemical reagent		-1.414	0.0006	ACTA2,CDKN1A,DDB2,DDIT3,FAS,JDP2,PLK2,SLC14A1	149 (7)
PRKCE		kinase		-1.436	0.000769	ACTA2,ADAM12,CDKN1A,CEBPB,EGFR,HSP90AB1,HSPA5	255 (24)
NOTCH1		transcription regulator		-1.448	7.19e-10	ACTA2,ANKRD1,CD22,CD84,CDKN1A,CEBPB,CNN1,DES,DLL1,DNAJA1,EGFR,GATA3,HES1,HSP90AB1,HSPA8,HSPE1,HSPH1,ID1,IFI16,Ly6a (includes others),MYCN,RB1,RHOU,TEK,TGFB2	246 (23)
ASCL1		transcription regulator		-1.452	0.00281	CDKN1A,DLL1,ID1,IKZF1,PRKCQ,SEMA7A,TEAD2
PG3-Oc		chemical reagent		-1.455	0.000187	CDKN1A,DDB2,EGFR,FAS,HSPA4L
DSCAM		other		-1.463	7.58e-05	ARHGAP4,ETV5,FOXJ1,KCNJ2,KLF9,NTRK2,PAX5,PCDH17,SEMA7A
KLF6		transcription regulator		-1.467	0.00628	AHR,CDKN1A,CEBPB,EGFR,GFPT2,HSPA5,P4HA2,RHOB,SERPINH1,SLAMF1,SPSB1,TLR1	213 (19)
Ca2+		chemical - endogenous mammalian		-1.469	0.000763	ACTA2,AHR,CALR,CD19,CDKN1A,CEBPB,DDIT3,DES,EGFR,HSPA5,ID1,NTRK2,PER1,PER2,PRDX6	169 (19)
EIF2AK2		kinase		-1.474	0.0126	CDKN1A,CEBPB,DDIT3,FAS,Hspa1b,NEDD9
NR1I2		ligand-dependent nuclear receptor		-1.474	0.0208	AHR,ALAS1,APOC2,CDKN1A,CYP2B6,INSIG1,PDIA4,SPHK1,TLR1
bardoxolone		chemical drug		-1.477	0.000406	ACTA2,CDKN1A,CEBPB,DDIT3,HERPUD1	182 (16)
mir-210		microRNA		-1.481	0.0404	CXCL12,FCER2,IL16,NUP210,UBQLN1
DLL1	-0.44	enzyme		-1.484	0.000875	CDKN1A,DLL1,EFNB1,GATA3,HES1	123 (10)
APP		other		-1.489	5.3e-08	ABCA7,ACTA2,ARRDC3,CALR,CDKN1A,CEBPB,Ctla2a/Ctla2b,CX3CR1,CXCL12,CYFIP2,DDIT3,EGFR,FGFR1,Fus,HERPUD1,HES1,HSP90AA1,HSP90AB1,HSPA1A/HSPA1B,HSPA5,HSPA8,HSPB1,HSPD1,HSPE1,HYOU1,IFI16,IRF4,ITGA4,LPAR6,Ly6a (includes others),MAFF,MEF2C,MTHFD1L,PAX5,PJA1,POU2AF1,PRDX6,PTPRC,S1PR1,SATB1,SLAMF1,ST6GAL1,ST8SIA4,STIP1,TNFSF10,Tpm2	237 (20)
IL5		cytokine		-1.491	1.59e-09	CCR7,CD79A,CDKN1A,CRELD2,CX3CR1,FAS,HSP90B1,HSPA5,HSPH1,IL5RA,KCNAB2,MANF,MAT2A,P4HA1,PAX5,PDIA6,PTPRC,RAP1GAP,RIPOR2,SDF2L1,SPN,TLR1,TRA2A,XBP1	194 (22)
LGALS1		other		-1.491	0.00596	ACTA2,AHR,CDKN1A,INSIG1,NTRK2,TFRC	182 (18)
5-azacytidine		chemical drug		-1.5	0.000323	CALR,CDKN1A,CXCL12,ETV5,HSP90B1,HSPA5,HSPA8,HSPD1,Ly6a (includes others),MAFF,RHOB,SPHK1	161 (10)
STAT4		transcription regulator		-1.507	8.31e-08	ARFGAP3,BANP,Ctla2a/Ctla2b,ETV5,FYB1,GATA3,Hspa1b,IRF4,KLF9,MAGED1,MAP3K1,MBOAT2,P4HA2,PER1,PRDX6,RGCC,SERPINB1,TGFA,TSPAN5
TYA-018		chemical reagent		-1.508	0.0018	ACTA2,CALR,CBR4,CDKN1A,CEBPB,DDIT3,FAS,FKBP4,HSPB8,ID1,PMVK
Growth hormone		group		-1.526	0.00821	CEBPB,DDIT3,DYRK2,EGFR,HES1,ID1,NEDD9,PLK2,RAB3A,TNFSF10,TSC22D1	248 (21)
calcitriol		chemical drug		-1.527	1.83e-07	ABLIM1,AHR,ARHGEF3,ATIC,CDKN1A,CEBPB,Clec2d (includes others),CXCL12,CYP2B6,DACT2,DLL1,EGFR,ETV5,FAM107A,FAS,FCER2,FIBIN,GATA3,HES1,Hspa1b,HSPD1,ID1,IRF4,ITGA4,Ly6a (includes others),MRPS6,MYCN,NCAPD2,NEDD9,P4HA2,RB1,RGCC,RNF144A,SERPINB1,SLC14A1,TGFB2,TINAGL1,TNFSF10	255 (22)
IL17A		cytokine		-1.534	0.00841	ACTA2,APBA3,CCL17,CEBPB,CXCL12,FAS,HSPB8,IL16,MAP3K1,S1PR1,SPSB1,TGFA,TNFRSF11A,YWHAG	227 (18)
NOTCH3		transcription regulator		-1.535	0.00533	ACTA2,CDKN1A,DES,HES1,ID1,PRKCQ	207 (18)
NOTCH2		transcription regulator		-1.544	0.00702	ACTA2,APBB1IP,CNN1,DES,FCER2,HES1
KDM5B		transcription regulator		-1.546	0.0242	DDIT3,INSIG1,JADE2,NEDD9,SOX4,TGFB2,XBP1
NOTCH4		transcription regulator		-1.547	0.000466	ACTA2,CNN1,DES,HES1,TEK
Salmonella enterica serotype abortus equi lipopolysaccharide		chemical toxicant		-1.554	0.000369	CCR7,DNAJB4,HECW2,HES1,KCNJ2,MAFF,PIM3,RHOU,SIAH2,SLAMF1,STARD4
nitric oxide		chemical - endogenous mammalian		-1.56	0.00378	AHR,CDKN1A,CXCL12,DDIT3,FAS,HSP90AA1,HSP90AB1,PDIA4,TFRC	210 (17)
MRTFA		transcription regulator		-1.566	6.87e-06	ABLIM1,ACTA2,ACTC1,ACTG2,AMOTL2,ANKRD1,CNN1,CXCL12,CYFIP2,DNAJB4,FIBIN,FLI1,ID1,S1PR1,TGFB2,Tpm2
forskolin		chemical toxicant		-1.567	2.47e-05	ACTA2,ACTG2,BAG3,CALR,CDKN1A,CEBPB,CNN1,CRYAB,CYFIP2,DDIT3,DDIT4,EMD,FAS,FLNC,GNA14,HSPA1A/HSPA1B,HSPA2,ID1,MAT2A,MYCN,NTRK2,P4HA2,PEG10,PER1,PIM3,PLK2,PPP2R5B,RHOB,SEMA6D,Sik1,SMIM3,ZHX2	238 (24)
FGF2		growth factor		-1.568	5.3e-05	ACTA2,ACTC1,CDKN1A,CRYAB,CXCL12,DDIT3,DES,DLL1,EGFR,ETS1,ETV5,FAS,FGFR1,HES1,ITGA4,MYCN,PLAUR,PLK2,RB1,SEMA6D,SMIM3,SPHK1,TGFB2,TNFSF10	225 (23)
aldosterone		chemical - endogenous mammalian		-1.568	0.0154	ACTA2,Ctla2a/Ctla2b,EGFR,HSPA5,IL16,PER1,PLAUR,RIPOR2,TSC22D3
SREBF1		transcription regulator		-1.57	0.000395	CCL17,CDKN1A,CEBPB,FAS,GLP1R,HSPA1A/HSPA1B,HSPA5,INSIG1,MEF2C,NR1H3,P4HA2,PIK3R3,PMVK,SORBS3,STARD4	196 (17)
reactive oxygen species		chemical toxicant		-1.572	0.00338	ACTA2,CDKN1A,DDIT3,EGFR,ETS1,FAS,HSPA5,XBP1	190 (18)
SPIB		transcription regulator		-1.584	1.9e-05	CLEC10A,CLEC4M,DLL1,HSPA1A/HSPA1B,Hspa1b,Iglv2,IKZF3,IRF4,MEF2C,XBP1
sulindac sulfide		chemical drug		-1.591	0.00052	CDKN1A,CEBPB,DDIT3,DYNLL1,HSPA5,INSIG1,RAP1GAP	214 (20)
EDN1		cytokine		-1.593	0.000201	ACTA2,ADAM12,ANKRD1,CCR7,EGFR,HSPA5,HSPA8,PDIA6,PLAUR,PLOD1,RAB3A,SELL,TBX5	207 (19)
MAPK14		kinase		-1.624	0.000328	ACTA2,ANKRD1,CALR,CCR7,CRYAB,DLL1,EGFR,FAS,MAP2K6,MEF2C,PLAUR,SPHK1,Tpm2	250 (23)
HFE		transmembrane receptor		-1.63	6.97e-07	CRELD2,DDIT3,HHEX,HSP90AA1,HSP90AB1,HSP90B1,HSPA5,HSPA8,HSPB1,HSPD1,HSPH1,SYVN1,TFRC
COP1		enzyme		-1.632	0.000713	CBFA2T3,CDKN1A,CEBPB,ETV5,FAS,HSPB8,IFI16	165 (10)
monorden		chemical - endogenous non-mammalian		-1.633	1.84e-07	DDIT3,DNAJB1,EGFR,HSP90B1,Hspa1b,HSPA5	161 (19)
GNAQ		enzyme		-1.633	5.58e-05	ANKRD1,CNN1,CXCL12,GRB14,HSPB8,INSIG1,KLF15,MAFF,PLAUR,RHOB,SPHK1,TGFB2	206 (18)
(+)-MK-801		chemical drug		-1.633	0.00421	CDKN1A,HPCAL4,HSPA1A/HSPA1B,HSPA5,NTRK2,SELL	97 (9)
IRF4	0.428	transcription regulator		-1.635	7.26e-10	BTLA,CCL17,CCR7,CX3CR1,DDIT3,FCER2,GATA3,HSPA8,IRF2BP2,IRF4,MANF,MS4A1,NR1H3,PAX5,PLAUR,PRKCQ,RHOB,STK4,TNFSF10,TRIM65,XBP1	220 (18)
topotecan		chemical drug		-1.648	0.00367	CDKN1A,CREB5,EFNB1,FAS,HS3ST1,HSPA1A/HSPA1B,HSPA8,HSPD1,MAP3K1,MAT2A,MYCN,PLK2,PRKCQ,SEPTIN10,SOX4	155 (7)
QKI		other		-1.65	0.000268	ANKRD1,CDKN1A,CLEC4M,CNN1,EGFR,ID1,PMVK,SNX3,TNFSF10	132 (13)
RHOA		enzyme		-1.651	0.00134	ACTA2,CDKN1A,CEBPB,FAS,GATA3,HSPD1,MYCN,RHOB	219 (21)
L-glutamic acid		chemical - endogenous mammalian		-1.664	0.0476	ACTA2,BAG3,CDKN1A,CYP2B6,INSIG1,PER1
TET2	0.261	enzyme		-1.667	7.77e-05	ANKRD1,EGFR,FZD6,GRAP2,ID1,IFI16,MAFF,MS4A1,PXDC1,RNF144A,SEC14L1,TBX5,TEAD2,TGFA,TGFB2	16 (2)
Z-LLL-CHO		chemical - protease inhibitor		-1.671	2.16e-06	AHR,CDKN1A,CEBPB,CRYAB,DDB2,DDIT3,DOCK2,ETS1,ETV5,FAS,FKBP4,HSP90AA1,HSP90AB1,HSP90B1,HSPA4,HSPA5,HSPA8,HSPB1,HSPD1,MAT2A,MST1R,MYCN,RB1	235 (20)
IL10RA		transmembrane receptor		-1.678	0.000958	ADD3,APOC2,CCR7,CLEC4M,CYFIP2,DDIT4,FAS,GPR18,HSPA8,IFI16,Ly6a (includes others),NR1H3,S1PR1,SELL,SLAMF6	131 (14)
4-hydroxytamoxifen		chemical drug		-1.698	0.00022	ACTC1,CDKN1A,CEBPB,DDIT3,DDIT4,DYNLL1,EGFR,FGFR1,NEDD9,RB1,SPHK1,TGFA	226 (18)
bafilomycin A1		chemical drug		-1.709	1.59e-05	DDIT3,HSP90AA1,HSP90AB1,HSP90B1,HSPA8,MS4A1,RHOB,TFRC	239 (19)
TERT		enzyme		-1.71	0.0376	CCL17,CDKN1A,EGFR,ETS1,IFI16,MTHFD1L,RB1,XBP1
bleomycin		biologic drug		-1.712	2.88e-13	ACTA2,Arhgap27os3,ARRDC3,BLM,CCL17,CDKN1A,CIART,Clec2d (includes others),CXCL12,CYP2B6,EGFR,FAS,FGFR1,FOXJ1,FZD6,HSP90AA1,HSPA5,ID1,KLF15,MAFF,MAP3K6,MYCT1,PLK2,RGCC,SEMA7A,Sik1,SOX4,SPHK1,TGFB2,TINAGL1,XBP1	250 (19)
TCF3		transcription regulator		-1.713	2.39e-19	ARHGAP4,ATOH8,BHLHA15,CBFA2T3,CCDC117,CD79A,CD79B,CDKN1A,Clec2d (includes others),CR2,CRELD2,ETS1,GATA3,GIMAP4,HS3ST1,HSP90B1,HYOU1,IFI16,IL16,IRF4,IRX1,ITGA4,JDP2,Ly6a (includes others),MANF,MEF2C,MYCN,NTRK2,PAX5,PDIA4,PDIA6,POLE4,POU2AF1,RIPOR2,S1PR1,SDF2L1,SELL,SEMA7A,SERPINB1,SOX13,TLR1,TXNDC11,XBP1	62 (5)
troglitazone		chemical drug		-1.713	0.0163	ACTA2,ALAS1,CDKN1A,CRYAB,CYP2B6,DDIT3,DGKA,EGFR,ETS1,HSPA5,IFI16,NR1H3,P4HA1,RB1
ERN1		kinase		-1.715	1.7e-06	ACTA2,CEBPB,DDIT3,DNAJB9,ETS1,FAS,HSP90B1,HSPA5,NR1H3,PDIA6,SDF2L1,SYVN1,TINAGL1,XBP1	205 (19)
homocysteine		chemical - endogenous mammalian		-1.717	0.00141	CDKN1A,CXCL12,DDIT3,DES,HERPUD1,HSPA5,ID1,XBP1	193 (20)
AR		ligand-dependent nuclear receptor		-1.741	1.71e-05	ADGRA3,ANKRD1,ATP2A1,CCL17,CCT3,CDKN1A,CEBPB,CXCL12,DDIT4,DES,DNAJB9,EGFR,FKBP4,FZD6,GATA3,GLCCI1,HSPA5,HSPH1,KCNJ2,Ly6a (includes others),MEF2C,MRPS6,NCAPD2,P4HA1,PER1,PIM3,RHOB,Sik1,TGFB2,TNFSF10,Tpm2,USP3,XBP1	249 (21)
Activin (family)		group		-1.751	6.18e-05	ACTA2,AHR,CDKN1A,Ctla2a/Ctla2b,DDIT4,DLL1,GATA3,ID1,KLF9,MAP2K6,PAX5,RHOB,RHOU,RIPOR2,S1PR1	187 (19)
SHC1		other		-1.756	0.00268	CCR7,CDKN1A,FLI1,HS3ST1,S1PR1,TEK	84 (7)
diethylstilbestrol		chemical drug		-1.781	0.133	AHR,CDKN1A,DNMT1,EGFR,FAS,HSP90AB1,HSP90B1,NTRK2,TGFA
CEBPA		transcription regulator		-1.789	0.00174	ACTA2,CD19,CDKN1A,CEBPB,CYP2B6,DNMT1,HSPA5,ID1,IKZF3,Ly6a (includes others),MYCN,PAX5,PTPRC,SERPINB1,TET2,TGFB2,TNFRSF11A,TNFSF10,TSC22D3	216 (20)
tamoxifen		chemical drug		-1.791	0.000677	CDKN1A,CXCL12,CYP2B6,DDIT3,DNAJA1,EGFR,ETV5,HES1,HSP90AB1,HSP90B1,HSPA5,MAFF,NCAPD2,RB1,SLC5A3,SMC4,TGFA	222 (23)
PIN1		enzyme		-1.793	0.000957	CDKN1A,DDIT3,DNAJB9,HES1,HSPA5,SLC29A1,XBP1	233 (19)
triptolide		chemical drug		-1.815	0.007	AHR,CDKN1A,CXCL12,FAS,SOX4,TBX5,TEK,TNFSF10	223 (19)
SRF		transcription regulator		-1.821	0.0311	ACTA2,ACTC1,ACTG2,ANKRD1,CD19,CDKN1A,CNN1,DES,ETS1,OPA3,SEMA6D,TNNT1,Tpm2
AKT1		kinase		-1.861	0.0327	ACTA2,ACTC1,ANKRD1,CDKN1A,FAS,KLF15,RHOB,SEMA6D,TGFB2,TNFSF10,UNC5B
ELL2		transcription regulator		-1.89	1.23e-05	ARFGAP3,CRELD2,DNAJB9,IRF4,MANF,POU2AF1,TXNDC11,XBP1
nickel chloride		chemical toxicant		-1.89	0.000129	CRYAB,DDIT4,DNAJA4,HSPB8,MAFF,MAP2K6,P4HA1
CREM		transcription regulator		-1.89	0.000967	ACTC1,CEBPB,CIART,CSRNP1,HSPA4,PER1,RHOB,SIAH2,Sik1,SMC4	143 (11)
ADCYAP1		other		-1.897	0.0154	ADD3,CEBPB,GATA3,NTRK2,PRDX6,RGCC,RHOB,SERPINB1,TGFB2,TSC22D1
SMAD3		transcription regulator		-1.904	9.39e-06	ACTA2,ADAM12,ANKRD1,CD79A,CDKN1A,DDIT3,DES,GATA3,HHEX,HSP90B1,HSPA5,ID1,Ly6a (includes others),MBOAT2,POLE4,RHOB,S1PR1,SPHK1,TGFA,TGFB2	257 (20)
calcimycin		chemical reagent		-1.912	0.00042	CALR,DDIT3,DDIT4,HERPUD1,HSP90B1,HSPA5,IRF4,SDF2L1,TNFSF10	253 (25)
BRCA1		transcription regulator		-1.933	0.000823	CDKN1A,DDB2,DDIT3,DDIT4,DGKA,EGFR,FAS,HSPB1,Ly6a (includes others),NEDD9,RB1	205 (17)
EGF		growth factor		-1.935	0.00683	ACTC1,CCL17,CDKN1A,CEBPB,CYP2B6,DDIT3,DES,EGFR,ETS1,FGFR1,FLI1,FOXJ1,GFPT2,H3C1,HES1,ID1,MYCN,PER1,PLAUR,RHOB,S1PR1,SOX4,SPHK1,TGFA	246 (20)
PIK3R1		kinase		-1.941	0.000252	ACTA2,CXCL12,DDIT3,DNAJB9,HSP90B1,HSPA5,TGFB2,XBP1	183 (17)
mibolerone		chemical drug		-1.941	0.0168	AHR,CALR,DNAJA4,HSP90B1,HSPA5,HYOU1,MAT2A
cocaine		chemical drug		-1.947	0.091	DYNLL1,HSPA4,MAP2K6,MBD1,PER1,SIAH2,Sik1
atorvastatin		chemical drug		-1.949	0.0366	CYP2B6,DDIT3,EGFR,NR1H3,PMVK,RHOB,TCIM,TNFRSF11A,TSC22D3
CXCL8		cytokine		-1.949	0.153	ACTA2,FAS,FOXJ1,SELL
brefeldin A		chemical - endogenous non-mammalian		-1.951	0.0277	CEBPB,DDIT3,HSPA5,SYVN1
birabresib		chemical drug		-1.952	0.0355	DDIT3,HSPA5,MYCN,PABPC4L
temozolomide		chemical drug		-1.959	0.0291	CDKN1A,DDIT3,FAS,ID1
PRKACA		kinase		-1.96	0.0108	ALAS1,CEBPB,HSPA1A/HSPA1B,Sik1
rotenone		chemical toxicant		-1.96	0.0485	DDIT3,DNAJB9,HSPA5,SELL
desmopressin		biologic drug		-1.964	0.00198	ADD3,HSPA1A/HSPA1B,HSPA8,HSPH1,RAP1GAP,RBM14,SNX3
dithiothreitol		chemical reagent		-1.964	0.00326	DDIT3,HSP90B1,HSPA5,SYVN1	127 (16)
lipopolysaccharide		chemical drug		-1.965	1.2e-28	ACTA2,ACTC1,AHR,ANKRD1,APOC2,ARFGAP3,ARHGEF3,ARRDC3,BAG3,BANK1,BTLA,CALR,CARD11,CARD6,CBFA2T3,CCL17,CCR7,CCT4,CCT6A,CD19,CD22,CD37,CD79B,CDC42EP4,CDKN1A,CEBPB,CHST3,CLEC10A,CR2,CREB5,CRELD2,CRYAB,CX3CR1,CXCL12,CXCR5,CYP2B6,DDIT3,DDIT4,DGKA,DLL1,DNAJB1,DNAJB9,DNMT1,EGFR,ETV5,FAS,FCER2,FCRLA,FLI1,FYB1,GFPT2,GLCCI1,GPR18,HERPUD1,HES1,HHEX,HLA-DMB,HLA-DOB,HSP90AA1,HSP90B1,HSPA1A/HSPA1B,HSPA4L,HSPA5,H…	280 (19)
MAP3K1	0.331	kinase		-1.969	0.0262	Ctla2a/Ctla2b,FAS,HSPB1,PLAUR
WNT16		other		-1.97	7.67e-05	ACTA2,ANKRD1,CDKN1A,CNN1
TXNIP		other		-1.974	0.0339	CDKN1A,DDIT4,DES,STARD4
arsenic		chemical toxicant		-1.977	0.000259	CCR7,DDIT3,EGFR,HSP90AA1,TGFA	204 (18)
butyric acid		chemical - endogenous mammalian		-1.977	1	CD79B,CDKN1A,CYP2B6,GATA3,IFI16,MYCN,PAX5,PTPN7,RB1
CTH		enzyme		-1.98	4.11e-06	CDKN1A,CX3CR1,DDIT3,HSPA5	223 (16)
4-O-carboxymethylascochlorin		chemical reagent		-1.98	0.000819	CALR,DDIT3,HSPA5,STIP1
NORAD		other		-1.98	0.00921	DDIT3,HSPA5,RHOB,SEC14L2	98 (7)
zinc		chemical drug		-1.98	0.0867	CNN1,FAS,RB1,TFRC
HAS2		enzyme		-1.982	0.000968	ACTA2,DNAJB1,HSPA1A/HSPA1B,HYAL2
CETP		enzyme		-1.982	0.00114	DDIT3,HERPUD1,HSPA5,PDIA4	111 (11)
DDX25		enzyme		-1.982	0.174	DNAJB4,REEP6,SGF29,UBE2G2
IL24		cytokine		-1.985	3.92e-05	DDIT3,FAS,HSP90B1,HSPA5,IRF4,PAX5,XBP1	225 (18)
THBS4		other		-1.99	3.36e-06	CALR,CRELD2,HSPA5,HYOU1,MANF,SDF2L1,TGFB2	22 (3)
ethanol		chemical - endogenous mammalian		-1.994	6.03e-05	ACTA2,CDKN1A,CEBPB,CXCL12,CYP2B6,DDIT3,EGFR,FAS,FGFR1,HSP90AB1,HSP90B1,HSPA5,ID1,IL16,MAT2A,MEF2C,MYCN,NTRK2,RGCC,RHOB,SATB1,Sik1,TGFB2,TLR1,TSC22D3	244 (20)
azetidine		chemical reagent	Inhibited	-2	1.35e-08	BAG3,DDIT3,HSPA4,HSPA5,HSPB8
GPAT4		enzyme	Inhibited	-2	2.36e-05	DDIT3,HSP90B1,HSPA5,XBP1
carmustine		chemical drug	Inhibited	-2	3.65e-05	FAS,HSP90AA1,HSP90AB1,ID1
tosedostat		chemical drug	Inhibited	-2	0.00228	CDKN1A,CEBPB,DDIT3,DDIT4
12-(3-adamantan-1-yl-ureido) dodecanoic acid		chemical reagent	Inhibited	-2	0.0339	CARD6,FAS,Naip1 (includes others),TNFSF10
Map3k7		kinase	Inhibited	-2	0.0506	OSR1,RILPL1,SPHK1,TSC22D1
MAP3K8		kinase	Inhibited	-2	0.0818	ARRDC3,FAM107B,IRF2BPL,RAB3A,SNN,ZC3H6
CAPN6		peptidase	Inhibited	-2	0.101	FZD6,ID1,TEAD2,YWHAG
garcinol		chemical - endogenous non-mammalian	Inhibited	-2	0.116	CBFA2T3,ELF4,MEF2C,SATB1
sodium dichromate		chemical toxicant	Inhibited	-2	0.119	DNAJB1,HSPB8,MAFF,MAP2K6
nitrofurantoin		chemical drug	Inhibited	-2	0.379	DDIT3,FAS,HSPA5,ID1
ETV6-RUNX1		fusion gene/product	Inhibited	-2.004	2.64e-12	ABLIM1,ARHGAP25,ARHGAP4,ARL4D,BCL11A,BLK,CARD11,CD19,CD79A,CYFIP2,DDIT4,DLL1,ELF4,FGFR1,GATA3,GIMAP4,IFI16,IRF4,ITGA4,KCNJ2,MS4A1,PCDH18,PTPRC,RNF144A,SELL,SMIM3,TBC1D10C,TNFSF10,TSC22D3
JQ1		chemical reagent	Inhibited	-2.008	4.62e-06	ARL4D,CDKN1A,CLEC10A,DDIT3,H2BC10,H3C1,HERPUD1,HLA-DMB,HSPA5,IRF4,KIF21B,MAP2K6,MAP3K1,MYCN,TNFSF10	162 (17)
lactacystin		chemical - protease inhibitor	Inhibited	-2.025	3.08e-05	BAG3,CDKN1A,CRYAB,DDIT3,FAS,GATA3,HSP90B1,HSPA5,HSPB1,HSPB8,MYCN,NEDD9,NR1H3,P4HA2	232 (24)
TCF12		transcription regulator	Inhibited	-2.031	8.35e-07	CBFA2T3,CDKN1A,ELF4,ETS1,GATA3,IRF4,ITGA4,JDP2,Ly6a (includes others),PAX5,S1PR1,SEMA7A,SOX13,TLR1	62 (4)
fluoride		chemical - endogenous mammalian	Inhibited	-2.035	3.55e-06	ACTA2,DDIT3,FAS,HSPA1A/HSPA1B,HSPA2,HSPA5,PRKCQ,RB1,XBP1,YWHAG
mitomycin C		chemical drug	Inhibited	-2.035	0.000713	CDKN1A,DDB2,DDIT3,FAS,HSPA5,IRF2BP2,IRF2BPL	222 (21)
IGF1R		transmembrane receptor	Inhibited	-2.07	0.00306	ACTA2,ANKRD1,CD37,CD84,CDKN1A,CEBPB,DDIT3,DES,FLNC,HSPA5,IL16,MYCN,TNFSF10,TNNT1,Tpm2	226 (20)
cyclic AMP		chemical - endogenous mammalian	Inhibited	-2.081	0.0151	ACTA2,CDKN1A,CEBPB,CRYAB,DDIT3,GATA3,PER1,RHOB,TGFA,TNFSF10,YWHAG
CDKN2A		transcription regulator	Inhibited	-2.082	3.2e-09	ACTA2,BCL11A,BLM,CCR7,CD19,CD79A,CD79B,CDKN1A,CEBPB,CNOT6L,CXCR5,DES,FAS,FGFR1,GATA3,ID1,IKZF1,IL5RA,MS4A1,MYCN,P4HA2,PAX5,POU2AF1,RB1,RECQL4,RFC1,TGFA	223 (21)
carbon tetrachloride		chemical toxicant	Inhibited	-2.095	0.00115	ACTA2,CDKN1A,CEBPB,CX3CR1,DDIT3,DES,HSP90AA1,HSPB1,HSPD1,RB1,SPHK1,TGFA,TGFB2	255 (20)
PTH		other	Inhibited	-2.109	0.000787	ADD3,CDKN1A,CEBPB,CXCL12,DDIT3,EGFR,HSPA5,RAP1GAP,RBM14,SNX3,TNFRSF11A	219 (22)
norepinephrine		chemical - endogenous mammalian	Inhibited	-2.11	0.00222	CEBPB,COQ10B,DES,EGFR,ID1,MAT2A,PER1,Sik1,TFRC,TINAGL1	180 (18)
glucocorticoid		chemical drug	Inhibited	-2.136	0.000362	AHR,CD79B,CDKN1A,CEBPB,CR2,CYP2B6,DDIT3,EGFR,FAS,FCER2,HLA-DOB,IL16,PER1,PER2,TGFB2,TSC22D3	232 (16)
indomethacin		chemical drug	Inhibited	-2.137	0.0525	CDKN1A,CEBPB,CYP2B6,DYNLL1,FBLIM1,MANF,PLAUR,SELL,TEK
Z36		chemical reagent	Inhibited	-2.138	2.37e-08	CDKN1A,CEBPB,DDIT3,DNAJB9,HERPUD1,HSPA5,INSIG1,XBP1	86 (10)
FBXO32		enzyme	Inhibited	-2.138	0.000198	BHLHA15,CALR,DNAJB9,HERPUD1,HSPA5,HYOU1,MYCN,XBP1
nelfinavir		chemical drug	Inhibited	-2.139	0.0183	DDIT3,HERPUD1,JDP2,TSC22D3,XBP1
NFE2L2		transcription regulator	Inhibited	-2.151	1.54e-05	AHR,ALAS1,APBA3,ARHGEF3,CCT3,CCT7,CDKN1A,CHORDC1,DDIT3,DYNLL1,Fus,GNA14,HERPUD1,HSP90AA1,HSP90AB1,HSP90B1,HYOU1,MAFF,MEF2C,MST1R,PDIA4,PDIA6,PMVK,STIP1,TGFB2,XBP1,XRN2	146 (12)
EGFR	-0.24	kinase	Inhibited	-2.157	2.48e-09	A4GALT,ACTA2,AMOTL2,B3GNT5,CDKN1A,CEBPB,CRYAB,CXCL12,DDIT3,EGFR,HERPUD1,HPCAL4,HSP90B1,HSPA5,HSPB1,HSPE1,ID1,MPPE1,MST1R,NUDC,NUP210,PEG10,PLAUR,RASSF9,RB1,RHOB,SDF2L1,SEMA7A,SNX3,SPHK1,ST6GAL1,TFRC,TGFA,UNC5B,XRN2	231 (19)
25-hydroxycholesterol		chemical reagent	Inhibited	-2.161	0.00327	DDIT3,HSPA5,INSIG1,MAFF,PIK3R3,STARD4	47 (5)
cigarette smoke		chemical toxicant	Inhibited	-2.167	0.00421	AHR,CDKN1A,CYP2B6,DDIT3,DDIT4,DNMT1,HSPA5,MAFF,MAP3K1,POU2AF1,XBP1	221 (21)
thapsigargin		chemical toxicant	Inhibited	-2.173	1.33e-05	CALR,CDK19,CDKN1A,CEBPB,DDIT3,DDIT4,DNAJB9,ETS1,HERPUD1,HSP90B1,HSPA1A/HSPA1B,HSPA5,INSIG1,ITGA4,MEF2C,SYVN1,TNFSF10,VAMP1,XBP1	134 (17)
DLL4		other	Inhibited	-2.173	0.00221	ACTA2,DES,GATA3,HES1,UNC5B	123 (10)
cadmium chloride		chemical toxicant	Inhibited	-2.178	5.11e-06	CRYAB,CXCL12,DDIT3,DNAJA4,DNAJB1,HSP90AA1,HSPA1A/HSPA1B,HSPA5,HSPB1,HSPB8,MAFF	154 (7)
aspirin		chemical drug	Inhibited	-2.18	0.0214	AHR,CDKN1A,DDIT3,SELL,SOX4,TBX5,TEK,TNFSF10
CREB1		transcription regulator	Inhibited	-2.181	7.69e-08	ALAS1,BAG3,CD79A,CDK19,CDKN1A,CEBPB,CIART,CNN1,CR2,CSRNP1,CYFIP2,DGKA,DXO,HERPUD1,HSPA4,HSPA5,ID1,MAT2A,OPA3,PEG10,PER1,PER2,PIM3,POLE4,RB1,RBMX,RIPOR2,SCN3B,SEMA7A,SIAH2,Sik1,TFRC	84 (5)
celecoxib		chemical drug	Inhibited	-2.183	0.00266	BLK,CDKN1A,DDIT3,DES,DNAJB9,FAS,HSPA5,TNFRSF11A	225 (24)
PPIF		enzyme	Inhibited	-2.183	0.0335	CX3CR1,CXCL12,H2BC10,IL16,TIPIN
CITED2		transcription regulator	Inhibited	-2.186	0.423	ARHGEF3,CLEC10A,IFI16,ITGA4,Zfp945
NCD-38		chemical reagent	Inhibited	-2.191	2.81e-05	DDIT3,HERPUD1,HSPA5,PIK3R3,TNFRSF11A	94 (13)
(1S,2R)-NCL-1		chemical reagent	Inhibited	-2.191	2.81e-05	DDIT3,HERPUD1,HSPA5,PIK3R3,TNFRSF11A	86 (12)
HDL		complex	Inhibited	-2.198	0.00368	CX3CR1,DDIT3,HSPA5,INSIG1,SIAH2	170 (21)
azetidyl-2-carboxylic acid		chemical reagent	Inhibited	-2.2	1.62e-06	DDIT3,HSP90B1,HSPA1A/HSPA1B,HSPA5,HSPA8
TGFA	-0.216	growth factor	Inhibited	-2.204	0.0201	CDKN1A,CEBPB,EGFR,RB1,TGFA
KLF3		transcription regulator	Inhibited	-2.214	1.97e-05	ARHGEF3,BTLA,CCT3,CIRBP,FCER2,GPR174,H2BC10,HS3ST1,IL16,LMAN2L,MAGED1,MYO5A,SELL,SEPTIN6,SERPINH1,SLC14A1,SWT1,TEK,TNFSF10,TRIP10
DIO2		enzyme	Inhibited	-2.219	4.65e-05	B3GNT5,CIRBP,Ctla2a/Ctla2b,DDIT4,HSPA1A/HSPA1B,Hspa1b,KLF15,Naip1 (includes others),OSR1,SEMA7A,SLC10A6,SMIM3
rituximab		biologic drug	Inhibited	-2.219	0.000406	CD19,CD22,CDKN1A,FAS,MS4A1	126 (11)
N-acetylsphingosine		chemical reagent	Inhibited	-2.219	0.00183	CDKN1A,CEBPB,CRYAB,RB1,SPHK1	238 (20)
ODC1		enzyme	Inhibited	-2.236	0.00463	BHLHA15,CDKN1A,FAS,MANF,MAT2A	103 (7)
SAMSN1		other	Inhibited	-2.236	0.0285	FCER2,RGCC,RILPL1,TSC22D1,XBP1
hydroxypropyl-beta-cyclodextrin		chemical drug	Inhibited	-2.236	0.0584	BTLA,CD19,CD79A,CX3CR1,CXCR5
ATF4		transcription regulator	Inhibited	-2.251	6.05e-07	ANKRD1,APBA3,BCL11A,CALR,CDKN1A,CEBPB,CXCR5,DDIT3,DDIT4,HERPUD1,HSP90B1,HSPA5,HYOU1,KLF9,NR1H3,TGFB2,TNFRSF11A	209 (18)
TCF4		transcription regulator	Inhibited	-2.268	4.57e-15	ADAMTS9,ARHGAP4,BHLHA15,CBFA2T3,CCDC117,CCT6A,CDKN1A,Clec2d (includes others),CRELD2,CSRNP1,ELF4,FAS,GIMAP4,GRB14,HES1,HSP90B1,HYOU1,IFI16,IL16,Ly6a (includes others),MANF,MEF2C,NEDD9,PDIA4,PDIA6,PLK2,RIPOR2,SDF2L1,SELL,SERPINB1,TNFSF10,TXNDC11,WDR12,XBP1,YWHAG	121 (7)
LDL		complex	Inhibited	-2.333	0.000561	ACTA2,CCR7,CDKN1A,CX3CR1,DDIT3,DNMT1,FAS,HSP90B1,HSPA5,HYOU1,ID1,INSIG1,NR1H3,SPHK1,TNFSF10,XBP1	217 (17)
progesterone		chemical - endogenous mammalian	Inhibited	-2.333	0.00077	ACTA2,BHLHA15,CDKN1A,CEBPB,CRYAB,CXCL12,CYP2B6,DDIT3,DNAJB4,EGFR,FKBP4,HSPA2,HSPA8,ID1,KLF9,MYCN,NEDD9,NR1H3,PER2,PLK2,RHOB,SPHK1,SPSB1,TGFB2,TNFSF10,YWHAG	248 (20)
valproic acid		chemical drug	Inhibited	-2.336	0.000223	CACYBP,CALR,CDKN1A,CYP2B6,DDIT3,DNAJB9,FAM107A,FAS,HERPUD1,HES1,HSPA5,MS4A1,MYCN,MYO5A,PDIA6,RNF144A,SERPINH1,SIAH2,SMIM3,TNFSF10,TSC22D3,XBP1	217 (21)
kainic acid		chemical toxicant	Inhibited	-2.353	0.00293	CEBPB,CIART,CSRNP1,EGFR,HYOU1,NTRK2,PER1,PIM3,PLAUR,Sik1	182 (18)
acetaminophen		chemical drug	Inhibited	-2.373	0.0903	AHR,CDKN1A,CEBPB,DDIT3,FAS,HSPA5,HSPD1,PLAUR,PRDX6
EIF2AK3		kinase	Inhibited	-2.381	0.00248	ARFGAP3,CEBPB,DDIT3,DNAJB9,HERPUD1,HSPA5,SIAH2,SYVN1,XBP1	158 (20)
lysophosphatidic acid		chemical - other	Inhibited	-2.392	0.0138	ACTA2,ANKRD1,EGFR,HYOU1,PLAUR,SPHK1
CSF3		cytokine	Inhibited	-2.393	0.000373	BEGAIN,CCR7,CEBPB,CX3CR1,CXCL12,DES,ETS1,HSPD1,Ly6a (includes others),NTRK2,SELL,TFRC,TNFSF10	232 (20)
ceruletide		biologic drug	Inhibited	-2.396	1.39e-09	CDC42EP4,DDIT3,DNAJA1,Fus,Gm15459,Gm7816,Hspa1b,HSPA5,HSPB1,HSPH1,KSR1,RALGPS2,TRIM5,XBP1,YWHAG
carbamazepine		chemical drug	Inhibited	-2.4	0.000512	CEBPB,CYP2B6,DDIT3,DNAJB1,HERPUD1,KLF9	63 (8)
D-glucose		chemical - endogenous mammalian	Inhibited	-2.402	0.000292	ACTA2,ACTG2,CALR,CDKN1A,CEBPB,CNN1,DDIT3,DDIT4,DES,DYNLL1,FAS,FFAR1,GLP1R,HERPUD1,Hspa1b,HSPA5,HSPB1,HSPD1,ID1,MAP2K6,PDIA4,PDIA6,PLAUR,PRDX6,SLC29A1,SPHK1,TFRC,TGFA,Tpm2,XBP1	250 (22)
GCG		other	Inhibited	-2.414	0.0436	ADD3,CEBPB,RAP1GAP,RBM14,Sik1,SNX3
WNT1		cytokine	Inhibited	-2.415	0.0463	ACTA2,CDKN1A,DLL1,EFNB1,HES1,RHOU
ERBB2		kinase	Inhibited	-2.422	1.47e-06	ACTA2,ADAM12,ALAS1,CBFA2T3,CCR7,CDKN1A,CEBPB,CHST3,CX3CR1,CXCL12,CXCR5,DDIT3,DGKA,DLL1,EGFR,ETV5,FLNC,GATA3,GFPT2,HES1,HSPA1A/HSPA1B,HSPB1,HSPB8,ID1,MPPE1,MYCN,NCAPD2,NEDD9,NR1H3,NUP210,P4HA2,PDIA4,PER1,PLAUR,PLET1,PMVK,POLE4,PRR15L,RHOB,SOX4,ST6GAL1,TGFA,TSC22D1,UNC5B,XBP1	224 (20)
laquinimod		chemical drug	Inhibited	-2.433	0.0199	ADAMTS9,CABLES1,Ctla2a/Ctla2b,PLET1,SMIM3,STBD1
G protein alpha i		group	Inhibited	-2.449	0.00287	ADAMTS9,EMD,FLNC,MAFF,PMVK,SPHK1
corticosterone		chemical - endogenous mammalian	Inhibited	-2.464	0.0014	CDKN1A,CEBPB,DDIT3,DDIT4,FKBP4,HSPA5,KLF9,SPATA13,TSC22D3,XBP1	223 (20)
IGF1		growth factor	Inhibited	-2.508	0.000124	ACTA2,ATP2A1,CDKN1A,CEBPB,CNN1,CRYAB,CYFIP2,DDIT3,DDIT4,EGFR,FGFR1,HSPA1A/HSPA1B,Hspa1b,HSPA4,HSPA5,ID1,IL16,JDP2,Ly6a (includes others),MYCN,NTRK2,PLAUR,PLK2,PTPRC,TGFA,XBP1	240 (21)
2-amino-1-methyl-6-phenylimidazo-4-5-b-pyridine		chemical toxicant	Inhibited	-2.525	5.22e-10	APOC2,CCT4,CCT7,CCT8,HSP90AA1,HSPA5,HSPA8,HSPD1,HSPE1,HSPH1,RB1
tanespimycin		chemical drug	Inhibited	-2.528	1.42e-06	AHR,AHSA1,CDKN1A,DDIT3,DNAJB1,FAS,HSP90AB1,HSP90B1,HSPA1A/HSPA1B,HSPA5,HSPA8,RBMX,SERPINH1	231 (23)
SPRY2		other	Inhibited	-2.532	7.99e-06	CBR4,CDKN1A,EGFR,ETS1,ETV5,IKZF1,MAP4K1,MYCN,PLAUR,SATB1,ST6GAL1	199 (18)
methyl methanesulfonate		chemical toxicant	Inhibited	-2.559	1.16e-07	ARFGAP3,CDKN1A,CRELD2,DDB2,DDIT3,DNMT1,HERPUD1,HSPA5,MANF,SYVN1	200 (13)
2-deoxyglucose		chemical drug	Inhibited	-2.567	0.00526	CDKN1A,DDIT3,DDIT4,HSP90B1,HSPA5,MYCN,XBP1	241 (27)
palmitic acid		chemical - endogenous mammalian	Inhibited	-2.579	0.00743	AHR,CALR,CDKN1A,CEBPB,DDIT3,ETV5,GLP1R,HSP90B1,HSPA5,HYOU1,PIK3R3,PMVK,SPHK1,STK4,TFRC,TNFSF10,UBQLN1,XBP1	213 (22)
HSF1		transcription regulator	Inhibited	-2.585	1.24e-21	AHSA1,BAG3,CCDC117,CCT3,CCT4,CCT6A,CCT7,CCT8,CEBPB,CRYAB,DEDD2,DNAJA1,DNAJA4,DNAJB1,DNMT1,EGFR,FKBP4,FXR1,HSP90AA1,HSP90AB1,HSPA1A/HSPA1B,Hspa1b,HSPA4,HSPA4L,HSPA8,HSPB1,HSPB8,HSPD1,HSPE1,HSPH1,LMAN2L,MAT2A,SERPINH1,SLC5A3,ST13,STIP1,ZFAND2A	181 (15)
THEM6		other	Inhibited	-2.588	2.73e-06	DDIT3,HERPUD1,HSP90B1,HSPA5,PDIA4,PDIA6,XBP1
farnesol		chemical reagent	Inhibited	-2.594	1.05e-07	CDKN1A,DDIT3,HERPUD1,HSP90B1,HSPA5,PDIA4,XBP1	159 (13)
CEBPD		transcription regulator	Inhibited	-2.596	0.0125	CDKN1A,CEBPB,DDIT3,EGFR,HSP90B1,RB1,XBP1
asciminib		chemical drug	Inhibited	-2.621	3.36e-06	CEBPB,DDIT3,DDIT4,DNMT1,HERPUD1,PPP2R5B,RHOB
HSF2		transcription regulator	Inhibited	-2.63	1.94e-09	CCT3,CCT4,CCT6A,CCT7,CCT8,HSPA1A/HSPA1B,Hspa1b,HSPA4,HSPB1,HSPH1
tripterine		chemical - endogenous non-mammalian	Inhibited	-2.63	3.42e-05	BAG3,DNAJB1,DNAJB9,DNMT1,HSPA1A/HSPA1B,HSPA4L,HSPH1	140 (10)
beta-estradiol		chemical - endogenous mammalian	Inhibited	-2.632	9.54e-12	A4GALT,ABLIM1,ACTA2,ACTC1,ADAMTSL4,AHR,AMOTL2,ATOH8,CALR,CBFA2T3,CDC42EP4,CDKN1A,CEBPB,Clec2d (includes others),CNN1,CXCL12,CYP2B6,DDB2,DDIT3,DDIT4,DLL1,DNMT1,DYNLL1,DYRK2,EGFR,ETS1,ETV5,FAM107A,FAS,FGFR1,FLNC,FLRT3,GATA3,HERPUD1,HES1,HPCAL4,HSP90AB1,HSP90B1,Hspa1b,HSPA2,HSPA4,HSPA5,HSPA8,HSPB1,HSPB8,HSPD1,HSPH1,ID1,IKZF3,INPP5F,INSIG1,IRF4,ITGA4,JDP2,KCNE2,KLF9,MAGED1,MAP2K6,MEF2C,MTMR4,MYCN,NED…	269 (19)
diclofenac		chemical drug	Inhibited	-2.639	0.00198	CDKN1A,CEBPB,DDIT3,DNAJB1,HERPUD1,KLF9,SELL	212 (21)
EP4-D		chemical reagent	Inhibited	-2.646	0.000116	CARD11,CCR7,CYFIP2,IKZF3,SETX,SLAMF6,SPN
pirinixic acid		chemical toxicant	Inhibited	-2.668	5.8e-05	ALAS1,APOC2,CCT3,CCT6A,CCT7,CDKN1A,CXCL12,CYP2B6,DNAJB2,DYNLL1,EGFR,FAS,HSP90AA1,Hspa1b,HSPB1,HSPD1,HSPE1,INSIG1,MBD1,NR1H3,PIK3R3,PTPRC	203 (18)
CDKN1A	-0.747	kinase	Inhibited	-2.682	0.00493	ACTA2,CDKN1A,CRYAB,FAS,HSPA1A/HSPA1B,HSPA5,IL16,P4HA1,PLK2,PTPRC,RB1,RFC1,SMC4,TGFA	223 (22)
RET		kinase	Inhibited	-2.742	1.43e-10	ACTC1,CRYAB,CXCL12,DES,DNAJA1,DNAJB2,FKBP4,HSP90AA1,HSPA1A/HSPA1B,HSPA8,HSPD1,HSPH1,PLAUR,REEP6,SELL,ST13,STIP1,TBX5,TGFB2	206 (14)
IL3		cytokine	Inhibited	-2.764	2.22e-07	ARHGAP29,CALR,CCL17,CDKN1A,DDIT3,FAS,FCER2,FGFR1,HSP90B1,HSPA2,HSPA5,IL5RA,KLF9,NEDD9,PDE1B,RB1,SELL,SEMA7A,SOX4,TNFRSF11A,TNFSF10,XBP1,YWHAG	209 (21)
TRIM38		enzyme	Inhibited	-2.828	0.000882	CCR7,CD22,ITGA4,MAP4K1,PTPRC,TLR1,TNFRSF11A,TNFRSF13B	100 (7)
TAFAZZIN		enzyme	Inhibited	-2.837	6.82e-14	ACTA2,AMOTL2,ANKRD1,ARHGAP29,BANK1,BTLA,CCR7,CCT4,CCT6A,CD19,CD22,CD79B,CNN1,CXCL12,FCER2,FCRLA,FGFR1,HSP90AA1,IFI16,IL16,IRF4,MANF,MS4A1,P4HA1,PLK2,S1PR1,SERPINB1,ST6GAL1,TFRC,TSC22D3,UBFD1,USP3	168 (14)
triamcinolone acetonide		chemical drug	Inhibited	-2.846	1.04e-07	CD22,CD79B,DDIT3,GPR18,INSIG1,KLF15,KLF9,PER1,PLK2,PTPN7,RASL11B,RGCC,SLAMF1,SOX4,ST8SIA4,STK10,TGFB2,TSC22D3	208 (13)
gentamicin		chemical drug	Inhibited	-2.857	4.13e-06	ATIC,CALR,CEBPB,CHORDC1,DDIT3,DNAJB4,HSP90AA1,HSP90B1,HSPA1A/HSPA1B,HSPA5,HSPB1,HYOU1,NUDC,PDIA4,RGCC,SOX4,TCIM,TFRC,TNFRSF11A,TSC22D1,UBQLN1
GPR174	0.761	G-protein coupled receptor	Inhibited	-2.858	7.43e-20	ADD3,BTLA,CABLES1,CARD11,CCR7,CD22,CHST3,CR2,FCER2,IFI16,IRAG2,MYO5A,PLK2,PTPRJ,RFC1,SATB1,SERPINB1,Sik1,SLAMF1,SPATA13,ST6GAL1,STAP1,TLR1,ZNF318
PRDM1		transcription regulator	Inhibited	-2.89	9.69e-07	BCL11A,BHLHA15,BTLA,CCR7,CD19,CD22,CD79A,DDIT4,FCER2,HHEX,HLA-DMB,IRF2BP2,IRF4,ITGA4,PAX5,PCDH18,TNFRSF13B,TNFSF10,TRIM65,XBP1	154 (17)
6-hydroxydopamine		chemical toxicant	Inhibited	-2.975	9.67e-05	CALR,DDIT3,DDIT4,HERPUD1,HSP90AB1,HSPA1A/HSPA1B,HSPA4,HSPA5,HSPA8	197 (20)
levodopa		chemical - endogenous mammalian	Inhibited	-2.982	6.72e-07	ABCA7,ACTA2,ADD3,ARHGAP4,CASKIN2,CIART,Clec2d (includes others),CXCL12,ERLIN1,INPP5F,KLF9,MAP3K1,MAT2A,MEF2C,MICAL1,MTERF2,PER1,PER2,PLK2,PRICKLE1,RAP1GAP,RASGRP1,RILPL1,SATB1,SEC14L1,SIAH2,SRPK3,TET3,Tpm2,UBFD1,VAMP1,VANGL2,WDR37
PGR		ligand-dependent nuclear receptor	Inhibited	-3.027	1.99e-05	ARHGAP29,CDKN1A,CEBPB,DNAJB4,DYNLL1,EGFR,FLRT3,GATA3,HES1,HSPA2,ID1,IFI16,ITGA4,KLF9,MAT2A,MYCN,NEDD9,P4HA2,PLK2,RHOU,SELL,SERPINH1,TGFB2,TSC22D3	245 (22)
tunicamycin		chemical - endogenous non-mammalian	Inhibited	-3.029	9.19e-07	ACTA2,ARFGAP3,CALR,CDKN1A,CEBPB,DDIT3,DDIT4,DNAJB9,EGFR,ETS1,HERPUD1,HSP90B1,HSPA5,MANF,NR1H3,PDIA6,SDF2L1,SYVN1,TGFA,XBP1	128 (16)
metribolone		chemical reagent	Inhibited	-3.06	0.176	C1orf116,CDKN1A,CRYAB,DNAJB9,HERC3,HSPA5,HSPH1,INSIG1,PLOD1,PRDX6,PTPRC,REEP6,TSC22D1
hydrogen peroxide		chemical - endogenous mammalian	Inhibited	-3.076	0.00382	ACTA2,ANKRD1,BANP,CDKN1A,CRYAB,DDIT3,DDIT4,DNAJB1,DNMT1,EGFR,ETS1,FAS,GFPT2,HES1,Hspa1b,HSPA5,INSIG1,PDIA4,PLAUR,SERPINH1,TFRC,XBP1	214 (19)
CD40		transmembrane receptor	Inhibited	-3.087	3.47e-09	A4GALT,CALR,CCL17,CD22,CDKN1A,CR2,CXCL12,FAS,FCER2,HSP90B1,HSPA5,HSPD1,HSPE1,IL5RA,IRF4,KLF9,Ly6a (includes others),MAP3K6,POU2AF1,SELL,SLAMF1,SYVN1,TNFRSF13B,TNFSF10,XBP1	141 (18)
ATF6		transcription regulator	Inhibited	-3.089	1.86e-09	CALR,CEBPB,CRELD2,DDIT3,HERPUD1,HSP90B1,HSPA5,HYOU1,MANF,PDIA4,PDIA6,STARD4,SYVN1,XBP1	246 (21)
TGFB1		growth factor	Inhibited	-3.096	6.5e-19	ACTA2,ACTC1,ACTG2,ADAM12,AHR,AMOTL2,ANKRD1,APOC2,CALR,CAMK2G,CBFA2T3,CCR7,CCT6A,CDC42EP4,CDKN1A,CEBPB,CHST3,Clec2d (includes others),CNN1,CX3CR1,CXCL12,CXCR5,DDB2,DDIT3,DDIT4,DES,DNAJA1,DNAJB4,DNMT1,DOCK2,DYNLL1,DYRK2,EGFR,ELF4,ETS1,FAM107A,FAS,FCER2,FGFR1,FLI1,FOXJ1,GATA3,GFPT2,GNA14,HES1,HHEX,HSP90AA1,HSP90B1,HSPA1A/HSPA1B,HSPA5,HSPB1,ID1,IFI16,IKZF3,INSIG1,ITGA4,JADE2,KLF15,KLF9,Ly6a (includes…	281 (22)
DPP-23		chemical reagent	Inhibited	-3.148	3.95e-13	DDIT3,DNAJA1,DNAJB2,DNAJB4,DNAJB9,HSP90AA1,HSPA1A/HSPA1B,HSPA5,SYVN1,XBP1
KAT5		enzyme	Inhibited	-3.162	8.01e-09	CALR,CDKN1A,CRELD2,DDIT3,EGFR,ERLIN1,FOXJ1,HERPUD1,HSP90B1,HSPA5,HSPD1,HYOU1,MANF,PCDH17,PCDHGB1,PDIA4,PRR5L,SDF2L1,YWHAG
GNAS		enzyme	Inhibited	-3.3	1.35e-08	ADD3,ARL4D,BTLA,CABLES1,CCR7,CD22,EMD,FCER2,IFI16,IRAG2,MAFF,PLK2,PRDX6,RFC1,SLAMF1,SNN,TSC22D1,ZNF318	61 (5)
ANGPT2		growth factor	Inhibited	-3.316	1.23e-13	ACTA2,ADAM12,CALR,CCT7,CDKN1A,CEBPB,CRYAB,DDIT3,DNAJB4,EGFR,ETS1,FAS,FKBP4,HSP90AA1,HSPA1A/HSPA1B,HSPA2,HSPA4,HSPA5,HSPD1,INPP5F,PDIA6,RBM14,RFC1,RHOB,ST13,TEK	241 (21)
XBP1	-0.46	transcription regulator	Inhibited	-3.327	4.7e-10	ARFGAP3,BHLHA15,CALR,DDIT3,DNAJB2,DNAJB9,ETS1,FAS,HERPUD1,HSP90B1,HSPA5,HYOU1,IRF4,NR1H3,PDIA4,PDIA6,POU2AF1,PPP2R5B,RAB3A,S1PR1,SDF2L1,SYVN1,TXNDC11,XBP1	135 (15)
Insulin		group	Inhibited	-3.414	1.4e-07	ACTC1,ADAM12,ALAS1,ARRDC3,CCT4,CCT6A,CCT7,CCT8,CDKN1A,CEBPB,CNN1,CRYAB,DDIT3,DDIT4,DNAJB4,DYNLL1,EGFR,FFAR1,GATA3,GFPT2,GRB14,HES1,HSP90AA1,HSP90B1,HSPA4,HSPA5,HSPA8,HSPE1,INSIG1,NR1H3,PER1,PER2,PRDX6,PRKCQ,SLC29A1,TGFA,XBP1	257 (22)
dexamethasone		chemical drug	Inhibited	-3.448	3.32e-18	A4GALT,ACTA2,ACTC1,ACTG2,ADAM12,AHR,ALAS1,ANKRD1,ARHGAP25,ATOH8,B3GNT5,B4GALT4,CALR,CARD6,CCL17,CCR7,CD22,CDKN1A,CEBPB,Clec2d (includes others),CR2,CRYAB,CX3CR1,CXCL12,CXCR5,CYP2B6,DDIT3,DDIT4,DLL1,DYRK2,EGFR,ERLIN1,ETV5,FAM107A,FCMR,FKBP4,FOXJ1,GATA3,GCC2,GLCCI1,GLP1R,GRAMD4,HERPUD1,HES1,HLA-DMB,HLA-DOB,HSP90B1,HSPA5,HSPA8,HSPH1,ID1,IL16,IL5RA,IRF2BP2,ITGA4,KCNJ15,KLF15,KLF9,LPAR6,Ly6a (includes…	266 (17)
geldanamycin		chemical drug	Inhibited	-3.485	4.52e-11	ACTA2,AHSA1,CACYBP,CHORDC1,DNAJB1,DNAJB2,DNMT1,EGFR,FGFR1,FKBP4,HSP90AA1,HSP90AB1,HSP90B1,HSPA1A/HSPA1B,Hspa1b,HSPA5,HSPD1,IFI16,MAP4K1,NUDC,PTGES3,RB1,SPN,ST13,STK4,ZC3H12D	220 (17)
1,2-dithiol-3-thione		chemical reagent	Inhibited	-3.606	2.38e-06	ALAS1,APBA3,CCT3,CCT7,CHORDC1,DNAJB9,DYNLL1,GNA14,HSP90AA1,HSP90AB1,HSP90B1,PDIA4,PDIA6,STIP1,TFRC,XBP1	48 (3)
methylprednisolone		chemical drug	Inhibited	-3.635	2.13e-09	ALAS1,ATIC,CCT6A,CD19,CD22,CD79B,CDKN1A,CR2,DDIT4,DYNLL1,FKBP4,HAAO,HSP90B1,HSPA1A/HSPA1B,HSPH1,HYAL2,ID1,INSIG1,KCNAB2,KLF15,KLF9,Ly6a (includes others),MAP3K1,NR1H3,PER2,PIM3,PLAUR,PTPRC,RB1,RGCC,SERPINB1,SLC29A1,SNN,TFRC,TINAGL1,TLR1,UBE2G2	242 (21)
NTRK1		kinase	Inhibited	-3.786	3.5e-14	BHLHA15,CALR,CARD11,CDKN1A,CEBPB,CREB5,CRELD2,DDIT3,ELFN1,ETS1,HERPUD1,HES1,HSP90B1,HSPA5,HYOU1,MANF,MTHFD1L,P4HA2,PDIA4,PDIA6,PEG10,SDF2L1,SERPINH1,SMC4,SYVN1,TGFB2,TNFRSF11A,TNNT1,TSC22D1,XBP1,ZGRF1	230 (22)
camptothecin		chemical drug	Inhibited	-3.98	7.62e-13	ACTA2,BAG3,BCL11A,BLK,CALR,CAMK2G,CCT8,CD22,CDKN1A,CXCR5,DDB2,DNAJA1,EGFR,FAS,FLI1,HSP90AA1,HSP90AB1,HSPA1A/HSPA1B,HSPA2,HSPA4,HSPA4L,HSPA5,HSPA8,HSPB1,HSPB8,HSPH1,ID1,IFI16,IL16,INSIG1,MAFF,MEF2C,MRTFB,MYO5A,RB1,RECQL4,SERPINH1,SH3RF1,SIAH2,TFRC,TPBG,TRA2A,ZHX2	231 (23)
methamphetamine		chemical drug	Inhibited	-4.321	4.83e-10	Ahsa2,CRYAB,DDIT3,DDIT4,DNAJA1,DNAJA4,DNAJB1,DNAJB4,FAS,HERPUD1,HSP90AA1,HSPA5,HSPB1,HSPB8,MAP3K6,NTRK2,PDIA4,PLEKHF1,ST13,XBP1	142 (11)
bortezomib		chemical drug	Inhibited	-4.436	9.72e-12	BAG3,CALR,CDKN1A,CRYAB,CXCL12,DDIT3,DNAJA1,DNAJB1,DNAJB2,DNAJB4,EGFR,FAS,FCMR,HSP90AA1,HSP90B1,HSPA1A/HSPA1B,Hspa1b,HSPA5,HSPE1,IRF4,ITGA4,KLF9,MS4A1,TNFSF10,TSC22D3,XBP1	255 (26)
CMTM3		cytokine	Inhibited	-4.785	5.78e-20	AHSA1,AMOTL2,BAG3,CACYBP,CHORDC1,CRYAB,DDIT4,DES,DNAJA1,DNAJB1,FKBP4,HSP90AA1,HSP90AB1,HSPA1A/HSPA1B,HSPA4L,HSPA8,HSPB1,HSPD1,HSPE1,HSPH1,SERPINH1,STIP1,ZFAND2A

## Sheet: USRs with z scores
Upstream Regulator	Expr Log Ratio	Molecule Type	Predicted Activation State	Activation z-score	p-value of overlap	Target Molecules in Dataset	Mechanistic Network
Sch-23390		chemical drug	Activated	3.464	2.05e-11	Ahsa2,CRYAB,DDIT3,DNAJA1,DNAJB1,FAS,HERPUD1,HSPA5,HSPB1,HSPB8,PDIA4,ST13	97 (7)
SGPP2		phosphatase	Activated	3.302	5.48e-13	DNAJA1,DNAJA4,HSP90AA1,Hspa1b,HSPA4,HSPA4L,HSPA5,HSPA8,HSPB8,HSPH1,XBP1
IL12 (family)		group	Activated	2.913	4.94e-05	CXCR5,DDIT4,ETV5,GATA3,GIMAP4,IKZF3,IRF4,PTPRC,SELL,SERPINB1,TFRC,TNFSF10	228 (20)
gamma-secretase inhibitor compound E		chemical reagent	Activated	2.81	5.94e-08	FKBP4,HES1,HSP90AB1,HSPA4,HSPA8,HSPH1,RHOU,STIP1	170 (9)
Immunoglobulin		complex	Activated	2.753	1.68e-07	ABCA7,ACTA2,AHR,Ankrd50,ATIC,CALR,CCL17,CCR7,CDKN1A,CEBPB,CX3CR1,CXCL12,CXCR5,DDIT4,DGKA,ETV5,FAM107A,FAS,FOXJ1,GATA3,Gm4956,HSPD1,IFI16,IKZF1,IRF4,ITGA4,Ly6a (includes others),MAFF,MEF2C,Naip1 (includes others),PAX5,PDIA6,PIM3,PTPRC,RB1,S1PR1,SATB1,SELL,SERPINB1,SLC29A1,SLC6A6,SPHK1,ST6GAL1,TFRC,TNFRSF11A,TNFSF10,TRAF3IP3,TSC22D3,XBP1	258 (24)
EIF5A2		translation regulator	Activated	2.646	1.2e-05	CEBPB,DDIT3,HERPUD1,HSPA5,NEDD9,SDF2L1,XBP1
sirolimus		chemical drug	Activated	2.581	0.00498	ACTA2,CCR7,CDKN1A,CEBPB,CX3CR1,DDIT3,DDIT4,DES,FAS,GATA3,HSP90AA1,HSP90AB1,HSP90B1,HSPA4,HSPA5,HSPD1,ID1,IL16,PLAUR,SELL,SLC29A1,SLC6A6,XBP1	231 (20)
FREY1		other	Activated	2.449	9.37e-07	CALR,HSP90B1,HSPA2,HSPA5,HSPA8,PDIA6
TGS1		enzyme	Activated	2.449	8.19e-05	DDIT3,DNAJB9,HERPUD1,HSPA5,HYOU1,XBP1	108 (7)
LTBR		transmembrane receptor	Activated	2.449	0.000686	ACTA2,CNN1,CR2,CXCL12,PCDH17,POU2AF1	96 (10)
INHA		growth factor	Activated	2.433	0.0156	ACTA2,ACTG2,CNN1,EGFR,FGFR1,Tpm2
dactolisib		chemical drug	Activated	2.4	0.00161	CDKN1A,DDIT4,P4HA1,P4HA2,TGFA,TPBG	149 (7)
TBX2		transcription regulator	Activated	2.39	0.000891	CDKN1A,DDIT3,DNMT1,NCAPD2,SEPTIN10,TGFB2,TIPIN
PAX5	1.137	transcription regulator	Activated	2.385	3.87e-08	BLK,CD19,CD22,CD79A,CD79B,CR2,FCER2,GIMAP4,Ly6a (includes others),NEDD9,PAX5,POU2AF1,TNFRSF13C	14 (2)
ceapin-A7		chemical reagent	Activated	2.309	1.88e-15	CALR,CRELD2,DDIT3,HERPUD1,HSP90B1,HSPA5,HYOU1,MANF,PDIA4,PDIA6,SETX,STARD4
SCD		enzyme	Activated	2.272	0.0107	CEBPB,DDIT3,FAS,GATA3,HERPUD1,HSPA5,NR1H3,TGFA,XBP1
MUC1		other	Activated	2.244	0.00526	CYP2B6,DDIT3,DNAJB9,DNMT1,HSPA5,MYCN,PEG10,XBP1	197 (19)
UDP-D-glucose		chemical - endogenous mammalian	Activated	2.236	1.35e-08	CALR,HSP90B1,HSPA5,HYOU1,PDIA4
TNPO3		other	Activated	2.236	3.98e-06	CD19,CD79A,CD79B,PAX5,POU2AF1
IL7R		transmembrane receptor	Activated	2.219	1.74e-05	AHR,C1orf116,CCR7,CD19,CD79A,IKZF1,IRF4,PAX5,SELL,SLAMF6
RPL22		translation regulator	Activated	2.213	3.98e-06	CDKN1A,DDIT3,DNAJB9,HSPA5,XBP1	85 (10)
NFKB2		transcription regulator	Activated	2.209	5.1e-09	CCR7,CD22,CD79A,CDKN1A,CR2,CXCL12,CXCR5,ETS1,FCER2,FLI1,Gvin1 (includes others),HLA-DMB,IRF4,MAT2A,PER2,POU2AF1,SELL,ST6GAL1	230 (17)
UBA1		enzyme	Activated	2.2	7.23e-05	DDIT3,HSP90B1,HSPA5,HSPA8,HSPB1	147 (7)
NFIC		transcription regulator	Activated	2.186	0.0145	ADAM12,CDKN1A,DDIT3,HSP90AA1,HSPA5,RASSF9,XBP1
maprotiline		chemical drug	Activated	2.177	9.62e-07	CALR,DDIT3,DNAJB9,HSPA5,XBP1	165 (11)
ibrutinib		chemical drug	Activated	2.138	0.00848	FAS,HES1,HSPD1,HSPE1,ITGA4,LPAR6,MAP3K6,SELL	205 (15)
CHROMR		other	Activated	2.121	0.00848	CDKN1A,DDIT4,IFI16,MAFF,PIM3,SPSB1,TNFSF10,TRIM5
FBXW7		enzyme	Activated	2.111	4.24e-06	CARD11,DDIT3,DNAJA1,GATA3,HSPA8,HSPB1,HSPE1,HSPH1,RHOB,STIP1,TGFB2	212 (18)
PTEN		phosphatase	Activated	2.06	0.00495	ACTA2,ADAMTS9,CCR7,CDKN1A,CEBPB,CX3CR1,CXCR5,EGFR,ETS1,FAS,FGFR1,FZD6,GATA3,HSPA1A/HSPA1B,Ly6a (includes others),MAT2A,Naip1 (includes others),PLOD1,PTPRC,RB1,SELL,SNX3,SOX4,TGFA,TNFSF10,TSC22D3	235 (20)
CpG ODN 2395		chemical reagent	Activated	2	0.00057	FCER2,FLI1,TNFRSF13B,TNFRSF13C	84 (9)
LATS		group	Activated	2	0.00153	ACTA2,ANKRD1,CNN1,GATA3
PAX5-ELN		fusion gene/product	Activated	2	0.00782	CARD6,Ly6a (includes others),PLK2,SEMA6D
RNF20		enzyme	Activated	2	0.0102	CDKN1A,GLP1R,MEF2C,RHOB,RIPOR2
amlexanox		chemical drug	Activated	2	0.0355	CLEC10A,CNN1,EGFR,OSR1
ELOVL3		enzyme	Activated	2	0.0446	CYP2B6,IFI16,PMVK,Skint3 (includes others)
Mek		group		1.998	3.43e-05	A4GALT,B3GNT5,CDKN1A,CRYAB,DNMT1,ETS1,ETV5,FGFR1,HSPB1,ID1,MAFF,MS4A1,MST1R,NR1H3,NUP210,SEMA4C,ST6GAL1,Tpm2,UNC5B	228 (20)
SESN2		enzyme		1.994	0.00057	ACTA2,DDIT3,DES,HSPA5	187 (22)
SEL1L		other		1.981	0.00057	DDIT3,HERPUD1,HSPA5,XBP1	135 (11)
AKT3		kinase		1.98	0.00326	ETS1,HSPD1,HSPE1,SEMA6D
REL		transcription regulator		1.977	0.00261	AHR,ARFGAP3,CDKN1A,CR2,ETV5,FAS,FCER2,IRF4,PLK2,TNFRSF13B,TNFRSF13C,TNFSF10	208 (18)
SELENOS		other		1.97	0.000468	CEBPB,DDIT3,HSPA5,XBP1	175 (14)
SYVN1	-0.366	transporter		1.97	0.000653	AHR,AMOTL2,FAS,HSPB1,PTPRJ,SETX,SLC6A6,SYVN1,TFRC,TNFRSF13C
LYN		kinase		1.969	0.000829	CD19,CD22,CDKN1A,CR2,CXCR5,ETS1,IL5RA,SPHK1	150 (20)
CNGA3		ion channel		1.969	0.00153	CALR,CEBPB,DDIT3,HSPA5	21 (3)
METTL14		enzyme		1.969	0.00405	DDB2,EGFR,PDIA4,XBP1	167 (7)
SMARCC1		transcription regulator		1.964	0.00228	CD79A,CD79B,CDKN1A,PAX5
bisindolylmaleimide I		chemical drug		1.933	0.00728	CDKN1A,EGFR,HSP90AB1,HSPA5,MAT2A,S1PR1,TNFSF10	238 (22)
N-acetyl-L-cysteine		chemical drug		1.91	0.0276	ACTA2,CDKN1A,CXCL12,DDIT3,DDIT4,FAS,HSPA5,ITGA4,PLAUR,RHOB
molybdenum disulfide		chemical reagent		1.89	0.0168	ACTA2,ACTG2,CNN1,CRYAB,LIMS2,TEK,TINAGL1
S100A9		other		1.89	0.0442	DDIT4,ETV5,FAS,FBLIM1,KLF15,MYCT1,PER1
alvocidib		chemical drug		1.871	0.00601	CDKN1A,DDIT3,EGFR,RB1	224 (22)
imatinib		chemical drug		1.863	1.21e-05	CALR,CDKN1A,CEBPB,CXCL12,DDIT3,DEDD2,ETV5,HSP90AB1,HSP90B1,HSPA2,HSPA5,HSPA8,HSPE1,HYOU1,ID1,IRF4,PDIA4,PDIA6,TFRC,YWHAG	244 (20)
26S proteasome		complex		1.859	0.000621	AHR,BAG3,CDKN1A,DDIT3,EGFR,HSPB8,RB1,S1PR1,TNFSF10,UBFD1	226 (19)
EBF1		transcription regulator		1.837	0.000408	CD19,CD79A,CD79B,CEBPB,CXCL12,FCER2,GATA3,Ly6a (includes others),PAX5,PIK3R3,PTPRC	158 (14)
CREBZF		transcription regulator		1.832	4.22e-10	CEBPB,DDIT3,DNAJB9,HERPUD1,HSPA1A/HSPA1B,HSPA5,INSIG1,TNFRSF13C,XBP1	147 (12)
SOX11		transcription regulator		1.829	0.00166	CACYBP,CD19,FAS,FCMR,HS3ST1,HSPD1,IKZF3,ITGA4,MS4A1,PAX5
ERG		transcription regulator		1.807	7.19e-06	ARHGAP4,ATOH8,CBR4,DOCK2,ETS1,FLNC,HERPUD1,IFI16,MAT2A,MTHFD1L,MYCN,MYO5A,NEDD9,NXPE4,ORAI2,PIERCE1,PLAUR,POU2AF1,RALGPS2,SH3RF1,SOX4,ST6GAL1,TSC22D3	78 (3)
TPH1		enzyme		1.772	5.57e-08	ARRDC3,FCMR,GIMAP4,Gvin1 (includes others),HSPA1A/HSPA1B,HSPA8,IFI16,MAP4K1,PRICKLE1,SLAMF1,SLAMF6,TRIM5
phosphate		chemical - endogenous mammalian		1.746	0.00501	ACTA2,CNN1,ETV5,HSPA5,SDF2L1,Tpm2,XRN2	88 (7)
GLI1		transcription regulator		1.734	2.34e-09	ACTA2,ARHGAP29,C1orf116,CDK19,CDKN1A,CNTRL,CSRNP1,DNMT1,EGFR,ETV5,FAS,HES1,ID1,INSIG1,IRF2BPL,JDP2,KLF9,MAFF,MEF2C,MRPS6,MST1R,MYCN,PCDH18,PLAUR,PLOD1,PRICKLE1,RHOB,RHOU,SOX13,SOX4,TGFB2,TNNT1,TRIP10,TSC22D1	164 (14)
BRD4		kinase		1.719	8.32e-07	ABLIM1,ACTA2,CDKN1A,CXCR5,DDIT3,GFPT2,IRF4,ITGA4,MAP3K1,MAP4K1,MTHFD1L,MYCN,NUP210,RREB1,TGFA,XBP1	212 (16)
Ubiquitin		group		1.706	3.76e-09	CRYAB,DDIT3,HSP90AA1,HSP90B1,HSPA4,HSPA5,HSPD1,POU2AF1,TNFSF10	203 (17)
SIX1		transcription regulator		1.706	0.000147	ABLIM1,ACTC1,ATP2A1,CDKN1A,CRYAB,DES,GATA3,HSPB8,MEF2C,TNNT1	139 (13)
Pam3-Cys-Ser-Lys4		chemical reagent		1.686	0.000373	CCL17,CCR7,DDIT4,IFI16,IRF4,ITGA4,PAX5,SOX4,TGFB2,TLR1,TNFRSF11A,TNFRSF13C,XBP1	222 (21)
APC		enzyme		1.682	0.0358	CDKN1A,CXCL12,DDIT3,EGFR,FOXJ1,HES1,ID1,RHOB
RGS2		enzyme		1.667	0.000105	CXCL12,FBLIM1,HSP90B1,MAGED1,MANF,PDIA4,SDF2L1,SNX3,ST6GAL1
COPS5		transcription regulator		1.667	0.0418	CDKN1A,DDIT4,H2AC25,HSPA4L,POLE4,RB1,RFC1,SPHK1,TFRC
bexarotene		chemical drug		1.635	4.92e-06	ADD3,AMOTL2,DDIT4,EGFR,HERPUD1,ID1,MAFF,NTRK2,PER2,PLAUR,SIAH2,TGFA,TGFB2,TSC22D3,XBP1	185 (7)
BMS-690514		chemical drug		1.633	3.06e-05	DDIT3,HSP90AA1,HSPA4,HSPA8,HSPE1,HSPH1
RCN3		other		1.633	0.000374	CALR,DDIT3,HSPA5,NTRK2,SOX13,XBP1
BNIP3L		other		1.633	0.000902	CD19,CD22,CD79B,IL16,MAP4K1,TFRC
IFITM3		other		1.633	0.00217	CLEC14A,DLL1,HYAL2,RGCC,S1PR1,SPHK1
PDK1		kinase		1.633	0.00233	ACTA2,CARD11,CXCR5,PIK3R3,PRKCQ,SLAMF1
THZ531		chemical drug		1.633	0.0436	ARHGEF3,C1orf116,EGFR,GFPT2,RILPL1,ZHX2
PIWIL4		other		1.633	0.0476	FYB1,MEF2C,NEDD9,SLC14A1,TLR1,TSC22D1
NR1H4		ligand-dependent nuclear receptor		1.622	0.0219	ACTA2,ANKRD1,APOC2,CEBPB,CYP2B6,DDIT3,FAS,HSPA5,S1PR1,SEMA7A
CD28		transmembrane receptor		1.575	0.000172	AHR,DGKA,FYB1,GATA3,HSPA1A/HSPA1B,HSPA8,IRF4,ITGA4,MBD1,ORAI2,PTPRJ,RGCC,RYK,SLC5A3,TFRC,TNFRSF11A,TNFSF10,TSC22D1	174 (18)
HEY2		transcription regulator		1.545	0.00122	ACTA2,ANKRD1,CNN1,KCNJ2,TBX5	108 (7)
CALR	-0.361	transcription regulator		1.526	0.00264	CALR,CDKN1A,DDIT3,HSPA5,MEF2C	181 (23)
ITK		kinase		1.51	0.000252	AHR,ARL4D,CX3CR1,FAS,GATA3,LPAR6,Ly6a (includes others),TNFSF10	172 (17)
PP2/AG1879 tyrosine kinase inhibitor		chemical drug		1.476	0.0322	CDKN1A,EGFR,ID1,PER1,PTPRJ
ALOX5		enzyme		1.474	0.0198	CDKN1A,CNN1,CRYAB,DDIT4,DES,HSP90AA1,HSPA1A/HSPA1B,LIMS2,MAP2K6,PMVK,RIPOR2,SLC14A1,ST6GAL1,TGFB2
diphenyleneiodonium		chemical reagent		1.467	0.0201	ACTA2,DDIT3,EGFR,HSPA5,SELL
tretinoin		chemical drug		1.461	4.89e-14	ABLIM1,ACTC1,ADD3,AHR,ALAS1,APBB1IP,ARHGAP29,ATOH8,BAG3,CALR,CDKN1A,CEBPB,CSRNP1,CX3CR1,CXCR5,CYP2B6,DACT2,DDB2,DDIT3,DES,DLL1,DNMT1,DYNLL1,EFNB1,EGFR,ELF4,ETS1,FGFR1,FLI1,FUBP3,GATA3,GIMAP6,HES1,HLA-DMB,HS3ST1,HSP90AA1,HSPA2,HSPB1,HSPB8,HSPD1,ID1,IFI16,IKZF1,IL16,IRF4,ITGA4,KCNJ2,KLF15,KLF9,Ly6a (includes others),MAP3K1,MEF2C,MS4A1,MYCN,NTRK2,P4HA2,PDE1B,PEG10,PLAUR,PLK2,PPP2R5B,PTPRC,RB1,RBM14,…	266 (21)
Fus	0.237	transcription regulator		1.432	0.00202	Fus,H2BC10,HSP90B1,HSPA4,HSPA4L,HSPA5
Am 580		chemical reagent		1.432	0.00339	CXCR5,HES1,MYCN,NTRK2,PMVK
THRB		ligand-dependent nuclear receptor		1.432	0.00612	CCL17,CLEC10A,EGFR,FGFR1,FZD6,H2BC10,H3C1,HLA-DMB,ID1,KLF9,NR1H3,PER1,TNFSF10	207 (18)
MIF		cytokine		1.418	0.025	ACTA2,CD84,CEBPB,IL16,ITGA4,MYCN,NR1H3
ST1926		chemical drug		1.414	0.0117	CCT3,CCT6A,CDKN1A,CEBPB,DYNLL1,HSP90AA1,SOX4,ST13
ERBB3		kinase		1.414	0.0215	ACTA2,AMOTL2,CDKN1A,CXCL12,EGFR,ETV5
SERPINE1		other		1.408	0.012	ACTA2,ANKRD1,CALR,CDKN1A,MAP3K1,PLAUR
IL2		cytokine		1.403	7.27e-16	AHR,ARHGAP25,ARHGEF3,CARD6,CCL17,CCR7,CDKN1A,CSRNP1,CX3CR1,CXCL12,CXCR5,CYP2B6,DDIT4,ETS1,FAS,FCMR,FGFR1,GATA3,Gm4956,HHEX,HSP90B1,HSPA1A/HSPA1B,HSPA5,HSPD1,IFI16,IKZF3,INSIG1,IRAG2,IRF4,ITGA4,Ly6a (includes others),MAP2K6,PAX5,PIK3R3,PRKD2,PTPN7,PTPRC,PTPRJ,RGCC,RHOB,RREB1,SATB1,SELL,Sik1,SLAMF1,STARD4,STIP1,TFRC,TNFRSF11A,TNFRSF13B,TNFRSF13C,TNFSF10,XBP1	236 (20)
AIP		transcription regulator		1.4	0.00429	AHR,CX3CR1,PDE1B,RASGRP1,S1PR1
zeaxanthin dipalmitate		chemical - endogenous non-mammalian		1.387	3.74e-06	ADAMTSL4,AHR,CCDC117,Clec2d (includes others),CSRNP1,DNAJB1,GFPT2,HES1,Hspa1b,MAFF,MAP3K1,SLC14A1,TCIM
Brd4		kinase		1.387	0.0177	ACTA2,GPR174,GPR18,POLE4,SELL,TNFSF10
FFAR3		G-protein coupled receptor		1.387	0.023	BCL11A,CCR7,HLA-DMB,KLF15,P4HA2
COL18A1		other		1.387	0.0262	DDIT4,EGFR,ETS1,FGFR1,ID1
GABA		chemical - endogenous mammalian		1.387	0.0343	ALAS1,DNAJA1,HERC3,HERPUD1,HSPA5,HYOU1,MAGED1,NTRK2,P4HA1,PDIA4,PDIA6,PIK3R3,PRDX6,PRICKLE1
GATA2		transcription regulator		1.373	0.00375	CDKN1A,CXCL12,DLL1,ETS1,FCRLA,GATA3,GRAP2,HHEX,IKZF1,IL16,Ly6a (includes others),MEF2C,PIERCE1,PLK2,SPN,TFRC,TSPAN32	157 (7)
AHR	0.498	ligand-dependent nuclear receptor		1.361	4.86e-06	A4GALT,ACTA2,ATOH8,CARD11,CCR7,CD84,CDKN1A,CRYAB,CX3CR1,CYP2B6,DACT2,DNAJB1,EGFR,FAS,FGFR1,GRAP2,HES1,HSP90AA1,HSPA5,HSPH1,IKZF3,IRF4,NEDD9,PJA1,PRKCQ,RASGRP1,SLAMF1,SLAMF6,TGFB2	243 (22)
CGA		other		1.343	1.06e-09	BHLHA15,CRELD2,DDIT3,DNAJB9,ETV5,FKBP4,HERPUD1,HSP90B1,HSPA5,HYOU1,ID1,KLF9,PDIA4,PDIA6,SDF2L1	147 (12)
LIPE		enzyme		1.342	0.000131	ANKRD1,CEBPB,DDIT3,HSPA1A/HSPA1B,HSPA5,MEF2C,PER1,RB1,ST8SIA4,TGFB2,YWHAG	179 (20)
infliximab		biologic drug		1.342	0.0121	ACTA2,CCL17,DDIT4,SLAMF1,SPHK1
FGF21		growth factor		1.342	0.0174	DDIT3,FAS,FGFR1,HSPA5,XBP1
TMBIM6		other		1.338	2.81e-05	DDIT3,DNAJB9,HERPUD1,HSPA5,XBP1	130 (13)
TSC2		other		1.331	0.0153	CDKN1A,CRYAB,CXCL12,DDIT3,FAM107A,HSPA5,HSPB1,SLC14A1
SPHK1	-0.344	kinase		1.329	0.000753	ACTA2,CCL17,CDKN1A,DDIT3,MAP2K6,SPHK1	214 (20)
SOX4	0.401	transcription regulator		1.311	0.00659	B3GNT5,BLK,CXCL12,E130308A19Rik,Ly6a (includes others),MAGED1,RNF144A,SELL,SNN,ST6GAL1
CSF2		cytokine		1.306	4.76e-07	ACTA2,CARD11,CARD6,CCL17,CCR7,CDKN1A,CX3CR1,DDIT3,FAS,HSPD1,HSPH1,IL16,IL5RA,IRF4,ITGA4,MAT2A,NCAPD2,NR1H3,PDE1B,PIM3,PLAUR,RB1,RECQL4,RGCC,RIPOR2,SPHK1,TLR1,TNFRSF11A,XBP1	240 (20)
SIRT3		enzyme		1.283	0.00307	ACTA2,DDIT3,FAS,HSPA5,TFRC,XBP1	220 (20)
STEAP3		transporter		1.265	9.73e-08	CEBPB,HSPA8,KLF15,NEDD9,P4HA1,RGCC,S1PR1,SORBS3,TFRC,TGFB2
GATA1		transcription regulator		1.257	3.83e-06	ARHGAP4,CALR,CBFA2T3,CDKN1A,ETS1,FLI1,FYB1,GATA3,HHEX,IKZF1,IKZF3,JDP2,MAGED1,MS4A1,MYCN,PRDM8,SATB1,TEK,TFRC	85 (8)
TEAD4		transcription regulator		1.254	3.08e-06	ACTA2,AMOTL2,CBFA2T3,CDKN1A,DES,EGFR,FGFR1,FIBIN,GATA3,PCDH18,PLK2,RB1	208 (15)
PD98059		chemical - kinase inhibitor		1.226	4.43e-07	ACTA2,ANKRD1,ATP2A1,CD37,CDKN1A,CEBPB,DDIT3,DES,DNMT1,EGFR,ETS1,FAS,HSPA5,HYOU1,INSIG1,ITGA4,KLF15,MAT2A,MYCN,PER1,PLAUR,RB1,SEC14L2,SELL,ST6GAL1,TEAD2,TNFRSF11A,TNFRSF13B,TSC22D1,TSC22D3,XBP1	223 (16)
carbon monoxide		chemical - endogenous mammalian		1.223	0.00615	CDKN1A,CXCL12,DDIT3,PLAUR,XBP1	190 (18)
BCL6		transcription regulator		1.221	0.000212	CCDC122,CCR7,CD19,CD79B,CDKN1A,CLEC10A,CXCR5,FAS,FCER2,FCRL1,GATA3,IRF4,Ly6a (includes others),XBP1	172 (19)
cetuximab		biologic drug		1.206	0.000305	EGFR,HSPB1,PLAUR,XBP1	89 (7)
IFN Beta		group		1.202	0.00191	CCR7,CD22,CD79A,CDKN1A,CEBPB,FCRL1,HAAO,IFI16,INSIG1,RALGPS2,SPHK1,TNFSF10,TRIM5	217 (21)
ATP2B2		transporter		1.195	1.93e-05	CALR,CDKN1A,DDIT3,FLNC,HSPA5,PIERCE1,XBP1	149 (11)
ACOX1		enzyme		1.195	0.0199	CDKN1A,CXCL12,DDIT3,EGFR,HSPA5,NR1H3,XBP1
EWSR1-FLI1		fusion gene/product		1.195	0.0274	CDKN1A,FIBIN,ID1,PCDH18,S1PR1
bilirubin		chemical - endogenous mammalian		1.188	0.00228	CYP2B6,DDIT3,HSPA5,XBP1	114 (13)
PSEN1		peptidase		1.185	0.00221	CX3CR1,CYFIP2,DLL1,EGFR,Fus,HES1,HSP90AA1,HSPA5,HSPA8,HSPD1,HSPE1,IRF4,KCNAB2,MTHFD1L,PRDX6,STIP1,Tpm2	210 (18)
AKT2		kinase		1.176	0.00615	ACTA2,CDKN1A,CEBPB,MYCN,SEMA6D	185 (18)
cycloheximide		chemical reagent		1.173	0.000215	ACTC1,AHR,APBB1IP,CALR,CDKN1A,CEBPB,CYP2B6,DDIT4,EGFR,FAS,FGFR1,HSPA8,MYCN,NR1H3,PLAUR,RHOB,TGFA,TNFSF10,TRA2A	236 (19)
LONP1		peptidase		1.172	0.022	EARS2,HSPB1,HSPD1,HSPE1,MTERF2
PRKCA		kinase		1.16	0.000201	BCL11A,CDKN1A,ETS1,HES1,HSPA1A/HSPA1B,ID1,INSIG1,PEG10,RB1,TGFB2	222 (21)
GnRH analog		biologic drug		1.155	0.0249	CALR,DYNLL1,FAS,HSP90AB1,HSPA2,HYAL2,NTRK2,PIK3R3,RYK,SNX3,TPBG,TUBGCP2
GPX1		enzyme		1.154	0.00287	ACTA2,FAS,Hspa1b,PRDX6,TNFSF10	99 (9)
verteporfin		chemical drug		1.154	0.0235	ACTA2,CDKN1A,EGFR,TGFB2
CD44		other		1.149	2.07e-05	ACTA2,CALR,CCR7,CDKN1A,CX3CR1,DDIT3,DNMT1,FAS,FKBP4,HSP90AB1,ITGA4,LIMS2,Ly6a (includes others),SELL,TNFRSF11A,Tpm2	221 (20)
E2F1		transcription regulator		1.141	0.000334	ARHGAP4,CALR,CCT4,CDKN1A,CRYAB,DDB2,DDIT3,DNMT1,FAS,FGFR1,GLP1R,GRAMD4,HES1,HSP90B1,Hspa1b,HSPA8,HSPD1,HSPE1,MYCN,NUDC,PLK2,RB1,SMC4	212 (18)
SAHM1		chemical reagent		1.134	1.41e-05	ABLIM1,CR2,DDIT4,HES1,ID1,P4HA1,RHOU
uranyl nitrate		chemical toxicant		1.134	0.00477	Clec2d (includes others),CYP2B6,EPB41L4A,HSPA8,HSPD1,PIM3,TXNL4A
SND1		enzyme		1.134	0.00692	ATOH8,ID1,IFI16,NXPE4,ORAI2,PIERCE1,POU2AF1,SOX4,ST6GAL1	84 (6)
TMPRSS2-ERG		fusion gene/product		1.134	0.0111	CARD6,CEBPB,DDIT3,DDIT4,DNAJA4,ID1,KLF9
SKIL		transcription regulator		1.133	0.00136	ACTA2,ADAM12,CDKN1A,CXCL12,WDR37	176 (12)
MTA3		transcription regulator		1.131	0.00153	ACTC1,CD19,CD79B,XBP1
Hsp90 (family)		group		1.131	0.00186	AHR,BAG3,CDKN1A,DNAJB1,EGFR,HSPA1A/HSPA1B,ZFAND2A	228 (22)
STAT6 dimer		complex		1.131	0.00658	CCL17,FAS,GATA3,IRF4
GRN		growth factor		1.131	0.0149	ABCA7,CD84,CX3CR1,DDIT3,DNAJB9,ETV5,MEF2C,RHOB,XBP1
DICER1		enzyme		1.121	0.00261	ARID3B,CDKN1A,DES,DYNLL1,HES1,HSP90AB1,ITGA4,NR6A1,PRKCQ,RASGRP1,RGCC,S1PR1,SPN,TEK,TGFB2,TNNT1	108 (7)
IL1		group		1.1	0.0175	AHR,CCR7,CDKN1A,CYP2B6,EGFR,FAS,IL5RA,IRF4,MAP2K6,NR1H3,SELL,SPHK1,TNFSF10
FASN		enzyme		1.091	0.0446	ACTA2,AMOTL2,DDIT3,DDIT4
SB203580		chemical drug		1.079	0.00157	ACTA2,ADAMTS9,AMOTL2,CCL17,CDKN1A,CEBPB,CRYAB,CX3CR1,DDIT3,FAS,FCER2,FYB1,HSPA5,ITGA4,MAP2K6,MAT2A,P4HA1,PLAUR,TGFB2,TNFSF10	229 (17)
Y 27632		chemical drug		1.069	0.00779	ACTA2,AMOTL2,ANKRD1,CDKN1A,CEBPB,MYCN	228 (21)
POLR2M		other		1.067	0.00114	CDKN1A,DDIT4,FAS,PLK2
PRKCQ	0.352	kinase		1.067	0.00547	CDKN1A,GATA3,PRKCQ,RB1	168 (19)
TRIB3		kinase		1.067	0.00996	DDIT3,DDIT4,HERPUD1,ID1	117 (13)
CLU		other		1.067	0.0222	CDKN1A,HSPA1A/HSPA1B,Hspa1b,HSPA5
HDAC5		transcription regulator		1.067	0.0251	ACTA2,CDKN1A,HES1,MEF2C,MYCN
VCAN		other		1.066	0.00122	ADAMTS9,CDKN1A,CEBPB,CXCL12,EGFR,FAS,HYAL2,MEF2C,ST6GAL1,TGFA	215 (19)
entinostat		chemical drug		1.059	0.00999	CDKN1A,EGFR,IRF4,RB1,TNFSF10,XBP1	211 (19)
BCR (complex)		complex		1.057	5.44e-11	APBB1IP,BANK1,CALR,CCR7,CD22,CDKN1A,CXCR5,FAM107B,FAS,FCER2,FCMR,FCRL1,HSP90B1,HSPA5,HSPD1,HSPE1,IRF4,ITGA4,KLF9,KSR1,POU2AF1,S1PR1,SELL,SIGLEC10,TNFRSF13B,TNFRSF13C,XBP1	170 (22)
CD40LG		cytokine		1.054	2.42e-07	A4GALT,AHR,CCL17,CCR7,CDKN1A,EGFR,FAS,FCER2,HSP90AA1,HSPA1A/HSPA1B,IRF4,ITGA4,PLAUR,PMVK,PTPN7,RB1,SELL,SLAMF1,SLC29A1,STK4,TFRC,TNFRSF11A,TNFRSF13B,TNFRSF13C,TNFSF10	181 (21)
ESRRB		transcription regulator		1.033	0.00201	CDKN1A,Hspa1b,MEF2C,POLE4,SLC6A6	110 (6)
SP600125		chemical drug		1.031	1.82e-05	ACTA2,ADAMTS9,CCDC117,CDKN1A,CEBPB,DDIT3,DDIT4,DNMT1,FAS,FLRT3,H2BC10,HSPA5,NEDD9,P4HA2,PER1,PLK2,RB1,SERPINH1,SH3RF1,SPHK1	229 (24)
ionomycin		chemical reagent		1.021	1.11e-08	DDIT3,DGKA,DNMT1,ETS1,FAS,FCER2,GATA3,HSPA4,HSPA5,IKZF1,IRF4,KCNJ2,PAX5,POU2AF1,PTPRJ,Sik1,SLAMF1,SLC6A6,TNFSF10	233 (20)
AICAR		chemical - endogenous mammalian		1.01	0.000536	ACTA2,CDKN1A,CEBPB,CYP2B6,DDIT3,EGFR,GATA3,HSPA5,HYOU1	250 (25)
MED1		transcription regulator		1	1.09e-07	BCL11A,CD79A,CD79B,CDKN1A,CREB5,CYP2B6,GFPT2,HECW2,IKZF1,IRF4,MEF2C,MYCN,POLE4,POU2AF1,PRR5L,SEPTIN6,TET2,TNNT1,XBP1	27 (2)
SLC13A1		transporter		1	5.89e-05	HLA-DMB,HSPA5,HSPA8,HSPB1,INSIG1,KLF9,SDF2L1,ST13,XBP1	90 (7)
CD2		transmembrane receptor		1	0.00122	CCR7,FAS,PTPRC,RB1,SELL	209 (21)
LLGL2		other		1	0.00228	AMOTL2,ANKRD1,ETV5,TGFB2
TEAD3		transcription regulator		1	0.00287	ACTA2,AMOTL2,DES,FIBIN,PCDH18
ZC3HAV1		other		1	0.00291	DDIT3,HSPA8,IFI16,XBP1
CCAR2		peptidase		1	0.00601	CAMK2G,CREB5,DDB2,GLP1R
PAK2		kinase		1	0.00601	ETS1,ID1,IFI16,PLAUR	219 (15)
stallimycin		biologic drug		1	0.0108	IFI16,IRF4,TGFA,TNFSF10
TOB1		transcription regulator		1	0.0125	AMOTL2,BANP,CDKN1A,SCN3B
ammonium		chemical - endogenous mammalian		1	0.0133	ACTA2,AHSA1,CCT6A,DYNLL1,FLNC,HSPE1,KLF15,ST13,STBD1
Srgn		other		1	0.0134	BANP,FCMR,POU2AF1,TBC1D10C
TIMP1		cytokine		1	0.0143	A4GALT,CDKN1A,FCER2,PLAUR
ITGB2		transmembrane receptor		1	0.0163	ACTA2,GATA3,HES1,ITGA4
bromodeoxyuridine		chemical drug		1	0.0174	IFI16,IRF4,TGFA,TNFSF10
MFAP5		other		1	0.0185	CRELD2,CYS1,HSPE1,SDF2L1
PF543		chemical drug		1	0.0185	ACTA2,CLEC4M,CNN1,TLR1
salirasib		chemical drug		1	0.0197	CYP2B6,P4HA1,PLOD1,TGFA
staurosporine		chemical drug		1	0.0308	CDKN1A,EGFR,FAS,NEDD9,S1PR1,SELL
TOX		transcription regulator		1	0.0373	AHR,BLM,CCR7,S1PR1
ATG5		other		1	0.0404	CLEC10A,CYP2B6,DYNLL1,HSPA5,MAP2K6
EML4-ALK		fusion gene/product		1	0.0404	CDKN1A,EGFR,IRF4,RHOB,SERPINB1
mir-133		microRNA		1	0.0446	CNN1,DNMT1,KLF15,TNFSF10
VEGFA		growth factor		0.99	3.14e-05	ACTA2,ALAS1,BTLA,CDKN1A,CXCL12,DLL1,ETS1,ETV5,FGFR1,HES1,HSPA5,ID1,ITGA4,MEF2C,MYCN,TEK,TLR1,UNC5B	213 (17)
RB1	0.337	transcription regulator		0.97	0.000203	ACTC1,BLM,CDKN1A,CNOT6L,DDB2,DDIT3,DNMT1,FAS,FZD6,HES1,ID1,IL16,MEF2C,MRPL53,PEG10,PER1,PIERCE1,RB1,RECQL4,RHOB,TGFB2,TNNT1,Tpm2	222 (20)
PF4		cytokine		0.97	0.00503	ACTA2,CDKN1A,CNN1,FLI1,MYCN,SPHK1	152 (19)
4-(2-aminoethyl)benzenesulfonylfluoride		chemical - protease inhibitor		0.958	0.00497	CDKN1A,DDIT3,HSPA5,SPN	209 (18)
FOXP1		transcription regulator		0.958	0.00782	CDKN1A,IRF4,MEF2C,XBP1
HES1	-0.302	transcription regulator		0.951	0.0339	CDKN1A,DLL1,HES1,PAX5
ZBTB16		transcription regulator		0.941	8.19e-05	CDKN1A,Ctla2a/Ctla2b,DNMT1,EARS2,GATA3,Ly6a (includes others),PAX5,PIK3R3,SATB1,SELL,SLAMF6,SOX13,TSC22D1,TSC22D3	92 (7)
SPI1		transcription regulator		0.931	4.86e-06	ACTA2,BCL11A,CCL17,CCR7,CD19,CD79A,CD79B,CDKN1A,FLI1,HES1,HSPA8,Iglv2,IKZF1,IRF4,ITGA4,JDP2,MEF2C,MS4A1,PTPRC,TNFSF10	168 (20)
GLI3		transcription regulator		0.928	0.0199	ACTA2,DLL1,MYCN,OSR1,PAX5,TGFB2
TNFRSF1B		transmembrane receptor		0.928	0.0241	CXCL12,FAS,MAP3K1,SELL,TGFA,TNFRSF11A
EP300		transcription regulator		0.927	4.17e-08	ACTA2,ADAM12,ARHGEF3,BANK1,CARD6,CCR7,CD19,CDKN1A,DNAJB4,DNMT1,GATA3,GIMAP4,GLCCI1,GPR18,H2AC25,HSP90AB1,ID1,MEF2C,PLEKHF1,POLE4,RB1,SLAMF1,SLAMF6,SPHK1,SPSB1,ST6GAL1,TGFA,TGFB2,XBP1	254 (22)
CD24		other		0.927	0.00432	ADD3,CDKN1A,FXR1,HSPB8,N4BP3,SMC4,SPHK1
POU2AF1	0.672	transcription regulator		0.923	5.12e-06	BTLA,CD79A,CD79B,Clec2d (includes others),CXCR5,GATA3,IRF4,PAX5,POU2AF1,RIPOR2,SOX4,TNFRSF13C	133 (12)
FOXO1		transcription regulator		0.922	4.55e-07	ACTA2,ALAS1,BANK1,CCR7,CD79B,CDKN1A,DDIT4,FAS,GFPT2,HSP90AB1,HSPA5,HSPD1,HYOU1,IKZF1,MYCN,PAX5,PTPRC,RIPOR2,S1PR1,SELL,SEMA6D,SERPINB1,SOX4,TNFRSF11A,TNFSF10,TNNT1	232 (24)
SNCA		enzyme		0.905	0.000306	ARFGAP3,CCR7,CD22,DDIT3,DNAJB9,EGFR,FAM107A,GRAMD1B,HES1,HPCAL4,HSP90B1,Hspa1b,HSPA5,MICAL1,PLAUR,RAB3A,SERPINB1,STARD4,TSC22D3,UBE2G2,YWHAG	231 (19)
APLN		other		0.898	0.0485	ACTA2,FGFR1,SPN,TEK
calphostin C		chemical drug		0.882	0.000311	ACTA2,CDKN1A,ETS1,HSP90B1,HSPA5,PDIA4,S1PR1	236 (22)
POU2F2		transcription regulator		0.87	1.45e-05	BANK1,BTLA,CD22,CD79B,CXCR5,FCRL1,IL5RA,MS4A1,TGFA,XBP1	19 (2)
ID2		transcription regulator		0.856	2.81e-14	ACTA2,CBFA2T3,CCR7,CD19,CD79A,CDKN1A,CEBPB,CXCR5,DGKA,DLL1,EGFR,FAS,GATA3,IFI16,IKZF3,IRF4,JDP2,MAP2K6,NTRK2,RAP1GAP,SELL,SLAMF1,SLAMF6,SOX13,SOX4,TNFSF10,VANGL2	191 (15)
HAVCR1		other		0.853	0.000204	AHR,APBB1IP,CALR,CEBPB,GATA3,PEG10,PLAUR,RB1,SLC29A1	121 (12)
RBPJ		transcription regulator		0.853	0.000334	CCR7,CDKN1A,CR2,CXCL12,DLL1,ETS1,FBXL19,HES1,HLA-DMB,HLA-DOB,IL16,SOX4,SPATA13,TGFB2	216 (23)
FOS		transcription regulator		0.853	0.000531	ADAM12,ALAS1,DNMT1,FBLIM1,FZD6,HSP90B1,HSPA5,HSPB8,IFI16,IKZF1,IKZF3,IRF4,NAA80,NR1H3,PLAUR,PLK2,RAP1GAP,S100a7a,SEMA6D,SNN,SNX3,SPHK1,TNFRSF11A,ZHX2
TGM2		enzyme		0.853	0.035	CSRNP1,CX3CR1,CXCL12,CXCR5,GIMAP6,ID1,SELL,SEMA7A,SWT1
MAPKAPK3		kinase		0.849	0.00038	DDIT3,HSPA5,HSPB1,HSPB8
NUMB		other		0.849	0.00153	CDKN1A,EGFR,HES1,IFI16	212 (19)
LY294002		chemical drug		0.847	0.00344	ACTA2,CDKN1A,CEBPB,DDIT3,EGFR,ETS1,FAS,HERPUD1,HES1,HSP90AB1,HSPA5,MAT2A,MEF2C,PLK2,PTPRJ,RAB3A,S1PR1,SATB1,SPN,VAMP1,XBP1	253 (23)
WNT3A		cytokine		0.841	1.82e-05	ACTA2,AHR,CALR,CEBPB,CXCL12,DDIT4,EFNB1,ETV5,FCMR,ID1,JDP2,MEF2C,NR6A1,PRICKLE1,RHOU,SERPINB1,SOX4,TBX5,TGFB2,XBP1	211 (16)
prostaglandin E2		chemical - endogenous mammalian		0.826	3.65e-08	ACTA2,AHR,ARHGEF3,CALR,CCR7,CDKN1A,CEBPB,Clec2d (includes others),CXCL12,DLL1,DYNLL1,EGFR,ETS1,FAS,HLA-DMB,IL16,IRF4,NEDD9,NR1H3,PLK2,SELL,SOX4,SPHK1,TFRC,TGFA,TSC22D1,TSC22D3	240 (17)
HELLS		enzyme		0.816	0.00138	DDIT3,DDIT4,HHEX,HSPD1,RALGPS2,S1PR1
ITPR2		ion channel		0.816	0.00268	HSPA8,IL5RA,Ly6a (includes others),Naip1 (includes others),SEMA7A,TLR1
POR		enzyme		0.816	0.00409	AHR,CYP2B6,HSPH1,INSIG1,JDP2,MAP3K6,NAA80,Naip1 (includes others),PMVK,STARD4
EOMES		transcription regulator		0.816	0.0215	ACTA2,ACTC1,CXCR5,ITGA4,MAP2K6,TNFSF10
PRKN		enzyme		0.806	0.00176	ACTA2,CDKN1A,CXCL12,EGFR,PLAUR,PLK2,PRDX6,XBP1	239 (19)
BDNF		growth factor		0.781	9e-06	ATP2A1,BAG3,CDKN1A,CEBPB,GRB14,HSPA2,HSPA4L,HSPA5,KIF21B,MYCN,MYO5A,NTRK2,P4HA1,PER2,RAB3A,SERPINH1,Sik1,TFRC,TGFB2,YWHAG	223 (20)
PPP2CA		phosphatase		0.762	0.0192	AHR,CDKN1A,DNMT1,PTPRC,SELL
PSMB11		peptidase		0.758	2.3e-05	CCR7,CREB5,CXCL12,HSPA1A/HSPA1B,Hspa1b,PTPRC,RHOB,S1PR1,TGFB2,TNFRSF11A,TNFSF10
lactic acid		chemical - endogenous mammalian		0.757	0.00167	ABCA7,AHSA1,ARRDC3,ATOH8,CACYBP,CCL17,CXCL12,ELF4,HSPD1,HSPH1,PCDH17
IFNG		cytokine		0.756	3.26e-13	ACTA2,ADAMTS9,AHR,ARFGAP3,BCL11A,CARD6,CCL17,CCR7,CDKN1A,CEBPB,CHST3,CIRBP,CLEC10A,CX3CR1,CXCL12,DDB2,DDIT3,DLL1,ETS1,FAM107A,FAS,FCER2,FFAR1,GATA3,GNA14,Gvin1 (includes others),HAAO,HES1,HLA-DMB,HLA-DOB,HSP90AA1,HSP90AB1,HSPA1A/HSPA1B,HSPA5,HSPA8,HSPB1,HSPD1,ID1,IFI16,IRF4,ITGA4,Ly6a (includes others),MAFF,MAT2A,MST1R,MYCN,NEDD9,NTRK2,PCDH17,PIM3,PLAUR,PRKCQ,RB1,RGCC,RHOB,S1PR1,SELL,SEMA7A,SERPI…	248 (20)
BCAP31		transporter		0.753	0.000267	CEBPB,DDIT3,HSPA5,INSIG1,NR1H3,XBP1	93 (7)
mifepristone		chemical drug		0.75	0.000286	ALAS1,CDKN1A,CEBPB,Ctla2a/Ctla2b,DDIT4,FAS,HSPA4,HSPA5,HSPD1,ITGA4,KLF9,Ly6a (includes others),MAP4K1,PLK2,RAP1GAP,RHOB,XBP1	228 (20)
vorinostat		chemical drug		0.741	0.0489	CARD6,CCL17,CD79B,CDKN1A,DDIT3,EGFR,FAS,HSPA5,NEDD9,RB1,TEK,TNFSF10
IL21		cytokine		0.74	0.000657	CCL17,CCR7,CDKN1A,CXCR5,GATA3,IFI16,IRF4,PAX5,PTPRC,SELL,XBP1	179 (18)
aldesleukin		biologic drug		0.739	0.0166	CALR,CX3CR1,DDIT4,SOX4,TNFSF10
RIPK2		kinase		0.737	0.0151	CARD6,MAP3K6,MYCN,NR1H3,RASGRP1,TNFSF10,TRIM5
STAT5B		transcription regulator		0.728	7.28e-05	ACTC1,ANKRD1,CDKN1A,CIRBP,CYP2B6,DDIT3,EGFR,FAS,GIMAP6,KLF9,KSR1,Ly6a (includes others),MYCN,MYCT1,PAX5,SLAMF1,ST8SIA4,TNFRSF11A,TNNT1	215 (20)
TEAD1		transcription regulator		0.726	0.0153	ACTA2,AMOTL2,CDKN1A,DES,FIBIN,PCDH18,RB1,TGFA
everolimus		chemical drug		0.717	0.0222	CDKN1A,CEBPB,DDIT3,EGFR
FDX1		transporter		0.714	0.000157	DNAJB1,HSPA1A/HSPA1B,HSPA5,ID1,MAT2A
ESRRA		transcription regulator		0.711	0.0374	ACTC1,ALAS1,CCR7,CX3CR1,CXCL12,ETS1,IKZF3,PLK2,TNFRSF11A,UNC5B,XBP1
erlotinib		chemical drug		0.707	0.000715	DDIT3,EGFR,FAS,FCER2,HSPA5,PLAUR,TGFA,TNFRSF13C,XBP1	233 (19)
TFRC	0.589	transporter		0.707	0.00142	ACTA2,CDKN1A,DDIT3,DDIT4,HERPUD1,HSPA5,TGFB2,TNFSF10,XBP1	110 (10)
SALL4		transcription regulator		0.707	0.0179	ETS1,FGFR1,FLNC,FYB1,GRAP2,RAP1GAP,TGFA,YWHAG
ERK1/2		group		0.705	0.00892	CALR,CCR7,CDKN1A,CEBPB,DDIT3,ETS1,HSPA5,ID1,MAP4K1,MYCN,PLAUR,RB1,SYVN1	253 (19)
phytohemagglutinin		chemical drug		0.695	6.47e-06	APOC2,CCR7,CXCL12,DNAJB2,DXO,FAS,GATA3,HSP90AA1,IKZF3,PAX5,PDE1B,PTPRC,PTPRJ,RB1,SLC5A3,SOX4,SPHK1,TNFSF10,XBP1	238 (20)
hexamethylene bisacetamide		chemical reagent		0.692	0.00221	ALAS1,CDKN1A,HSPA8,RB1,TFRC	35 (3)
PRKAA2		kinase		0.691	0.000531	ACTA2,ALAS1,CDKN1A,CXCL12,CYP2B6,DDIT3,GATA3,GLP1R,HSPA5,Ly6a (includes others)	226 (20)
HSPA9		other		0.686	0.00782	CDKN1A,HES1,MYCN,NEDD9	163 (16)
IFN alpha/beta		group		0.676	0.00474	CCR7,CLEC10A,IFI16,Ly6a (includes others),TLR1,TNFSF10	217 (20)
PRL		cytokine		0.669	0.000241	CDKN1A,DES,DNAJA4,EGFR,HERPUD1,HES1,HSPD1,ID1,MAGED1,NEDD9,NUDC,PDIA4,PIM3,PRR15L,TSC22D1,TSC22D3,YWHAG	250 (20)
GATA3	0.353	transcription regulator		0.66	0.00893	BCL11A,CDKN1A,ETS1,GATA3,IKZF3,PAX5,PRICKLE1,RGCC,TEK,WDR37,XBP1	179 (11)
cuprizone		chemical toxicant		0.653	2.79e-05	ACTC1,APBB1IP,CIART,CRYAB,HSPH1,IKZF1,PRDX6,PTPRC,S1PR1,SEMA7A,TFRC,TNNT1
TNFSF12		cytokine		0.647	0.00388	ACTC1,ADAM12,CXCL12,CXCR5,DLL1,ID1,KLF15,MEF2C	145 (7)
RARB		ligand-dependent nuclear receptor		0.64	0.0125	ARHGAP4,CDKN1A,CRYAB,CXCL12,EGFR,ETS1,ID1,Naip1 (includes others),SATB1
KCNJ2	-0.394	ion channel		0.64	0.0298	FLNC,GCC2,KCNJ2,KIF21B,MYO5A,RASGRP1
WBP2		transcription regulator		0.64	0.0449	FCMR,GLCCI1,JDP2,PEG10,PIERCE1,SOX4
CDK19	0.251	kinase		0.632	1.97e-05	CDKN1A,CYFIP2,DDB2,DDIT4,FAS,HSPA4L,PLK2,RB1,SPHK1,TGFA,TSC22D1	144 (13)
mir-802		microRNA		0.632	0.000504	ACTA2,ARHGEF3,ARRDC3,CDK19,CXCL12,DES,EFNB1,HECW2,PIK3R3,RHOB
trans-hydroxytamoxifen		chemical drug		0.632	0.00232	CXCL12,DDIT4,PLK2,PLOD1,RAP1GAP,S1PR1,SIAH2,TGFB2,UNC5B,XBP1	176 (9)
mir-155		microRNA		0.627	0.00947	ACTA2,CDKN1A,CEBPB,DNAJB1,EGFR,FCER2,IRF4,S1PR1	225 (21)
miR-145-5p (and other miRNAs w/seed UCCAGUU)		mature microRNA		0.625	0.022	ACTA2,ACTG2,EGFR,FLI1,MYO5A
iron		chemical - endogenous mammalian		0.617	0.0197	CDKN1A,DDIT3,ID1,TFRC
KDM1A		enzyme		0.616	1.13e-05	ACTA2,BLM,C1orf116,CD22,CD84,CDKN1A,CEBPB,DNMT1,DOCK2,ELF4,FLNC,GATA3,HSPB8,IFI16,IKZF3,KCNAB2,POLE4,PRICKLE1,PTPRC,RHOU,SERPINB1	178 (16)
fulvestrant		chemical drug		0.611	4.17e-08	BLM,CDKN1A,CXCL12,DDIT4,DYNLL1,EGFR,HES1,ID1,MANF,MAP2K6,PAX5,PLK2,RB1,RBM14,RECQL4,SEMA7A,SIAH2,TFRC,TGFA,TGFB2,TSC22D3,XBP1	223 (21)
JUN		transcription regulator		0.605	0.0239	ACTA2,ALAS1,ANKRD1,CDKN1A,DNMT1,EGFR,FAS,FLNC,HES1,IFI16,MAT2A,PLAUR,RHOB,SLC6A6,SPHK1,TFRC,YWHAG
CHD4		enzyme		0.6	0.0128	BCL11A,CDKN1A,FAS,PDE1B,SCN3B
mir-1		microRNA		0.6	0.0278	ADAM12,CALR,CEBPB,CXCL12,HSP90B1,HSPD1
AGT		growth factor		0.598	8.06e-06	ACTA2,ACTC1,ADAM12,ADD3,CALR,CCR7,CDKN1A,CLEC4M,CNN1,CREB5,CX3CR1,CXCL12,DDIT3,EGFR,ETS1,ETV5,FIBIN,GLCCI1,GPR18,HES1,HSPA1A/HSPA1B,Hspa1b,HSPB1,IFI16,IKZF1,KCNJ2,KLF15,PCDH17,PTPRC,RASGRP1,SATB1,SELL,SLC10A6,SOX4,TBX5,TFRC,TGFA,TGFB2,TLR1,UNC5B	239 (17)
POU4F1		transcription regulator		0.596	0.0184	ACTC1,CDKN1A,ETV5,GATA3,IRX1,NTRK2
IL12 (complex)		complex		0.588	0.000657	AHR,CCL17,CCR7,Ctla2a/Ctla2b,DDB2,FAS,GATA3,IRF4,ITGA4,Ly6a (includes others),SELL,TFRC	189 (21)
mir-122		microRNA		0.585	0.0497	CACYBP,FBLIM1,INSIG1,NUDC,PMVK
genistein		chemical drug		0.584	0.000395	ALAS1,CDKN1A,CX3CR1,CXCL12,DNMT1,EGFR,FCMR,HSPA1A/HSPA1B,HSPA5,ID1,KCNJ2,MAP3K1,MAP4K1,NR1H3,PCDH17,PER1,RASGRP1,SIGLEC10,SPHK1	217 (23)
VDR		transcription regulator		0.577	0.000261	ACTA2,ARHGEF3,CDKN1A,CEBPB,Clec2d (includes others),CYP2B6,EGFR,GATA3,ID1,NCAPD2,NEDD9,RB1,RGCC,RNF144A,TGFB2	217 (23)
IgE		complex		0.57	2e-06	ADAMTSL4,ALAS1,CAMK2G,CARD11,CCL17,CDK19,CDKN1A,CXCR5,ETV5,FAS,HSPD1,IRAG2,IRF4,NXPE4,RASGRP1,SEMA7A,SERPINB1,SPHK1,TFRC,TNFRSF13B,TNFSF10	242 (21)
BCR-ABL1		fusion gene/product		0.57	0.00175	BLK,BLM,CEBPB,ID1,MAP3K1,MS4A1,TNFSF10
RUNX1		transcription regulator		0.564	2.33e-07	ADAMTSL4,BANK1,BLK,CD22,CD79A,CDKN1A,DDIT3,FAS,GATA3,HSPA5,ITGA4,Ly6a (includes others),MAP3K6,POU6F1,PRKCQ,RGCC,SLAMF1,SOX4,TNFRSF13C,TSPAN32,UNC5B	167 (9)
Sb202190		chemical drug		0.558	0.00149	ACTA2,CDKN1A,CEBPB,DGKA,FCER2,HSPA5,P4HA1,RB1,RHOB	210 (18)
IL10		cytokine		0.556	0.000323	ACTA2,CCL17,CCR7,CDKN1A,CX3CR1,CXCL12,FAS,FCER2,ITGA4,NCAPD2,NEDD9,SELL,SLAMF1,TFRC,TINAGL1,TLR1,TNFRSF11A,TNFRSF13B,TNFRSF13C,TNFSF10,TSC22D3	239 (21)
metformin		chemical drug		0.549	1.31e-06	ACTA2,AHR,ARRDC3,CCR7,CDKN1A,CEBPB,CXCL12,CYP2B6,DDIT3,DDIT4,EGFR,FAS,GLP1R,GRB14,HES1,HSP90AA1,HSPA5,INSIG1,LRATD2,PIERCE1,POU2AF1,XBP1	232 (23)
TGFBR2		kinase		0.546	0.000954	ACTA2,CDKN1A,CRYAB,CX3CR1,DDIT4,DYRK2,EMD,GPR18,HSPB1,ID1,Ly6a (includes others),PTPRC,REEP6,SEMA7A,TGFB2,TPBG,Tpm2,TSPAN5	250 (20)
SP1		transcription regulator		0.542	1.09e-06	ACTA2,ADD3,CD79B,CDKN1A,CEBPB,CIRBP,CR2,CRYAB,CXCL12,CYP2B6,DDB2,DNMT1,EGFR,FAS,FGFR1,HES1,Hspa1b,HSPA5,IRF4,MAT2A,MST1R,MYCN,PCDH17,PLAUR,RB1,RECQL4,SELL,SOX4,SPN,TGFB2,TNFSF10	220 (18)
IFNA2		cytokine		0.539	0.0214	BAG3,CDKN1A,DNAJB2,FAS,IFI16,LPAR6,RB1,RIPOR2,TNFSF10,XBP1
TCR		complex		0.527	1.88e-08	ABLIM1,BTLA,CCL17,CCR7,CXCR5,ETV5,FAS,GATA3,HSP90B1,HSPA5,HSPD1,IL16,IRF4,MYCN,PDIA4,PIK3R3,PRDX6,PTPRC,RASGRP1,RGCC,SELL,SIAH2,SLAMF1,SPHK1,TSC22D1,TSC22D3	228 (18)
CEBPB	-0.568	transcription regulator		0.526	0.00248	ACTA2,CDKN1A,CEBPB,CIRBP,DDB2,DDIT3,DNMT1,FAS,HSP90AA1,HSPA8,HSPD1,HSPE1,ID1,IRF4,NCAPD2,NR1H3,PLAUR,POLE4,RFC1,SMC4,TFRC,TIPIN,XBP1	206 (16)
N-Ac-Leu-Leu-norleucinal		chemical - protease inhibitor		0.52	0.00421	ABCA7,CDKN1A,DDIT3,MYCN,NEDD9,RB1	201 (17)
NKX2-5		transcription regulator		0.514	1.66e-05	ACTA2,ANKRD1,IFI16,MEF2C,MYCN,STIP1,TBX5	49 (5)
NFATC1		transcription regulator		0.513	4.78e-07	AHR,CX3CR1,CXCR5,FAS,FCER2,HSP90B1,PDIA4,POU2AF1,SELL,SLAMF1,SLAMF6,TNFSF10,XBP1	200 (23)
miR-21-5p (and other miRNAs w/seed AGCUUAU)		mature microRNA		0.512	0.0201	ACTA2,CDKN1A,FAS,GLCCI1,TGFB2
UCHL1		peptidase		0.503	0.00396	ACTA2,CCDC122,CDKN1A,FCER2,FCRL1,HSPA5	81 (7)
NCSTN		peptidase		0.497	0.000533	CD84,CEBPB,EGFR,HES1,Ly6a (includes others)	180 (11)
nicotine		chemical drug		0.492	0.00244	AHR,CDKN1A,CEBPB,CYP2B6,DDIT3,GATA3,HSPA8,ID1,MYCN,NTRK2,PLAUR,XBP1	219 (21)
IL7		cytokine		0.491	4.36e-06	AHR,BTLA,CD19,CDKN1A,FAS,GATA3,Iglv2,Ly6a (includes others),PAX5,S1PR1,SELL,TNFSF10,XBP1	156 (18)
TWIST1		transcription regulator		0.483	0.0028	ACTA2,CDKN1A,CXCL12,ETS1,FAS,FIBIN,PCDH18,SLC29A1,SPHK1,TGFB2,UNC5B	222 (21)
dimethyl sulfoxide		chemical drug		0.481	1.73e-05	ADAM12,CALR,CEBPB,CXCR5,CYP2B6,DDIT3,DNAJB4,HSP90AB1,IFI16,MEF2C,TBX5,TFRC	216 (19)
SB-431542		chemical reagent		0.479	0.0214	ACTA2,ADAM12,CCL17,ID1,SPSB1,TFRC,TGFB2,TNFSF10
glutamine		chemical - endogenous mammalian		0.467	0.000348	ACTA2,ACTC1,CDKN1A,CEBPB,DDIT3,DDIT4,HSPA1A/HSPA1B,HSPA5,XBP1	202 (24)
EGR2		transcription regulator		0.466	0.00127	AHR,CDKN1A,CEBPB,DGKA,FCER2,GATA3,HSPA5,Ighd,PLAUR,RYK,TFRC,TNFSF10,TSC22D1,ZNF318	190 (20)
MAPK8		kinase		0.452	0.0234	CDKN1A,CEBPB,DDIT3,DNMT1,ETS1,FCER2,PLAUR,TSC22D3
STAT6		transcription regulator		0.45	5.8e-06	ABLIM1,CCL17,CCR7,CD79B,CDKN1A,CR2,DGKA,DNMT1,FCER2,FCRL1,GATA3,GNA14,HLA-DMB,IFI16,IL5RA,IRF4,KSR1,Ly6a (includes others),NEDD9,POU2AF1,SOX13,SPHK1,ST6GAL1,TNFRSF11A,XBP1	245 (19)
raloxifene		chemical drug		0.447	2.38e-05	CDKN1A,CXCL12,DDIT4,DYNLL1,HES1,HSPA1A/HSPA1B,PAX5,PLK2,RAP1GAP,SIAH2,TFRC,TGFA,TGFB2	229 (21)
nitrofen		chemical toxicant		0.447	0.000688	FGFR1,GLP1R,HYOU1,KCNJ15,SCN3B
BATF		transcription regulator		0.447	0.000875	AHR,CCR7,GATA3,ITGA4,SELL	190 (23)
BCL2L1		other		0.447	0.00202	CD19,FAS,Ly6a (includes others),PTPRC,SPN,TNFSF10	190 (13)
MAPK7		kinase		0.447	0.00596	ID1,INSIG1,MEF2C,PMVK,STARD4,TEK
NEUROG1		transcription regulator		0.447	0.0075	ADD3,GFPT2,P4HA2,PLK2,RIPOR2
Bvht		other		0.447	0.0135	ACTA2,ACTC1,ETS1,ITGA4,MEF2C
AZ-1		chemical - protease inhibitor		0.447	0.0183	AMOTL2,PEG10,RASSF9,SNX3,TFRC
PTP4A1		phosphatase		0.447	0.025	DNAJB1,HSPA1A/HSPA1B,IFI16,ITGA4,LRATD2,MAP3K1
G protein alpha		group		0.447	0.0335	CALR,EGFR,EXOC6,PDIA4,PIM3
LAMA4		enzyme		0.447	0.049	CDKN1A,CXCL12,CXCR5,EGFR,FXR1,ITGA4,SEPTIN10
fingolimod		chemical drug		0.425	0.023	CCL17,CCR7,CDKN1A,S1PR1,SPHK1
KLF5		transcription regulator		0.416	0.00501	ACTA2,CDKN1A,CSRNP1,CXCL12,HHEX,MAFF,SOX4	218 (17)
METTL3		enzyme		0.412	0.000231	ACTA2,ADAMTSL4,CDKN1A,CX3CR1,DENND2C,DES,DGKA,FAS,PIERCE1,PTPRC,RB1,SCN3B	186 (13)
5-fluorouracil		chemical drug		0.403	1.29e-06	AHSA1,CCT3,CCT4,CCT6A,CDKN1A,CYFIP2,DDB2,DLL1,FAS,HSP90AB1,HSPA4L,HSPA8,HSPE1,Ly6a (includes others),MAT2A,PLK2,PTGES3,RB1,RBMX,RHOB,SERPINB1,SPHK1,TGFA,TSC22D1	224 (22)
SMARCA5		transcription regulator		0.397	1e-06	AHR,BLK,CDKN1A,FAS,Gvin1 (includes others),HES1,IKZF3,LPAR6,Ly6a (includes others),PLK2,SERPINB1,SLAMF1,TSPAN32	89 (7)
Interferon alpha		group		0.393	1.22e-07	A4GALT,BHLHA15,CCR7,CDKN1A,CRELD2,DDIT4,DOCK2,EGFR,FAS,GATA3,GIMAP4,HSPA1A/HSPA1B,IFI16,IRF4,ITGA4,PLAUR,PLK2,RB1,SDF2L1,SERPINB1,ST6GAL1,STAP1,TBC1D10A,TLR1,TNFSF10,TPBG,TRAM2,TRIM5,TSC22D1,TXNDC11,USP6NL,XBP1	247 (21)
STUB1		enzyme		0.391	0.00904	ACTA2,CDKN1A,HSP90AA1,RB1,TGFB2	233 (16)
berberine		chemical drug		0.391	0.0423	CDKN1A,CYP2B6,FAS,ID1,PIK3R3,SPHK1
HMGA1		transcription regulator		0.389	0.00102	ACTA2,CD19,CRYAB,DDIT3,EPB41L4A,HS3ST1,INSIG1,Ly6a (includes others),RHOB,SERPINH1,SOX4	183 (12)
STING1		ion channel		0.388	0.0276	BLK,CX3CR1,DDIT3,HSPA5,IFI16,MST1R,PLAUR,PTPRC
H1-6		other		0.378	0.00118	CBFA2T3,FKBP4,HSPA4,KIF21B,PRKCQ,RILPL1,SGF29
H1f1		other		0.378	0.00118	CBFA2T3,FKBP4,HSPA4,KIF21B,PRKCQ,RILPL1,SGF29
EGR3		transcription regulator		0.378	0.0357	AHR,EFNB1,Ighd,PLAUR,RYK,TSC22D1,ZNF318
GSK3B		kinase		0.372	0.049	CDKN1A,DDIT3,DLL1,EMD,GFPT2,TNFSF10
SHH		peptidase		0.353	0.0332	EGFR,ID1,MEF2C,MYCN,PAX5,SLC29A1,TGFB2,TSC22D3
IL18		cytokine		0.353	0.0376	CCR7,CX3CR1,CXCL12,DDIT4,FAS,GIMAP4,SELL,SERPINB1
PDX1		transcription regulator		0.351	0.00126	ARL4D,CRELD2,FFAR1,FGFR1,GLP1R,HSPA5,ID1,INSIG1,PDIA4,PDIA6,SLC6A6
DNMT3B		enzyme		0.351	0.00909	ACTC1,CDKN1A,DDIT3,DNAJB1,ELF4,HSPA5,MAP3K1,S1PR1,TNNT1	79 (7)
ID3		transcription regulator		0.35	9.64e-11	BLK,CBFA2T3,CCR7,CD79A,CDKN1A,CEBPB,CXCR5,DGKA,IFI16,IKZF3,IRF4,JDP2,MAP2K6,RAP1GAP,SELL,SEMA7A,SLAMF1,SLAMF6,SOX13,SOX4,TNFSF10,VANGL2	191 (13)
MET		kinase		0.348	0.00198	CDKN1A,GATA3,Hspa1b,HSPB1,PIM3,PLK2,RILPL1,TGFA,TSC22D1	192 (19)
CpG ODN 2006		chemical reagent		0.342	2.81e-06	ANKRD33B,CD22,DLL1,FCER2,HHEX,HSP90AA1,HSP90AB1,HSPD1,MS4A1,PAX5,RGCC,SELL,TFRC,TNFRSF13B,TNFRSF13C,TNFSF10,TRIM5,XBP1	162 (20)
mir-29		microRNA		0.339	0.0156	ACTA2,ADAM12,ADAMTS9,DNMT1,MYCN,SERPINH1
hydrocortisone		chemical - endogenous mammalian		0.339	0.0347	ANKRD1,CCL17,CEBPB,FAS,HSPD1,NTRK2,TSC22D3
RELB		transcription regulator		0.333	0.000289	CDKN1A,CXCL12,FYB1,IFI16,Iglc3,IRF4,MAT2A,POU2AF1,SELL,TGFA	95 (9)
HNF1B		transcription regulator		0.333	0.00537	CBR4,FBLIM1,ID1,MTHFD1L,NEDD9,PLAUR,SERPINH1,SH3RF1,SLC29A1
SMAD7		transcription regulator		0.332	0.0318	ACTA2,CDKN1A,CXCL12,FAS,ID1,TGFA,TGFB2
torkinib		chemical drug		0.329	0.00795	AHR,ANKRD1,BLM,DDIT4,H2AC25,H2BC10,ID1,RGCC,SERPINB1
ID1	-0.457	transcription regulator		0.328	0.0192	CDKN1A,GATA3,IFI16,Ly6a (includes others),RAP1GAP
imiquimod		chemical drug		0.324	0.00595	CCR7,DDB2,DNAJB2,FLI1,HES1,POU2AF1,S100a7a,SELL,SYVN1,TNFSF10,XBP1	226 (20)
mir-17		microRNA		0.323	0.0465	CDKN1A,FAS,RB1,S1PR1,ZNF512B
Hdac		group		0.313	0.00128	AHR,CDKN1A,DDIT3,DLL1,EGFR,GATA3,KLF9,MYCN,OSR1,TNFSF10	231 (25)
ELAVL1		other		0.311	0.00349	ACTA2,ANKRD1,CDKN1A,GATA3,GLP1R,Gvin1 (includes others),HSPA2,IFI16,IRF4,MAT2A,NR1H3,PTPRC,SOX4,TSC22D3	200 (15)
CDKN1B		other		0.31	0.0107	BCL11A,CCT6A,CDKN1A,HSPA5,HSPB8,PAX5,RAB3A
HIF1A		transcription regulator		0.309	1.53e-06	ACTA2,AHR,CCR7,CDKN1A,CXCL12,DDIT4,EGFR,ETS1,FAS,HSPA4,HSPA5,HSPB1,ID1,IFI16,MAFF,MANF,MEF2C,MST1R,NTRK2,P4HA1,P4HA2,PER2,PLAUR,SLC29A1,SPHK1,TBX5,TFRC,TGFA,TGFB2,TNFSF10	245 (20)
spironolactone		chemical drug		0.309	0.000829	ACTA2,CCR7,CDKN1A,CEBPB,DES,PER1,SELL,TSC22D3	211 (20)
TNFSF10	0.334	cytokine		0.308	0.00128	DDIT4,EGFR,GATA3,IFI16,PER1,PTPRC,SERPINH1,TFRC,TNFSF10	171 (18)
4-phenylbutyric acid		chemical - endogenous mammalian		0.303	1.97e-06	CALR,CDKN1A,CXCL12,DDIT3,DNAJB9,HSP90B1,HSPA4,HSPA5,LPAR6,SEC14L1,STK10,XBP1	230 (20)
IKZF1	0.351	transcription regulator		0.3	0.000168	CD79B,CDKN1A,FGFR1,FLI1,GATA3,HES1,IFI16,IKZF1,IKZF3,IRF4,JADE2,PAX5,PRKCQ,SERPINH1,SPN,SPSB1	160 (17)
EPHX2		enzyme		0.298	5.82e-05	ACTA2,DLL1,HES1,HSPA5,XBP1	125 (14)
FHL2		transcription regulator		0.287	0.00019	ACTA2,CLEC10A,CNN1,CXCL12,EGFR,FZD6,PIK3R3,S1PR1,TGFB2	230 (17)
THRA		ligand-dependent nuclear receptor		0.287	0.0297	CCL17,CDKN1A,CIRBP,DES,FGFR1,KCNE2,KCNJ2,KLF9,RB1
ACSL4		enzyme		0.283	0.0291	EGFR,MYO5A,RHOU,SELL
pinometostat		chemical drug		0.277	0.00136	ARID3B,CDKN1A,MEF2C,PIERCE1,XBP1	153 (7)
FOXO4		transcription regulator		0.277	0.00636	CDKN1A,HSP90B1,HSPA5,PDIA4,PTPRC,SELL,SERPINB1	148 (7)
cytarabine		chemical drug		0.277	0.00904	CDKN1A,FAS,TGFB2,TLR1,TNFRSF13C	225 (20)
pidnarulex		chemical drug		0.277	0.0251	CDKN1A,DDB2,DGKA,FAS,PLK2
actinomycin D		biologic drug		0.272	0.018	CDKN1A,DDIT4,ETS1,FAS,FGFR1,NTRK2,PLAUR,SPHK1,TBC1D10A,TGFA
glutathione		chemical - endogenous mammalian		0.271	0.0108	CDKN1A,DDIT3,EGFR,GFPT2,HSPA5
trichostatin A		chemical drug		0.266	1.38e-06	AHR,ANKRD1,BCL11A,CCR7,CD79B,CDKN1A,CEBPB,CXCL12,DNMT1,EFNB1,EGFR,ELF4,FAS,FGFR1,FLRT3,GATA3,HES1,HSPA5,ID1,IKZF1,INPP5F,IPCEF1,IRF4,MANF,MAT2A,MS4A1,MYCN,NR1H3,PAX5,PLAUR,PLK2,PPP2R5B,PRDX6,PTPN7,RAB3A,RECQL4,RHOB,SATB1,SIAH2,SPHK1,SPN,TNFSF10,XBP1	222 (21)
TNFSF13B		cytokine		0.263	5.06e-06	BTLA,CCR7,CLEC4M,CR2,CXCR5,FAS,FCER2,HLA-DMB,ID1,MAGED1,PLAUR,POU2AF1,SELL	136 (14)
PI3K (complex)		complex		0.263	5.49e-05	ADAM12,CCT6A,CD79B,CDKN1A,CEBPB,DDIT3,DDIT4,ETS1,FLI1,GATA3,MEF2C,RHOB,SELL,SEMA6D,TNFRSF11A,TNFSF10,XBP1	201 (19)
MDM2		enzyme		0.262	0.0144	CDKN1A,DNMT1,ELF4,ETS1,MYCN,TNFSF10
NR4A3		ligand-dependent nuclear receptor		0.255	0.0297	ACTA2,CDKN1A,DDIT3,EGFR,ELFN1,GATA3,HSPD1,IFI16,MEF2C
NCOA5		other		0.254	0.00287	ARRDC3,CDKN1A,GNA14,PIERCE1,POU2AF1
FLT3LG		cytokine		0.251	0.000154	CCR7,CD19,CD79A,CEBPB,CXCL12,PAX5,PTPRC,SPN	218 (21)
MTA1		transcription regulator		0.251	0.0143	ACTC1,PAX5,SERPINB1,SOX4
NKX2-3		transcription regulator		0.243	0.0244	ACTA2,CDKN1A,CRYAB,CSRNP1,EXOC6,MYO5A,PIM3,TCIM,TRIM5
budesonide		chemical drug		0.239	0.000375	ABLIM1,BLK,CDKN1A,CRYAB,DYNLL1,EPB41L4A,GNA14,KLF9,MAP2K6,MTHFD1L,PDIA6,PRKCQ,RAP1GAP,TRIP10,TSC22D3,USP6NL	167 (7)
STAT5a/b		group		0.239	0.00322	AHR,CDKN1A,FCMR,GATA3,IRAG2,MEF2C,PAX5,STIP1	104 (7)
CpG oligonucleotide		chemical drug		0.232	0.0234	AHR,CEBPB,DNMT1,FAS,POU2AF1,TFRC,TNFRSF13B,TNFSF10
miR-155-5p (miRNAs w/seed UAAUGCU)		mature microRNA		0.227	0.0179	CEBPB,DNAJB1,EGFR,ETS1,FCER2,POLE4,PTPRJ,SATB1
PPARGC1A		transcription regulator		0.225	0.00802	ALAS1,APOC2,BLM,CDKN1A,CEBPB,CYP2B6,EGFR,FAS,FBLIM1,FIBIN,INSIG1,MAP2K6,MAP3K1,NR1H3,SERPINH1,Sik1,TNFSF10,XBP1	225 (19)
Creb		group		0.218	8.4e-05	ACTA2,CDKN1A,CEBPB,DES,ETV5,FAS,GABPB2,HES1,HSPB8,IFI16,INTS7,MAT2A,NEDD9,PER1,PER2,POU2AF1,RHOB,SOX4,TGFB2	159 (12)
choline		chemical - endogenous mammalian		0.218	0.0085	CDKN1A,DDIT3,DNMT1,TFRC	210 (15)
IL33		cytokine		0.202	9.27e-05	Adgre4,ARFGAP3,CCL17,Ctla2a/Ctla2b,DOCK2,ETS1,FAS,FOXJ1,GATA3,Gvin1 (includes others),HSPE1,IKZF3,P4HA1,PTPRC,RASGRP1,SERPINB1,TGFA,TNFRSF13B,TNFSF10,TPBG,ZHX2	172 (21)
NFKBIA		transcription regulator		0.197	0.0013	ANKRD1,BCL11A,CDKN1A,CEBPB,CRYAB,CXCL12,DDIT3,FAS,HES1,HSPA5,HSPA8,ID1,IFI16,JDP2,Ly6a (includes others),NR6A1,TFRC,TGFB2,TNFSF10	234 (19)
SERPINA1		other		0.196	2.04e-08	ARFGAP3,BHLHA15,CR2,CX3CR1,DDIT3,FCER2,HSP90B1,HSPA5,HSPH1,Ly6a (includes others),SYVN1,XBP1	213 (19)
RIGI		enzyme		0.194	0.00673	BLK,CX3CR1,CXCL12,DLL1,MAT2A,MST1R,PLAUR,TNFSF10	179 (14)
lithium chloride		chemical drug		0.192	0.00526	AHR,CDKN1A,GATA3,HES1,Naip1 (includes others),PER1,TBX5,TNFSF10	176 (19)
WNT5A		growth factor		0.19	0.00449	CRYAB,CXCL12,DLL1,EGFR,ITGA4,Ly6a (includes others),MRPS6,SIAH2,TLR1,TNFRSF11A,TNFSF10	227 (18)
HGF		growth factor		0.189	5.14e-05	ACTA2,AHR,ARRDC3,CDKN1A,CRYAB,CYP2B6,DDIT3,DES,DYNLL1,ETS1,GRB14,HES1,ID1,IL5RA,INSIG1,MAT2A,PLAUR,PLOD1,RHOB,SOX13,STK10,TGFA,TGFB2,TRIP10	213 (26)
NR5A2		ligand-dependent nuclear receptor		0.186	0.013	ACTA2,CDKN1A,CEBPB,Hspa1b,POLE4,TGFB2,TNFSF10
cyclosporin A		biologic drug		0.175	6.1e-07	ABLIM1,ACTA2,ALAS1,CCR7,CDKN1A,CR2,CX3CR1,DDIT4,DGKA,EGFR,FAS,FBLIM1,FCER2,HERPUD1,HSP90AA1,HSPA5,HSPD1,IL16,IRF4,SELL,SERPINH1,SIAH2,SLAMF1,SPHK1,TNFSF10,TRA2A	234 (22)
IFNGR1		transmembrane receptor		0.174	0.00599	CCL17,CXCL12,DNAJB2,FAS,Naip1 (includes others),ST6GAL1,SYVN1,TRAF3IP3,XBP1	222 (18)
SMARCB1		transcription regulator		0.169	0.0226	ADD3,ARHGAP4,BAG3,CDKN1A,FAS,HES1,IFI16,NUP210,SMC4
mir-34		microRNA		0.162	0.0163	ACTA2,ADAM12,DLL1,EFNB1,FGFR1,MYCN
HOXA-AS2		other		0.157	3.65e-05	CDKN1A,DDIT3,EGFR,TNFSF10	40 (3)
caffeic acid phenethyl ester		chemical drug		0.154	0.00477	CDKN1A,DDIT3,EGFR,HSPB1,RB1,RHOB,ST13	202 (18)
MI-503		chemical reagent		0.152	0.000468	ACTA2,ARID3B,DDIT4,MEF2C
fucoidin		chemical drug		0.152	0.00228	CDKN1A,CXCL12,TNFSF10,XBP1	228 (22)
CXCR4		G-protein coupled receptor		0.152	0.0108	CDKN1A,CXCL12,EGFR,ID1,TNFSF10
MAP2K5		kinase		0.152	0.0163	ID1,INSIG1,PMVK,STARD4
CD5		transmembrane receptor		0.152	0.0222	CCR7,CEBPB,FAS,IL5RA
YTHDF1		other		0.152	0.0322	ACTA2,CCL17,DDB2,IL16
CD 437		chemical drug		0.147	0.000531	CCT3,CCT6A,CDKN1A,CEBPB,DNAJA1,FAS,HSP90AA1,HSPA8,RBMX,SOX4,ST13,XRN2
tetradecanoylphorbol acetate		chemical drug		0.141	1.94e-11	ABCA7,AHR,AHSA1,ALAS1,ARID3B,B3GNT5,BLM,CCR7,CDKN1A,CR2,CXCL12,DDIT3,DDIT4,DES,DNMT1,EGFR,ETS1,Fam13a,FAS,FCER2,GATA3,HES1,HSP90AB1,HSPA2,HSPA4,HSPA5,ID1,IFI16,IKZF1,IKZF3,IRF4,MST1R,PABPC4L,PAX5,PER1,PER2,PLAUR,POU2AF1,PRKCQ,PTPRC,PTPRJ,RASGRP1,RECQL4,S100a7a,S1PR1,SELL,SLAMF1,SLC29A1,SPHK1,SPN,ST6GAL1,ST8SIA4,TCIM,TEAD2,TEK,TGFA,TLR1,TNFRSF13B,TNFSF10,TPBG,TSC22D3	251 (19)
L-triiodothyronine		chemical - endogenous mammalian		0.14	2.8e-06	ACTC1,ACTG2,APOC2,ATIC,CCT4,CDC42EP4,CDKN1A,COQ10B,CXCL12,CYS1,FAS,FGFR1,GNA14,ID1,KCNJ2,KLF9,NR1H3,NTRK2,PER1,PMVK,PRKCQ,RASGRP1,RREB1,RYK,SEMA7A,ST6GAL1,TET2,TET3,TRIM5	119 (12)
concanavalin a		chemical drug		0.136	0.0151	CDKN1A,EGFR,FAS,GATA3,IRF4,PTPN7,TNFSF10
testosterone		chemical - endogenous mammalian		0.128	0.000744	ANKRD1,CDKN1A,DDIT3,DDIT4,EGFR,FAS,FGFR1,HPCAL4,HSP90AB1,HSPA1A/HSPA1B,HSPA5,HSPD1,ID1,PDIA4,TEK,TGFA,TGFB2,XBP1	266 (21)
RXRA		ligand-dependent nuclear receptor		0.126	0.0067	CCL17,CDKN1A,CRYAB,CXCR5,CYP2B6,FLRT3,H3C1,INSIG1,KLF9,MYCN,NEDD9,NR1H3,SATB1,SLAMF1,TGFB2,TNFSF10	166 (19)
PRKAA1		kinase		0.126	0.024	ACTA2,CDKN1A,CXCL12,CYP2B6,DDIT3,HSPA5,Ly6a (includes others),RHOU
PML		transcription regulator		0.122	7.95e-05	CACYBP,CDKN1A,DNAJA4,DNAJB4,DNAJB9,EGFR,FAS,HLA-DMB,HSPB1,MAFF,STIP1,YWHAG	205 (19)
PTGS2		enzyme		0.111	0.000171	CALR,CCR7,CDKN1A,CXCL12,DYNLL1,FAS,HLA-DMB,IRX1,SELL,SEMA7A,SIGLEC10,TEK,TFRC,TNFSF10	219 (16)
TNF		cytokine		0.103	1.01e-13	A4GALT,ACTA2,ANKRD1,APBA3,APBB1IP,APOC2,ARRDC3,CALR,CARD6,CCL17,CCR7,CDC42EP4,CDKN1A,CEBPB,CNN1,CRYAB,CX3CR1,CXCL12,CXCR5,DDIT3,DDIT4,DGKA,DNMT1,EGFR,ETS1,ETV5,FAS,FCER2,FFAR1,FGFR1,FOXJ1,GATA3,GFPT2,GPR18,HES1,HSP90AB1,HSP90B1,HSPA1A/HSPA1B,HSPA4,HSPA5,HSPA8,HSPD1,ID1,IFI16,IL16,INSIG1,IRF4,ITGA4,KCNJ2,LPAR6,MAFF,MAP2K6,MAT2A,MEF2C,MST1R,MTMR4,NEDD9,NR1H3,NR6A1,PDIA4,PER2,PIM3,PLAUR,PLK2,POU2AF1…	278 (21)
3-deazaneplanocin		chemical drug		0.103	0.0108	CDKN1A,CEBPB,FAS,PJA1,TSC22D3
TP63		transcription regulator		0.1	4.62e-09	ACTA2,ADAMTS9,AHR,BLM,CDKN1A,CRYAB,DDB2,DDIT4,DLL1,DNAJB1,DNMT1,EGFR,FAS,HES1,HLA-DMB,HSP90AA1,HSPA1A/HSPA1B,Hspa1b,HSPA4,HSPA8,ID1,IRF4,ITGA4,MAFF,MAP3K1,PIK3R3,RASGRP1,RASL11B,RASSF9,RHOU,S1PR1,SOX4,TGFB2,TINAGL1,TIPIN,TNFSF10	214 (19)
MYB		transcription regulator		0.1	1.85e-07	ADAM12,BANK1,CXCL12,EGFR,FOXJ1,GATA3,GPR18,HERC3,HSPA5,HSPA8,MAT2A,NEDD9,RGCC,RYK,SPHK1,TET2,TNFRSF13C	178 (15)
Cdk (family)		group		0.095	0.00326	DDIT4,MYCN,NEDD9,PLEKHF1
OGA		enzyme		0.094	6.92e-06	ABLIM1,APOC2,ARHGAP29,CDKN1A,CEBPB,CNN1,CREB5,CX3CR1,CYFIP2,CYP2B6,EFNB1,FAS,FGFR1,FZD6,HSP90AB1,JDP2,RB1,RHOB,SLC2A9,SRPK3,STARD4,TGFA,TSPAN5	190 (12)
rebemadlin		chemical reagent		0.092	5.66e-10	CDKN1A,CRYAB,DDB2,DDIT4,FAS,FOXJ1,HSP90AA1,HSP90AB1,HSP90B1,HSPA1A/HSPA1B,HSPA4,HSPA4L,HSPA5,HSPA8,HSPD1,PIK3R3,PLK2	146 (7)
Ro31-8220		chemical drug		0.074	0.00166	CDKN1A,DDIT3,PRKCQ,ST6GAL1,TNFSF10	183 (20)
CLOCK		transcription regulator		0.073	3.51e-05	CHST3,DDIT3,DNAJB9,EGFR,FAM107A,FZD6,GCC2,GIMAP4,Hspa1b,HSPH1,ID1,LRATD2,PER1,PER2,POU6F1,ZDHHC20
FOXA2		transcription regulator		0.063	0.000139	ACTA2,ACTC1,ACTG2,ALAS1,APOC2,CCL17,CDKN1A,CNN1,DDIT4,FGFR1,FOXJ1,GLP1R,HHEX,NR1H3,SEMA7A,SLC10A6,SPSB1,TEK,TGFB2,Tpm2,XBP1	164 (14)
FSH		complex		0.06	5.86e-05	ACTA2,ACTG2,AHR,AMOTL2,BCL11A,CAMK2G,CDC42EP4,CYFIP2,DNAJB9,EGFR,FGFR1,FLNC,ID1,P4HA2,PLK2,PPP2R5B,RAP1GAP,RHOB,STIP1,TFRC,TGFB2	253 (20)
epigallocatechin-gallate		chemical drug		0.058	0.00754	AHR,CCL17,CDKN1A,CEBPB,DNMT1,EGFR,FAS,HES1,PDIA4,TFRC,TNFSF10	171 (17)
IRF8		transcription regulator		0.056	0.00455	BANK1,CCR7,CD37,CDKN1A,FAS,IRF4,KCNE2,Ly6a (includes others),MS4A1,TNFSF10	197 (19)
MYD88		other		0.056	0.0297	BLM,CCL17,CLEC10A,CXCL12,HSP90AB1,HSPA5,ITGA4,MAFF,TFRC,TNFRSF13B,TSC22D1,XBP1
quercetin		chemical drug		0.056	0.0418	ACTA2,CDKN1A,EGFR,HSPA5,NEDD9,PER2,PLAUR,PRICKLE1,TNFRSF11A
IgG		complex		0.055	5.59e-06	AHR,BANK1,CALR,CARD6,CDKN1A,CEBPB,DDIT3,FGFR1,HSPA5,HSPB1,IL16,IRF4,Ly6a (includes others),MS4A1,PLAUR,RHOB,S1PR1,SNN,TNFRSF13B,TNFRSF13C,TSC22D3	232 (18)
PARP1		enzyme		0.055	0.00142	CDKN1A,CXCL12,EGFR,FAS,HES1,PEG10,RB1,TGFA,TLR1	237 (18)
estrogen receptor		group		0.042	5.57e-07	CXCL12,CYP2B6,DNMT1,EGFR,ETS1,FGFR1,FLNC,GATA3,HSP90AA1,HSPA1A/HSPA1B,NEDD9,PCDH18,PLAUR,SELL,TGFA,TGFB2,TRIP10,TSC22D3,XBP1	240 (21)
Pkc(s)		group		0.041	2.4e-07	ACTA2,AHR,CDKN1A,CNN1,DDIT3,DES,EGFR,FAS,HSP90B1,HSPA5,KCNJ2,MS4A1,PDIA4,PER1,PER2,RB1,TNFRSF11A,XBP1	218 (18)
Tcf7		transcription regulator		0.04	2.58e-09	BLK,CD19,CD79A,CD79B,CDKN1A,CX3CR1,CXCR5,E130308A19Rik,FCRLA,FGFR1,GATA3,HES1,IKZF3,INPP5F,IRF4,Ly6a (includes others),Naip1 (includes others),NR6A1,SELL,SH3RF1,SOX13,SRPK3,TLR1,TNFRSF13C,TSC22D1,ZC3H12D
KL		enzyme		0.038	0.0102	ACTA2,CDKN1A,DDIT3,HSPA5,XBP1
sulforafan		chemical drug		0.017	0.0413	CDKN1A,DNMT1,FAS,Fus,GATA3,MST1R,PMVK,PTPRC,TGFB2,XRN2
CX3CL1		cytokine		0	3.18e-05	Ctla2a/Ctla2b,CX3CR1,CXCL12,EFNB1,EGFR,FCRLA,HSPA5,IFI16,N4BP3,SOX4,SPHK1,TGFB2	208 (12)
IgM		complex		0	6.09e-05	CD22,CDKN1A,FAS,GRAP2,IRF4,PAX5,TNFRSF13B,XBP1	163 (22)
CFB		peptidase		0	0.000109	ACTC1,CR2,DDIT3,HSPA5,SOX4,TGFB2
BMI1		transcription regulator		0	0.000259	CDKN1A,CYFIP2,DNMT1,FAS,P4HA1,RASSF9,TGFB2	163 (11)
mir-126		microRNA		0	0.000303	CXCL12,GATA3,PLK2,POU2AF1,PTPRC
FGFR1	-0.178	kinase		0	0.000317	CDKN1A,DDIT3,DLL1,FGFR1,HES1,HSP90B1,HSPA5,NR1H3,PLAUR,PRDX6,XBP1	216 (19)
TNFRSF8		transmembrane receptor		0	0.00174	CCR7,CDKN1A,FAS,IFI16,IRF4,TNFSF10	206 (20)
HOXA7		transcription regulator		0	0.00201	EGFR,SATB1,SOX4,TSC22D1
IL4R		transmembrane receptor		0	0.00251	CCL17,CEBPB,CX3CR1,ETV5,FAS,FCER2,GATA3	172 (22)
ADIPOR1		transmembrane receptor		0	0.00364	CLEC10A,FAS,MEF2C,REEP6
CLEC10A	-0.359	other		0	0.00658	CLEC10A,CREB5,HSPA1A/HSPA1B,MAP3K6
DACH1		transcription regulator		0	0.00782	CDKN1A,FGFR1,ID1,MEF2C
cytokine		group		0	0.00913	ADAM12,CCR7,DDIT3,FAS,Ly6a (includes others),PLAUR,TEK,TGFB2	213 (20)
SKIC2		enzyme		0	0.00996	DDIT4,P4HA1,SLC6A6,TFRC
NR0B2		ligand-dependent nuclear receptor		0	0.013	ACTA2,CARD11,CDKN1A,CYP2B6,EGFR,FGFR1,PDIA4,TNFRSF11A
diethylnitrosamine		chemical toxicant		0	0.0139	ACTA2,CDKN1A,CREB5,CXCL12,EGFR,Hspa1b,NR1H3,TEK
ShK-223		chemical reagent		0	0.0163	BLK,CX3CR1,DOCK2,Ly6a (includes others),MYCT1,Sik1
SFRP1		transmembrane receptor		0	0.0197	ACTA2,GATA3,NR1H3,TGFB2
HIVEP1		transcription regulator		0	0.0197	CARD11,EGFR,TGFA,TLR1
GMNN		transcription regulator		0	0.0201	CDKN1A,FOXJ1,PCDH18,TEAD2,TGFB2
PTPRJ	0.19	phosphatase		0	0.0235	ACTA2,PLAUR,RILPL1,TSC22D1
FGFR2		kinase		0	0.025	CDKN1A,DLL1,FAS,FLRT3,HES1,MAP3K1,PLAUR
T-5224		chemical reagent		0	0.0259	ADAMTS9,CDK19,CREB5,HPCAL4,IFI16,MAT2A
SIX2		transcription regulator		0	0.0307	CDKN1A,FAS,HSPD1,POLE4
Tnf (family)		group		0	0.0309	CD22,CIRBP,CXCL12,CYP2B6,FCER2,IFI16,SELL,SPN,ST6GAL1,TRIM5
3-methyladenine		chemical toxicant		0	0.0322	ACTA2,DES,HSP90B1,HSPA5
STAR		transporter		0	0.0322	DES,NR1H3,RB1,XBP1
USP22		peptidase		0	0.0375	CDKN1A,HSPB1,MBOAT2,PTPRC,VANGL2
RPL13A		other		0	0.0386	CDKN1A,CXCL12,EGFR,GLCCI1,HSP90AB1,SIAH2
PLA2G10		enzyme		0	0.0389	DYNLL1,FAS,GATA3,HSPA4,PTPRC
MYRF		transcription regulator		0	0.0427	AMOTL2,GRB14,PLAUR,RHOU
RRAS2		enzyme		0	0.0463	AHR,EGFR,GFPT2,HES1,HLA-DOB,PLK2
folic acid		chemical - endogenous mammalian		-0.015	0.0186	ACTA2,CDKN1A,DDIT3,DNMT1,FZD6,TEK,VANGL2
NGF		growth factor		-0.021	0.000661	CCR7,CDKN1A,CRYAB,EGFR,ETV5,FAS,ID1,MYCN,PLAUR,PLK2,SEMA6D,SH3RF1,SMIM3,XBP1	196 (16)
FOXO3		transcription regulator		-0.024	0.000266	ACTA2,AHR,CDKN1A,DDIT3,DDIT4,GRB14,ID1,MEF2C,NCAPD2,PTPRC,SATB1,SELL,SERPINB1,STK4,TCIM,TGFB2,TIPIN,TNFSF10	237 (20)
TP53		transcription regulator		-0.04	2.63e-15	ACTA2,ADAM12,ADAMTSL4,ADD3,AMOTL2,ANKRD1,ATIC,BAG3,CARD11,CCR7,CDKN1A,CEBPB,CNN1,CRYAB,CXCL12,CXCR5,CYFIP2,DDB2,DDIT3,DDIT4,DGKA,DNAJA4,DNAJB2,DNAJB4,DNMT1,DYNLL1,EGFR,ELF4,FAS,FGFR1,FKBP4,FZD6,GNA14,HES1,HS3ST1,HSP90AA1,HSP90AB1,HSPA1A/HSPA1B,HSPA4L,HSPA5,HSPA8,HSPB1,HSPD1,HSPH1,ID1,IFI16,IL16,IL5RA,IRAG2,KCNJ2,KSR1,Ly6a (includes others),MAP2K6,MAP4K1,MYO5A,NR6A1,ORAI2,P4HA1,PDIA6,PEG10,PIERCE1…	249 (20)
Jnk		group		-0.041	2.55e-05	ACTA2,CCR7,CLEC10A,CXCL12,DDIT3,DNMT1,ETS1,FAS,FLI1,HES1,HSPA5,ITGA4,PLAUR,SERPINH1,TINAGL1	233 (20)
LEF1		transcription regulator		-0.043	2.73e-08	ACTA2,BLK,CARD11,CD19,CD79A,CD79B,CDKN1A,CX3CR1,E130308A19Rik,FAS,FCRLA,FGFR1,GATA3,HES1,INPP5F,Ly6a (includes others),Naip1 (includes others),SH3RF1,SRPK3,TNFRSF11A,TNFRSF13C,TSC22D1,ZC3H12D	141 (10)
TP73		transcription regulator		-0.048	4.15e-05	ACTA2,CCR7,CDKN1A,CRYAB,CXCR5,DDIT3,DDIT4,DES,EGFR,FAS,FOXJ1,FXR1,GRAMD4,HES1,HSPA1A/HSPA1B,HSPB8,MYCN,PIK3R3,PLK2,RB1,RHOU,SORBS3,TBX5,TGFB2	216 (21)
LMNA		other		-0.052	0.0459	ACTA2,ACTC1,DES,FAM13C,KLF15,MAFF,MEF2C,RB1,SEMA7A,SOX13,TBX5
DDIT3	-0.509	transcription regulator		-0.061	0.000201	ANKRD1,DDIT3,DNAJA1,HSPA5,HSPD1,HSPE1,PER1,TGFB2,TSC22D3,XBP1	250 (21)
TFAP2C		transcription regulator		-0.063	0.00372	CDKN1A,DYRK2,EGFR,FKBP4,TGFA,XBP1	200 (13)
RBL2		other		-0.069	0.015	CDKN1A,DNMT1,FAS,FGFR1,MYCN,RB1
MTOR		kinase		-0.072	9.66e-05	CCR7,CDKN1A,CEBPB,DDIT3,DDIT4,EGFR,GATA3,HSP90AB1,HSP90B1,HSPB1,HSPH1,IFI16,MICAL1,S1PR1,SELL,SERPINB1,SOX4,ST6GAL1,TNFSF10	225 (18)
paclitaxel		chemical drug		-0.083	0.000927	ACTA2,CCR7,CDKN1A,DDIT3,DNMT1,EGFR,ETV5,FAS,GFPT2,GRAMD1B,HSP90AB1,MAP3K1,PLAUR,RB1,TGFA,TSC22D1	228 (18)
cobalt chloride		chemical reagent		-0.084	1.44e-08	ACTA2,CCR7,CDKN1A,DDIT4,EGFR,HES1,HS3ST1,HSP90AB1,INSIG1,MAP3K1,P4HA1,P4HA2,PLAUR,SPHK1,STBD1,TEK,TFRC	229 (19)
mir-148		microRNA		-0.091	0.0108	ACTA2,DNMT1,EGFR,IKZF1
TLR9		transmembrane receptor		-0.095	0.00754	CCL17,CCR7,FAS,FCER2,FCMR,IFI16,IRF4,SPHK1,TNFRSF13B,TNFSF10,XBP1	168 (21)
IKBKB		kinase		-0.104	0.000899	ACTA2,ANKRD1,CCL17,CCR7,CDKN1A,CEBPB,CXCL12,DGKA,ETS1,FAS,IFI16,MAT2A,NR6A1,POU2AF1,Tpm2	221 (17)
Ifn		group		-0.109	0.00867	FAS,IFI16,ITGA4,NTRK2,PTPRJ,TFRC,TLR1
Ap1		complex		-0.113	0.0107	CXCL12,DDIT3,DNMT1,ETS1,FAS,HSP90B1,KLF9,PLAUR,TGFA
HMOX1		enzyme		-0.114	0.012	ACTA2,CCL17,CDKN1A,CXCL12,ID1,TEK,TGFB2
ABL1		kinase		-0.115	0.00166	CDKN1A,CEBPB,FAS,TEK,TGFB2	224 (21)
isotretinoin		biologic drug		-0.115	0.00349	CD19,CDKN1A,GATA3,SPN,TFRC,TNFSF10
BHLHE40		transcription regulator		-0.127	1.39e-09	ACTA2,AHR,CCR7,CXCR5,DDIT3,FAS,GPR18,H2BC10,HSPA5,ID1,IFI16,IPCEF1,ITGA4,MAFF,MEF2C,P4HA1,PER1,PTPRC,RASGRP1,SELL,SIAH2,SLAMF1,SLAMF6,SLC6A6,TLR1,TPBG	214 (21)
RXRB		ligand-dependent nuclear receptor		-0.128	0.0227	CCL17,CRYAB,FGFR1,FLRT3,H3C1,SATB1,SLAMF1,TNFSF10
TWIST2		transcription regulator		-0.13	0.00221	BCL11A,CDKN1A,DDIT3,HSPA5,MYCN	92 (6)
EPO		cytokine		-0.133	0.00109	ATOH8,BLM,CDKN1A,CXCL12,DDIT3,DES,FAS,GATA3,GCC2,ID1,ITGA4,PRKCQ,TFRC,TNFSF10,TSC22D3	221 (18)
mir-142		microRNA		-0.134	0.000882	AHR,Ly6a (includes others),RALGPS2,SELL,SLAMF6,TNFRSF13C,TNFSF10,TSC22D1	84 (7)
Akt		group		-0.136	0.000143	ACTA2,ANKRD1,CCR7,CDKN1A,CEBPB,CHST3,CXCL12,DGKA,EGFR,FAS,HES1,MPPE1,MYCN,RB1,RHOB,SEMA6D,SOX4,TNFRSF11A,TNFSF10,XBP1	228 (20)
CASR		G-protein coupled receptor		-0.137	1.12e-05	ARHGEF3,Clec2d (includes others),CYP2B6,EGFR,GATA3,ID1,NCAPD2,NEDD9,RB1,RGCC,RNF144A,TGFB2
ESR2		ligand-dependent nuclear receptor		-0.151	2.56e-05	A4GALT,ABLIM1,ACTC1,CBFA2T3,CCT3,CCT4,CCT7,CD79A,CDKN1A,CNN1,CXCL12,DDB2,DNMT1,EGFR,FGFR1,GATA3,HERC3,HSPA2,HSPD1,HYOU1,INSIG1,MAP2K6,NEDD9,PLAUR,RGCC,S1PR1,SNN,SOX4,SPHK1,ST8SIA4,TGFA,TGFB2,TSC22D1	265 (19)
U0126		chemical drug		-0.151	2.95e-05	ACTA2,CCL17,CDKN1A,CEBPB,CXCL12,CYP2B6,DDIT3,DES,EGFR,ETS1,ETV5,GFPT2,GRAMD1B,HERPUD1,HSP90AB1,HSPA5,JDP2,MAT2A,PER1,PER2,PLAUR,PLK2,PTPRJ,TGFA,TGFB2,TSC22D1,TSC22D3	224 (18)
MAK683		chemical drug		-0.152	0.00258	CXCL12,EGFR,FAS,GATA3
HLX		transcription regulator		-0.152	0.00326	ANKRD1,HES1,RB1,UNC5B
isoprenaline		chemical drug		-0.152	0.0185	ABLIM1,ACTA2,PER1,PLK2
ANXA1		enzyme		-0.152	0.0197	ACTA2,SELL,SPHK1,TSC22D3
EBI3		cytokine		-0.152	0.0222	FAS,HLA-DMB,HLA-DOB,TNFSF10
Cdc42		enzyme		-0.152	0.023	ACTA2,ETV5,FAS,HSP90AB1,TNFRSF13C
nocodazole		chemical reagent		-0.152	0.0322	CDKN1A,KSR1,MAP2K6,MAP4K1,STK4
RNF187		enzyme		-0.156	0.0201	AHR,AMOTL2,CDKN1A,DGKA,ID1
E. coli B5 lipopolysaccharide		chemical - endogenous non-mammalian		-0.181	0.00432	CCL17,CCR7,CDKN1A,CX3CR1,DNAJB2,EGFR,IL16,IL5RA,MAT2A,PAX5,RHOB,TGFB2	240 (22)
etoposide		chemical drug		-0.192	0.00163	BANK1,BLM,CDKN1A,DDB2,DDIT4,DNMT1,FAS,ID1,LPAR6,PIERCE1,PIK3R3,SELL,SPHK1,TNFSF10	205 (18)
ETS1	0.38	transcription regulator		-0.2	7.13e-07	APOC2,BCL11A,CD79A,CD79B,CDKN1A,ETS1,FLI1,HSPA1A/HSPA1B,HSPA8,HSPB8,HSPE1,INSIG1,PEG10,SELL,SLAMF6,SYVN1,TGFA,TGFB2	123 (7)
AGN194204		chemical drug		-0.213	0.0283	AHR,CDKN1A,DGKA,GATA3,IRAG2,PDE1B,SMC4,SPN,XBP1
MMP9		peptidase		-0.216	0.0143	ACTA2,CDKN1A,CX3CR1,CXCL12,DDIT3,EGFR,IRF2BPL,STAP1
CD4		transmembrane receptor		-0.218	0.00405	CD79A,CXCR5,FAS,TNFSF10	191 (22)
NANOG		transcription regulator		-0.218	0.00599	AHR,CBFA2T3,CDKN1A,HSPA1A/HSPA1B,ID1,MYCN,POLE4,TET2,TGFB2	185 (11)
CYBB		enzyme		-0.218	0.00921	CDKN1A,CXCL12,DDIT3,TNFRSF11A	219 (18)
GH1		growth factor		-0.218	0.0288	CD19,CEBPB,DDIT3,RFC1,RYK,SATB1
miR-291a-3p (and other miRNAs w/seed AAGUGCU)		mature microRNA		-0.221	0.0389	ARHGEF3,CDK19,CDKN1A,HERPUD1,STK4
CHUK		kinase		-0.224	0.00261	CDKN1A,CEBPB,CXCL12,DNMT1,FAS,HSP90AA1,IFI16,MAT2A,NR6A1,RB1,TGFA	239 (19)
TLR4		transmembrane receptor		-0.224	0.00319	CCR7,DDIT3,DOCK11,FAS,HHEX,HSPA5,IFI16,NAA80,PLK2,RGCC,RILPL1,SPHK1,TFRC,TNFRSF13B,TNFSF10,TSC22D1,XBP1	208 (22)
HOXA10		transcription regulator		-0.239	0.0227	CDKN1A,EGFR,HSP90AA1,ID1,KLF9,MYCN,ST6GAL1,YWHAG
ETV6		transcription regulator		-0.244	0.00233	ACTA2,FLI1,ID1,IFI16,Ly6a (includes others),TRIM5	102 (7)
CD3E		transmembrane receptor		-0.254	0.00281	BLM,CCL17,FAS,SPHK1,STK4,TEK,TIPIN	196 (17)
SMARCA4		transcription regulator		-0.262	0.000106	ACTA2,AHR,AMOTL2,ATP2A1,CD19,CDKN1A,CEBPB,CXCR5,DES,DLL1,EFNB1,FAS,FBLIM1,HS3ST1,IFI16,IRAG2,KCNJ2,MAFF,MEF2C,PLAUR,POLE4,PTPN7,SEMA7A,SERPINH1,SPHK1,TCIM,TGFB2,TNFSF10	212 (20)
VHL		transcription regulator		-0.271	0.00816	CDKN1A,CNN1,CXCL12,EGFR,NEDD9,TFRC,TGFA,TNFSF10	196 (17)
MAGI1		enzyme		-0.277	5.45e-06	ABLIM1,ADD3,CCT7,CDKN1A,DNMT1,FKBP4,HES1,HSPA4L,INSIG1,SDF2L1,SIAH2,SMC4,TIPIN	42 (5)
GRIN2A		ion channel		-0.277	0.0285	CX3CR1,HSPA8,SOX13,TGFB2,Tmem254
BMP6		growth factor		-0.279	0.0035	ACTA2,ADD3,CDKN1A,ETV5,ID1,MYCN,XBP1	142 (15)
IL6		cytokine		-0.281	8.13e-06	ACTA2,AHR,ALAS1,ATP2A1,CCR7,CD79A,CDKN1A,CEBPB,CLEC10A,CRYAB,CX3CR1,CYP2B6,DNMT1,EGFR,FAS,FCER2,FLI1,HSPA5,ID1,IFI16,IRF4,MYCN,PLK2,PTPRC,RB1,S1PR1,SEMA6D,SLC14A1,SMIM3,SOX4,TFRC,TGFA,TLR1,TNFRSF11A,TNFSF10,XBP1	236 (18)
C3AR1		G-protein coupled receptor		-0.283	0.0153	DDIT3,DYRK2,HSPA5,TGFB2
IL4		cytokine		-0.286	2.29e-12	ABLIM1,ACTA2,AHR,ALAS1,ATP2A1,BCL11A,CCL17,CCR7,CCT3,CD22,CD79A,CD79B,CDKN1A,CEBPB,CHST3,CLEC10A,CR2,Ctla2a/Ctla2b,CXCR5,DDIT4,DGKA,EMD,FAS,FCER2,FCRL1,FOXJ1,GATA3,GNA14,GPR18,HLA-DMB,HSPA1A/HSPA1B,IFI16,IL16,IL5RA,IRF4,ITGA4,KCNAB2,KSR1,Ly6a (includes others),MS4A1,NEDD9,PAX5,PDE1B,PMVK,POU2AF1,PTPN7,REEP6,SDF2L1,SELL,SEMA7A,SLC29A1,SOX13,SPHK1,SPN,ST6GAL1,STK4,TFRC,TINAGL1,TNFRSF11A,TPBG,Tpm2,T…	149 (17)
PLAU		peptidase		-0.294	0.00287	ACTA2,EGFR,HSPA5,PIM3,PLAUR,SERPINB1	224 (22)
TNFRSF1A		transmembrane receptor		-0.294	0.0409	CDKN1A,CEBPB,GATA3,POU2AF1,SELL,TFRC,TGFA
ERK		group		-0.295	0.0209	ACTA2,CDKN1A,EGFR,ETS1,FAS,MAFF,MS4A1,SELL,SOX4,TGFA
CXCL12	0.343	cytokine		-0.305	0.00261	ACTA2,CXCL12,EGFR,FAS,HES1,ID1,Ly6a (includes others),RBM14,SORBS3,TNFRSF11A,TNFSF10	216 (18)
IFIH1		enzyme		-0.32	0.0174	Clec2d (includes others),FAS,Ly6a (includes others),PTPRJ
sodium bisulfide		chemical reagent		-0.322	0.0248	CDKN1A,CX3CR1,FAS,HSP90AB1
FOXA1		transcription regulator		-0.33	1.08e-06	ACTA2,ACTC1,ACTG2,CDKN1A,CNN1,DDIT4,EGFR,FKBP4,HS3ST1,MAP3K1,P4HA1,P4HA2,SIAH2,SLC10A6,SPSB1,STBD1,Tpm2,XBP1	201 (14)
poly rI:rC-RNA		biologic drug		-0.335	5.69e-08	AHR,BTLA,CCL17,CCR7,CCT7,CD22,CDKN1A,CEBPB,Clec2d (includes others),DDIT4,DLL1,ETS1,FAS,FLI1,HLA-DMB,HLA-DOB,HSPA5,HSPD1,IFI16,Ly6a (includes others),MAFF,MRPL44,Naip1 (includes others),NEDD9,PIK3R3,PIM3,PLAUR,POU2AF1,PRKCQ,PTPRJ,SLAMF1,SPSB1,ST6GAL1,ST8SIA4,TET2,TFRC,TGFA,TLR1,TNFSF10,TRIM5,UBQLN1	241 (20)
arginine		chemical - endogenous mammalian		-0.345	0.00658	DDIT3,DDIT4,HSPA5,XBP1	221 (25)
NCOA3		transcription regulator		-0.346	0.000778	AHR,ANKRD1,CDKN1A,CYP2B6,DDIT3,HES1,TGFB2,XBP1	239 (21)
adavosertib		chemical drug		-0.352	0.00432	BLK,CX3CR1,CXCL12,HSPA5,MST1R,PLAUR,XBP1	205 (10)
HDAC1		enzyme		-0.354	0.00495	CDKN1A,EGFR,FAM107A,FAS,HES1,ID1,MEF2C,POLE4,RECQL4,RHOB,SATB1,TBX5,TSC22D3	226 (23)
sphingosine-1-phosphate		chemical - endogenous mammalian		-0.361	0.00271	ACTA2,AHR,ATOH8,EGFR,ETS1,FAS,NUP210,S1PR1,SPHK1	202 (20)
ESR1		ligand-dependent nuclear receptor		-0.368	3.9e-07	ABLIM1,ACTA2,ACTC1,ADD3,ARL4D,ARRDC3,CDKN1A,CEBPB,Clec2d (includes others),CNN1,CXCL12,CYFIP2,DDB2,DDIT4,DLL1,DYRK2,EGFR,FAS,FGFR1,FKBP4,GATA3,HES1,HSP90AA1,HSP90B1,HSPA2,HSPD1,HSPH1,ID1,IRF4,KCNE2,MAP2K6,MAP3K1,MST1R,NEDD9,NR1H3,NUP210,PCDH18,PLAUR,PRR15L,RB1,SEC14L1,SELL,SIAH2,SLC6A6,SMC4,SNN,SOX4,STK4,TCIM,TEK,TFRC,TGFA,TGFB2,TNFSF10,TSC22D3,XBP1	234 (18)
MTORC1		complex		-0.371	0.0209	AHR,ELF4,INSIG1,MAT2A
HSPA5	-0.626	enzyme		-0.374	0.00019	ACTA2,DDIT3,DNAJB9,EGFR,HSP90AA1,HSP90B1,HSPA5,HSPA8,XBP1	161 (19)
potassium chloride		chemical drug		-0.376	6.35e-07	CALR,DDIT3,HERPUD1,HSP90B1,HSPA5,ID1,MEF2C,NTRK2,PDIA4,PIM3,RB1,UNC5B,XBP1	209 (21)
GLI2		transcription regulator		-0.378	0.000242	ACTA2,ATP2A1,CBFA2T3,CCL17,CDKN1A,GATA3,MEF2C,MYCN,TGFA,TGFB2	99 (7)
RNF5		enzyme		-0.378	0.00237	CD22,CD79B,CX3CR1,EGFR,S1PR1,SORBS3,TNFRSF11A
MAVS		other		-0.378	0.0145	BLK,CX3CR1,CXCL12,HERPUD1,MAT2A,MST1R,PLAUR
PPARG		ligand-dependent nuclear receptor		-0.379	0.00115	ACTA2,ARL4D,CCL17,CCR7,CDKN1A,CEBPB,CR2,DGKA,EGFR,ETS1,FFAR1,HES1,HYOU1,INSIG1,NR1H3,PMVK,RHOB,TNFSF10,Tpm2,TSC22D3,YWHAG	233 (20)
morphine		chemical drug		-0.388	0.0258	CDKN1A,EGFR,FAS,GATA3,KCNAB2,MAP3K1,NTRK2
HTT		transcription regulator		-0.391	3.61e-09	ACTA2,CDKN1A,CEBPB,CRYAB,CXCR5,CYFIP2,DDIT3,DLL1,DNAJB1,FGFR1,FKBP4,HSP90AB1,Hspa1b,HSPA5,HSPA8,HSPD1,HSPE1,IFI16,INPP5F,KCNJ2,KLF9,MAT2A,MBOAT2,NTRK2,P4HA1,PDE1B,PER1,PER2,PLAUR,RAP1GAP,SATB1,SERPINH1,Sik1,SNN,ST6GAL1,ST8SIA4,SYVN1,TFRC,Tpm2,UBE2G2,VAMP1,XBP1,YWHAG	235 (21)
pemetrexed		chemical drug		-0.391	0.00364	ARRDC3,CDKN1A,PLK2,SLC29A1
KMT2A		transcription regulator		-0.393	0.000142	ACTA2,BAG3,CDKN1A,ETS1,MAP4K1,MYCT1,PRDM8,SIGLEC10,ZFAND2A
PTGER4		G-protein coupled receptor		-0.397	1.7e-06	ACTA2,APOC2,ARRDC3,CCR7,Ctla2a/Ctla2b,HERPUD1,IFI16,LPAR6,MAFF,S1PR1,SLAMF1,ST6GAL1,ST8SIA4,TNFSF10	242 (20)
NRAS		enzyme		-0.408	0.00928	ANKRD1,CDKN1A,CX3CR1,DDIT3,ETS1,ETV5,FCER2,IFI16,PTPRC,RHOB	159 (18)
plicamycin		chemical drug		-0.412	0.00167	AHR,CDKN1A,EGFR,ID1,MST1R,PLAUR,RASL11B,SEMA7A	206 (18)
PRMT1		enzyme		-0.412	0.0351	ACTA2,CDKN1A,CEBPB,DNMT1,EGFR,HSP90AA1
gefitinib		chemical drug		-0.413	0.000137	CEBPB,DDIT3,EGFR,ETV5,HSP90B1,HSPB1,ID1,MAFF,MAP2K6,MYCN,PLAUR,RHOB,TNFSF10	200 (19)
GATA4		transcription regulator		-0.415	0.00191	ACTC1,ACTG2,ANKRD1,DES,GATA3,HES1,HSPA5,ID1,IFI16,KCNJ2,MEF2C,SCN3B,SLC25A29	49 (5)
POU5F1		transcription regulator		-0.418	0.0019	AHR,BAG3,CARD6,CBFA2T3,CDKN1A,CXCL12,DNMT1,FAS,GATA3,MEF2C,MYCN,PCDH18,POLE4,TEAD2,TET2,TGFB2,TNFSF10	205 (17)
curcumin		chemical drug		-0.435	1.98e-06	A4GALT,ACTA2,BANP,CDKN1A,CEBPB,DDIT3,DNAJB1,DNMT1,EGFR,ETS1,FAS,FGFR1,HSP90B1,HSPA1A/HSPA1B,HSPA8,KLF9,MST1R,RAB3A,SERPINB1,ST13,TFRC,TNFRSF11A,TSC22D3	231 (19)
SP3		transcription regulator		-0.438	0.00345	ACTA2,ADD3,CDKN1A,EGFR,FAS,HES1,HSPA5,MAT2A,MYCN,PLAUR,SERPINH1	230 (18)
CHADL		other		-0.447	0.000187	CDKN1A,CRYAB,FAM107A,FAS,MEF2C
siponimod		chemical drug		-0.447	0.000688	APBB1IP,CIART,IKZF1,PTPRC,TNNT1
ELF4	0.256	transcription regulator		-0.447	0.0011	CCR7,CDKN1A,IRF4,MANF,SELL	121 (7)
SQSTM1		transcription regulator		-0.447	0.0085	CYP2B6,PLK2,RGCC,RILPL1,TSC22D1
napabucasin		chemical drug		-0.447	0.0114	DNMT1,FAS,ID1,ITGA4,PLAUR
CHD8		enzyme		-0.447	0.0135	DYNLL1,HSP90AB1,PPP2R5B,SEMA7A,TFRC
mir-182		microRNA		-0.447	0.0192	CARD11,CLEC10A,CXCL12,IRF4,ITGA4
PI3K (family)		group		-0.453	0.00167	ACTA2,CXCL12,DDIT3,DDIT4,HSPA5,SIAH2,SOX4,TNFSF10	208 (19)
doxorubicin		chemical drug		-0.467	7.3e-05	ABCA7,ACTA2,ACTC1,ADAMTSL4,CDKN1A,DDIT3,DDIT4,DENND2C,DES,DGKA,DNMT1,EGFR,FAS,HSP90AA1,HSPH1,ID1,MEF2C,PIERCE1,PIK3R3,PLAUR,RB1,SCN3B,SLC6A6,SPHK1,STK4,TGFA,TNFRSF11A,TNFSF10	231 (17)
E. coli B4 lipopolysaccharide		chemical toxicant		-0.473	9.42e-06	B3GNT5,CCR7,CLEC14A,EXOC6,FAS,FBLIM1,FIBIN,GNA14,HSPB8,IFI16,KCNE2,Ly6a (includes others),PLAUR,PTPRC,SERPINH1,SLC14A1,TNFSF10,TRAM2	218 (20)
NFAT5		transcription regulator		-0.475	2.29e-06	DDIT4,HECW2,HLA-DMB,Hspa1b,HSPA2,IFI16,ITGA4,Ly6a (includes others),POLE4,RFC1,SEMA4C,SLC5A3,SLC6A6,TNFSF10
GFI1		transcription regulator		-0.478	5.33e-08	BTLA,CARD6,CCR7,CDKN1A,DDB2,ETS1,GATA3,GIMAP4,GPR18,HSP90AB1,Ly6a (includes others),MAFF,RASGRP1,RASL11B,RB1,S1PR1	218 (16)
17-alpha-ethinylestradiol		chemical drug		-0.478	0.00295	APOC2,ARRDC3,CCR7,CDKN1A,CYP2B6,IFI16,MANF,SERPINH1,TNNT1	183 (11)
STAT5A		transcription regulator		-0.478	0.00396	ARID3B,BCL11A,CDKN1A,CEBPB,Ctla2a/Ctla2b,FAS,ID1,KSR1,NR1H3,PRR15L,TNFRSF11A,TNNT1,YWHAG	241 (19)
THZ1		chemical drug		-0.478	0.0377	ANKRD1,ARL4D,HSPA1A/HSPA1B,IKZF1,KIF21B,SERPINB1,TIPIN
15-deoxy-delta-12,14 -PGJ 2		chemical - endogenous mammalian		-0.479	0.0184	ACTA2,ACTC1,CDKN1A,DDIT3,DES,DGKA,DNAJB1,FKBP4,HSPB1,P4HA1
DNMT3A		enzyme		-0.5	2.38e-07	ACTC1,ADAMTS9,CD19,CD79A,CD79B,ETV5,HSPD1,MANF,MS4A1,PAX5,PLK2,POU2AF1,PTPRC,RECQL4,S1PR1,SERPINH1,SPHK1,TSC22D1,UBQLN1
LMO2		transcription regulator		-0.5	0.000175	ADAMTS9,AHR,BCL11A,CD79B,CDKN1A,CYFIP2,ETS1,FZD6,GATA3,HHEX,MAP3K1,MEF2C,PTPRJ,RASGRP1,TGFB2,TNFRSF13B
medroxyprogesterone acetate		chemical drug		-0.505	0.0121	ATOH8,CDKN1A,DDB2,ETS1,FAM107A,FAS,FGFR1,FLNC,HSP90B1,ID1,ITGA4,P4HA1,P4HA2,PRICKLE1,ST6GAL1,TGFB2,VANGL2
KAT2A		enzyme		-0.508	0.000128	ADAM12,BCL11A,CD19,DNAJB9,HSP90AA1,HSPA5,HSPD1,NR1H3,NUDC,RHOU	150 (7)
let-7		microRNA		-0.51	0.018	ACTA2,BCL11A,CCR7,DNAJB9,ITGA4,MYCN,PLAUR,TBX5,TET3,ZNF512B
MAPK1		kinase		-0.511	0.000481	ADAM12,ATP2A1,BCL11A,CD84,CDK19,CDKN1A,DNMT1,DXO,FCMR,FLNC,GATA3,GRAMD1B,IFI16,NUP210,SPSB1,TNFSF10,TRIM5,ZNF318	247 (25)
NCOA2		transcription regulator		-0.513	0.00455	AHR,APOC2,CCR7,CDKN1A,CEBPB,CYP2B6,IRF4,NR1H3,TRIM5,TSC22D3	181 (20)
vitamin K3		chemical drug		-0.514	0.00122	DDIT3,DYRK2,FAS,HSPA5,SIAH2	201 (21)
L-methionine		chemical - endogenous mammalian		-0.518	7.15e-06	ACTA2,CDK19,DDIT3,DDIT4,HSPA5,IFI16,MAT2A,RHOB,TFRC	216 (19)
docosahexaenoic acid		chemical drug		-0.518	0.00822	ACTA2,CDKN1A,CEBPB,DDIT3,DNAJB9,FAS,SERPINH1,SPHK1,TGFB2	145 (18)
ERBB4		kinase		-0.532	0.0297	ACTA2,CDKN1A,CXCL12,DDIT3,EGFR
LDB1		transcription regulator		-0.535	0.00379	ADAMTS9,AHR,BCL11A,CD79B,CDKN1A,CYFIP2,FZD6,HHEX,MAP3K1,MEF2C,PTPRJ,RASGRP1,TGFB2,TNFRSF13B
resveratrol		chemical drug		-0.536	0.00369	ACTA2,CDKN1A,CX3CR1,DDIT3,DYNLL1,EGFR,FAS,GATA3,HSPA5,SPHK1,TFRC,TGFB2,TNFRSF11A,XBP1	240 (20)
NR3C1		ligand-dependent nuclear receptor		-0.555	1.47e-06	ACTA2,ARHGEF3,BAG3,CARD6,CCL17,CCR7,CDKN1A,CEBPB,CRYAB,CSRNP1,CX3CR1,CXCL12,DDIT4,DEDD2,DYNLL1,FKBP4,GATA3,GLCCI1,HERPUD1,HSP90AB1,KLF15,KLF9,NEDD9,PER1,PIK3R3,PIM3,PLEKHF1,PLK2,RB1,RHOB,SIAH2,SOX4,TCIM,TLR1,TSC22D3,WDR12,WDR37,YWHAG	254 (22)
CREB3		transcription regulator		-0.555	1.6e-05	DDIT3,FKBP4,HSPA5,INSIG1,XBP1	153 (7)
HSP90B1	-0.297	other		-0.555	0.000902	CALR,HSP90B1,HSPA5,ITGA4,SNX3,XBP1	209 (15)
PRNP		other		-0.555	0.00106	AHR,EGFR,HSP90B1,HSPA1A/HSPA1B,HSPA5,HSPA8,HSPB1,PLAUR	224 (22)
CASZ1		enzyme		-0.555	0.00201	CCL17,GATA3,SATB1,Sik1,TNNT1
NEUROG3		transcription regulator		-0.555	0.0041	CDKN1A,DLL1,FGFR1,GLP1R,HHEX,NTRK2,RHOB
NFkB (family)		group		-0.555	0.0156	CCR7,CDKN1A,CXCL12,EGFR,PLAUR,TNFSF10
SP2509		chemical reagent		-0.557	0.000304	ANKRD1,BCL11A,EFNB1,EGFR,ELF4,FGFR1,FLRT3,HSPA5,ID1,INPP5F,MANF,PLK2,PPP2R5B,RAB3A,SATB1,SIAH2
tazemetostat		chemical drug		-0.557	0.000821	ANKRD1,BCL11A,EFNB1,EGFR,ELF4,FGFR1,FLRT3,HSPA5,ID1,INPP5F,MANF,PLK2,PPP2R5B,RAB3A,SATB1,SIAH2	116 (7)
panobinostat		chemical drug		-0.56	0.0128	CDKN1A,CRYAB,GATA3,MYCN,NEDD9
CREBBP		transcription regulator		-0.562	4.34e-06	ADAM12,ALAS1,ARHGEF3,BANK1,CAMK2G,CARD6,CCR7,CDKN1A,CXCL12,DNAJB4,EGFR,GIMAP4,GLCCI1,GPR18,H2AC25,MEF2C,PLEKHF1,RB1,SLAMF1,SLAMF6,SPSB1,ST6GAL1,TNFSF10	222 (17)
bisphenol A		chemical - endogenous mammalian		-0.563	0.0198	ALAS1,CDKN1A,CXCL12,HSP90AB1,HSP90B1,HSPA1A/HSPA1B,ID1,PER1,TRA2A
SFLLRN (PAR1-activator)		chemical reagent		-0.577	0.00326	HSPA5,HSPB1,HSPD1,YWHAG
ADRB		group		-0.588	0.000384	ANKRD1,ARHGEF3,CDKN1A,CRYAB,DDIT3,DDIT4,FAS,HSPD1,INSIG1,TEK	202 (19)
RARA		ligand-dependent nuclear receptor		-0.588	0.00185	ABLIM1,CD84,CDKN1A,CEBPB,CXCR5,FGFR1,GATA3,IL16,IL5RA,ITGA4,MYCN,NEDD9,PRDM8,SELL,SMC4,XBP1	237 (22)
1-methyl-4-phenylpyridinium		chemical toxicant		-0.6	0.000303	DDIT3,DDIT4,HSPD1,MAGED1,TFRC
RELA		transcription regulator		-0.601	3.9e-05	ACTA2,AHR,ANKRD1,ARFGAP3,CCR7,CDKN1A,CEBPB,CR2,CRYAB,CYP2B6,DDIT3,DNMT1,EGFR,FAS,HES1,HSP90B1,ID1,IRF2BP2,IRF4,MAT2A,MST1R,POU2AF1,PRDX6,STK4	229 (19)
ARNT		transcription regulator		-0.616	0.000333	AHR,BLK,CCR7,CEBPB,CRYAB,GLCCI1,PCDH18,S1PR1,SELL,TFRC,TSC22D3	168 (7)
MAPKAPK2		kinase		-0.623	0.000902	DDIT3,HSPA5,HSPB1,HSPB8,RILPL1,TSC22D1	142 (11)
TREM1		transmembrane receptor		-0.632	0.00455	CCL17,CCR7,CEBPB,HECW2,HES1,KCNJ2,LRFN4,MAFF,RHOU,STARD4	198 (10)
NFkB (complex)		complex		-0.636	9.95e-06	ACTA2,ADAMTS9,AHR,ANKRD1,B3GNT5,BCL11A,CCL17,CCR7,CDKN1A,CEBPB,CXCL12,DDIT3,EGFR,ETS1,FAS,FCER2,GATA3,GFPT2,HLA-DMB,HSPB1,Iglv2,IRF4,MST1R,PIM3,PLAUR,PLK2,SH3RF1,STK10,TFRC,TNFSF10	240 (21)
MAP3K14		kinase		-0.64	0.0082	ACTA2,EGFR,FAS,NR1H3,TNFSF10,XBP1	198 (17)
ascorbic acid		chemical - endogenous mammalian		-0.64	0.0138	ACTA2,CDKN1A,DDIT3,FAS,HSPA5,TFRC
memantine		chemical drug		-0.64	0.0224	HPCAL4,HSP90AB1,HSPA5,MYO5A,NTRK2,PCDH17
dimethyl n-oxalyl-glycine		chemical reagent		-0.64	0.0304	ACTA2,CXCL12,DDIT4,EGFR,HERC3,HSPA4,P4HA2,PPP2R5B,SLC29A1
STAT1		transcription regulator		-0.649	0.00918	APOC2,CBFA2T3,CCR7,CDKN1A,CX3CR1,FAS,GATA3,HES1,IFI16,Ly6a (includes others),NR1H3,PCDH17,SELL,TGFA,TGFB2,TNFSF10	234 (20)
BMP4		growth factor		-0.65	4.72e-05	ACTA2,CCR7,CDKN1A,CEBPB,CNN1,DLL1,EGFR,GATA3,HES1,ID1,ITGA4,KLF9,MYCN,PAX5,RHOB,RIPOR2,S1PR1,TBX5	225 (24)
olaparib		chemical drug		-0.651	0.0011	CDKN1A,FAS,IRF4,MAFF,PLK2,RHOB,TNFSF10	210 (18)
Vegf		group		-0.656	3.93e-06	ACTA2,AHR,CNN1,CRYAB,Ctla2a/Ctla2b,CXCL12,DDIT3,DNAJB9,ETS1,ETV5,FAS,GRB14,HERPUD1,HES1,ID1,IL5RA,INSIG1,IRF4,LPAR6,MEF2C,MYCN,PLAUR,RGCC,SCML4,ST8SIA4,STK10,TNFRSF11A	206 (18)
NR1H3	-0.282	ligand-dependent nuclear receptor		-0.659	0.0154	ACTA2,APOC2,CCL17,CCR7,CDKN1A,CX3CR1,GRAP2,NR1H3,RB1,TLR1
MRTFB	0.279	transcription regulator		-0.669	3.63e-05	ABLIM1,ACTA2,ACTG2,AMOTL2,ANKRD1,CNN1,CXCL12,DNAJB4,FIBIN,FLI1,ID1,PCDH18,S1PR1,TGFB2
PDGF-BB		complex		-0.672	1.19e-06	ACTA2,ADD3,AHR,CDKN1A,CEBPB,CNN1,CRYAB,DDIT3,DNMT1,EGFR,ETS1,FGFR1,GFPT2,HES1,MAT2A,NR1H3,PLK2,RHOB,SLC29A1,SLC6A6,SPHK1,UNC5B	247 (20)
MAP2K1		kinase		-0.673	1.01e-05	ACTA2,AHR,ANKRD1,CDKN1A,CRYAB,DNMT1,ETV5,HSPA5,MYCN,PLAUR,RAP1GAP,SEMA7A,TCIM,TNFRSF11A,TNFSF10,UNC5B	224 (21)
CG		complex		-0.676	0.00025	ACTA2,ADAMTS9,BLM,CBFA2T3,CDK19,CDKN1A,CEBPB,CNN1,CREB5,CRYAB,CXCL12,EGFR,FAS,HLA-DOB,HPCAL4,IFI16,ITGA4,MAT2A,MRPS6,NTRK2,PLAUR,ST8SIA4,TGFB2,TIPIN	228 (19)
Laminin (complex)		complex		-0.689	0.0085	ACTA2,EGFR,ETV5,TGFB2	155 (12)
IL1B		cytokine		-0.703	2.12e-10	A4GALT,ACTA2,ADAM12,APOC2,CCL17,CCR7,CDKN1A,CEBPB,CLEC14A,CRYAB,CSRNP1,CX3CR1,CXCL12,CYP2B6,DDIT3,DDIT4,DGKA,DLL1,DNMT1,EGFR,FAS,FCER2,FOXJ1,GATA3,H3C1,HES1,HLA-DOB,HSPA1A/HSPA1B,HSPA5,HSPB1,HSPB8,IFI16,IKZF3,IL16,IRF4,ITGA4,MAP2K6,MAP3K1,MEF2C,NR1H3,NUP210,P4HA2,PIM3,PLAUR,RGCC,RHOB,S1PR1,SERPINH1,SLAMF1,SLC14A1,SLC2A9,SYVN1,TCIM,TFRC,TNFRSF11A,TNFSF10,TSC22D3	248 (17)
MYO6		other		-0.707	0.000168	ACTA2,ARL4D,DNAJB4,GRB14,KLF9,NR6A1,RHOB,TNNT1
E. coli serotype 0127B8 lipopolysaccharide		chemical - endogenous non-mammalian		-0.707	0.0234	CCL17,CXCL12,DDIT3,FAM107A,GNA14,HSPA5,NTRK2,SEMA7A
ARNT2		transcription regulator		-0.707	0.0424	CXCR5,DLL1,EGFR,IFI16,KCNJ15,NUDC,SNN,TSC22D3
PLX5622		chemical drug		-0.708	0.000685	CCL17,CDKN1A,CX3CR1,CXCL12,CXCR5,FYB1,HSP90AB1,HSPA5,IL16,IL5RA,RAB3A,TGFB2,TNFSF10,VAMP1
tacrolimus		chemical drug		-0.711	0.00445	ABLIM1,Gm4956,HSPD1,ID1,IL16,IRF4,PRICKLE1,PTPRJ,SELL,SIAH2,SLAMF1,TNFSF10	184 (17)
STK11		kinase		-0.711	0.0396	ATIC,CCT6A,CDKN1A,CYP2B6,DNMT1,ID1,NEDD9,RASGRP1,RB1,TGFA,TNFSF10
CD3		complex		-0.713	2.04e-08	ACTG2,AHR,ALAS1,CCL17,DOCK2,ETS1,FAS,FYB1,GATA3,HSP90AA1,HSP90B1,HSPA1A/HSPA1B,HSPA5,HSPA8,HSPE1,IL16,IRF4,ITGA4,Ly6a (includes others),MBD1,ORAI2,PDIA4,PTPN7,PTPRC,PTPRJ,RB1,RYK,SEC14L1,SLC5A3,TFRC,TNFRSF11A,TNFSF10,TRA2A,TRIM5,TRIP10	200 (21)
prostaglandin A1		chemical - endogenous non-mammalian		-0.714	0.000686	CDKN1A,HSPA1A/HSPA1B,HSPA4,LPAR6
HDAC2		transcription regulator		-0.724	0.000301	ACTA2,CDKN1A,FAM107A,FAS,FCER2,INPP5F,MYCN,POLE4,RHOB,SATB1,TNFSF10	207 (20)
EZH2		transcription regulator		-0.725	1.78e-06	BCL11A,CABLES1,CDKN1A,CEBPB,DNMT1,EGFR,FGFR1,FOXJ1,GATA3,ID1,IKZF1,IRF2BPL,JDP2,MAT2A,PER1,PER2,PRDX6,PRICKLE1,RAP1GAP,RASSF9,RB1,RHOB,SATB1,SPATA13,TGFA,TGFB2	221 (23)
FOXP3		transcription regulator		-0.728	0.00293	CCR7,CDKN1A,Ctla2a/Ctla2b,DDB2,GATA3,IRF4,RBM14,SATB1,SELL,XBP1	213 (24)
BTK		kinase		-0.73	0.00186	CCR7,CCT6A,CDKN1A,CEBPB,ETS1,IRF4,RB1,SPN	153 (19)
NFATC2		transcription regulator		-0.731	1.71e-07	CCL17,CCR7,CDKN1A,CRYAB,CX3CR1,CXCR5,DGKA,FAS,FCER2,GATA3,IKZF1,IRF4,NAA80,PLK2,RILPL1,SLAMF1,SLAMF6,TSC22D1	142 (16)
NRG1		growth factor		-0.737	0.00628	AMOTL2,ANKRD1,CDKN1A,DDIT3,DNAJB2,ETV5,HES1,ID1,PLAUR,RAB3A,SOX4,TGFB2	237 (23)
8-bromoguanosine 3',5'-cyclic monophosphate		chemical reagent		-0.747	0.00718	ACTA2,CDKN1A,CNN1,PLAUR	229 (18)
FAS	-0.282	transmembrane receptor		-0.747	0.0289	ACTA2,BCL11A,CAMK2G,CD22,CDKN1A,FAS,HSPD1,IL16,MEF2C,MYO5A,SIAH2,TFRC,TNFSF10
decitabine		chemical drug		-0.756	9.33e-07	ADAM12,ANKRD1,BCL11A,CCR7,CD79B,CDKN1A,CX3CR1,CXCL12,DNMT1,EFNB1,EGFR,ELF4,FAS,FGFR1,FLNC,FLRT3,HSPA1A/HSPA1B,HSPA5,HSPB8,ID1,IFI16,INPP5F,IPCEF1,IRX1,ITGA4,MANF,NR1H3,PER2,PLK2,PPP2R5B,PRICKLE1,RAB3A,RB1,SATB1,SELL,SERPINH1,SIAH2,TFRC,TGFB2,TNFSF10,Tpm2,TSC22D1	254 (22)
SYK		kinase		-0.757	0.00158	CCR7,FCMR,GATA3,PRKCQ,RGCC,TNFSF10,TSC22D1,TSC22D3	148 (16)
PTK2		kinase		-0.76	0.039	ACTA2,CDKN1A,P4HA1,SERPINB1
IGF2BP1		translation regulator		-0.762	0.00122	BCL11A,CDKN1A,CYFIP2,DDIT3,SERPINH1	97 (7)
mycophenolic acid		chemical drug		-0.762	0.023	ACTA2,C1orf116,CDKN1A,ETS1,HSPA5
tributyrin		chemical drug		-0.762	0.0339	C1orf116,CDKN1A,ETS1,HSPA5
manganese		chemical - endogenous mammalian		-0.765	6.98e-05	CDKN1A,DDIT3,DDIT4,DLL1,HSP90B1,HSPA1A/HSPA1B,HSPA5,ID1,TGFB2	236 (18)
NFKB1		transcription regulator		-0.78	0.00119	ANKRD1,BLK,CCL17,CDKN1A,CR2,CXCR5,EGFR,FAS,GATA3,HLA-DMB,HSP90B1,IFI16,IRF4,MAT2A,TNFSF10	226 (17)
TRAF3		enzyme		-0.788	0.000829	CXCL12,DGKA,EGFR,FAS,FCER2,HSPA5,KSR1,XBP1	215 (23)
cisplatin		chemical drug		-0.794	0.00016	ACTA2,ANKRD1,CARD6,CDKN1A,CREB5,DDB2,DDIT3,DDIT4,DGKA,EGFR,EXOC6,FAS,FBLIM1,FLRT3,GABPB2,HSPA4L,HSPA5,HSPA8,IRAG2,MYCN,P4HA2,PIERCE1,PLK2,RB1,SEMA7A,SLC6A6,ST6GAL1,STARD4,TCIM,TNFSF10,TSC22D1,USP3,USP6NL,ZNF436	224 (20)
SMAD4		transcription regulator		-0.805	0.00288	CD79A,CDKN1A,EGFR,HHEX,ID1,KLF15,MBD1,MST1R,MYCN,PTPRC,RGCC,SPHK1,TGFB2,Tpm2	253 (23)
CCND1		transcription regulator		-0.807	8.11e-05	CDKN1A,DNMT1,EGFR,FGFR1,GPALPP1,HERC3,HSPA1A/HSPA1B,HSPA8,HSPB1,HSPB8,ID1,MAFF,PTPRC,RB1,SATB1,SOX4,STARD4,STBD1	215 (19)
SNAI1		transcription regulator		-0.808	0.0163	ANKRD1,CDKN1A,ELF4,FLNC,ID1,MYO5A,SERPINH1,SLC29A1
HEIH		other		-0.816	1.72e-05	FAS,FGFR1,FLNC,HSPA2,MEF2C,NTRK2
HOXA3		transcription regulator		-0.816	0.000335	CEBPB,IKZF1,ITGA4,SLAMF1,TSPAN32,UNC5B
MAP2K4		kinase		-0.818	0.0235	CDKN1A,EGFR,FAS,MEF2C
mir-223		microRNA		-0.822	0.00756	ACTA2,CARD11,Clec2d (includes others),HLA-DOB,IFI16,Ly6a (includes others),MEF2C,SLC29A1
tetrachlorodibenzodioxin		chemical toxicant		-0.829	6.73e-08	ACTA2,AHR,ATOH8,BLK,CDKN1A,CEBPB,CRYAB,DACT2,DNMT1,EGFR,FAS,GLCCI1,HES1,HSPA1A/HSPA1B,HSPA2,HSPA8,HYAL2,MANF,NEDD9,PAX5,PCDH18,PJA1,PLAUR,POU6F1,S1PR1,SERPINH1,TGFA,TGFB2,TNNT1,TSC22D3	225 (19)
L744832		chemical reagent		-0.829	1.44e-05	CDKN1A,DNMT1,MS4A1,RHOB	181 (10)
MEF2C	0.362	transcription regulator		-0.829	0.000111	ACTC1,ATP2A1,BLK,CALR,CDKN1A,DES,IKZF1,IRF4,KCNJ2,MEF2C,SRPK3,TNNT1	87 (9)
EIF4EBP1		translation regulator		-0.831	0.0262	CCR7,CEBPB,DDIT3,HSPD1
mir-8		microRNA		-0.839	0.0027	ACTA2,ADAM12,AMOTL2,CDKN1A,EGFR,ETS1,FLI1,MAP3K1,TGFB2,XBP1,YWHAG	207 (19)
simvastatin		chemical drug		-0.84	0.0311	ACTA2,CDKN1A,CYP2B6,HS3ST1,Ly6a (includes others),NTRK2,RHOB,RHOU,TSC22D3
AKT inhibitor VIII		chemical reagent		-0.849	0.00996	CEBPB,S1PR1,SELL,TNFSF10	115 (10)
emodin		chemical drug		-0.849	0.0322	CDKN1A,HLA-DOB,HSPA5,IRF4
GDF2		growth factor		-0.852	2.98e-05	ACTC1,CRYAB,CXCL12,EGFR,GATA3,HES1,HSPB8,ID1,PIM3,RASL11B,SLC6A6,UNC5B	82 (9)
epinephrine		chemical - endogenous mammalian		-0.856	0.000198	CCR7,CDKN1A,CYP2B6,HSP90AA1,PER1,SELL,TFRC,TGFA	154 (19)
KRAS		enzyme		-0.857	1.75e-09	ACTA2,AHR,ATOH8,CAMK2G,CBFA2T3,CDKN1A,CEBPB,CHST3,CLEC10A,CNN1,CRYAB,CXCL12,DDIT3,DNMT1,EGFR,ETV5,FAS,FGFR1,FLI1,H2BC10,H3C1,HES1,HLA-DMB,HPCAL4,HSPA5,HSPB1,HSPE1,HYOU1,ID1,KSR1,Ly6a (includes others),MST1R,MYCN,NUDC,NUP210,PEG10,PTPRC,RHOB,SEMA7A,SLC29A1,SPHK1,ST6GAL1,TEAD2,TFRC,TGFA,TINAGL1,TNFSF10,Tpm2,UNC5B,XRN2,ZFAND2A	223 (19)
sodium arsenite		chemical drug		-0.861	0.0157	CDKN1A,DDIT3,HSPA4,MAT2A,TNFSF10
Ttc39aos1		other		-0.867	0.00127	B4GALT4,Clec2d (includes others),IFI16,Ly6a (includes others),TNFSF10,TRIM5	83 (7)
NR1I3		ligand-dependent nuclear receptor		-0.868	0.000234	AHR,ALAS1,CDKN1A,CYP2B6,FAM107B,INSIG1,MAFF,NEDD9,SLC29A1	75 (7)
TGFBR1		kinase		-0.87	0.00867	ACTA2,AHR,CCR7,CDKN1A,MST1R,OSR1,TLR1	200 (18)
miR-34a-5p (and other miRNAs w/seed GGCAGUG)		mature microRNA		-0.873	0.000837	ACTA2,CDKN1A,DLL1,FCMR,GIMAP6,IKZF3,MYCN,PTPN7,SELL,TRAM2
deoxycholate		chemical - endogenous mammalian		-0.875	0.0025	ANKRD1,APOC2,CYP2B6,DDIT3,HSPA5,PLAUR	178 (15)
pomalidomide		chemical drug		-0.879	0.00038	BCL11A,CEBPB,IKZF1,IRF4	19 (3)
ARID1A		transcription regulator		-0.881	0.000318	ACTA2,CBFA2T3,CDKN1A,CNN1,FLI1,FOXJ1,GATA3,GFPT2,HES1,HSPA5,HSPB1,IFI16,IKZF3,MEF2C,MYCN,NR6A1,P4HA1,P4HA2,PEG10,RNF144A,SPHK1,TSC22D1	238 (19)
LIF		cytokine		-0.881	0.0304	ACTA2,CDKN1A,CEBPB,HES1,IFI16,MEF2C,PIM3,RHOU,XBP1
LH		complex		-0.884	0.00283	ACTA2,ACTG2,CAMK2G,CDC42EP4,CYFIP2,EGFR,FLNC,P4HA2,PER1,PIM3,PPP2R5B,RHOB,Sik1,STIP1,TGFB2	120 (7)
SOX2		transcription regulator		-0.896	0.000172	AHR,CASKIN2,CBFA2T3,CDKN1A,CHST3,CXCL12,DLL1,DNMT1,EGFR,ETV5,FAM107B,GATA3,LIMS2,MEF2C,MYCN,PCDH18,PIK3R3,POLE4,PRKCQ,SOX13,TEAD2,TET2,TGFB2	177 (10)
BACH2		transcription regulator		-0.896	0.00233	AHR,ETV5,GATA3,IRF4,SATB1,XBP1	111 (11)
INSIG1	0.314	other		-0.896	0.0199	CCL17,CCR7,DDIT3,HSPA5,PMVK,STARD4
Notch		group		-0.901	2.79e-05	ABLIM1,ACTA2,ADAM12,ANKRD1,CDKN1A,CLEC10A,CNN1,GATA3,HES1,ID1,RGCC,ST8SIA4	257 (23)
WT1		transcription regulator		-0.903	4.22e-05	CDKN1A,CIRBP,EGFR,ETS1,FGFR1,HSP90B1,MYCN,NTRK2,PDIA4,PLAUR,RALGPS2,SLC6A6,ST6GAL1,TNFSF10,TSC22D1,TSPAN5	192 (13)
NUPR1		transcription regulator		-0.908	0.000372	ACTA2,B3GNT5,BLM,CEBPB,CREB5,DDIT3,ETS1,H3C1,HSPA2,IRF2BP2,JADE2,LMAN2L,MAT2A,MRTFB,P4HA2,PTPRJ,PXDC1,RBM14,SLC6A6,UNC5B,XBP1,ZFAND2A
TNFSF11		cytokine		-0.919	0.00343	AHR,CDC42EP4,CDKN1A,ETS1,FAS,IRF4,JDP2,MAT2A,NR1H3,PLAUR,RHOB,TNFRSF11A,TSPAN5	240 (19)
MIR17HG		other		-0.923	0.000638	ACTA2,CDKN1A,CXCR5,DLL1,MAP3K1,MRTFB,MYCN,Sik1,SOX4	93 (7)
1,4-bis[2-(3,5-dichloropyridyloxy)]benzene		chemical toxicant		-0.926	0.00196	ALAS1,CDKN1A,CYP2B6,FAM107B,INSIG1,MAFF,NEDD9,SLC29A1	16 (3)
CAV1		transmembrane receptor		-0.927	0.0102	CDKN1A,FAS,HSPA8,ID1,NTRK2,SLC14A1,ST6GAL1,TXNL4A
SPOP		other		-0.927	0.0115	BHLHA15,FNBP4,GCC2,MAFF,PLK2,RHOB,TFRC
TBX5	-0.283	transcription regulator		-0.928	0.00396	ACTC1,ANKRD1,DES,IFI16,KCNJ2,MEF2C	136 (12)
SIRT1		transcription regulator		-0.931	0.000699	CD79B,CDKN1A,CEBPB,CLEC10A,CYP2B6,DDIT3,FAS,FCMR,FGFR1,HSPA4,HSPA5,ID1,Iglc3,MAT2A,MEF2C,MTHFD1L,NTRK2,PER1,SLC29A1,TBC1D10C	218 (20)
HNF4A		transcription regulator		-0.936	0.0163	ACTA2,AHSA1,APOC2,CCT8,CDKN1A,CEBPB,COQ10B,CYP2B6,DEDD2,DNAJB4,DNAJB9,ERLIN1,FAM107B,FAS,FBLIM1,FZD6,GPALPP1,GRB14,HAAO,HSP90B1,HSPA4L,HSPA5,HSPA8,HSPE1,HSPH1,INTS7,KLF15,LMAN2L,MAT2A,MRPL44,MRPL53,MTMR4,NCAPD2,NR1H3,NTRK2,OPA3,PEG10,PIK3R3,PPP2R5B,PTGES3,RAP1GAP,SEMA7A,SLC5A3,SNX3,ST13,TBC1D10A,TCIM,TFRC,TMEM33,TRIM5,UBQLN1,VAMP1,VANGL2,WDR12,XBP1,ZNF318
GPER1		G-protein coupled receptor		-0.937	0.0085	ACTA2,CDKN1A,DDIT3,DDIT4,HSPA5	236 (22)
8-bromo-cAMP		chemical reagent		-0.938	0.00274	ATOH8,CDKN1A,CEBPB,CYP2B6,DDB2,EGFR,ETS1,FAS,FGFR1,FLNC,HSP90B1,ID1,ITGA4,MAT2A,P4HA1,P4HA2,PRICKLE1,ST6GAL1,TGFB2,VANGL2	254 (24)
PKD1		ion channel		-0.942	0.00129	AMOTL2,CDKN1A,DDIT3,EGFR,FGFR1,GPRASP1,GRAP2,HSP90B1,NEDD9,SEMA4C,SLC2A9,TFRC	165 (17)
dihydrotestosterone		chemical - endogenous mammalian		-0.943	4.96e-06	ALAS1,ARFGAP3,ATP2A1,C1orf116,CACYBP,CCT3,CDKN1A,DYNLL1,EGFR,FGFR1,FKBP4,FZD6,HERC3,HSP90AA1,HSPA1A/HSPA1B,HSPB1,KLF15,MAFF,MAP2K6,PER1,PER2,RASSF9,RB1,RHOB,SEC14L2,SLC25A16,SLC2A9,SOX13,STBD1,TGFB2,TNFSF10	240 (23)
dextran sulfate		chemical drug		-0.946	0.00444	AHR,BLM,CARD11,CCL17,CDKN1A,CX3CR1,ETS1,FGFR1,NCAPD2,PLET1,RECQL4,S1PR1,SPHK1,TGFB2	220 (20)
STAT3		transcription regulator		-0.955	2.12e-07	ACTA2,AHR,BTLA,CCL17,CCR7,CDKN1A,CEBPB,CX3CR1,CXCL12,CXCR5,DDIT3,DDIT4,DLL1,DNMT1,ETS1,FAS,FLI1,FLRT3,GATA3,ID1,IFI16,IKZF3,IRF4,PAX5,PDIA4,PEG10,PLAUR,POLE4,S1PR1,SELL,SEMA6D,SERPINB1,SLAMF1,SLAMF6,SOX13,SOX4,TNFSF10,TRIM5,XBP1	246 (21)
SPARC		other		-0.956	0.00983	BLM,CIART,HES1,PER2,PLET1,TRIM5,ZHX2
benzo(a)pyrene		chemical toxicant		-0.973	0.000109	ADAM12,AHR,BLK,CDKN1A,GNA14,HSPA1A/HSPA1B,Hspa1b,HSPA4L,HSPB1,MAFF,MAP2K6,PRKCQ,RAP1GAP,TGFB2	196 (13)
resiquimod		chemical drug		-0.986	3.29e-14	ANKRD33B,CCR7,CD22,CEBPB,Clec2d (includes others),CREB5,CXCL12,DDIT3,DLL1,DNAJB9,FAS,FCER2,GATA3,HERPUD1,HES1,HHEX,HSP90AA1,HSP90AB1,HSPA5,HSPB1,HSPD1,IFI16,IL16,IRF4,MS4A1,PAX5,PRDX6,PTPRC,RGCC,SEMA7A,STAP1,TFRC,TNFRSF11A,TNFRSF13C,TNFSF10,TRIM5,XBP1	259 (20)
CSF1		cytokine		-0.988	6.53e-05	CDKN1A,CX3CR1,FAS,GRAP2,HSP90B1,HSPA5,IFI16,IRF4,ITGA4,JDP2,Naip1 (includes others),PMVK,PTPRC,PTPRJ,SLC29A1,TLR1,TNFRSF11A,TRIM5,XBP1	210 (20)
YY1		transcription regulator		-0.99	8.1e-08	ACTA2,ACTC1,ANKRD1,ARID3B,BTLA,CALR,CD22,CDKN1A,CEBPB,CR2,CRYAB,CXCL12,DDIT4,DNAJB4,EGFR,FAS,HSPA5,MAT2A,NCAPD2,RBM14,TGFB2,TNFRSF13C,TRA2A	218 (21)
KLF4		transcription regulator		-0.995	9.8e-06	ACTA2,ACTC1,CBFA2T3,CDKN1A,CEBPB,CLEC10A,DLL1,DYRK2,HES1,HSPB1,MEF2C,PCDH18,PLAUR,POLE4,SERPINH1,SPHK1,TEAD2,TEK,TGFB2,TNFSF10	235 (24)
MYC		transcription regulator		-0.996	8.52e-09	ABCA7,ACTA2,AHR,ARHGAP25,ATIC,CABLES1,CBFA2T3,CCT3,CD19,CDKN1A,CNTRL,CRYAB,CYFIP2,DDB2,DDIT3,DDIT4,DNMT1,FAS,FGFR1,H3C1,HES1,HSP90AA1,Hspa1b,HSPB1,HSPD1,HSPE1,HSPH1,ID1,IFI16,IKZF1,IL5RA,IRAG2,IRF2BPL,IRF4,JDP2,Ly6a (includes others),MAP4K1,MAT2A,MYCN,MYCT1,NR1H3,NUDC,PAX5,PCDH18,PEG10,PLAUR,PTPRC,RB1,RHOB,RIN3,SERPINH1,SPATA13,SPN,TEAD2,TFRC,TGFB2,TNFSF10,TRIM5,XBP1	227 (19)
IL13		cytokine		-0.997	0.00205	ACTA2,CCL17,CD37,CEBPB,CLEC10A,EGFR,FAS,FCER2,FOXJ1,GATA3,HS3ST1,KCNJ15,MAP2K6,RYK,SPHK1,ST8SIA4,TFRC,TLR1,TNFRSF11A	221 (20)
MYOD1		transcription regulator		-0.998	2.77e-05	ACTA2,ACTC1,ANKRD1,ATP2A1,CDKN1A,CRYAB,DES,EGFR,HSPA4L,HSPB8,IFI16,IRX1,MEF2C,RB1,TEAD2,TNNT1	211 (24)
2-(p-hydroxyanilino)-4-(p-chlorophenyl) thiazole		chemical drug		-1	3.65e-05	DNAJB9,HERPUD1,S1PR1,XBP1	33 (5)
DSCAML1		other		-1	4.95e-05	EGFR,ETV5,FOXJ1,KCNJ2,KLF9,NTRK2,PAX5,PCDH17,SEMA7A
EIF4E		translation regulator		-1	0.000114	CDKN1A,CEBPB,CX3CR1,DDIT3,DEDD2,EGFR,IFI16,INSIG1,PLAUR,PTGES3,PTPRC,RB1,SPHK1,TGFA	216 (21)
MKNK1		kinase		-1	0.000599	BAG3,ETS1,HSPA2,HSPA4L,IFI16,KIF21B,MYO5A,NUP210,RAB3A,SERPINH1,YWHAG
OAT		enzyme		-1	0.00405	BHLHA15,CDKN1A,FAS,MANF
IKZF2		transcription regulator		-1	0.00497	GATA3,IKZF3,IRF4,Ly6a (includes others)
HAVCR2		other		-1	0.00601	BAG3,CDKN1A,CX3CR1,CXCR5	90 (7)
MAP2K3		kinase		-1	0.0108	CDKN1A,DDIT3,PRDX6,STK4,TNFSF10
9,10-dimethyl-1,2-benzanthracene		chemical toxicant		-1	0.0132	AHR,CDKN1A,EGFR,FGFR1,TGFA,TGFB2
MACROH2A1		other		-1	0.0192	CDKN1A,ETS1,ID1,IL16,MAP2K6
PPP3R1		phosphatase		-1	0.0291	BAG3,GIMAP4,IKZF3,TNFRSF11A
Wy 40905		chemical reagent		-1	0.0465	CDKN1A,EPB41L4A,PER1,SNN
mir-21		microRNA		-1.004	6.29e-05	ACTA2,CACYBP,CARD6,CCL17,CCT8,CD19,CDKN1A,FAS,GATA3,GLCCI1,Gvin1 (includes others),IFI16,Ly6a (includes others),NCAPD2,PER2,PROSER2,RHOB,SLAMF1,TLR1	179 (20)
TGFB3		growth factor		-1.009	0.00186	ACTA2,ACTG2,ADAM12,CDKN1A,ETS1,GATA3,MS4A1,PLAUR	169 (20)
TLR7		transmembrane receptor		-1.013	0.0231	ACTC1,BANK1,CCR7,CD79A,CDKN1A,CEBPB,CREB5,ETV5,FCMR
CD36		transmembrane receptor		-1.016	0.0041	DDIT3,FAS,HSP90B1,HSPA5,PLAUR,TGFA,XBP1	196 (21)
MYCN	1.107	transcription regulator		-1.031	0.00841	ABCA7,ADAM12,AMOTL2,BCL11A,CDKN1A,EGFR,HES1,HSP90AB1,HSPD1,MAT2A,MYCN,PDIA4,RHOU,USP3	195 (16)
KLF2		transcription regulator		-1.033	1.61e-07	CCR7,CDKN1A,CR2,CX3CR1,CXCR5,DLL1,DOCK2,HYAL2,ID1,PTPRJ,S1PR1,SELL,TBX5,TFRC,TGFB2,TNFSF10	155 (7)
TGFB2	0.202	growth factor		-1.041	4.03e-05	ACTA2,AHR,CNN1,Ctla2a/Ctla2b,DDIT4,DES,FAS,FGFR1,MYCN,OSR1,PTPRJ,SELL,SPHK1,TGFB2	246 (21)
arsenic trioxide		chemical drug		-1.049	3.79e-06	ACTA2,CALR,CDKN1A,DDIT3,DEDD2,DNMT1,ETV5,FAS,HSP90AB1,HSP90B1,HSPA2,HSPA5,HSPA8,HSPE1,HYOU1,PDIA4,PDIA6,PTPRC,TFRC,XBP1,YWHAG	243 (20)
GATA6		transcription regulator		-1.054	0.00874	ACTA2,ACTC1,CDKN1A,CLEC10A,EMD,HES1,MEF2C,SORBS3,TGFB2,TNFSF10	89 (10)
IRS1		enzyme		-1.067	0.00189	ACTA2,ACTC1,CEBPB,DDIT3,GATA3,MEF2C,RHOU,TNNT1,Tpm2	213 (21)
ROCK		group		-1.067	0.00339	ACTA2,CDKN1A,CNN1,DES,ETS1	170 (20)
bicuculline		chemical - endogenous non-mammalian		-1.067	0.00535	ACTA2,HSPA8,MAFF,SIAH2,TGFB2	108 (7)
anisomycin		chemical - endogenous non-mammalian		-1.067	0.00799	AHR,CDKN1A,HSPA5,NTRK2,PLAUR	205 (18)
SMAD1		transcription regulator		-1.067	0.0125	ACTA2,CDKN1A,HHEX,ID1
2,3,4,7,8-pentachlorodibenzofuran		chemical toxicant		-1.067	0.0163	DACT2,DNMT1,HSPA1A/HSPA1B,HSPA2
TRAF2		enzyme		-1.067	0.022	CR2,EGFR,FAS,IRF4,KSR1
NOX4		enzyme		-1.067	0.0235	ACTA2,CDKN1A,DES,TGFA
EGLN1		enzyme		-1.067	0.0485	DLL1,HES1,SELL,TGFB2
ATF3		transcription regulator		-1.076	0.0235	BHLHA15,CDKN1A,DDIT3,HSPA5,HSPB1,ID1,XBP1
deferoxamine		chemical drug		-1.08	0.000104	CCR7,CDKN1A,DDIT3,EGFR,FAS,HSPA1A/HSPA1B,IFI16,MYCN,PLAUR,RB1,TFRC,TGFB2,TNFSF10,TSC22D1	231 (17)
INS		other		-1.082	0.000119	ACTA2,AMOTL2,ANKRD1,CDKN1A,CEBPB,DDIT3,DDIT4,FAS,HSPA5,NR1H3,PIK3R3,PLK2,XBP1	238 (24)
cephaloridine		chemical drug		-1.091	0.00281	ALAS1,CCL17,DDIT4,HSPA1A/HSPA1B,HSPH1,SEPTIN10,TFRC
HRAS		enzyme		-1.092	9.51e-09	AMOTL2,ANKRD1,B3GNT5,CDKN1A,CEBPB,CNN1,CXCL12,DDIT3,DLL1,DNMT1,EGFR,ETS1,ETV5,FAS,GNA14,HES1,HSP90AA1,HSPA8,HSPB1,IRAG2,ITGA4,MTHFD1L,MYCN,NR6A1,PER2,PLAUR,PLOD1,PRDX6,RAP1GAP,RASGRP1,RHOB,SH3RF1,SOX4,STK10,TGFB2,TINAGL1,Tpm2,TSC22D1	206 (17)
3,3'-diindolylmethane		chemical drug		-1.093	0.0096	CDKN1A,DNMT1,EGFR,FAS,TGFA	221 (20)
estrogen		chemical drug		-1.093	0.0266	CDKN1A,CXCL12,DNMT1,EGFR,FAS,HSPH1,RAD54L2,S1PR1,TGFA,TGFB2,XBP1
CTNNB1		transcription regulator		-1.095	0.0012	ACTA2,ACTC1,AHR,ARFGAP3,CDKN1A,CXCL12,CYFIP2,DDIT3,DES,EGFR,FAS,FLI1,GATA3,GFPT2,GRAMD4,HES1,HHEX,HSPE1,ID1,IFI16,IRF4,ITGA4,MYCN,NR6A1,PLAUR,PTPRJ,RAB3A,RHOB,SORBS3,SOX4,TBX5,TEAD2,TGFA,TNFSF10,TSC22D1	223 (20)
DETA-NONOate		chemical reagent		-1.1	0.00429	ACTA2,CDKN1A,CNN1,DGKA,FAS	205 (19)
SATB1	0.336	transcription regulator		-1.104	5.12e-10	BTLA,CDK19,CDKN1A,ETS1,GATA3,GPR18,HLA-DMB,HLA-DOB,HSP90AA1,HSPA8,IKZF1,IL16,PTGES3,RB1,RIPOR2,S1PR1,SELL,TGFA,TSC22D3	139 (11)
dichlorovinylcysteine		chemical toxicant		-1.104	0.00201	EGFR,HAAO,STIP1,TGFA
filgrastim		biologic drug		-1.109	0.000298	ARHGAP25,CARD6,DYRK2,ERLIN1,FCMR,HLA-DMB,IL5RA,IRF2BP2,ITGA4,KLF9,LPAR6,MAFF,MAP2K6,MEF2C,PLAUR,S1PR1,SERPINB1,TSC22D1,XBP1,XRN2
TBX21		transcription regulator		-1.109	0.000447	CHST3,CR2,CX3CR1,CXCR5,FOXJ1,GATA3,IKZF1,SELL,SPHK1	213 (12)
gemcitabine		chemical drug		-1.109	0.011	CDKN1A,CXCL12,ETS1,FAS,SLC29A1,TGFA
FGF7		growth factor		-1.109	0.0157	ACTA2,CDKN1A,EGFR,ETV5,FGFR1
glucosamine		chemical - endogenous mammalian		-1.109	0.0373	DDIT3,HSP90B1,HSPA4,TGFA
Tgf beta		group		-1.112	2.25e-07	ACTA2,ADAM12,AHR,ARID3B,ATOH8,BHLHA15,CCR7,CD79A,CDKN1A,CEBPB,CX3CR1,GATA3,HES1,HSP90AA1,ID1,IL16,Ly6a (includes others),MYCN,MYCT1,NEDD9,RHOB,SEC14L2,SERPINH1,SOX4,TFRC,TGFA,TNFRSF11A,TNFSF10	252 (20)
IL15		cytokine		-1.121	1.07e-06	ACTG2,AHR,CAMK2G,CCL17,CD84,CDKN1A,CEBPB,CX3CR1,CXCL12,ETS1,FAS,FYB1,GATA3,HSPA8,HSPE1,PDIA4,PIK3R3,PTPRC,PTPRJ,S1PR1,SELL,SPN,TFRC,TNFRSF13C,TNFSF10,TRIM5,XBP1	172 (18)
BMPR1A		kinase		-1.127	0.00221	CDKN1A,HHEX,ID1,TBX5,TGFB2	183 (18)
P38 MAPK		group		-1.128	5.95e-06	CCL17,CCR7,CDKN1A,CEBPB,CXCL12,DDB2,DDIT3,DDIT4,DES,DGKA,FAS,FCER2,HSPA5,IRX1,ITGA4,KLF15,MEF2C,PLAUR,RB1,RHOB,TGFA,TNFSF10	245 (18)
I-BET-151		chemical reagent		-1.131	0.00921	DDIT3,HSPA5,MYCN,RIN3	34 (5)
PLAG1		transcription regulator		-1.131	0.0248	CDC42EP4,EFNB1,FLNC,SRPK3
IPMK		kinase		-1.134	9.26e-05	ACTA2,AHR,FLNC,HSP90AB1,IRF4,PER1,SATB1	92 (7)
YBX1		transcription regulator		-1.134	0.0206	ACTA2,CDKN1A,CIRBP,EGFR,FGFR1,ID1,PLAUR
CD38		enzyme		-1.136	8.42e-05	ACTA2,CRELD2,IL5RA,KCNAB2,MANF,P4HA1,PAX5,PDIA6,RAP1GAP,SDF2L1,SELL,XBP1
bucladesine		chemical toxicant		-1.143	0.000283	CDKN1A,CEBPB,COQ10B,CR2,CRYAB,FGFR1,HS3ST1,ID1,KCNAB2,MAT2A,MYCN,PLK2,POU2AF1,SEMA6D,Sik1,SMIM3,TGFB2,TINAGL1	228 (23)
TRAPPC1		other		-1.149	3.85e-16	CALR,CDKN1A,DDIT3,DNAJA1,DNAJB2,HERPUD1,HSP90AA1,HSP90AB1,HSP90B1,HSPA1A/HSPA1B,Hspa1b,HSPA2,HSPA5,HYOU1,IRF4,PDIA4,PDIA6,SYVN1,UBE2G2,XBP1	49 (7)
Ngf		group		-1.154	0.0485	CDKN1A,FGFR1,PLAUR,TGFB2
ROCK2		kinase		-1.165	0.00149	ACTA2,CNN1,CXCR5,DES,FAS,IRF4	139 (13)
BAX		transporter		-1.172	0.00339	CDKN1A,DNAJB2,DNAJB9,PDIA6,XBP1	178 (12)
MAP2K1/2		group		-1.172	0.0192	DDIT3,HERPUD1,HSPA5,HSPB1,Sik1
MSTN		growth factor		-1.193	7.51e-05	ACTA2,ADAM12,CDKN1A,CNN1,DES,HSPA2,MEF2C,MYO5A,NR1H3,RIPOR2,SERPINH1,SOX4	240 (21)
RETNLB		other		-1.195	0.000891	ACTA2,FGFR1,FZD6,KLF15,MAP3K6,MYCT1,TINAGL1
BMP2		growth factor		-1.2	0.0015	ACTA2,ATOH8,CDKN1A,CXCL12,ETS1,FGFR1,ID1,IFI16,KLF9,MEF2C,TBC1D10A,TNNT1	243 (20)
EPAS1		transcription regulator		-1.206	0.00146	CDKN1A,CEBPB,CXCL12,DDIT3,EGFR,HSPA4,HSPA5,MAFF,MANF,SLC29A1,SPHK1,TEK,TGFA	225 (24)
IFN gamma		complex		-1.213	0.00999	CDKN1A,FAS,Ly6a (includes others),TGFB2,TNFRSF13C,TNFSF10	192 (17)
lovastatin		chemical drug		-1.216	0.00237	CDKN1A,DDIT3,FGFR1,GATA3,PIK3R3,PMVK,RB1,RHOB,RHOU	189 (21)
CALCA		other		-1.219	0.00692	ADD3,Ctla2a/Ctla2b,ETS1,IKZF3,RAP1GAP,RBM14,SERPINB1,SNX3,TGFA
F2		peptidase		-1.228	9.24e-05	ACTA2,ADAMTS9,B3GNT5,CALR,CDKN1A,CYP2B6,ETS1,HSP90AA1,PDIA4,PLAUR,RAB3A,RHOB,TEK,TGFB2,TNFSF10,TSPAN32	233 (21)
clopidogrel		chemical drug		-1.248	0.000405	ATOH8,CXCL12,DDIT3,EGFR,HERPUD1,KLF15,XBP1	153 (7)
ZC3H12A		enzyme		-1.252	1.56e-05	APBB1IP,CABLES1,CEBPB,FAM107B,FCRL1,IKZF1,KSR1,NUP210,PDIA4,POU2AF1,SIGLEC10,TNFRSF13B,TNFRSF13C,ZC3H12D
thyroid hormone		chemical - endogenous mammalian		-1.254	0.00879	CDKN1A,FZD6,GABPB2,HSP90AB1,ID1,KLF9,NTRK2,PER1,RYK	186 (16)
EGR1		transcription regulator		-1.26	0.0349	ACTA2,CDKN1A,EGFR,FAS,ID1,PEG10,RB1,TNFSF10
NPM1		transcription regulator		-1.265	0.000333	CALR,CEBPB,DDB2,DLL1,DNAJB2,ETS1,HSPA5,MEF2C,NTRK2,PLOD1,XBP1	105 (7)
SMAD2		transcription regulator		-1.281	0.00012	ACTA2,ADAM12,CDKN1A,CEBPB,HES1,HHEX,IRX1,OPA3,S1PR1,SPHK1	229 (18)
CDK5		kinase		-1.293	0.00161	CDKN1A,CREB5,NR6A1,TPBG,XBP1,ZHX2	137 (6)
TAL1		transcription regulator		-1.294	0.0283	CDKN1A,ETS1,FCRL1,GATA3,IKZF3,MAP3K1,SLAMF1,SOX4,TNFSF10
dinoprost		chemical - endogenous mammalian		-1.302	0.00061	EGFR,HSPA1A/HSPA1B,HSPA4,ID1,PDIA4,TGFA,YWHAG	205 (12)
MYOCD		transcription regulator		-1.308	0.000396	ACTA2,ACTC1,CDKN1A,CNN1,DDIT3,DES,MEF2C,XBP1
RAF1		kinase		-1.314	0.00301	ANKRD1,CD37,CDKN1A,CRYAB,CXCR5,FAS,HSPB1,PLAUR,SEC14L2,Tpm2,TSC22D1	204 (18)
fluticasone propionate		chemical drug		-1.32	0.00166	ARHGAP25,DDIT4,HLA-DMB,KLF9,SIGLEC10,SLAMF1,SLC29A1,ST6GAL1,TSC22D1,TSC22D3
SLC15A4		transporter		-1.329	9.62e-06	BHLHA15,CRELD2,DOCK2,IFI16,PLAUR,SDF2L1,ST6GAL1,TPBG,TRAM2,TSC22D1,TXNDC11,XBP1
FGFR3		kinase		-1.342	0.000267	CDKN1A,CR2,DDIT3,DLL1,HES1,HSPA5	165 (19)
FL3		chemical reagent		-1.342	0.00122	ETS1,IRF4,MAT2A,STK4,TFRC
TBK1		kinase		-1.342	0.0224	ACTA2,CDKN1A,IFI16,RGCC,RILPL1,TSC22D1
ruxolitinib		chemical drug		-1.342	0.0481	CCL17,CD79A,CD79B,PAX5,SLAMF1
cholesterol		chemical - endogenous mammalian		-1.343	0.000321	ABCA7,ACTA2,CNN1,DDIT3,DES,HSP90B1,HSPA5,INSIG1,MANF,NR1H3,PMVK,RGCC,STARD4,XBP1	170 (19)
INSR		kinase		-1.348	0.000272	ACTA2,ANKRD1,ARRDC3,CDKN1A,DES,FLNC,HHEX,HSPD1,INSIG1,KCNJ15,KLF9,MBD1,MYCN,NR1H3,NR6A1,PRKCQ,RHOB,SATB1,SEC14L2,SERPINB1,SLC29A1,TEAD2,TNNT1,Tpm2,TSC22D1	214 (20)
DUSP1		phosphatase		-1.369	0.0121	ATP2A1,CLEC10A,EGFR,IFI16,IRF4,MAFF,PLAUR,TGFB2
S-nitroso-N-acetyl-DL-penicillamine		chemical reagent		-1.372	0.000985	CDKN1A,CXCL12,DDIT3,FAS,HSPA1A/HSPA1B,MST1R	216 (16)
bee venom		chemical - endogenous non-mammalian		-1.372	0.00251	CDC42EP4,DDIT3,DNAJB1,FYB1,HSPA4L,HSPB1,TSC22D1
NLRX1		other		-1.373	0.0252	CDKN1A,CREB5,DDIT4,HSP90AA1,HSP90AB1,ID1,LPAR6,MEF2C,RHOB,TLR1
FGF1		growth factor		-1.383	4.11e-05	AHR,CDKN1A,CR2,DLL1,DNMT1,FGFR1,NR1H3,PRICKLE1,RHOU,SERPINB1,TGFB2	207 (19)
romidepsin		biologic drug		-1.384	0.00389	CDKN1A,DDIT3,EGFR,GATA3,IKZF3,PLAUR,RHOB	165 (21)
ADAM17		peptidase		-1.387	9.44e-09	ADAM12,CDC42EP4,DNAJA1,EGFR,Fus,Gm15459,Gm7816,HES1,Hspa1b,HSPB1,HSPH1,MYCN,RALGPS2,SELL,TRIM5,YWHAG	113 (7)
BAK1		transporter		-1.387	0.000259	CDKN1A,DNAJB2,DNAJB9,PDIA6,XBP1	97 (3)
prednisolone		chemical drug		-1.387	0.000993	BAG3,DLL1,FAS,HES1,HSP90AA1,HSPA8,ITGA4,KLF9,MYCN,RB1,RECQL4,TNFSF10,TSC22D3	240 (18)
ouabain		chemical drug		-1.387	0.0015	CDKN1A,DDIT3,HSPA5,HSPA8,YWHAG	199 (21)
MSC		transcription regulator		-1.387	0.00703	CD19,CD79A,FLI1,PAX5,SELL	63 (5)
FN1		other		-1.4	0.00874	ACTA2,CCT4,CD79A,CDKN1A,CEBPB,EGFR,ITGA4,KIF21B,MAT2A,PLAUR	237 (22)
palbociclib		chemical drug		-1.406	0.0434	CDKN1A,HES1,PER1,RHOB,TET2
ATP		chemical - endogenous mammalian		-1.407	0.0125	ACTA2,ADAMTS9,AHR,CCR7,ITGA4,SELL,SPHK1
ZAP70		kinase		-1.408	0.000825	ALAS1,CCR7,HSP90AA1,SEC14L1,TRA2A,TSC22D3
Mapk		group		-1.408	0.0177	ADAM12,CDKN1A,CEBPB,ITGA4,PER1,PER2
3M-002		chemical reagent		-1.414	0.000568	ACTC1,BANK1,CD79A,ETV5,FCMR,HLA-DMB,IRF4,Tmem254,TNFSF10
meds433		chemical reagent		-1.414	0.0006	ACTA2,CDKN1A,DDB2,DDIT3,FAS,JDP2,PLK2,SLC14A1	149 (7)
PRKCE		kinase		-1.436	0.000769	ACTA2,ADAM12,CDKN1A,CEBPB,EGFR,HSP90AB1,HSPA5	255 (24)
NOTCH1		transcription regulator		-1.448	7.19e-10	ACTA2,ANKRD1,CD22,CD84,CDKN1A,CEBPB,CNN1,DES,DLL1,DNAJA1,EGFR,GATA3,HES1,HSP90AB1,HSPA8,HSPE1,HSPH1,ID1,IFI16,Ly6a (includes others),MYCN,RB1,RHOU,TEK,TGFB2	246 (23)
ASCL1		transcription regulator		-1.452	0.00281	CDKN1A,DLL1,ID1,IKZF1,PRKCQ,SEMA7A,TEAD2
PG3-Oc		chemical reagent		-1.455	0.000187	CDKN1A,DDB2,EGFR,FAS,HSPA4L
DSCAM		other		-1.463	7.58e-05	ARHGAP4,ETV5,FOXJ1,KCNJ2,KLF9,NTRK2,PAX5,PCDH17,SEMA7A
KLF6		transcription regulator		-1.467	0.00628	AHR,CDKN1A,CEBPB,EGFR,GFPT2,HSPA5,P4HA2,RHOB,SERPINH1,SLAMF1,SPSB1,TLR1	213 (19)
Ca2+		chemical - endogenous mammalian		-1.469	0.000763	ACTA2,AHR,CALR,CD19,CDKN1A,CEBPB,DDIT3,DES,EGFR,HSPA5,ID1,NTRK2,PER1,PER2,PRDX6	169 (19)
EIF2AK2		kinase		-1.474	0.0126	CDKN1A,CEBPB,DDIT3,FAS,Hspa1b,NEDD9
NR1I2		ligand-dependent nuclear receptor		-1.474	0.0208	AHR,ALAS1,APOC2,CDKN1A,CYP2B6,INSIG1,PDIA4,SPHK1,TLR1
bardoxolone		chemical drug		-1.477	0.000406	ACTA2,CDKN1A,CEBPB,DDIT3,HERPUD1	182 (16)
mir-210		microRNA		-1.481	0.0404	CXCL12,FCER2,IL16,NUP210,UBQLN1
DLL1	-0.44	enzyme		-1.484	0.000875	CDKN1A,DLL1,EFNB1,GATA3,HES1	123 (10)
APP		other		-1.489	5.3e-08	ABCA7,ACTA2,ARRDC3,CALR,CDKN1A,CEBPB,Ctla2a/Ctla2b,CX3CR1,CXCL12,CYFIP2,DDIT3,EGFR,FGFR1,Fus,HERPUD1,HES1,HSP90AA1,HSP90AB1,HSPA1A/HSPA1B,HSPA5,HSPA8,HSPB1,HSPD1,HSPE1,HYOU1,IFI16,IRF4,ITGA4,LPAR6,Ly6a (includes others),MAFF,MEF2C,MTHFD1L,PAX5,PJA1,POU2AF1,PRDX6,PTPRC,S1PR1,SATB1,SLAMF1,ST6GAL1,ST8SIA4,STIP1,TNFSF10,Tpm2	237 (20)
IL5		cytokine		-1.491	1.59e-09	CCR7,CD79A,CDKN1A,CRELD2,CX3CR1,FAS,HSP90B1,HSPA5,HSPH1,IL5RA,KCNAB2,MANF,MAT2A,P4HA1,PAX5,PDIA6,PTPRC,RAP1GAP,RIPOR2,SDF2L1,SPN,TLR1,TRA2A,XBP1	194 (22)
LGALS1		other		-1.491	0.00596	ACTA2,AHR,CDKN1A,INSIG1,NTRK2,TFRC	182 (18)
5-azacytidine		chemical drug		-1.5	0.000323	CALR,CDKN1A,CXCL12,ETV5,HSP90B1,HSPA5,HSPA8,HSPD1,Ly6a (includes others),MAFF,RHOB,SPHK1	161 (10)
STAT4		transcription regulator		-1.507	8.31e-08	ARFGAP3,BANP,Ctla2a/Ctla2b,ETV5,FYB1,GATA3,Hspa1b,IRF4,KLF9,MAGED1,MAP3K1,MBOAT2,P4HA2,PER1,PRDX6,RGCC,SERPINB1,TGFA,TSPAN5
TYA-018		chemical reagent		-1.508	0.0018	ACTA2,CALR,CBR4,CDKN1A,CEBPB,DDIT3,FAS,FKBP4,HSPB8,ID1,PMVK
Growth hormone		group		-1.526	0.00821	CEBPB,DDIT3,DYRK2,EGFR,HES1,ID1,NEDD9,PLK2,RAB3A,TNFSF10,TSC22D1	248 (21)
calcitriol		chemical drug		-1.527	1.83e-07	ABLIM1,AHR,ARHGEF3,ATIC,CDKN1A,CEBPB,Clec2d (includes others),CXCL12,CYP2B6,DACT2,DLL1,EGFR,ETV5,FAM107A,FAS,FCER2,FIBIN,GATA3,HES1,Hspa1b,HSPD1,ID1,IRF4,ITGA4,Ly6a (includes others),MRPS6,MYCN,NCAPD2,NEDD9,P4HA2,RB1,RGCC,RNF144A,SERPINB1,SLC14A1,TGFB2,TINAGL1,TNFSF10	255 (22)
IL17A		cytokine		-1.534	0.00841	ACTA2,APBA3,CCL17,CEBPB,CXCL12,FAS,HSPB8,IL16,MAP3K1,S1PR1,SPSB1,TGFA,TNFRSF11A,YWHAG	227 (18)
NOTCH3		transcription regulator		-1.535	0.00533	ACTA2,CDKN1A,DES,HES1,ID1,PRKCQ	207 (18)
NOTCH2		transcription regulator		-1.544	0.00702	ACTA2,APBB1IP,CNN1,DES,FCER2,HES1
KDM5B		transcription regulator		-1.546	0.0242	DDIT3,INSIG1,JADE2,NEDD9,SOX4,TGFB2,XBP1
NOTCH4		transcription regulator		-1.547	0.000466	ACTA2,CNN1,DES,HES1,TEK
Salmonella enterica serotype abortus equi lipopolysaccharide		chemical toxicant		-1.554	0.000369	CCR7,DNAJB4,HECW2,HES1,KCNJ2,MAFF,PIM3,RHOU,SIAH2,SLAMF1,STARD4
nitric oxide		chemical - endogenous mammalian		-1.56	0.00378	AHR,CDKN1A,CXCL12,DDIT3,FAS,HSP90AA1,HSP90AB1,PDIA4,TFRC	210 (17)
MRTFA		transcription regulator		-1.566	6.87e-06	ABLIM1,ACTA2,ACTC1,ACTG2,AMOTL2,ANKRD1,CNN1,CXCL12,CYFIP2,DNAJB4,FIBIN,FLI1,ID1,S1PR1,TGFB2,Tpm2
forskolin		chemical toxicant		-1.567	2.47e-05	ACTA2,ACTG2,BAG3,CALR,CDKN1A,CEBPB,CNN1,CRYAB,CYFIP2,DDIT3,DDIT4,EMD,FAS,FLNC,GNA14,HSPA1A/HSPA1B,HSPA2,ID1,MAT2A,MYCN,NTRK2,P4HA2,PEG10,PER1,PIM3,PLK2,PPP2R5B,RHOB,SEMA6D,Sik1,SMIM3,ZHX2	238 (24)
FGF2		growth factor		-1.568	5.3e-05	ACTA2,ACTC1,CDKN1A,CRYAB,CXCL12,DDIT3,DES,DLL1,EGFR,ETS1,ETV5,FAS,FGFR1,HES1,ITGA4,MYCN,PLAUR,PLK2,RB1,SEMA6D,SMIM3,SPHK1,TGFB2,TNFSF10	225 (23)
aldosterone		chemical - endogenous mammalian		-1.568	0.0154	ACTA2,Ctla2a/Ctla2b,EGFR,HSPA5,IL16,PER1,PLAUR,RIPOR2,TSC22D3
SREBF1		transcription regulator		-1.57	0.000395	CCL17,CDKN1A,CEBPB,FAS,GLP1R,HSPA1A/HSPA1B,HSPA5,INSIG1,MEF2C,NR1H3,P4HA2,PIK3R3,PMVK,SORBS3,STARD4	196 (17)
reactive oxygen species		chemical toxicant		-1.572	0.00338	ACTA2,CDKN1A,DDIT3,EGFR,ETS1,FAS,HSPA5,XBP1	190 (18)
SPIB		transcription regulator		-1.584	1.9e-05	CLEC10A,CLEC4M,DLL1,HSPA1A/HSPA1B,Hspa1b,Iglv2,IKZF3,IRF4,MEF2C,XBP1
sulindac sulfide		chemical drug		-1.591	0.00052	CDKN1A,CEBPB,DDIT3,DYNLL1,HSPA5,INSIG1,RAP1GAP	214 (20)
EDN1		cytokine		-1.593	0.000201	ACTA2,ADAM12,ANKRD1,CCR7,EGFR,HSPA5,HSPA8,PDIA6,PLAUR,PLOD1,RAB3A,SELL,TBX5	207 (19)
MAPK14		kinase		-1.624	0.000328	ACTA2,ANKRD1,CALR,CCR7,CRYAB,DLL1,EGFR,FAS,MAP2K6,MEF2C,PLAUR,SPHK1,Tpm2	250 (23)
HFE		transmembrane receptor		-1.63	6.97e-07	CRELD2,DDIT3,HHEX,HSP90AA1,HSP90AB1,HSP90B1,HSPA5,HSPA8,HSPB1,HSPD1,HSPH1,SYVN1,TFRC
COP1		enzyme		-1.632	0.000713	CBFA2T3,CDKN1A,CEBPB,ETV5,FAS,HSPB8,IFI16	165 (10)
monorden		chemical - endogenous non-mammalian		-1.633	1.84e-07	DDIT3,DNAJB1,EGFR,HSP90B1,Hspa1b,HSPA5	161 (19)
GNAQ		enzyme		-1.633	5.58e-05	ANKRD1,CNN1,CXCL12,GRB14,HSPB8,INSIG1,KLF15,MAFF,PLAUR,RHOB,SPHK1,TGFB2	206 (18)
(+)-MK-801		chemical drug		-1.633	0.00421	CDKN1A,HPCAL4,HSPA1A/HSPA1B,HSPA5,NTRK2,SELL	97 (9)
IRF4	0.428	transcription regulator		-1.635	7.26e-10	BTLA,CCL17,CCR7,CX3CR1,DDIT3,FCER2,GATA3,HSPA8,IRF2BP2,IRF4,MANF,MS4A1,NR1H3,PAX5,PLAUR,PRKCQ,RHOB,STK4,TNFSF10,TRIM65,XBP1	220 (18)
topotecan		chemical drug		-1.648	0.00367	CDKN1A,CREB5,EFNB1,FAS,HS3ST1,HSPA1A/HSPA1B,HSPA8,HSPD1,MAP3K1,MAT2A,MYCN,PLK2,PRKCQ,SEPTIN10,SOX4	155 (7)
QKI		other		-1.65	0.000268	ANKRD1,CDKN1A,CLEC4M,CNN1,EGFR,ID1,PMVK,SNX3,TNFSF10	132 (13)
RHOA		enzyme		-1.651	0.00134	ACTA2,CDKN1A,CEBPB,FAS,GATA3,HSPD1,MYCN,RHOB	219 (21)
L-glutamic acid		chemical - endogenous mammalian		-1.664	0.0476	ACTA2,BAG3,CDKN1A,CYP2B6,INSIG1,PER1
TET2	0.261	enzyme		-1.667	7.77e-05	ANKRD1,EGFR,FZD6,GRAP2,ID1,IFI16,MAFF,MS4A1,PXDC1,RNF144A,SEC14L1,TBX5,TEAD2,TGFA,TGFB2	16 (2)
Z-LLL-CHO		chemical - protease inhibitor		-1.671	2.16e-06	AHR,CDKN1A,CEBPB,CRYAB,DDB2,DDIT3,DOCK2,ETS1,ETV5,FAS,FKBP4,HSP90AA1,HSP90AB1,HSP90B1,HSPA4,HSPA5,HSPA8,HSPB1,HSPD1,MAT2A,MST1R,MYCN,RB1	235 (20)
IL10RA		transmembrane receptor		-1.678	0.000958	ADD3,APOC2,CCR7,CLEC4M,CYFIP2,DDIT4,FAS,GPR18,HSPA8,IFI16,Ly6a (includes others),NR1H3,S1PR1,SELL,SLAMF6	131 (14)
4-hydroxytamoxifen		chemical drug		-1.698	0.00022	ACTC1,CDKN1A,CEBPB,DDIT3,DDIT4,DYNLL1,EGFR,FGFR1,NEDD9,RB1,SPHK1,TGFA	226 (18)
bafilomycin A1		chemical drug		-1.709	1.59e-05	DDIT3,HSP90AA1,HSP90AB1,HSP90B1,HSPA8,MS4A1,RHOB,TFRC	239 (19)
TERT		enzyme		-1.71	0.0376	CCL17,CDKN1A,EGFR,ETS1,IFI16,MTHFD1L,RB1,XBP1
bleomycin		biologic drug		-1.712	2.88e-13	ACTA2,Arhgap27os3,ARRDC3,BLM,CCL17,CDKN1A,CIART,Clec2d (includes others),CXCL12,CYP2B6,EGFR,FAS,FGFR1,FOXJ1,FZD6,HSP90AA1,HSPA5,ID1,KLF15,MAFF,MAP3K6,MYCT1,PLK2,RGCC,SEMA7A,Sik1,SOX4,SPHK1,TGFB2,TINAGL1,XBP1	250 (19)
TCF3		transcription regulator		-1.713	2.39e-19	ARHGAP4,ATOH8,BHLHA15,CBFA2T3,CCDC117,CD79A,CD79B,CDKN1A,Clec2d (includes others),CR2,CRELD2,ETS1,GATA3,GIMAP4,HS3ST1,HSP90B1,HYOU1,IFI16,IL16,IRF4,IRX1,ITGA4,JDP2,Ly6a (includes others),MANF,MEF2C,MYCN,NTRK2,PAX5,PDIA4,PDIA6,POLE4,POU2AF1,RIPOR2,S1PR1,SDF2L1,SELL,SEMA7A,SERPINB1,SOX13,TLR1,TXNDC11,XBP1	62 (5)
troglitazone		chemical drug		-1.713	0.0163	ACTA2,ALAS1,CDKN1A,CRYAB,CYP2B6,DDIT3,DGKA,EGFR,ETS1,HSPA5,IFI16,NR1H3,P4HA1,RB1
ERN1		kinase		-1.715	1.7e-06	ACTA2,CEBPB,DDIT3,DNAJB9,ETS1,FAS,HSP90B1,HSPA5,NR1H3,PDIA6,SDF2L1,SYVN1,TINAGL1,XBP1	205 (19)
homocysteine		chemical - endogenous mammalian		-1.717	0.00141	CDKN1A,CXCL12,DDIT3,DES,HERPUD1,HSPA5,ID1,XBP1	193 (20)
AR		ligand-dependent nuclear receptor		-1.741	1.71e-05	ADGRA3,ANKRD1,ATP2A1,CCL17,CCT3,CDKN1A,CEBPB,CXCL12,DDIT4,DES,DNAJB9,EGFR,FKBP4,FZD6,GATA3,GLCCI1,HSPA5,HSPH1,KCNJ2,Ly6a (includes others),MEF2C,MRPS6,NCAPD2,P4HA1,PER1,PIM3,RHOB,Sik1,TGFB2,TNFSF10,Tpm2,USP3,XBP1	249 (21)
Activin (family)		group		-1.751	6.18e-05	ACTA2,AHR,CDKN1A,Ctla2a/Ctla2b,DDIT4,DLL1,GATA3,ID1,KLF9,MAP2K6,PAX5,RHOB,RHOU,RIPOR2,S1PR1	187 (19)
SHC1		other		-1.756	0.00268	CCR7,CDKN1A,FLI1,HS3ST1,S1PR1,TEK	84 (7)
CEBPA		transcription regulator		-1.789	0.00174	ACTA2,CD19,CDKN1A,CEBPB,CYP2B6,DNMT1,HSPA5,ID1,IKZF3,Ly6a (includes others),MYCN,PAX5,PTPRC,SERPINB1,TET2,TGFB2,TNFRSF11A,TNFSF10,TSC22D3	216 (20)
tamoxifen		chemical drug		-1.791	0.000677	CDKN1A,CXCL12,CYP2B6,DDIT3,DNAJA1,EGFR,ETV5,HES1,HSP90AB1,HSP90B1,HSPA5,MAFF,NCAPD2,RB1,SLC5A3,SMC4,TGFA	222 (23)
PIN1		enzyme		-1.793	0.000957	CDKN1A,DDIT3,DNAJB9,HES1,HSPA5,SLC29A1,XBP1	233 (19)
triptolide		chemical drug		-1.815	0.007	AHR,CDKN1A,CXCL12,FAS,SOX4,TBX5,TEK,TNFSF10	223 (19)
SRF		transcription regulator		-1.821	0.0311	ACTA2,ACTC1,ACTG2,ANKRD1,CD19,CDKN1A,CNN1,DES,ETS1,OPA3,SEMA6D,TNNT1,Tpm2
AKT1		kinase		-1.861	0.0327	ACTA2,ACTC1,ANKRD1,CDKN1A,FAS,KLF15,RHOB,SEMA6D,TGFB2,TNFSF10,UNC5B
ELL2		transcription regulator		-1.89	1.23e-05	ARFGAP3,CRELD2,DNAJB9,IRF4,MANF,POU2AF1,TXNDC11,XBP1
nickel chloride		chemical toxicant		-1.89	0.000129	CRYAB,DDIT4,DNAJA4,HSPB8,MAFF,MAP2K6,P4HA1
CREM		transcription regulator		-1.89	0.000967	ACTC1,CEBPB,CIART,CSRNP1,HSPA4,PER1,RHOB,SIAH2,Sik1,SMC4	143 (11)
ADCYAP1		other		-1.897	0.0154	ADD3,CEBPB,GATA3,NTRK2,PRDX6,RGCC,RHOB,SERPINB1,TGFB2,TSC22D1
SMAD3		transcription regulator		-1.904	9.39e-06	ACTA2,ADAM12,ANKRD1,CD79A,CDKN1A,DDIT3,DES,GATA3,HHEX,HSP90B1,HSPA5,ID1,Ly6a (includes others),MBOAT2,POLE4,RHOB,S1PR1,SPHK1,TGFA,TGFB2	257 (20)
calcimycin		chemical reagent		-1.912	0.00042	CALR,DDIT3,DDIT4,HERPUD1,HSP90B1,HSPA5,IRF4,SDF2L1,TNFSF10	253 (25)
BRCA1		transcription regulator		-1.933	0.000823	CDKN1A,DDB2,DDIT3,DDIT4,DGKA,EGFR,FAS,HSPB1,Ly6a (includes others),NEDD9,RB1	205 (17)
EGF		growth factor		-1.935	0.00683	ACTC1,CCL17,CDKN1A,CEBPB,CYP2B6,DDIT3,DES,EGFR,ETS1,FGFR1,FLI1,FOXJ1,GFPT2,H3C1,HES1,ID1,MYCN,PER1,PLAUR,RHOB,S1PR1,SOX4,SPHK1,TGFA	246 (20)
PIK3R1		kinase		-1.941	0.000252	ACTA2,CXCL12,DDIT3,DNAJB9,HSP90B1,HSPA5,TGFB2,XBP1	183 (17)
mibolerone		chemical drug		-1.941	0.0168	AHR,CALR,DNAJA4,HSP90B1,HSPA5,HYOU1,MAT2A
atorvastatin		chemical drug		-1.949	0.0366	CYP2B6,DDIT3,EGFR,NR1H3,PMVK,RHOB,TCIM,TNFRSF11A,TSC22D3
brefeldin A		chemical - endogenous non-mammalian		-1.951	0.0277	CEBPB,DDIT3,HSPA5,SYVN1
birabresib		chemical drug		-1.952	0.0355	DDIT3,HSPA5,MYCN,PABPC4L
temozolomide		chemical drug		-1.959	0.0291	CDKN1A,DDIT3,FAS,ID1
PRKACA		kinase		-1.96	0.0108	ALAS1,CEBPB,HSPA1A/HSPA1B,Sik1
rotenone		chemical toxicant		-1.96	0.0485	DDIT3,DNAJB9,HSPA5,SELL
desmopressin		biologic drug		-1.964	0.00198	ADD3,HSPA1A/HSPA1B,HSPA8,HSPH1,RAP1GAP,RBM14,SNX3
dithiothreitol		chemical reagent		-1.964	0.00326	DDIT3,HSP90B1,HSPA5,SYVN1	127 (16)
lipopolysaccharide		chemical drug		-1.965	1.2e-28	ACTA2,ACTC1,AHR,ANKRD1,APOC2,ARFGAP3,ARHGEF3,ARRDC3,BAG3,BANK1,BTLA,CALR,CARD11,CARD6,CBFA2T3,CCL17,CCR7,CCT4,CCT6A,CD19,CD22,CD37,CD79B,CDC42EP4,CDKN1A,CEBPB,CHST3,CLEC10A,CR2,CREB5,CRELD2,CRYAB,CX3CR1,CXCL12,CXCR5,CYP2B6,DDIT3,DDIT4,DGKA,DLL1,DNAJB1,DNAJB9,DNMT1,EGFR,ETV5,FAS,FCER2,FCRLA,FLI1,FYB1,GFPT2,GLCCI1,GPR18,HERPUD1,HES1,HHEX,HLA-DMB,HLA-DOB,HSP90AA1,HSP90B1,HSPA1A/HSPA1B,HSPA4L,HSPA5,H…	280 (19)
MAP3K1	0.331	kinase		-1.969	0.0262	Ctla2a/Ctla2b,FAS,HSPB1,PLAUR
WNT16		other		-1.97	7.67e-05	ACTA2,ANKRD1,CDKN1A,CNN1
TXNIP		other		-1.974	0.0339	CDKN1A,DDIT4,DES,STARD4
arsenic		chemical toxicant		-1.977	0.000259	CCR7,DDIT3,EGFR,HSP90AA1,TGFA	204 (18)
CTH		enzyme		-1.98	4.11e-06	CDKN1A,CX3CR1,DDIT3,HSPA5	223 (16)
4-O-carboxymethylascochlorin		chemical reagent		-1.98	0.000819	CALR,DDIT3,HSPA5,STIP1
NORAD		other		-1.98	0.00921	DDIT3,HSPA5,RHOB,SEC14L2	98 (7)
HAS2		enzyme		-1.982	0.000968	ACTA2,DNAJB1,HSPA1A/HSPA1B,HYAL2
CETP		enzyme		-1.982	0.00114	DDIT3,HERPUD1,HSPA5,PDIA4	111 (11)
IL24		cytokine		-1.985	3.92e-05	DDIT3,FAS,HSP90B1,HSPA5,IRF4,PAX5,XBP1	225 (18)
THBS4		other		-1.99	3.36e-06	CALR,CRELD2,HSPA5,HYOU1,MANF,SDF2L1,TGFB2	22 (3)
ethanol		chemical - endogenous mammalian		-1.994	6.03e-05	ACTA2,CDKN1A,CEBPB,CXCL12,CYP2B6,DDIT3,EGFR,FAS,FGFR1,HSP90AB1,HSP90B1,HSPA5,ID1,IL16,MAT2A,MEF2C,MYCN,NTRK2,RGCC,RHOB,SATB1,Sik1,TGFB2,TLR1,TSC22D3	244 (20)
azetidine		chemical reagent	Inhibited	-2	1.35e-08	BAG3,DDIT3,HSPA4,HSPA5,HSPB8
GPAT4		enzyme	Inhibited	-2	2.36e-05	DDIT3,HSP90B1,HSPA5,XBP1
carmustine		chemical drug	Inhibited	-2	3.65e-05	FAS,HSP90AA1,HSP90AB1,ID1
tosedostat		chemical drug	Inhibited	-2	0.00228	CDKN1A,CEBPB,DDIT3,DDIT4
12-(3-adamantan-1-yl-ureido) dodecanoic acid		chemical reagent	Inhibited	-2	0.0339	CARD6,FAS,Naip1 (includes others),TNFSF10
ETV6-RUNX1		fusion gene/product	Inhibited	-2.004	2.64e-12	ABLIM1,ARHGAP25,ARHGAP4,ARL4D,BCL11A,BLK,CARD11,CD19,CD79A,CYFIP2,DDIT4,DLL1,ELF4,FGFR1,GATA3,GIMAP4,IFI16,IRF4,ITGA4,KCNJ2,MS4A1,PCDH18,PTPRC,RNF144A,SELL,SMIM3,TBC1D10C,TNFSF10,TSC22D3
JQ1		chemical reagent	Inhibited	-2.008	4.62e-06	ARL4D,CDKN1A,CLEC10A,DDIT3,H2BC10,H3C1,HERPUD1,HLA-DMB,HSPA5,IRF4,KIF21B,MAP2K6,MAP3K1,MYCN,TNFSF10	162 (17)
lactacystin		chemical - protease inhibitor	Inhibited	-2.025	3.08e-05	BAG3,CDKN1A,CRYAB,DDIT3,FAS,GATA3,HSP90B1,HSPA5,HSPB1,HSPB8,MYCN,NEDD9,NR1H3,P4HA2	232 (24)
TCF12		transcription regulator	Inhibited	-2.031	8.35e-07	CBFA2T3,CDKN1A,ELF4,ETS1,GATA3,IRF4,ITGA4,JDP2,Ly6a (includes others),PAX5,S1PR1,SEMA7A,SOX13,TLR1	62 (4)
fluoride		chemical - endogenous mammalian	Inhibited	-2.035	3.55e-06	ACTA2,DDIT3,FAS,HSPA1A/HSPA1B,HSPA2,HSPA5,PRKCQ,RB1,XBP1,YWHAG
mitomycin C		chemical drug	Inhibited	-2.035	0.000713	CDKN1A,DDB2,DDIT3,FAS,HSPA5,IRF2BP2,IRF2BPL	222 (21)
IGF1R		transmembrane receptor	Inhibited	-2.07	0.00306	ACTA2,ANKRD1,CD37,CD84,CDKN1A,CEBPB,DDIT3,DES,FLNC,HSPA5,IL16,MYCN,TNFSF10,TNNT1,Tpm2	226 (20)
cyclic AMP		chemical - endogenous mammalian	Inhibited	-2.081	0.0151	ACTA2,CDKN1A,CEBPB,CRYAB,DDIT3,GATA3,PER1,RHOB,TGFA,TNFSF10,YWHAG
CDKN2A		transcription regulator	Inhibited	-2.082	3.2e-09	ACTA2,BCL11A,BLM,CCR7,CD19,CD79A,CD79B,CDKN1A,CEBPB,CNOT6L,CXCR5,DES,FAS,FGFR1,GATA3,ID1,IKZF1,IL5RA,MS4A1,MYCN,P4HA2,PAX5,POU2AF1,RB1,RECQL4,RFC1,TGFA	223 (21)
carbon tetrachloride		chemical toxicant	Inhibited	-2.095	0.00115	ACTA2,CDKN1A,CEBPB,CX3CR1,DDIT3,DES,HSP90AA1,HSPB1,HSPD1,RB1,SPHK1,TGFA,TGFB2	255 (20)
PTH		other	Inhibited	-2.109	0.000787	ADD3,CDKN1A,CEBPB,CXCL12,DDIT3,EGFR,HSPA5,RAP1GAP,RBM14,SNX3,TNFRSF11A	219 (22)
norepinephrine		chemical - endogenous mammalian	Inhibited	-2.11	0.00222	CEBPB,COQ10B,DES,EGFR,ID1,MAT2A,PER1,Sik1,TFRC,TINAGL1	180 (18)
glucocorticoid		chemical drug	Inhibited	-2.136	0.000362	AHR,CD79B,CDKN1A,CEBPB,CR2,CYP2B6,DDIT3,EGFR,FAS,FCER2,HLA-DOB,IL16,PER1,PER2,TGFB2,TSC22D3	232 (16)
Z36		chemical reagent	Inhibited	-2.138	2.37e-08	CDKN1A,CEBPB,DDIT3,DNAJB9,HERPUD1,HSPA5,INSIG1,XBP1	86 (10)
FBXO32		enzyme	Inhibited	-2.138	0.000198	BHLHA15,CALR,DNAJB9,HERPUD1,HSPA5,HYOU1,MYCN,XBP1
nelfinavir		chemical drug	Inhibited	-2.139	0.0183	DDIT3,HERPUD1,JDP2,TSC22D3,XBP1
NFE2L2		transcription regulator	Inhibited	-2.151	1.54e-05	AHR,ALAS1,APBA3,ARHGEF3,CCT3,CCT7,CDKN1A,CHORDC1,DDIT3,DYNLL1,Fus,GNA14,HERPUD1,HSP90AA1,HSP90AB1,HSP90B1,HYOU1,MAFF,MEF2C,MST1R,PDIA4,PDIA6,PMVK,STIP1,TGFB2,XBP1,XRN2	146 (12)
EGFR	-0.24	kinase	Inhibited	-2.157	2.48e-09	A4GALT,ACTA2,AMOTL2,B3GNT5,CDKN1A,CEBPB,CRYAB,CXCL12,DDIT3,EGFR,HERPUD1,HPCAL4,HSP90B1,HSPA5,HSPB1,HSPE1,ID1,MPPE1,MST1R,NUDC,NUP210,PEG10,PLAUR,RASSF9,RB1,RHOB,SDF2L1,SEMA7A,SNX3,SPHK1,ST6GAL1,TFRC,TGFA,UNC5B,XRN2	231 (19)
25-hydroxycholesterol		chemical reagent	Inhibited	-2.161	0.00327	DDIT3,HSPA5,INSIG1,MAFF,PIK3R3,STARD4	47 (5)
cigarette smoke		chemical toxicant	Inhibited	-2.167	0.00421	AHR,CDKN1A,CYP2B6,DDIT3,DDIT4,DNMT1,HSPA5,MAFF,MAP3K1,POU2AF1,XBP1	221 (21)
thapsigargin		chemical toxicant	Inhibited	-2.173	1.33e-05	CALR,CDK19,CDKN1A,CEBPB,DDIT3,DDIT4,DNAJB9,ETS1,HERPUD1,HSP90B1,HSPA1A/HSPA1B,HSPA5,INSIG1,ITGA4,MEF2C,SYVN1,TNFSF10,VAMP1,XBP1	134 (17)
DLL4		other	Inhibited	-2.173	0.00221	ACTA2,DES,GATA3,HES1,UNC5B	123 (10)
cadmium chloride		chemical toxicant	Inhibited	-2.178	5.11e-06	CRYAB,CXCL12,DDIT3,DNAJA4,DNAJB1,HSP90AA1,HSPA1A/HSPA1B,HSPA5,HSPB1,HSPB8,MAFF	154 (7)
aspirin		chemical drug	Inhibited	-2.18	0.0214	AHR,CDKN1A,DDIT3,SELL,SOX4,TBX5,TEK,TNFSF10
CREB1		transcription regulator	Inhibited	-2.181	7.69e-08	ALAS1,BAG3,CD79A,CDK19,CDKN1A,CEBPB,CIART,CNN1,CR2,CSRNP1,CYFIP2,DGKA,DXO,HERPUD1,HSPA4,HSPA5,ID1,MAT2A,OPA3,PEG10,PER1,PER2,PIM3,POLE4,RB1,RBMX,RIPOR2,SCN3B,SEMA7A,SIAH2,Sik1,TFRC	84 (5)
celecoxib		chemical drug	Inhibited	-2.183	0.00266	BLK,CDKN1A,DDIT3,DES,DNAJB9,FAS,HSPA5,TNFRSF11A	225 (24)
PPIF		enzyme	Inhibited	-2.183	0.0335	CX3CR1,CXCL12,H2BC10,IL16,TIPIN
NCD-38		chemical reagent	Inhibited	-2.191	2.81e-05	DDIT3,HERPUD1,HSPA5,PIK3R3,TNFRSF11A	94 (13)
(1S,2R)-NCL-1		chemical reagent	Inhibited	-2.191	2.81e-05	DDIT3,HERPUD1,HSPA5,PIK3R3,TNFRSF11A	86 (12)
HDL		complex	Inhibited	-2.198	0.00368	CX3CR1,DDIT3,HSPA5,INSIG1,SIAH2	170 (21)
azetidyl-2-carboxylic acid		chemical reagent	Inhibited	-2.2	1.62e-06	DDIT3,HSP90B1,HSPA1A/HSPA1B,HSPA5,HSPA8
TGFA	-0.216	growth factor	Inhibited	-2.204	0.0201	CDKN1A,CEBPB,EGFR,RB1,TGFA
KLF3		transcription regulator	Inhibited	-2.214	1.97e-05	ARHGEF3,BTLA,CCT3,CIRBP,FCER2,GPR174,H2BC10,HS3ST1,IL16,LMAN2L,MAGED1,MYO5A,SELL,SEPTIN6,SERPINH1,SLC14A1,SWT1,TEK,TNFSF10,TRIP10
DIO2		enzyme	Inhibited	-2.219	4.65e-05	B3GNT5,CIRBP,Ctla2a/Ctla2b,DDIT4,HSPA1A/HSPA1B,Hspa1b,KLF15,Naip1 (includes others),OSR1,SEMA7A,SLC10A6,SMIM3
rituximab		biologic drug	Inhibited	-2.219	0.000406	CD19,CD22,CDKN1A,FAS,MS4A1	126 (11)
N-acetylsphingosine		chemical reagent	Inhibited	-2.219	0.00183	CDKN1A,CEBPB,CRYAB,RB1,SPHK1	238 (20)
ODC1		enzyme	Inhibited	-2.236	0.00463	BHLHA15,CDKN1A,FAS,MANF,MAT2A	103 (7)
SAMSN1		other	Inhibited	-2.236	0.0285	FCER2,RGCC,RILPL1,TSC22D1,XBP1
ATF4		transcription regulator	Inhibited	-2.251	6.05e-07	ANKRD1,APBA3,BCL11A,CALR,CDKN1A,CEBPB,CXCR5,DDIT3,DDIT4,HERPUD1,HSP90B1,HSPA5,HYOU1,KLF9,NR1H3,TGFB2,TNFRSF11A	209 (18)
TCF4		transcription regulator	Inhibited	-2.268	4.57e-15	ADAMTS9,ARHGAP4,BHLHA15,CBFA2T3,CCDC117,CCT6A,CDKN1A,Clec2d (includes others),CRELD2,CSRNP1,ELF4,FAS,GIMAP4,GRB14,HES1,HSP90B1,HYOU1,IFI16,IL16,Ly6a (includes others),MANF,MEF2C,NEDD9,PDIA4,PDIA6,PLK2,RIPOR2,SDF2L1,SELL,SERPINB1,TNFSF10,TXNDC11,WDR12,XBP1,YWHAG	121 (7)
LDL		complex	Inhibited	-2.333	0.000561	ACTA2,CCR7,CDKN1A,CX3CR1,DDIT3,DNMT1,FAS,HSP90B1,HSPA5,HYOU1,ID1,INSIG1,NR1H3,SPHK1,TNFSF10,XBP1	217 (17)
[truncated: 65 more rows]

## Sheet: Cytokine USRs
Upstream Regulator	Expr Log Ratio	Molecule Type	Predicted Activation State	Activation z-score	p-value of overlap	Target Molecules in Dataset	Mechanistic Network
[truncated: 40 more rows]

## Sheet: Disease or Functions
Categories (cancer removed)	Diseases or Functions Annotation	p-value	Predicted Activation State	Activation z-score	Molecules
[truncated: 408 more rows]

[truncated: 2 more sheets: MSigDB, BTMs]
