# Supplementary material for: The effects of iron deficient and high iron diets on SARS-CoV-2 lung infection and disease
Source: Front Microbiol. 2024 Sep 4;15:1441495. doi: 10.3389/fmicb.2024.1441495 (PMC11408339; doi:10.3389/fmicb.2024.1441495)
Supplement: Supplementary file 4 [file Table_3.xlsx]

## Sheet: Genes
GeneID	logFC	logCPM	F	PValue	FDR
Ighv1-55	3.96558	2.86368	6.07757	0.041419	0.564228
Pck1	3.79762	4.8886	7.36133	0.0289536	0.553557
Igkv15-103	3.4259	2.10895	8.02529	0.0230103	0.552247
Cfd	3.31253	6.31155	7.10854	0.0310359	0.553557
Car3	3.23336	6.78953	6.46021	0.0373356	0.557614
Cyp2e1	3.16747	5.11617	7.49039	0.0279599	0.553557
Cd5l	3.11954	1.57058	7.69164	0.0244332	0.553557
Igkv8-30	3.11082	2.42612	4.21404	0.0769636	0.5955
Adipoq	3.04926	4.58247	5.77715	0.0458848	0.564228
Prg4	3.00639	4.04101	8.18945	0.0229505	0.551642
Retn	2.89467	2.59318	5.61526	0.0471874	0.564228
Plin1	2.87332	4.17253	5.29867	0.053435	0.572299
Fabp4	2.83772	6.43157	5.96152	0.0433468	0.564228
Jchain	2.826	5.53029	4.66654	0.0660918	0.583533
Alox15	2.65524	3.9713	6.45887	0.0369458	0.557614
Thrsp	2.64034	4.10623	5.4428	0.0508398	0.565705
B3galt2	2.5057	1.96366	4.95531	0.0577708	0.575942
Igkv4-55	2.43817	2.25636	2.54819	0.152067	0.660235
Igkc	2.41086	8.0921	4.74502	0.0643215	0.582453
Igkv8-24	2.39407	1.42581	4.26568	0.0733543	0.594857
Ighm	2.37451	8.84728	4.88713	0.0612606	0.578555
Cd209f	2.28807	1.70086	7.64145	0.0236208	0.552837
Ighg2b	2.21011	3.3549	4.36406	0.0728673	0.594857
Pnpla3	2.18055	1.38538	5.41592	0.0475382	0.564228
Hcar1	2.04485	1.1798	4.91611	0.0561485	0.574409
Serpinb2	2.0086	0.990793	3.94523	0.081192	0.596134
Igkv1-135	1.95202	1.76217	6.17736	0.0366215	0.557307
Zxda	1.84406	0.807468	5.7209	0.040659	0.564039
Plin4	1.78792	5.15881	4.20633	0.0776842	0.5955
Gm2436	1.77265	0.512621	3.47133	0.0969325	0.614296
Ankef1	1.71065	1.17926	4.05245	0.0770365	0.5955
ENSMUSG00000120229.1	1.67915	0.327517	4.95168	0.0515621	0.567626
Ptger3	1.63515	1.86567	5.16067	0.051163	0.565877
Mzb1	1.60967	2.45443	5.2329	0.0507315	0.565705
Cxcl3	1.60429	1.1679	2.16074	0.179771	0.686321
Vit	1.58687	1.19332	4.85192	0.0556936	0.574409
Cxcl13	1.50994	4.34211	3.52227	0.100316	0.616099
Cidec	1.50125	4.80978	3.88285	0.0872017	0.599935
Igkv5-43	1.49859	1.14573	3.62163	0.0909458	0.603532
Lgals12	1.49648	2.67646	4.52858	0.0657544	0.583533
Mpz	1.49057	1.88981	4.14599	0.0745735	0.5955
Per1	1.44222	5.96912	93.8047	1.45144e-06	0.023165
Mlxipl	1.43958	2.62858	9.409	0.0135436	0.517143
Wt1	1.43932	2.49474	3.66825	0.0915655	0.604143
Igkv1-117	1.39518	2.72197	3.13698	0.115263	0.625498
Iglc1	1.39065	3.53614	2.21405	0.177974	0.685773
Pla2g2d	1.3815	2.55498	3.0464	0.119497	0.629332
Tenm4	1.36356	0.880101	6.8657	0.0247875	0.553557
Iglv1	1.32552	3.02294	1.88824	0.208883	0.703889
Gm38392	1.32033	-0.208596	5.04697	0.0453802	0.564228
Igkv6-15	1.2738	0.848196	2.19633	0.174192	0.683805
Iglv2	1.25719	1.08437	2.07847	0.185529	0.68973
Cacna1e	1.22632	2.00151	5.27701	0.0470062	0.564228
Cd163	1.20134	2.69941	7.88074	0.0200586	0.542373
Aspm	1.18842	1.74443	6.58669	0.0282375	0.553557
Egln3	1.18669	1.3237	5.56084	0.040026	0.564039
Igkv10-96	1.17451	2.32674	1.19572	0.307507	0.760666
Chdh	1.17396	1.7123	7.34459	0.0214423	0.546773
Dgat2	1.15606	4.60117	3.36049	0.106437	0.619524
Il9r	1.13944	2.13972	3.71006	0.0875195	0.599935
Tbx18	1.13915	0.797895	3.93814	0.0752449	0.5955
Aoc3	1.13136	4.2552	2.51399	0.154039	0.662237
Gbp2b	1.12035	0.682827	5.30294	0.0418397	0.564228
Ephx2	1.1203	2.98028	3.69036	0.0901277	0.602614
Cfp	1.10941	4.65166	9.9678	0.0129194	0.517143
ENSMUSG00000120754.1	1.09006	0.712909	9.02279	0.0107526	0.494559
Knl1	1.08091	1.22581	8.69078	0.0124415	0.516144
Esr1	1.08011	1.5259	7.97754	0.0162965	0.525138
Mcidas	1.06288	1.17639	2.87633	0.123079	0.63115
Ybx2	1.04626	0.734544	10.459	0.00698144	0.453646
Slc22a4	1.03925	0.651836	4.49924	0.057473	0.575942
Slpi	1.0324	4.91392	4.78547	0.06127	0.578555
Gm12840	1.01465	0.707556	7.17592	0.0199072	0.54126
Igkv1-110	1.01222	2.27291	1.14121	0.317473	0.766081
Iglc2	0.993636	3.5878	2.78791	0.134481	0.640977
Gm43595	0.993013	1.37494	22.7759	0.000427571	0.304438
Pfkfb1	0.992713	1.28691	6.51995	0.0262664	0.553557
Wnt2b	0.991873	2.01417	9.17121	0.0112146	0.500599
1700109H08Rik	0.972735	0.155083	6.26508	0.0273848	0.553557
Cacna1g	0.969764	0.540732	6.08525	0.0293702	0.553557
Derl3	0.969511	1.03712	2.5219	0.144901	0.655878
Stac2	0.96344	1.0766	4.10545	0.0687013	0.587921
Ighv1-26	0.958859	1.44058	0.907669	0.368624	0.791078
H2ac18	0.955843	1.48033	3.22887	0.103717	0.61845
Nat8l	0.942571	1.94998	4.36053	0.064028	0.582399
ENSMUSG00000082433.3	0.941302	-0.0760657	0.916808	0.36368	0.789616
Crb2	0.939499	1.59914	2.90733	0.121019	0.63115
Saa3	0.938853	5.67026	0.945346	0.362091	0.789334
Btnl9	0.931419	0.974065	6.90763	0.0218848	0.546773
Gm26873	0.92564	0.613764	13.4382	0.00312083	0.41507
Hmcn2	0.924469	2.11459	3.40382	0.0974355	0.614296
Slc4a1	0.910841	1.00741	5.99556	0.030761	0.553557
ENSMUSG00000120432.1	0.904747	1.07796	5.83829	0.0328528	0.553557
Amy1	0.900472	2.85014	4.03549	0.0760655	0.5955
Tmppe	0.895333	2.00708	7.65907	0.0179011	0.531707
Tub	0.891685	0.43786	11.0591	0.0058821	0.447405
Neil3	0.891019	0.913348	9.29384	0.00988599	0.488434
Cr2	0.886822	2.96978	2.72042	0.136103	0.644451
Esco2	0.885933	1.30775	4.55367	0.0562113	0.574409
Pf4	0.884596	3.27031	10.1211	0.00967012	0.488434
ENSMUSG00000107877.3	0.883706	2.31204	0.447707	0.523586	0.863304
Lrrn4cl	0.883348	2.30405	4.20836	0.0686179	0.587522
Iqgap3	0.879464	2.73782	3.16971	0.10991	0.622163
Crocc2	0.878632	3.06782	6.48686	0.0300751	0.553557
Sgo1	0.87823	0.947697	6.28276	0.0272416	0.553557
Fndc1	0.877312	5.33897	4.42189	0.0696694	0.588963
Pou2af1	0.874179	4.14587	2.56489	0.149106	0.658621
Hsph1	0.872375	5.88355	12.8021	0.00639777	0.453646
Sik2	0.870191	4.05201	11.7786	0.00688739	0.453646
Gm9923	0.868152	1.22342	10.4718	0.00695549	0.453646
Gpd1	0.863884	5.57924	3.22924	0.112077	0.62299
Slc16a4	0.8608	0.62633	14.2749	0.00253569	0.41507
E330020D12Rik	0.858116	0.877245	8.93446	0.0110541	0.499785
Ces1f	0.855782	2.9822	2.71546	0.136165	0.644451
Hspa1a	0.854839	6.91657	1.73411	0.227153	0.715061
Cma1	0.852853	1.44465	2.10229	0.180035	0.686497
ENSMUSG00000120442.1	0.852542	0.930444	15.6721	0.00182053	0.41507
Rgs5	0.849789	3.40645	3.73178	0.0876586	0.599935
Dlgap5	0.84675	1.69287	6.01939	0.0313053	0.553557
Pagr1a	0.844911	1.95053	1.19468	0.305377	0.760069
Trpc2	0.84233	-0.140384	0.651653	0.440828	0.825893
Gm12112	0.83781	0.238871	12.2906	0.004201	0.445001
Ms4a1	0.836219	4.96317	2.71912	0.139568	0.648475
F5	0.835795	2.78836	2.33479	0.163164	0.672806
Gm26724	0.832112	0.356835	7.00165	0.0209996	0.544848
Clec10a	0.829397	2.76907	4.77427	0.0551168	0.574409
Nuf2	0.823951	1.85421	2.94738	0.117995	0.628631
Hspa1b	0.819933	7.37699	2.06623	0.190955	0.693216
ENSMUSG00000089945.14	0.819884	2.84775	1.21281	0.303375	0.759819
Gm49164	0.815287	0.127687	10.0951	0.00776521	0.466286
Ccno	0.808936	2.41204	1.59044	0.241363	0.726445
Zbed6	0.804888	1.60239	2.30878	0.161141	0.671821
Kif11	0.802035	3.0029	4.04982	0.0748874	0.5955
Fbln2	0.798171	4.94045	2.99055	0.123185	0.63115
Dbp	0.79761	4.80994	5.96581	0.0391999	0.558082
Lvrn	0.797552	1.12874	4.16804	0.0647928	0.582916
Pkhd1l1	0.797086	4.30638	2.86094	0.129845	0.637308
Gxylt2	0.794382	1.61072	10.4571	0.00698524	0.453646
Elovl6	0.793914	3.48244	2.77923	0.132979	0.639515
Itih5	0.793321	3.79356	2.97504	0.122315	0.63115
Troap	0.79276	0.888556	2.46998	0.145631	0.657061
Shcbp1	0.792714	1.26638	5.38774	0.0386906	0.558082
Gm30211	0.791188	0.730884	4.14742	0.0643003	0.582453
Paqr9	0.788705	1.16927	2.95044	0.114828	0.625498
Dlx1as	0.78603	0.650185	4.97585	0.0450997	0.564228
Ube2c	0.783263	2.31514	3.9036	0.0766681	0.5955
Ccnb2	0.780058	2.44583	5.46245	0.0401918	0.564039
Phf19	0.774644	1.93671	7.83363	0.0159411	0.525138
Cxcr5	0.773227	3.26751	4.20318	0.071007	0.590861
Ckap2	0.772486	1.77996	4.46083	0.0583843	0.575942
Timd4	0.772337	2.50809	2.98506	0.117235	0.627382
Nos1ap	0.768394	1.96937	11.2335	0.00560157	0.447405
Sorbs1	0.764312	4.54339	8.08064	0.0195459	0.53871
Adrb3	0.763261	4.01679	2.86342	0.128771	0.636716
Padi4	0.762159	2.67177	5.08827	0.0472599	0.564228
Cdh24	0.76171	1.33467	17.983	0.00109253	0.373312
Fosb	0.758274	4.56574	1.5707	0.247465	0.729329
F730311O21Rik	0.755334	1.95044	6.87985	0.0223403	0.546773
Zfp966	0.754879	1.4224	5.24564	0.0409191	0.564039
Zfp169	0.75244	1.13544	9.49225	0.00930337	0.488434
Amd2	0.751821	0.703026	3.26001	0.0966138	0.614233
Ncapg	0.751705	1.77416	5.22703	0.0419707	0.564228
Tsc22d3	0.750172	6.85578	46.0773	1.86187e-05	0.148577
9530036O11Rik	0.749694	0.739635	13.5894	0.00300429	0.41507
ENSMUSG00000120401.1	0.749292	0.619419	6.13025	0.0287899	0.553557
Gm38244	0.748814	0.40085	5.53731	0.0360817	0.557307
Pcnx2	0.747899	1.26553	7.77606	0.0160952	0.525138
Gm50105	0.746724	0.0188618	5.82828	0.0322591	0.553557
Gm15889	0.746155	1.10692	14.7623	0.00225417	0.41507
Ect2	0.737819	2.80296	5.40184	0.0418221	0.564228
Cdca2	0.737518	1.44451	6.13652	0.0287226	0.553557
Clec4d	0.736401	2.4662	11.359	0.00540946	0.447405
Per2	0.733036	4.40957	17.3344	0.00162373	0.41507
Gen1	0.73099	1.02111	7.65608	0.0167586	0.525138
Gas2l3	0.730407	1.66179	7.02102	0.0208571	0.544848
Ttk	0.730074	0.481775	2.93058	0.112738	0.623578
Chl1	0.728916	0.301578	3.5483	0.0835243	0.59622
Gm43860	0.72339	0.801473	10.7397	0.00643965	0.453646
Slc10a5	0.72238	0.265329	1.82841	0.203228	0.700092
Gm10382	0.719898	0.618662	7.98377	0.0150186	0.520273
Gm21451	0.719542	0.943936	1.03006	0.336625	0.776744
Car5b	0.718658	3.59788	3.05056	0.116967	0.62686
A530030E21Rik	0.717751	1.10936	3.97371	0.0695682	0.588963
Gm41077	0.717369	0.230026	5.4592	0.0371981	0.557614
Cenpf	0.716935	2.1072	3.37099	0.0955857	0.613317
Pde3b	0.714495	4.13574	6.41488	0.0319307	0.553557
Kif2c	0.714454	1.51963	2.33498	0.157043	0.666066
Gm6652	0.713979	0.711452	6.37426	0.0263063	0.553557
9930111J21Rik1	0.713955	1.33483	3.85702	0.0739181	0.595264
Gm14648	0.713824	0.130493	1.1729	0.3037	0.759892
Gm15512	0.712347	0.543198	2.97586	0.110227	0.622163
Gpr17	0.710766	1.71072	7.43894	0.0180429	0.531707
Tnfrsf25	0.708483	1.65848	11.8376	0.00474402	0.446126
Folr2	0.70815	2.94831	2.23847	0.170358	0.681521
Kif22	0.703767	2.43623	4.82818	0.0507948	0.565705
Rptoros	0.70358	0.929447	4.45639	0.055941	0.574409
Gm14399	0.703128	1.31833	10.741	0.00643726	0.453646
Cd55os	0.701291	0.703487	4.77971	0.0488691	0.564228
Top2a	0.700837	4.4936	2.92731	0.125193	0.635031
Hmmr	0.700405	1.97617	2.05147	0.184384	0.689658
Dcn	0.69518	7.912	3.35049	0.1044	0.61845
Bank1	0.692754	3.52495	2.06223	0.188067	0.692879
Lrrn4	0.690318	4.89088	2.46623	0.155907	0.665156
Tll1	0.688676	2.5788	18.1941	0.00104492	0.373312
Sugct	0.68665	1.23076	6.29748	0.0270594	0.553557
Uprt	0.686034	-0.085836	1.28849	0.280471	0.747992
Mki67	0.685166	4.63656	5.72625	0.0412786	0.564228
Cdon	0.681925	4.66374	5.23667	0.049318	0.564241
Mss51	0.681756	0.212366	9.28413	0.00991558	0.488434
ENSMUSG00000083012.10	0.681652	0.71397	4.44713	0.0561611	0.574409
Acp5	0.678989	4.31602	4.23972	0.0713516	0.591569
Dnph1	0.677643	0.230011	5.36911	0.038537	0.558082
Xlr3b	0.677544	3.66281	4.03553	0.0760144	0.5955
Slc5a3	0.676442	3.47641	17.6216	0.00118004	0.37613
Dnaja1	0.675889	7.64898	16.7711	0.0019487	0.41507
Gm47218	0.675592	0.585419	7.1106	0.0202126	0.542373
Kif23	0.674865	3.18257	6.51189	0.0277727	0.553557
Gtse1	0.674843	1.73719	5.39665	0.0383077	0.557614
Nr2c2	0.67428	4.12557	2.84863	0.128817	0.636716
Ltc4s	0.674182	2.21846	4.46661	0.0580015	0.575942
Ikzf3	0.673113	3.42339	8.4245	0.0147485	0.520273
Cdca5	0.670954	1.11961	3.50712	0.0857853	0.599935
Pimreg	0.670767	1.0076	2.64451	0.131225	0.637712
Ankle1	0.668532	1.06871	2.56815	0.136706	0.645642
Prc1	0.668399	3.53303	3.43161	0.0977487	0.614296
Deup1	0.667571	2.22199	1.97085	0.192898	0.693953
Kifc1	0.664721	1.92575	2.89884	0.118089	0.628862
Hyls1	0.66444	2.64289	14.5994	0.00234396	0.41507
Cdc20	0.663575	3.05895	2.07451	0.185315	0.68973
Smpd3	0.663182	2.81268	1.15423	0.313299	0.764453
Irf4	0.659834	3.42012	3.32048	0.102321	0.61845
Tmem232	0.659807	1.4698	6.16488	0.028421	0.553557
Adcy9	0.659151	4.01468	5.36209	0.0453902	0.564228
Ildr2	0.658968	3.59265	2.36189	0.161267	0.671821
Muc16	0.658929	3.73813	3.4845	0.0959764	0.614065
Tnfrsf13c	0.656001	2.52218	1.62432	0.235273	0.722442
E030030I06Rik	0.655423	0.54739	5.39726	0.0381126	0.557614
Derpc	0.653063	4.65535	1.74685	0.224002	0.713569
Hbb-bt	0.652523	8.80865	6.02	0.0367901	0.557614
Fam180a	0.650842	1.78321	6.18346	0.0282253	0.553557
Xlr4a	0.64724	1.37345	3.64201	0.0806631	0.596134
Ffar2	0.644804	1.34369	1.80908	0.207718	0.703296
Zfp607b	0.644573	1.12875	12.1746	0.00433278	0.445001
Gm7816	0.644228	1.5508	6.0376	0.029805	0.553557
Gm15542	0.64248	4.26202	8.4466	0.0157968	0.525138
Zfp850	0.642207	1.97109	10.8704	0.00620439	0.453646
Cdca8	0.640101	2.11069	3.40302	0.0927057	0.605564
Nr4a2	0.639734	2.87189	19.7371	0.000761847	0.356246
Ttll8	0.639429	0.117682	3.08387	0.103986	0.61845
Gm13421	0.637004	1.17164	7.95515	0.0151618	0.520273
Gpr68	0.635287	2.12705	7.66748	0.0166942	0.525138
Gm37270	0.634835	0.35642	5.5822	0.0354582	0.557307
Spag5	0.633759	2.16219	2.8329	0.12231	0.63115
Gpr55	0.631936	1.51599	6.02804	0.0299121	0.553557
Trpm2	0.631708	2.43428	13.7646	0.00287551	0.41507
Foxn4	0.629248	0.484161	0.95137	0.352685	0.785114
Cep55	0.628907	1.92816	4.75961	0.0498117	0.565705
Sfrp4	0.627659	1.00821	3.6994	0.0779493	0.5955
BC051142	0.627437	0.532534	4.26515	0.0607032	0.578555
Ydjc	0.626582	0.662624	6.08252	0.0293076	0.553557
Iglc3	0.621346	3.05022	1.71555	0.224498	0.713569
Gm16185	0.619473	0.803233	2.08001	0.176028	0.684068
Lum	0.619235	3.65568	3.24516	0.105836	0.61845
Gm45470	0.618358	2.41468	6.72272	0.0231856	0.552837
ENSMUSG00000116275.2	0.617287	6.41114	1.0586	0.335926	0.776744
Errfi1	0.614382	7.10612	17.207	0.00171528	0.41507
Rbpj-ps3	0.614128	1.05316	4.61882	0.0522451	0.569675
Dnajb1	0.613824	6.03137	10.0167	0.0109917	0.499785
Gm20554	0.610819	1.86555	5.73426	0.0334392	0.553557
Gm27252	0.610814	0.332253	4.97578	0.045101	0.564228
Atp6v1b1	0.609153	1.12778	1.43724	0.257713	0.735533
Mfsd4a	0.608584	4.38074	5.54802	0.0423482	0.564228
Birc5	0.605191	2.49713	2.89881	0.118831	0.629282
Per3	0.604917	4.74464	10.4588	0.00872323	0.488434
Thsd7a	0.604551	1.74059	8.04836	0.0147013	0.520273
Cldn15	0.603494	4.15038	2.62261	0.142381	0.650359
Fn1	0.602881	9.18532	23.206	0.000395697	0.304438
Gm50230	0.602537	1.13277	6.40776	0.0259856	0.553557
Gm28557	0.601399	1.67892	5.21786	0.0409167	0.564039
Gm20498	0.600894	1.8844	3.61187	0.0824729	0.596134
Gm49384	0.60068	0.792887	3.15952	0.100265	0.616099
Upk3b	0.60018	6.41664	2.1753	0.179633	0.686321
Arhgef39	0.599651	1.78019	5.8305	0.0322319	0.553557
Lrriq3	0.595574	0.135197	3.61053	0.0811713	0.596134
Gjb5	0.593165	0.400578	1.44131	0.25454	0.732969
Eda2r	0.591423	1.5147	6.89209	0.0218278	0.546773
Gm8113	0.590564	2.65856	1.73649	0.220035	0.712239
C1qtnf9	0.590322	0.592582	1.03227	0.333087	0.775842
Mesp1	0.589902	1.17365	6.07549	0.0293848	0.553557
Pdcd1	0.589002	0.644207	1.53853	0.24027	0.725085
Plcb1	0.588444	4.81281	12.6422	0.00469068	0.446126
Has1	0.587619	1.88862	4.02895	0.0679051	0.587311
4933439K11Rik	0.58676	0.252602	2.78744	0.120307	0.630789
Idi1-ps1	0.585322	1.53837	6.89286	0.021822	0.546773
Rad54b	0.585311	0.523737	1.86736	0.197141	0.697293
Gm32742	0.585195	0.637584	3.41954	0.0886616	0.601121
Meg3	0.584771	4.2599	4.99623	0.0514757	0.56737
Igha	0.584079	5.76663	0.952089	0.359944	0.788134
C1qa	0.584053	6.19681	4.78203	0.0585686	0.575942
Ckap2l	0.583191	2.72678	1.84017	0.207527	0.703296
Csnk2a1-ps3	0.582662	3.07869	12.2607	0.00423451	0.445001
Stil	0.581935	1.31226	2.401	0.148351	0.658479
Cdk1	0.580792	3.0028	1.94091	0.197448	0.697517
Klf15	0.580547	4.44822	9.11823	0.0123997	0.516144
Smoc1	0.580209	2.66481	3.77701	0.07855	0.5955
Kif18b	0.57932	1.40009	1.59779	0.233908	0.721152
Mmp23	0.578428	3.38767	6.68734	0.0253319	0.553557
Slc27a1	0.578298	5.40355	3.00411	0.120804	0.63115
Zbtb32	0.577326	1.87503	4.44045	0.0563262	0.574409
Rrm2	0.57473	3.30243	3.33116	0.0994654	0.615947
Ccdc80	0.574485	5.69959	2.10385	0.186084	0.690416
Rhbdl1	0.574186	0.633614	3.19211	0.0987133	0.615608
Cenpi	0.57391	1.02965	2.88638	0.114529	0.625498
Snx29	0.573733	2.43056	7.23373	0.0193647	0.536563
Ccnb1	0.573518	2.50829	1.5206	0.248475	0.72992
Gm5182	0.572791	1.40946	2.9049	0.114166	0.625498
Scara5	0.572673	4.04371	2.49431	0.150933	0.659195
Klf4	0.572619	7.195	24.498	0.000334727	0.296791
Nr4a3	0.571801	3.46719	20.0221	0.000719936	0.356246
Gm43759	0.569005	-0.00438573	1.71636	0.214165	0.706893
Kcnab1	0.568965	0.750411	2.21619	0.162236	0.672455
Fasn	0.568758	9.33476	5.29157	0.0458709	0.564228
Chp2	0.568427	1.37283	3.87922	0.0718911	0.591762
Zfp873	0.567699	2.10834	13.738	0.00289463	0.41507
Gm28720	0.567525	0.0904603	3.15682	0.100396	0.616099
Lcn2	0.567383	7.92592	0.964239	0.356594	0.786184
Knstrn	0.566308	2.40767	2.03376	0.184877	0.68973
Kntc1	0.563886	1.34189	4.26123	0.0608059	0.578555
Fam83d	0.56306	0.62669	1.52441	0.24181	0.726492
Stk26	0.561406	3.58059	3.25796	0.103702	0.61845
Adgrd1	0.560766	4.41812	2.26814	0.16938	0.680249
Pcx	0.5602	6.58194	2.62171	0.1442	0.654001
ENSMUSG00000121491.1	0.560093	1.03571	2.80021	0.119541	0.629332
Prr11	0.559158	2.02415	3.27077	0.0966871	0.614233
Nr1d2	0.558608	6.35164	9.60801	0.0117396	0.506591
Slc10a6	0.558607	4.48362	27.8614	0.000181268	0.252167
Clstn3	0.558363	1.24081	1.52502	0.243539	0.726998
Acaca	0.558204	6.4901	3.07172	0.117261	0.627382
Anln	0.556743	3.41376	2.15912	0.176717	0.684843
Gm1818	0.555922	0.523703	4.6093	0.0524534	0.569881
Gm19221	0.555794	0.827673	3.82675	0.0735981	0.594857
Gm39321	0.555215	0.150341	2.39742	0.146938	0.657635
Cenpe	0.554697	2.3535	2.41582	0.15011	0.658742
Cacna1i	0.553911	1.91615	2.42033	0.148188	0.658247
Ccr6	0.553035	0.654396	0.901428	0.364546	0.789616
Irx1	0.552436	6.06867	37.1344	4.90126e-05	0.252167
Gsg1l	0.552407	2.02979	14.7193	0.00227748	0.41507
Gm14403	0.551893	1.94348	5.95564	0.0307386	0.553557
A630089N07Rik	0.549889	0.912638	8.01422	0.014868	0.520273
Aqp9	0.549526	1.13523	3.44429	0.0876447	0.599935
Acacb	0.548664	4.75101	17.0297	0.00141791	0.380282
Gm14327	0.54857	0.882309	6.07491	0.0293912	0.553557
9630013D21Rik	0.548352	0.45445	2.35639	0.150151	0.658742
Carmil2	0.548098	2.77176	4.37164	0.0599252	0.578555
2900089D17Rik	0.547303	1.87993	9.05216	0.0106545	0.492888
Cip2a	0.545849	2.39802	4.5647	0.0539678	0.572342
Gm45819	0.545648	0.473056	2.71192	0.124961	0.634249
Fancd2	0.544049	1.34918	6.50392	0.0250902	0.553557
Nxpe5	0.542561	0.0157376	1.95003	0.187338	0.692111
Acaa1b	0.541805	2.7651	2.08906	0.180302	0.686497
Fcrls	0.541471	3.20647	5.13534	0.0446311	0.564228
Gm8960	0.540564	0.558398	2.07087	0.17516	0.683805
Hbb-bs	0.540146	11.6581	4.53054	0.0592388	0.577199
ENSMUSG00000121114.1	0.538523	0.347567	3.8366	0.0732738	0.594857
Gm49320	0.538243	2.11804	3.60825	0.0821329	0.596134
Gm42979	0.537167	1.1342	2.71429	0.124811	0.63419
Gm10243	0.536543	2.14328	0.231127	0.644176	0.900343
Ccdc148	0.536257	0.565971	3.49923	0.0854379	0.599935
Ypel4	0.536238	0.217722	2.80526	0.11924	0.629282
Sapcd2	0.535115	0.872684	2.69819	0.125831	0.636009
Zfhx4	0.534697	1.12534	2.24696	0.159841	0.670865
Slc43a1	0.533737	2.1269	1.3807	0.26854	0.740458
Gdf10	0.533012	3.51738	3.74535	0.0823548	0.596134
Gna15	0.532709	2.66053	10.9728	0.00602707	0.447405
Gm2223	0.530779	2.48738	12.2877	0.00420424	0.445001
ENSMUSG00000116594.2	0.529372	1.14415	2.64943	0.128983	0.636716
Tedc1	0.528405	1.92412	2.6385	0.131621	0.637712
Mmp9	0.527679	3.84686	4.0225	0.0739978	0.595264
Gm15411	0.526324	0.860462	5.72341	0.0335786	0.553557
Kcnj2	0.525901	4.56057	16.8668	0.00139129	0.380282
Minar2	0.525864	0.15872	1.46884	0.248402	0.72992
Cidea	0.525279	0.693605	2.74291	0.123025	0.63115
Gm1600	0.523932	0.196672	3.85446	0.0726906	0.59464
Cebpd	0.523777	5.84585	6.46055	0.0312852	0.553557
Cela1	0.523606	0.373895	1.44975	0.251892	0.732514
Mybl1	0.523376	1.03976	5.98776	0.0303687	0.553557
Espl1	0.523195	2.62884	3.0983	0.106432	0.619524
Dbndd1	0.522541	0.270317	2.63169	0.130154	0.637565
Gm14137	0.520804	0.627649	3.64691	0.0798331	0.5955
Itih2	0.519871	1.97313	2.7903	0.121667	0.63115
ENSMUSG00000121016.1	0.51923	0.192071	2.47169	0.141338	0.650017
Flrt2	0.518488	4.12781	3.90092	0.0785248	0.5955
Mucl3	0.517924	-0.0536283	3.01671	0.107431	0.620968
Itprid1	0.517049	3.02235	4.9593	0.0468365	0.564228
Plekhf1	0.516934	2.66692	15.0395	0.00211035	0.41507
Gm43481	0.514971	0.493043	2.14375	0.168302	0.67813
Fmod	0.514953	4.30543	1.95909	0.197762	0.697766
Siglecg	0.514837	4.51342	1.7693	0.219581	0.711865
Gm7049	0.514706	1.16633	2.58906	0.133022	0.639515
Igfbp5	0.513791	9.00449	2.17734	0.176746	0.684843
Adamts3	0.513704	0.23722	2.33308	0.152016	0.660235
Bnc2	0.51344	1.25185	7.29591	0.0189525	0.531802
Gm15396	0.513418	0.705033	2.77498	0.121059	0.63115
Naa16	0.513076	4.20372	17.9053	0.0011107	0.373312
Ropn1l	0.511615	0.452499	3.7433	0.0764148	0.5955
Katnal2	0.511324	0.84521	4.20851	0.0622064	0.578555
Gm26910	0.511298	1.10371	5.64402	0.0346203	0.557307
Gsta2	0.511259	1.10981	1.64248	0.225394	0.713569
C1qb	0.511221	6.38264	4.89341	0.055041	0.574409
Bnc1	0.511123	2.71578	1.96489	0.192011	0.693685
Psrc1	0.510153	1.72703	4.23331	0.0615429	0.578555
Gm36445	0.508289	0.622987	5.50968	0.036472	0.557307
Gm27029	0.507982	0.362401	2.1816	0.164876	0.674119
Fam120c	0.507852	2.16572	7.0756	0.0204616	0.543903
Pbk	0.506259	1.93312	1.5835	0.23607	0.723132
Foxm1	0.506111	3.26763	3.08746	0.109597	0.622163
Pbld2	0.505197	1.71743	5.38428	0.0383076	0.557614
Gm16576	0.504702	1.21744	3.55745	0.0831732	0.596134
Sdk1	0.504385	2.14144	7.41512	0.0181908	0.531707
Scd1	0.503505	11.2907	3.71744	0.0835021	0.59622
Acsl1	0.503233	6.23871	2.94729	0.123242	0.63124
Trgc1	0.502914	1.21709	1.85327	0.199087	0.698382
ENSMUSG00000090098.9	0.502215	-0.0138938	1.14741	0.304989	0.760069
C3	0.501542	10.2803	3.86423	0.0791432	0.5955
Gm13136	0.501228	0.169358	2.7342	0.123565	0.631676
Dnase1l2	0.501169	1.88087	8.22336	0.0138803	0.517143
Kif20a	0.500894	2.89837	1.45823	0.257872	0.735592
9330159F19Rik	0.499833	2.11182	3.63306	0.0805897	0.596134
Fer1l5	0.499436	0.0523561	2.77545	0.121031	0.63115
Adnp	0.498224	3.69162	1.40979	0.267775	0.73984
Scart1	0.497675	2.35022	2.14702	0.171874	0.682826
Hamp	0.497231	1.53702	3.76163	0.0757853	0.5955
Gm36535	0.497177	0.555152	1.45466	0.251096	0.731762
Egr2	0.496747	3.60875	2.51499	0.146517	0.657341
Ctla2b	0.496494	2.9401	10.4536	0.00699228	0.453646
Gm41381	0.495348	1.23928	6.00377	0.0301862	0.553557
Hba-a2	0.494666	11.1183	4.40133	0.0618744	0.578555
Gm44777	0.493696	1.76613	5.14566	0.0421142	0.564228
Trarg1	0.492934	4.14805	2.14324	0.179048	0.686321
Aurka	0.492702	2.22208	1.52146	0.245675	0.729251
Efnb3	0.492009	0.50896	3.02212	0.107149	0.62095
Col6a4	0.491817	0.411619	2.59884	0.132357	0.638726
Carmil3	0.491268	1.45758	2.64194	0.129476	0.636753
Ly6d	0.490629	3.84417	1.33602	0.280139	0.747992
Gm43127	0.49044	1.48796	4.79765	0.0485089	0.564228
5830417I10Rik	0.489631	4.93729	11.7822	0.00532977	0.447405
Zfp493	0.489232	1.50873	3.99247	0.0683676	0.587331
Pclaf	0.488726	2.88898	2.44125	0.148606	0.658529
Fos	0.487973	7.17112	1.07227	0.33212	0.774947
Hspa8	0.486497	10.292	15.0938	0.00208345	0.41507
Gm29609	0.485985	0.638227	1.0381	0.329833	0.774732
Ephb1	0.485296	1.07023	4.02691	0.0673376	0.585992
Gm11878	0.485162	0.662396	2.93618	0.111751	0.622588
Brd8dc	0.485	0.505523	5.01936	0.0443114	0.564228
Nudt6	0.484559	1.09624	6.01923	0.0300113	0.553557
Cep97	0.484165	3.19864	18.3148	0.00101881	0.373312
Trim65	0.483668	4.73538	18.8693	0.000908142	0.37164
Mmp12	0.48329	3.45876	1.03791	0.337275	0.77709
Banp	0.482808	4.27045	18.3952	0.00100183	0.373312
Cd5	0.477783	2.10339	1.53754	0.242555	0.726969
Fat2	0.477773	1.67548	4.9575	0.0454373	0.564228
Kif20b	0.477755	1.97577	2.90309	0.114017	0.625498
Dnah14	0.477352	0.689845	4.53759	0.0540555	0.572342
Abca9	0.477184	3.6754	9.89942	0.00822928	0.481845
Arg1	0.475763	1.51078	0.837781	0.382262	0.79889
Cenpa	0.475752	3.37016	5.70648	0.0348319	0.557307
C1qc	0.475737	6.07335	4.61353	0.060806	0.578555
Hba-a1	0.475525	10.4682	4.12779	0.0696933	0.588963
Eprn	0.475132	0.445097	1.75801	0.209033	0.703889
Vmn2r97	0.473838	1.05678	3.69914	0.0779585	0.5955
Enpp2	0.473597	6.7235	2.14372	0.180836	0.68672
Plcxd2	0.473453	1.28562	5.76998	0.0329849	0.553557
Il5ra	0.473445	0.662131	1.01242	0.335572	0.776744
Adam12	0.473389	1.70473	2.82995	0.117781	0.628481
Gm15899	0.472572	0.803258	1.61633	0.227487	0.715561
Spib	0.47251	4.21191	1.04164	0.337542	0.777331
Blk	0.471601	3.41985	1.84657	0.207288	0.703296
Atad2	0.471535	4.00579	12.3383	0.00414811	0.445001
Cadm3	0.471356	1.91556	1.44793	0.255376	0.733454
Gm7162	0.470415	1.00129	2.52113	0.137758	0.646458
Slc36a2	0.4696	5.37711	5.19788	0.0476629	0.564228
Nusap1	0.469567	2.87842	2.51519	0.142357	0.650359
Col28a1	0.469567	1.0122	2.85821	0.116138	0.626184
Cd19	0.469433	5.07852	1.93078	0.201285	0.698979
Fcrl1	0.46912	2.6744	1.53394	0.244774	0.72874
Ccna2	0.468572	3.45065	1.64	0.232978	0.721122
Hykk	0.46854	3.54165	5.82151	0.0336077	0.553557
Gm43597	0.468364	2.20324	12.3028	0.00418743	0.445001
Spata1	0.467622	1.20893	5.30397	0.0395411	0.560459
Gm15987	0.466278	3.09534	2.11681	0.177129	0.684995
Ms4a14	0.466275	1.69768	1.84616	0.200393	0.698979
Gm43808	0.466107	0.696189	3.65234	0.0796358	0.5955
Ccdc117	0.465656	5.53979	23.3755	0.000383905	0.304438
Apoo-ps	0.465609	0.472409	2.92889	0.112152	0.622998
Carmn	0.465309	1.43822	0.980472	0.344957	0.780371
Mbnl3	0.465038	1.13035	3.00067	0.108275	0.622163
Gm55330	0.46499	3.08917	3.05872	0.109039	0.622163
Rab39	0.464683	0.664558	3.4435	0.0876769	0.599935
Efna5	0.463223	2.62045	4.08418	0.0659321	0.583533
Mis18bp1	0.462924	1.34298	1.53872	0.239552	0.723987
Rps11-ps1	0.462233	0.229349	3.55878	0.0831221	0.596134
Stbd1	0.461099	5.11946	25.8452	0.000251095	0.284909
Rdh12	0.461092	0.749136	3.18423	0.0990857	0.615813
Snai2	0.460303	3.36939	18.0864	0.00106891	0.373312
D430020J02Rik	0.458499	0.682357	2.40486	0.146364	0.657341
Dedd2	0.458213	4.89104	29.6104	0.000138493	0.252167
Asf1b	0.457936	2.46998	4.86881	0.0471119	0.564228
Zfp831	0.457789	1.9481	3.01758	0.107386	0.620968
Gm37352	0.457546	0.479123	1.20212	0.294393	0.752567
Serac1	0.456848	2.41012	6.09926	0.0291248	0.553557
Ptprv	0.456786	0.608173	1.93912	0.18849	0.693216
Spink5	0.456434	2.76737	5.58095	0.0354754	0.557307
Ticam2	0.456228	2.7646	9.7559	0.00859038	0.488434
Sgo2a	0.455685	1.88685	2.95181	0.110896	0.622327
Pak3	0.455625	0.718833	2.56264	0.134839	0.641441
Gm2682	0.455374	1.4594	4.49058	0.0551376	0.574409
Hebp2	0.454777	0.159251	2.39457	0.147158	0.657921
Gm9929	0.454221	1.8102	3.45614	0.0871631	0.599935
Or5m3b	0.453763	1.44377	3.49973	0.0854183	0.599935
Ndc80	0.452896	1.54876	3.20382	0.0981627	0.615107
Zcchc18	0.452517	0.721326	1.53488	0.238563	0.723779
Brca1	0.452507	1.69743	2.63905	0.129666	0.637154
Cd4	0.452467	3.36901	1.89604	0.20083	0.698979
Efcab11	0.45234	0.401668	1.00689	0.335831	0.776744
Thbs2	0.45225	2.22425	1.25063	0.289797	0.751286
AA986860	0.452218	6.24649	33.0942	8.37441e-05	0.252167
Slx4	0.452215	4.34496	30.1224	0.000128283	0.252167
A830018L16Rik	0.452062	1.13729	3.15323	0.100569	0.616099
Pgap1	0.451813	3.3964	7.45059	0.0179711	0.531707
Snrpert	0.451439	0.703346	5.77082	0.0329743	0.553557
Lta	0.450847	0.16344	0.540994	0.478105	0.842784
ENSMUSG00000120539.1	0.450622	0.54302	1.75058	0.209937	0.704745
Htra3	0.450195	4.56499	1.36202	0.276335	0.745816
P2rx6	0.449487	3.05805	7.794	0.0159988	0.525138
Mst1r	0.448528	3.46936	3.77289	0.0789242	0.5955
Zmym1	0.447962	3.59688	15.4304	0.00192539	0.41507
Heph	0.447028	3.97033	10.6543	0.00659904	0.453646
Ncapg2	0.446813	3.16722	3.52091	0.0871518	0.599935
Itgam	0.446652	5.66892	9.99522	0.00929088	0.488434
Rps13-ps1	0.446629	2.171	2.96966	0.110219	0.622163
Trim59	0.446074	3.13084	4.45308	0.056976	0.574409
Tacc3	0.445951	3.19376	3.44752	0.0903325	0.602786
Mat2a	0.445877	8.28883	16.775	0.00141903	0.380282
Tbc1d31	0.44587	2.80546	5.85387	0.0319465	0.553557
Chadl	0.445598	0.627351	3.76322	0.075731	0.5955
Ints6	0.444657	4.95983	20.9902	0.000596345	0.329829
Tex11	0.443499	1.19083	3.69756	0.0780144	0.5955
ENSMUSG00000120913.1	0.443449	1.16366	1.82873	0.200681	0.698979
Slc5a6	0.44325	2.91939	5.18512	0.0414547	0.564228
Gas7	0.442313	3.63623	6.13218	0.0294979	0.553557
Adamts12	0.442208	2.42064	3.92009	0.0705948	0.59051
Smc2	0.441662	3.41727	4.50406	0.0567008	0.574409
Gas1	0.439983	4.80921	2.40139	0.157177	0.666172
Uhrf1	0.439681	3.85433	2.4296	0.152383	0.66034
Gm10521	0.439462	0.741381	3.09352	0.103502	0.61845
Ankrd6	0.438781	1.69584	2.52869	0.137221	0.645896
Clspn	0.438038	1.7442	1.70169	0.217587	0.709042
Gm45062	0.437843	4.50322	6.59763	0.0262236	0.553557
Rbm41	0.437774	2.73393	3.58566	0.0827144	0.596134
Gm20457	0.436537	0.283149	3.05519	0.10544	0.61845
Gm49204	0.43624	0.384897	2.78276	0.120589	0.631089
Acss2	0.436165	5.26427	2.20449	0.174234	0.683805
Otud3	0.435827	2.69058	7.25853	0.019199	0.534757
Gm15475	0.435342	0.938494	2.40108	0.146655	0.65748
Cxcl2	0.434831	1.69186	0.670179	0.433203	0.823184
Foxred2	0.434336	1.84494	4.56213	0.0535007	0.572299
Irs1	0.434232	3.24851	2.91383	0.116952	0.62686
Mkks	0.433619	3.70112	11.7043	0.00491921	0.447405
Sec16b	0.433048	3.38947	9.99445	0.00799998	0.474646
Btg2	0.432567	7.7695	2.35394	0.161192	0.671821
Tespa1	0.432246	1.73537	3.44668	0.0875472	0.599935
Gpr174	0.432035	2.16806	2.75898	0.12233	0.63115
Gm15459	0.431436	5.62775	5.8667	0.0366454	0.557307
C030034L19Rik	0.431219	0.932243	2.73584	0.123463	0.631561
Fam222a	0.43021	2.19485	8.22196	0.0138867	0.517143
9230112E08Rik	0.430051	2.78903	11.4126	0.00532966	0.447405
Zcwpw1	0.429524	1.24911	2.46213	0.142043	0.650251
Galnt5	0.429262	0.958892	4.15382	0.0637006	0.581614
H2-Eb2	0.428258	2.59519	1.73696	0.215545	0.707579
Opcml	0.427714	0.534742	1.41309	0.257047	0.734816
ENSMUSG00000118588.2	0.426847	1.37869	0.424995	0.53094	0.866076
Lcat	0.426413	1.24608	4.7741	0.0489822	0.564228
Rian	0.426353	3.3405	3.65948	0.0818916	0.596134
Adhfe1	0.426335	3.10915	1.9653	0.191329	0.693216
Aurkb	0.426302	2.31645	1.97621	0.18681	0.691444
H2-Q10	0.426268	4.08126	1.34717	0.277622	0.746601
1700012B09Rik	0.42615	0.355627	1.51752	0.241087	0.726322
Gm15609	0.425975	1.19123	1.70335	0.2158	0.707768
Tmem117	0.425961	1.6057	5.46019	0.0371837	0.557614
Prkar2b	0.425439	4.78528	2.51624	0.147935	0.658247
Pappa2	0.424814	1.09026	1.07704	0.321053	0.769057
Calr3	0.423014	0.042439	1.85631	0.197543	0.697517
Ccl6	0.422797	7.30296	6.45938	0.0287352	0.553557
Esrrg	0.422462	1.20354	3.20522	0.0980972	0.615107
Lama1	0.421546	0.90434	2.09412	0.172935	0.683353
Tex30	0.421	2.52401	6.98268	0.0211403	0.544848
Cdca3	0.420966	2.60908	1.18874	0.301989	0.759724
ENSMUSG00000120789.1	0.420759	2.10448	3.2185	0.0974777	0.614296
Gm37123	0.419925	0.951962	3.47555	0.0863809	0.599935
Styx-ps	0.419779	1.48008	2.8053	0.119237	0.629282
Gm15708	0.419573	1.07277	3.04991	0.105711	0.61845
Zfp808	0.419446	2.06407	5.82606	0.0322864	0.553557
Bche	0.419064	3.59636	5.90601	0.0317778	0.553557
Cenpq	0.418307	2.24769	7.23821	0.0193346	0.536563
Adam4	0.418279	0.0622653	1.89833	0.19288	0.693953
Chordc1	0.418155	5.70182	9.98938	0.00892529	0.488434
Depdc1a	0.418093	0.527031	1.05518	0.324477	0.772241
Sned1	0.415862	5.60539	5.9219	0.0355163	0.557307
Gfpt2	0.415839	4.54534	2.03897	0.188228	0.693131
Gm28192	0.415112	1.11712	2.09006	0.17332	0.683695
B130055M24Rik	0.414623	0.577211	2.55031	0.135699	0.643797
Il22ra1	0.414572	0.329877	1.47602	0.247266	0.729329
Marco	0.414519	4.02976	1.49935	0.253234	0.732913
AK157302	0.414456	0.210685	2.21384	0.162027	0.672199
Hlf	0.41362	4.13558	9.61401	0.00896578	0.488434
C030015A19Rik	0.413591	1.48374	4.3002	0.059795	0.578555
Lrriq1	0.413173	1.258	2.74315	0.12301	0.63115
Fras1	0.412913	3.17673	4.84113	0.0477902	0.564228
Gm14322	0.411617	1.48261	2.81418	0.11871	0.629282
Atp2b2	0.411384	2.51193	2.62223	0.131549	0.637712
Ltb	0.410959	3.97592	1.45074	0.26049	0.737703
Nid2	0.410912	4.01438	2.45069	0.150284	0.658742
Car15	0.410215	1.30637	5.69512	0.0339455	0.555384
Tubb3	0.410008	0.455168	2.08847	0.173472	0.683695
Hectd2	0.409962	1.44731	2.77247	0.121212	0.63115
Pde10a	0.409651	0.509451	3.00951	0.107809	0.621842
Apoc1	0.407638	3.41092	4.92517	0.0466027	0.564228
Polq	0.407317	0.653162	1.74631	0.210457	0.704745
Gm50103	0.407295	0.595541	1.66193	0.221122	0.712829
Gata6os	0.40662	1.57943	6.1144	0.0289605	0.553557
Wfdc21	0.406554	1.72664	1.28914	0.279909	0.747992
Gm26549	0.406469	0.140307	1.76682	0.207968	0.703296
Ticrr	0.406175	0.64649	2.16957	0.165955	0.675576
Ovgp1	0.405209	1.11644	2.10166	0.17222	0.683152
Pals2	0.405086	3.58904	3.63754	0.0830501	0.596134
Pianp	0.404836	1.08897	1.01577	0.334433	0.776304
Gm47260	0.404595	1.68278	2.93994	0.111544	0.622588
Chrnb2	0.404519	2.01691	4.58332	0.0530272	0.571579
2500002B13Rik	0.403685	0.530299	1.46189	0.249417	0.730704
Stc1	0.403277	2.89939	8.45306	0.0128833	0.517143
Sec14l5	0.403141	1.4844	3.11827	0.102273	0.61845
Esr2	0.402881	1.53425	1.94193	0.188193	0.693131
Mettl21e	0.402404	0.490523	1.4585	0.249937	0.731256
Me1	0.402373	6.65359	3.39152	0.0989422	0.615641
Adamts1	0.401914	6.97646	18.9928	0.00088544	0.37164
Rad51c	0.401811	0.747676	2.02221	0.179938	0.686379
Spc24	0.40145	1.67873	1.32603	0.273105	0.745723
Lax1	0.400792	3.23074	1.35295	0.273775	0.745766
Pygl	0.400662	5.53269	5.90423	0.0352181	0.557307
Blnk	0.400558	3.49911	1.4862	0.253355	0.732969
Gm49322	0.400145	2.07337	4.10347	0.0651143	0.583223
Tmc3	0.399954	0.824655	0.510604	0.491085	0.850538
C3ar1	0.399742	4.10337	1.61046	0.237121	0.723484
Palb2	0.399598	1.16595	3.02508	0.106994	0.62062
Ube2t	0.399044	0.958036	2.24	0.159761	0.670865
9130008F23Rik	0.398996	1.70902	2.31031	0.153865	0.661911
Tes3-ps	0.398854	0.45193	2.05266	0.176929	0.684985
Gm20427	0.398751	2.48172	2.30205	0.155591	0.664321
Gemin4	0.398726	3.36465	1.29781	0.283932	0.749083
Serpina7	0.398211	0.149736	2.62583	0.130544	0.637711
ENSMUSG00000121377.1	0.397786	2.93559	8.9009	0.0111713	0.500599
Gm15163	0.397615	1.0205	3.4675	0.0867041	0.599935
Ccdc3	0.397439	1.78354	2.11795	0.170691	0.682054
Prxl2a	0.396907	4.84496	2.31221	0.163371	0.672806
Gm37893	0.396116	1.18833	4.28717	0.0601308	0.578555
Gm13611	0.396102	0.559049	3.11311	0.102528	0.61845
Klf9	0.396088	7.15126	10.5513	0.00714208	0.456214
Gm3325	0.396031	1.69922	2.39998	0.14674	0.657487
Mtf1	0.395342	4.7386	10.7266	0.00646389	0.453646
Fam13a	0.395043	5.33378	5.26563	0.0444651	0.564228
Fanci	0.395006	1.35878	2.02366	0.179794	0.686321
Garre1	0.393213	7.18096	4.05459	0.0731773	0.594857
Dzank1	0.392824	2.8454	6.88391	0.0218913	0.546773
Racgap1	0.392325	3.61161	1.91508	0.197933	0.697787
Disp1	0.391605	3.52787	4.74971	0.0501243	0.565705
Sspo	0.391341	1.0703	2.03663	0.178505	0.686321
Has2	0.39025	0.19949	1.03662	0.32827	0.773657
Tef	0.390196	6.97905	7.11793	0.0223278	0.546773
Cenpu	0.390173	1.04315	1.81357	0.202435	0.699615
6330537M06Rik	0.390081	1.55991	3.34901	0.0916391	0.604143
Ankrd26	0.390037	2.92289	6.12403	0.0288567	0.553557
Gm31105	0.389937	0.47643	3.1808	0.0992484	0.615877
Gm47815	0.389767	0.228744	1.84861	0.198413	0.698003
Gpt2	0.3897	3.76397	2.52973	0.142881	0.651451
Col5a3	0.388438	3.37071	1.02132	0.339334	0.777964
Lpin1	0.388224	5.26772	7.57372	0.0185914	0.531707
Gm44280	0.387637	1.07588	4.18044	0.0629679	0.578555
Csf2	0.387637	1.00317	1.66568	0.220633	0.712426
Gm49364	0.387297	0.396541	1.03061	0.329621	0.774732
Agpat2	0.386957	5.15622	1.39905	0.269956	0.741033
Lrrc17	0.386897	2.74174	3.01088	0.108079	0.622046
Wif1	0.386661	1.69023	2.38179	0.148151	0.658247
Depdc7	0.386526	0.787144	3.56461	0.0828996	0.596134
Pdpr	0.386124	2.75229	2.77132	0.121965	0.63115
Gm8250	0.386013	0.0608485	1.43877	0.252994	0.732913
Gm45437	0.385375	1.07218	2.78608	0.120389	0.630796
Gm14121	0.384515	0.938021	2.08554	0.173752	0.683805
5430430B14Rik	0.384258	0.854935	2.04559	0.177622	0.685572
Igkv2-137	0.383872	0.173355	0.313192	0.588074	0.885301
Zfp366	0.383685	5.89076	6.05724	0.0330251	0.553557
Myo1h	0.38329	2.09954	3.21616	0.0975867	0.614296
Gli2	0.382534	2.79122	6.39387	0.026118	0.553557
Rbm12b1	0.382006	3.8347	13.2416	0.00328039	0.422218
Gm11847	0.381557	1.64052	1.12269	0.311493	0.764182
Loxl4	0.381349	2.06207	3.5758	0.0824743	0.596134
BC055324	0.380798	0.736662	2.68289	0.12681	0.636198
Gm29237	0.380555	2.90728	1.84023	0.202831	0.699885
Bcl11a	0.380436	2.6292	1.51725	0.24448	0.728238
Prr5	0.379403	2.62336	2.58577	0.133679	0.640006
Ccne1	0.379296	1.18941	1.52406	0.240132	0.72503
Zfp109	0.378932	1.44647	1.5967	0.229858	0.717865
Gm44597	0.378744	3.17049	6.19076	0.0281489	0.553557
Npr3	0.378488	6.11316	2.77767	0.130733	0.637711
Cox8b	0.37832	1.80861	1.20784	0.294671	0.752617
E2f7	0.37823	1.58347	0.841543	0.379214	0.797756
Gm10819	0.378186	1.46922	3.99063	0.0684232	0.587331
Aifm2	0.378031	4.57576	3.05929	0.111754	0.622588
Grin2c	0.377915	0.772572	1.27833	0.279832	0.747992
Pcdhgb8	0.377486	1.0881	1.55232	0.236064	0.723132
Vipr1	0.377298	2.17444	4.60088	0.0526386	0.570421
Cd37	0.377138	5.38635	1.27593	0.290981	0.75177
ENSMUSG00000121137.1	0.376949	6.22645	2.96021	0.119899	0.629776
Dbi	0.376813	6.14712	2.79019	0.129938	0.637308
Mypopos	0.376698	1.40121	3.14566	0.100935	0.616502
Klf2	0.375807	7.2029	7.19602	0.0211658	0.544848
Cilp	0.375788	2.52822	1.5555	0.238243	0.723484
Ccl9	0.375785	5.0789	3.79959	0.0804831	0.596134
Gm47694	0.375694	1.11676	2.96242	0.11032	0.622163
Efna2	0.37556	0.843507	2.71212	0.124948	0.634249
Gm43863	0.375427	0.524912	2.67258	0.127475	0.636198
Shisal1	0.374748	2.3076	5.68577	0.0340677	0.555384
Emilin2	0.374718	5.28745	2.10357	0.182367	0.688008
Gm13736	0.374551	0.193842	1.53984	0.237849	0.723484
Ly6g6e	0.374119	0.510799	2.35949	0.149905	0.658742
Nr4a1	0.374045	6.95811	0.819933	0.392454	0.804466
Tmem151a	0.373961	3.59772	1.67309	0.226354	0.714348
Cd22	0.373741	4.98605	0.999141	0.346621	0.781044
Lhfpl2	0.373388	3.92656	2.73482	0.128644	0.636716
Trp53rkb	0.373339	1.58229	3.93579	0.0701043	0.589409
Lyz1	0.373107	8.25741	4.05676	0.0710828	0.591184
Tbc1d10c	0.372625	4.14448	1.8399	0.207418	0.703296
Trip13	0.372544	0.807789	2.55499	0.135372	0.643208
2210408F21Rik	0.372507	1.9288	4.21427	0.0620515	0.578555
Disc1	0.372319	0.299798	1.23196	0.28831	0.751258
Gm1976	0.372079	1.38515	4.2635	0.0607465	0.578555
Morc4	0.371807	2.59401	4.30963	0.0595534	0.578113
Col15a1	0.371076	4.55624	0.890271	0.372682	0.793881
Rassf2	0.370174	5.78813	11.3193	0.00560734	0.447405
Pla2g4b	0.369939	1.59952	2.4691	0.141528	0.650017
Arhgap11a	0.369295	3.62002	1.95213	0.193055	0.693953
Serpinb1b	0.369075	0.610704	2.86539	0.115726	0.626184
Ngfr	0.368573	0.848064	0.689148	0.423754	0.818482
Thap2	0.368278	4.68131	11.212	0.00563538	0.447405
Mt1	0.367573	4.3792	14.2124	0.00257468	0.41507
Kbtbd8	0.367159	1.76315	5.07046	0.0434064	0.564228
Gm12359	0.366699	0.219758	2.11319	0.171136	0.682054
Gm15883	0.366356	2.68796	0.918937	0.361241	0.788817
Parpbp	0.366102	0.449268	1.35858	0.265947	0.738684
8430426J06Rik	0.365805	0.251679	2.80833	0.119057	0.629282
Avpr2	0.365777	0.40254	0.66922	0.429534	0.821591
Bcas1	0.365458	2.05141	3.77394	0.0753659	0.5955
Sulf1	0.365286	5.89897	3.7605	0.0828347	0.596134
Msln	0.365117	6.25941	2.11188	0.181984	0.687713
Gm12940	0.364554	3.66043	11.2808	0.00552821	0.447405
Galnt13	0.364541	1.01205	1.50497	0.242934	0.726969
Spen	0.364393	6.09965	17.9977	0.00108914	0.373312
Cxcr3	0.364322	1.69676	1.58603	0.231336	0.71929
Msh5	0.364025	1.56788	2.99659	0.108491	0.622163
Chst4	0.36384	2.84285	1.52977	0.242879	0.726969
Pcsk6	0.36374	3.93003	3.26442	0.098935	0.615641
Lpl	0.363635	7.97883	4.1056	0.0695216	0.588963
Coq10b	0.363456	5.13768	11.4156	0.00532532	0.447405
Pappa	0.362636	0.505566	2.32857	0.15238	0.66034
Abcc9	0.362615	3.84621	4.12911	0.0660154	0.583533
Shisa3	0.362585	0.284699	0.919432	0.356142	0.786126
Nr1d1	0.362252	7.32963	3.05441	0.113231	0.624615
Camsap1	0.362202	4.90874	15.8543	0.00174586	0.41507
Purg	0.361868	2.67632	9.76196	0.00857475	0.488434
Trmt44	0.361786	2.74063	7.86255	0.0156362	0.524274
Gm7609	0.361693	0.883797	0.883988	0.365761	0.78983
Slc16a12	0.361561	2.33881	2.7369	0.123397	0.631561
Gm8355	0.361358	2.98092	2.01271	0.183455	0.689154
Gm16170	0.361268	0.234679	1.63974	0.224043	0.713569
St8sia6	0.361114	2.59339	1.31599	0.276445	0.745816
Ercc6l	0.360872	1.62141	1.74501	0.210617	0.704745
Zfp970	0.360754	3.68393	3.24326	0.098912	0.615641
Lnx1	0.360421	1.84945	3.15172	0.100641	0.616099
Chrd	0.360113	1.91795	1.4335	0.254684	0.733049
Pbx4	0.359824	0.604072	2.81784	0.118494	0.629282
Dhx58os	0.35947	0.305013	1.13608	0.307012	0.76031
Cd79a	0.35925	5.28517	0.648721	0.44467	0.827399
S100b	0.359012	0.123517	1.14224	0.305759	0.76031
Dusp8	0.358854	5.1395	9.64529	0.00892445	0.488434
Kpna2	0.358751	5.60428	14.04	0.00268595	0.41507
Gm9821	0.358604	2.09618	1.00475	0.338377	0.777832
Rab26os	0.358394	0.658685	2.84832	0.11671	0.62686
Ppp1r2-ps2	0.358279	0.565483	1.33538	0.269863	0.741033
Diaph3	0.358198	2.61129	6.82294	0.0223705	0.546773
Ncapd2	0.357804	4.38535	2.50839	0.145247	0.656208
9030622O22Rik	0.357724	2.17157	3.87337	0.0720792	0.591762
Cd3e	0.357575	2.79589	1.78182	0.208507	0.703695
Ackr1	0.357446	0.574856	0.435735	0.523296	0.863207
Csrp2	0.357377	4.69883	2.57339	0.1413	0.650017
Echdc1	0.357289	5.0531	2.52321	0.145895	0.657207
Stac3	0.356356	0.289851	0.973415	0.342891	0.779577
Myo19	0.356355	3.15241	9.32985	0.00977711	0.488434
Pin4-ps	0.355385	0.476246	1.77421	0.20708	0.703296
Irs3	0.355213	1.40245	0.981841	0.341934	0.779577
Glt8d2	0.354825	2.44271	3.50008	0.0854045	0.599935
Gimap3	0.354786	5.05339	1.56937	0.243606	0.726998
E330011O21Rik	0.354587	0.216655	1.07513	0.319798	0.7674
Pde4d	0.354582	3.41577	7.49509	0.0177	0.530285
Klf8	0.35356	1.93025	4.02366	0.0674341	0.586132
Gm2981	0.353536	0.608652	1.91283	0.191305	0.693216
Trem2	0.353415	2.19977	1.49597	0.245524	0.729251
Kcp	0.353194	1.59015	3.18469	0.0990642	0.615813
G430095P16Rik	0.352932	0.241934	1.70432	0.215679	0.707579
AI838599	0.352781	2.11058	2.07711	0.17456	0.683805
ENSMUSG00000121069.1	0.352723	7.23879	3.44055	0.0943927	0.610995
Penk	0.35254	2.16153	0.742181	0.409275	0.811937
Fabp12	0.352182	1.07245	1.46441	0.249031	0.73048
Nufip2	0.352181	5.45876	13.6609	0.00295092	0.41507
Nlrc3	0.352164	2.50295	3.00956	0.107807	0.621842
Gm37499	0.351826	1.18037	2.58444	0.133338	0.640006
Gm11518	0.351668	3.99978	0.196266	0.670334	0.910612
Gm13340	0.351144	0.33952	1.0843	0.317825	0.766199
Arxes2	0.35042	3.95674	1.77749	0.213502	0.706582
Myh13	0.350393	0.406447	1.36313	0.265188	0.73851
Zfp809	0.350304	4.19337	7.34604	0.0186277	0.531707
Mxd3	0.350017	0.926456	0.846897	0.375665	0.794945
Cd1d1	0.349915	4.37612	3.3655	0.0950089	0.611386
Star	0.349875	2.86156	1.99019	0.184957	0.68973
Klhdc7a	0.349717	4.45194	4.36232	0.0605679	0.578555
Zfp300	0.349706	0.676568	2.26061	0.158003	0.668387
Gm30238	0.349404	0.586874	0.871574	0.368532	0.790987
Prdm15	0.349137	3.70194	8.26529	0.0136917	0.517143
Cnksr2	0.348626	0.484965	1.75084	0.209905	0.704745
Zbed4	0.348488	4.31563	14.0327	0.00269076	0.41507
Prnd	0.348417	0.899188	0.995138	0.337761	0.777341
Gm12473	0.347654	1.80184	4.78948	0.0486725	0.564228
Adat3	0.347436	0.283456	0.74979	0.403161	0.809262
Sstr4	0.347381	0.442214	0.950706	0.348376	0.782008
Gm20661	0.347315	2.83728	3.44338	0.0876821	0.599935
Pdxp	0.347144	1.1518	2.47061	0.141417	0.650017
Daw1	0.346639	1.63629	3.80039	0.0744739	0.5955
Gm26728	0.346464	0.544711	1.81789	0.201933	0.699518
Peg3	0.346447	4.18811	3.16909	0.103689	0.61845
Cpz	0.346436	1.30128	1.48197	0.246367	0.729251
Pole	0.346072	2.27705	2.70093	0.125657	0.636009
D030028A08Rik	0.345949	1.08511	4.11754	0.0647155	0.58265
Arhgap19	0.34583	2.94673	5.58058	0.0354805	0.557307
Gabra3	0.345454	3.27874	1.35801	0.271477	0.742512
Gm36486	0.345206	0.699645	1.28616	0.278434	0.747251
Lnx2	0.344816	5.59342	33.3065	8.13223e-05	0.252167
ENSMUSG00000036097.9	0.344269	5.00157	12.1305	0.00438413	0.445001
Atp7a	0.344118	3.15744	1.60628	0.232593	0.720627
Ccdc171	0.343955	1.82777	5.41135	0.0379022	0.557614
Plk4	0.343948	3.05789	3.93257	0.0702046	0.589409
Gm16091	0.343733	0.823743	1.46045	0.249639	0.730704
Dnah1	0.343711	3.00758	3.43727	0.0879316	0.600345
Myo5a	0.34329	4.79266	12.4215	0.00405788	0.445001
Resf1	0.343153	6.7785	8.06953	0.0152561	0.520273
Apcdd1	0.342123	4.00949	3.05206	0.109093	0.622163
Nubpl	0.342043	2.56411	4.97583	0.0451001	0.564228
Opn3	0.342023	0.860235	1.20185	0.294008	0.752249
Sema3d	0.341878	3.55527	3.14401	0.102688	0.61845
Ttpal	0.341364	5.12083	13.7766	0.00286693	0.41507
Rdh5	0.341123	1.9159	2.64586	0.129218	0.636753
Stk35	0.340611	5.22904	15.7284	0.00179706	0.41507
Nav3	0.340399	0.991211	1.29887	0.276184	0.745816
Slc37a2	0.340174	2.97324	4.76778	0.0491102	0.564228
Pax5	0.340118	4.25265	0.760917	0.407737	0.811124
Gm37752	0.340066	0.199848	0.700616	0.418585	0.816003
Bend4	0.339605	2.3262	4.97149	0.0451797	0.564228
Pcyt1b	0.339539	1.72431	2.48975	0.140017	0.648475
Rnf125	0.339031	2.82356	1.73073	0.214415	0.706893
Rasl10a	0.338959	0.315015	1.99176	0.183013	0.688689
S100a8	0.338361	4.88852	5.84968	0.0331308	0.553557
Fcrla	0.338009	3.02991	0.958476	0.351757	0.784724
Gm10335	0.337922	2.479	0.165442	0.695036	0.9179
Srcap	0.337441	6.57718	15.4095	0.00193481	0.41507
Riox1	0.337358	4.28414	13.9189	0.00276745	0.41507
Apold1	0.337246	2.33479	3.79907	0.0745183	0.5955
Siglece	0.337214	2.43984	4.05875	0.0664021	0.583533
Phgdh	0.337189	3.70912	1.05883	0.330668	0.774732
Gm45251	0.337165	0.362012	1.21419	0.291654	0.752249
Raet1e	0.336879	0.719161	2.33339	0.151991	0.660235
Slc28a2b	0.33686	0.62026	1.22948	0.288774	0.751258
Zfp12	0.336839	4.73289	11.0354	0.00592146	0.447405
Kctd8	0.336819	1.21966	2.32202	0.152911	0.661474
Gm6741	0.336454	0.474718	1.37043	0.263978	0.73781
Tpcn2	0.336338	4.49047	11.4184	0.00532121	0.447405
2700038G22Rik	0.336323	1.12511	1.91235	0.191357	0.693216
Col14a1	0.336258	5.52778	1.825	0.211166	0.704769
Diras2	0.335632	3.35623	4.29489	0.0599315	0.578555
Dhx33	0.335626	4.7765	12.9978	0.00349176	0.43941
Pdk4	0.335593	4.90677	3.61375	0.0855419	0.599935
Cdr2	0.335492	5.13467	8.75124	0.0117118	0.506591
Akap14	0.335127	1.56966	2.92474	0.112382	0.622998
Tomm6os	0.334538	0.410596	1.28307	0.278983	0.747545
Rwdd2b	0.334461	2.30556	4.25917	0.0608601	0.578555
Ptpn7	0.334279	3.61868	2.73923	0.125704	0.636009
Serf1	0.333566	1.48766	2.87837	0.114984	0.625498
Rps15a-ps7	0.33348	2.1725	3.53761	0.0839365	0.597248
Gm45855	0.333253	0.630238	0.902651	0.360415	0.788355
Rad51	0.333218	2.15776	1.07591	0.321557	0.769401
Ucp3	0.333072	2.34928	3.02055	0.107231	0.620968
Tmem150b	0.332781	1.23993	3.23642	0.0966496	0.614233
Zfp72	0.33242	2.31059	4.57652	0.0531786	0.571921
Ammecr1l	0.332174	5.24942	11.0495	0.005898	0.447405
Pcdhb21	0.331922	0.165668	0.863334	0.37073	0.793038
Zfp142	0.331791	4.66334	20.9643	0.000599314	0.329829
Gm14434	0.331392	2.04891	1.2262	0.290509	0.751463
Dnah6	0.330474	4.36551	1.38351	0.270045	0.741033
Sox6	0.330394	2.14997	2.27729	0.156599	0.665257
Hgf	0.330304	3.89703	1.2074	0.30028	0.757223
Enpp6	0.330175	0.251377	1.85574	0.197606	0.697517
Exph5	0.33009	2.60869	1.6293	0.226727	0.714741
Gm6736	0.330089	0.0861715	0.599026	0.453608	0.832621
Rgs22	0.329823	2.36492	3.31235	0.0932351	0.607112
Slc12a5	0.329564	1.80172	4.83479	0.0477737	0.564228
A730017L22Rik	0.329177	2.56549	4.89506	0.0466086	0.564228
P2ry10	0.328918	3.63463	5.04158	0.0439151	0.564228
Gm50475	0.328901	0.66119	0.954797	0.347378	0.781154
Slc38a2	0.32879	7.20021	16.088	0.00165526	0.41507
Zfp268	0.328485	2.43549	3.20059	0.098314	0.615216
D430041D05Rik	0.328476	0.663697	1.49425	0.244526	0.728238
Pde4c	0.32833	1.52387	3.07086	0.104642	0.61845
Tbxas1	0.328284	3.77685	4.70273	0.0504506	0.565705
Slit3	0.328101	6.10923	13.479	0.00308892	0.41507
Phtf2	0.327318	3.18231	4.93657	0.0458259	0.564228
Gm26878	0.327316	1.35984	2.23799	0.159933	0.670865
Mcm8	0.327314	1.5857	2.23688	0.160029	0.670865
Wfdc17	0.3272	3.54098	2.99445	0.109995	0.622163
Mlip	0.327111	0.891423	0.724119	0.411551	0.812588
Gm28042	0.327045	2.68967	3.60499	0.0813774	0.596134
Lsm11	0.326995	3.05321	7.68603	0.0165901	0.525138
Slc35g1	0.326564	2.25312	3.52926	0.0842604	0.598608
Rnf24	0.326287	3.62917	5.00361	0.0445948	0.564228
Gm39469	0.32626	0.0713251	0.962592	0.345489	0.780427
Slc15a2	0.326119	4.65466	1.23682	0.296187	0.753265
Wdr90	0.326081	4.17465	5.19362	0.0415481	0.564228
Notch1	0.326051	7.30142	5.26686	0.0422304	0.564228
Adam1a	0.325551	2.96127	2.85276	0.116453	0.626632
Gk5	0.325323	1.97157	2.71684	0.124651	0.633779
B230206H07Rik	0.324991	1.75612	3.8237	0.0736986	0.594957
Pkdcc	0.324899	3.34821	2.04092	0.180935	0.68672
Aldh1a2	0.324741	5.06975	0.872301	0.377248	0.79557
Cpeb2	0.324686	3.93214	6.37092	0.0263386	0.553557
Veph1	0.324605	1.31449	2.12775	0.169779	0.680907
P4ha2	0.324544	5.45717	11.9507	0.00460109	0.446126
Frg2f1	0.324104	1.50196	3.62308	0.0807064	0.596134
Cep85	0.324058	6.31039	1.62114	0.23659	0.723132
Fn3k	0.323528	0.58901	1.33218	0.270408	0.74157
Hjurp	0.323385	6.31403	14.1047	0.00264355	0.41507
Gm7488	0.323085	2.10552	2.42684	0.144687	0.655277
Cks2	0.322929	2.63699	1.97535	0.185006	0.68973
Nat14	0.322449	1.9434	4.27969	0.0603244	0.578555
Plk1	0.322415	2.54768	0.630908	0.44634	0.828484
Rab30	0.322205	2.00204	1.60257	0.229053	0.717223
Gm12191	0.322118	2.72965	0.0950641	0.766182	0.941436
Depp1	0.322062	5.19049	4.44955	0.0591423	0.576757
Stx19	0.32177	2.93065	5.47394	0.0369843	0.557614
Gm10254	0.321679	1.96477	3.8287	0.0735337	0.594857
Cenpk	0.321607	0.417738	1.05579	0.324013	0.771925
Cftr	0.321558	3.07867	5.97723	0.0304894	0.553557
Rad54l	0.321186	1.99543	2.00733	0.181432	0.68672
Aoc2	0.321086	1.68396	4.05899	0.0663951	0.583533
Efcab10	0.320679	1.09226	1.43012	0.25435	0.732969
Lgals1	0.320656	6.85846	2.10142	0.181422	0.68672
Clec11a	0.320568	3.16078	1.69271	0.220053	0.712239
Cep72	0.320458	1.85774	3.98434	0.0686136	0.587522
Gper1	0.320117	1.2222	2.21593	0.161844	0.671964
Smc4	0.320049	5.89547	14.8989	0.00218192	0.41507
Gm14443	0.320011	0.595791	2.20649	0.162671	0.672772
Gm45222	0.319972	0.374585	0.665911	0.430042	0.822071
9530085L11Rik	0.319966	0.700278	2.46302	0.141978	0.650235
Tpx2	0.319592	3.34798	0.729586	0.415581	0.814908
Syk	0.31944	6.37985	6.81099	0.0234765	0.552837
Gm17538	0.319314	0.505048	1.02324	0.331289	0.774947
Adora1	0.318683	3.06283	1.59614	0.232595	0.720627
Dtl	0.317893	2.34238	0.910463	0.361033	0.788817
Gm43197	0.317842	2.03053	1.18192	0.298674	0.75568
Mastl	0.317218	1.25838	0.97337	0.342902	0.779577
Chtf18	0.316956	1.56449	1.38306	0.261899	0.737703
Kif18a	0.3169	1.70475	3.2151	0.097636	0.614296
Alms1	0.316276	2.91122	7.54999	0.0173721	0.529133
Gm16279	0.316198	1.47249	3.56347	0.0829429	0.596134
5830432E09Rik	0.31599	0.866355	1.92799	0.189676	0.693216
Dcbld2	0.315832	4.99517	10.7852	0.00635657	0.453646
Kcnk5	0.315828	3.51425	6.50357	0.0250934	0.553557
Ripor3	0.315604	0.960918	1.90459	0.192199	0.693953
Zfp354b	0.315442	1.01138	1.24699	0.285523	0.749582
Crb1	0.315407	0.244585	1.17586	0.299052	0.756039
Gm830	0.315181	1.47043	2.66983	0.127653	0.636198
Gm49768	0.314961	0.361222	0.861656	0.371181	0.793335
Lpar5	0.314942	0.568571	2.09426	0.172921	0.683353
Angptl7	0.314734	1.10183	2.06603	0.175628	0.683805
Ldlrad4	0.314501	3.27878	6.85365	0.0221275	0.546773
Mbd1	0.314481	6.37337	19.862	0.000743144	0.356246
Kif4	0.314188	2.29018	2.22844	0.160757	0.671821
Nrp1	0.31399	7.59283	2.61502	0.137838	0.646458
Cd109	0.313857	1.78272	2.7219	0.124333	0.633036
Ppat	0.31376	4.19946	8.734	0.011776	0.506591
Vps13c	0.313615	5.12233	5.69636	0.0349633	0.557307
Gabrq	0.313558	0.348747	0.411319	0.533975	0.867324
Tsnaxip1	0.313384	2.50052	2.97437	0.109676	0.622163
Bc1	0.313168	0.880604	0.985043	0.340131	0.77839
Nrcam	0.313145	3.55371	4.7757	0.04895	0.564228
Adcy1	0.312841	1.32301	1.4529	0.2508	0.731762
Nepro	0.312351	3.13875	9.42479	0.00949681	0.488434
Cd80	0.311788	2.31856	1.89145	0.193634	0.694161
S100a9	0.311285	5.46703	2.8267	0.124708	0.633869
Rcc1	0.310984	3.21529	9.64429	0.00888408	0.488434
Trib2	0.310153	6.40964	30.9322	0.000113867	0.252167
Gm43429	0.310085	1.52981	2.41792	0.145365	0.656486
Plxna3	0.310066	3.13055	3.86184	0.0724512	0.593506
Gm4524	0.309975	0.924062	1.24349	0.286169	0.750175
Kifc5b	0.309595	1.12066	1.3389	0.269264	0.740948
Gm14419	0.309361	0.86786	1.19764	0.294817	0.752617
Cdc45	0.309335	1.91327	1.86087	0.197029	0.697293
Abca6	0.309227	1.32622	1.30006	0.275976	0.745816
Pde2a	0.309076	3.14782	0.219936	0.651811	0.903367
Gm6883	0.308731	0.426788	1.99739	0.18244	0.688008
Gbe1	0.308673	4.39938	8.12985	0.0143121	0.520273
Kif15	0.308401	2.04885	1.45054	0.251165	0.731762
Abhd15	0.307832	1.41225	2.94581	0.111223	0.622411
Ms4a7	0.307722	3.45523	1.02382	0.336725	0.776744
Sptlc3	0.307638	1.15335	1.28612	0.27844	0.747251
Jade3	0.307159	3.82849	2.64521	0.131644	0.637712
Hcar2	0.306886	3.54498	1.48759	0.250122	0.731258
Gm27042	0.306853	0.852194	2.38182	0.148149	0.658247
Pparg	0.30633	3.66515	2.06897	0.178707	0.686321
Gm11508	0.306224	0.684921	1.68436	0.21822	0.710193
Rasa2	0.306018	4.47103	11.7817	0.00481666	0.44706
B930095G15Rik	0.305912	2.4149	3.90767	0.0709859	0.590861
Mpzl2	0.305844	2.56257	3.32676	0.0926036	0.605564
Zfp646	0.305523	5.67923	12.8429	0.00363428	0.445001
Marchf3	0.305394	1.77957	3.2487	0.0960869	0.614066
Gm42031	0.304992	3.96358	0.909159	0.365813	0.78983
Hinfp	0.304631	4.38168	10.476	0.00694716	0.453646
Spa17	0.304624	2.46945	2.19013	0.164116	0.673465
Ern1	0.3046	5.64334	9.8847	0.0082655	0.481845
Akr1c19	0.304397	1.64433	4.41841	0.0568501	0.574409
Txlng	0.304062	5.30035	8.84028	0.0113866	0.502331
Gm49493	0.303933	0.0586786	0.656799	0.433134	0.823184
Cyp1b1	0.30386	3.86631	0.882722	0.372475	0.793881
Lrat	0.303557	4.82974	0.499929	0.499942	0.854805
Cdk5rap1	0.303555	2.80738	2.86895	0.115521	0.626184
Haus3	0.302735	3.49736	5.97923	0.0304663	0.553557
Gm16861	0.302209	0.909377	1.47186	0.247897	0.729508
Psd	0.302204	2.70918	2.30445	0.154346	0.662609
Cramp1	0.302179	5.40731	5.93732	0.0318848	0.553557
Ints8	0.30158	5.20486	10.9822	0.00601108	0.447405
Gvin-ps7	0.301531	2.98759	1.14477	0.308502	0.761946
Gm4353	0.301455	1.17119	1.38889	0.260949	0.737703
Zfp459	0.301195	0.562923	1.69871	0.216388	0.707915
ENSMUSG00000121112.1	0.301096	0.791144	1.13237	0.307768	0.761076
Jade1	0.300982	4.91712	7.06988	0.0205026	0.543903
4930579G24Rik	0.300971	1.53636	1.56548	0.2342	0.721553
Cd101	0.300851	1.98014	1.5806	0.232083	0.720267
Rasal3	0.300719	4.35262	2.55028	0.139641	0.648475
2210408I21Rik	0.300466	2.57519	4.38632	0.0576319	0.575942
Clybl	0.300459	2.39674	2.45504	0.142569	0.650544
Tppp	0.30013	5.17209	2.37671	0.155197	0.663477
Sv2a	0.3001	1.14209	0.74035	0.40633	0.810933
Mmp8	0.299973	2.05001	1.82351	0.201283	0.698979
Tent5c	0.299686	5.51131	9.76091	0.00857746	0.488434
Gm43858	0.299633	0.644191	1.33703	0.269582	0.741033
Slc17a9	0.299206	2.38905	1.30211	0.276248	0.745816
Erlin1	0.299061	4.99958	17.8655	0.00112012	0.373312
Urb2	0.299012	3.69146	11.5815	0.00508732	0.447405
Sfrp2	0.29888	3.16809	0.967774	0.348723	0.782568
Tspan32	0.298837	3.06223	1.30069	0.278862	0.747545
Snca	0.298561	3.10907	1.77896	0.208096	0.703296
Nrg4	0.298424	1.56132	0.625827	0.445323	0.827399
Galm	0.298348	3.05903	6.62795	0.0239888	0.553557
Dusp1	0.298319	8.01204	1.23218	0.296598	0.753654
Adgre1	0.298178	5.43039	10.1702	0.00759538	0.464088
Hs6st2	0.297991	1.80887	1.38043	0.26233	0.737703
Nos2	0.297696	2.86791	5.10594	0.0427909	0.564228
Cdk12	0.296301	5.33844	5.85574	0.0326383	0.553557
Gm37607	0.29605	1.17577	2.5762	0.133903	0.640041
Nup43	0.295844	2.29742	3.42354	0.0884962	0.600596
Entpd2	0.295716	3.38593	1.58033	0.235437	0.722612
Mllt11	0.295597	3.08297	5.68894	0.0340263	0.555384
Hemk1	0.295381	2.80263	5.83445	0.0321834	0.553557
Vpreb3	0.295086	2.55241	1.23374	0.289158	0.751258
Inka1	0.294979	2.29916	3.79149	0.0747725	0.5955
Zfp715	0.294774	5.39117	8.02336	0.0148231	0.520273
Wee1	0.294773	3.37174	4.73854	0.0497074	0.565705
Lyve1	0.294708	7.90789	3.20016	0.102082	0.61845
Steap4	0.294572	5.3532	0.663577	0.438952	0.82546
Ugt1a7c	0.294371	3.67994	1.97857	0.187473	0.692128
Qpct	0.294242	3.28275	4.31509	0.0594141	0.57737
Crls1	0.294139	4.32513	4.10351	0.0657364	0.583533
Rsad1	0.294089	3.49334	8.31605	0.0134674	0.517143
Cpne7	0.294076	0.283994	0.841561	0.376634	0.795327
Gm15675	0.293904	4.16136	3.68326	0.0792931	0.5955
Zfpm2	0.293757	2.37964	2.82332	0.118171	0.628878
Sptbn5	0.293636	1.62466	1.62222	0.226387	0.714348
Moap1	0.293628	1.81019	1.43888	0.252977	0.732913
Spata18	0.293587	2.83377	1.15882	0.304768	0.760069
Cd28	0.293414	2.38747	1.7955	0.204551	0.702488
Nfatc2	0.29341	3.43615	4.49954	0.0549295	0.574409
Srpk3	0.29328	2.26174	0.860849	0.373234	0.794079
Gm3365	0.293071	0.185806	0.884473	0.365131	0.789616
Prelid2	0.292701	0.657029	1.18727	0.296822	0.753868
D130017N08Rik	0.292684	2.19959	3.73358	0.0767515	0.5955
Pcdhgb4	0.292645	3.40882	3.6576	0.0794449	0.5955
Gm49745	0.292548	0.322832	0.736475	0.407248	0.811124
Gm16892	0.292532	0.376845	0.847812	0.374925	0.794759
Fam210a	0.292242	4.81993	4.9267	0.0465764	0.564228
Slc36a1	0.29155	5.12523	11.0001	0.00598077	0.447405
Erc2	0.29145	1.74184	2.46167	0.142078	0.650251
Stradb	0.291314	3.83465	8.39379	0.0131322	0.517143
Herpud1	0.291102	6.96279	19.6114	0.000781241	0.356246
Fign	0.290951	2.50238	4.04111	0.0669186	0.584896
2310010J17Rik	0.290911	1.47183	1.77083	0.207486	0.703296
Ankrd52	0.290738	5.8908	6.52584	0.0254168	0.553557
Usp2	0.290648	3.11139	4.35153	0.0584943	0.575942
Pprc1	0.29059	5.46726	9.69865	0.00873959	0.488434
Tshz2	0.290547	4.30312	5.09385	0.0429995	0.564228
Wscd2	0.290449	1.88337	2.93689	0.111711	0.622588
Gm11223	0.290319	0.821391	0.921194	0.355698	0.786062
Kcnn2	0.290077	1.19262	2.02841	0.17932	0.686321
Sertad4	0.289688	2.33604	2.89989	0.113767	0.62526
Igflr1	0.289675	0.785617	0.355873	0.563067	0.87785
Shank2	0.289636	3.34157	4.16351	0.0634327	0.580164
Arnt2	0.289602	0.621467	0.966261	0.344605	0.780149
Gm10184	0.289338	2.00858	1.40898	0.257705	0.735533
Cdnf	0.288969	1.21648	2.11356	0.171101	0.682054
Nt5dc3	0.288966	4.61624	13.4522	0.00310987	0.41507
Smim27	0.288827	2.02779	2.47121	0.141373	0.650017
Gm8116	0.288764	2.29516	2.3246	0.152701	0.66118
Tcte2	0.288401	1.46375	2.81118	0.118888	0.629282
Tmem265	0.288167	1.02159	1.08802	0.317031	0.765828
Hgfac	0.288094	1.81285	4.12569	0.0644859	0.582453
Gm20518	0.28808	0.885414	1.21138	0.292188	0.752249
Gm45053	0.287981	0.0667102	0.770736	0.396859	0.807074
Gm50010	0.287937	2.53258	2.71159	0.124982	0.634249
Zc3h12c	0.28789	3.7041	8.53026	0.0125672	0.517143
Gm14325	0.287881	3.05494	3.40886	0.0891047	0.601585
Clmn	0.287874	4.62304	4.05096	0.0677625	0.587311
Tert	0.287519	0.714332	1.03589	0.328434	0.773792
H2-DMb2	0.287469	4.63802	0.701316	0.425734	0.819168
Cfap65	0.287462	5.33053	2.61332	0.137243	0.645896
Akap17b	0.287428	2.37544	2.67663	0.127213	0.636198
Gm4130	0.287059	2.4542	4.50943	0.0547006	0.574356
Kash5	0.286682	0.682943	0.78176	0.393603	0.805217
Tymp	0.286549	2.38949	1.00533	0.336735	0.776744
Prss35	0.286382	0.779439	0.92276	0.355304	0.785735
Ybx1-ps2	0.286144	0.322207	0.611907	0.448907	0.830481
Zmym6	0.285676	4.63566	3.74062	0.0780393	0.5955
Srpx	0.285466	3.81668	2.34408	0.15334	0.661474
Recql4	0.285452	1.05647	1.27147	0.281064	0.748446
Adamts17	0.285375	3.07594	2.67223	0.127497	0.636198
Hmgcs2	0.285195	4.72303	1.21326	0.299604	0.756789
Lrch3	0.285155	5.53162	2.74505	0.128826	0.636716
Garem1	0.284982	1.95295	1.50417	0.243052	0.726998
Slc26a4	0.284864	4.06618	0.241073	0.637109	0.897957
Gm4316	0.28481	1.62579	1.41777	0.256302	0.734264
Gm42427	0.284703	0.455965	1.66728	0.220425	0.712407
Gm15832	0.284541	1.85921	3.43043	0.0882124	0.600596
Tmem198	0.284521	1.5795	1.96101	0.186187	0.690416
Gm12404	0.284356	0.456378	1.21169	0.292128	0.752249
ENSMUSG00000120686.1	0.284077	0.915033	1.54956	0.236457	0.723132
Fcer2a	0.283829	4.16803	0.855934	0.379571	0.797878
Gm15787	0.283573	0.701391	0.899695	0.361176	0.788817
Klf7	0.283276	6.66076	7.38941	0.0183519	0.531707
Tlr8	0.283226	3.01718	2.6382	0.129723	0.637234
Neb	0.28309	0.682154	1.50341	0.243165	0.726998
Tonsl	0.282703	2.47364	3.15219	0.100619	0.616099
Plxna4	0.282349	5.43223	7.90141	0.015435	0.523022
Zfp938	0.282347	3.10678	3.0575	0.105322	0.61845
Traf3ip3	0.282326	3.59855	1.93936	0.190783	0.693216
Zwilch	0.282318	1.66555	1.37854	0.262641	0.737703
Zfp397	0.282156	5.44368	5.77167	0.0334806	0.553557
Zfp469	0.281949	1.78755	1.8024	0.203739	0.701245
Pdcd4	0.281811	5.13431	5.1755	0.0421584	0.564228
Cd79b	0.281782	4.99777	0.574983	0.469906	0.839645
Dcdc2a	0.28172	2.03436	0.675971	0.428452	0.820882
Lcorl	0.281716	3.65482	5.49637	0.0366618	0.557307
Gdf2	0.281677	0.798851	0.822447	0.381935	0.79889
Fbxo16	0.28151	1.65644	2.40368	0.146455	0.657341
Gm17552	0.281233	1.27277	0.71211	0.415115	0.814611
Slc25a1	0.280987	5.90436	1.05894	0.332251	0.774947
Klhl3	0.280737	2.33494	2.19854	0.163371	0.672806
Macc1	0.280494	4.03331	4.70859	0.0503282	0.565705
Ccsap	0.280122	1.06281	0.926182	0.354445	0.785159
Gm35339	0.280051	2.31535	4.07843	0.0658315	0.583533
Sh2d4b	0.279717	0.343997	1.01485	0.333201	0.775995
Tas1r3	0.279632	0.130531	0.909076	0.35877	0.787509
Ubn1	0.279579	6.52505	11.6332	0.00501585	0.447405
Slc18a2	0.279391	1.86949	2.84684	0.116795	0.62686
Fbxl13	0.279384	1.73692	1.87024	0.195981	0.696355
Gm26811	0.279364	1.49412	0.900498	0.360969	0.788817
Lipe	0.279362	6.5903	1.06587	0.330621	0.774732
Gm26621	0.279259	2.49774	2.66419	0.128018	0.636198
Lpar2	0.279203	2.85742	2.841	0.117135	0.627132
Trim7	0.278658	2.9668	1.35012	0.268992	0.740948
Adat1	0.278648	2.38138	2.72091	0.124395	0.633036
1110002L01Rik	0.27843	2.87162	1.44373	0.253154	0.732913
Zbtb25	0.278362	2.82746	5.41647	0.0378261	0.557614
Mars2	0.278288	3.35774	6.22699	0.0277733	0.553557
Pkd2l2	0.278191	1.64579	0.887898	0.364272	0.789616
Klhl33	0.277841	1.42533	2.85549	0.116295	0.626415
Mrpl23-ps1	0.277566	1.72072	1.69221	0.217215	0.708551
Cpxm1	0.276746	4.89273	1.19381	0.30334	0.759819
Xlr4b	0.27667	1.74241	0.549131	0.474222	0.84173
Myo7a	0.276395	4.76125	10.307	0.00729704	0.456214
Exd1	0.276336	0.556573	0.899258	0.361289	0.788817
Kmt2d	0.276112	7.61434	9.05902	0.0106318	0.492888
Pyurf	0.275957	3.41055	3.92773	0.0703555	0.589435
Mybl2	0.27549	2.10402	2.70407	0.125458	0.635452
Dctpp1	0.275417	2.24241	2.11218	0.17123	0.682054
Smim36	0.275347	0.973956	1.2662	0.282015	0.748619
Ulbp1	0.275218	2.5944	3.06376	0.105003	0.61845
Gemin5	0.275211	4.21408	13.4959	0.00307574	0.41507
Ninl	0.275109	3.12715	3.07777	0.104293	0.61845
Iqcd	0.274644	1.24425	0.672448	0.428057	0.820635
Taf1c	0.274606	3.54379	8.46847	0.0128194	0.517143
Osbpl11	0.274539	5.02926	16.7414	0.00142963	0.380282
Pfkfb3	0.274495	6.90949	8.29681	0.0135519	0.517143
Zfp14	0.274461	3.17015	6.01819	0.030023	0.553557
Prrg3	0.274405	6.17646	9.49612	0.00929241	0.488434
Ccnf	0.27422	2.19055	0.717458	0.414888	0.814489
Tob1	0.274098	5.1735	7.48908	0.0177363	0.530285
Cmah	0.274038	4.51948	2.22779	0.164897	0.674119
Tnxb	0.273833	7.59349	3.48601	0.088512	0.600596
Als2	0.27377	4.35208	11.4891	0.00521839	0.447405
Ptprt	0.273638	0.142456	0.702115	0.418101	0.815805
Arhgap27os3	0.273573	1.48191	0.843812	0.376017	0.795077
Rgcc	0.273539	5.08766	5.4973	0.0367348	0.557307
H2-Q1	0.273495	0.790336	0.65841	0.432585	0.822763
Gabre	0.273356	3.21555	1.78558	0.206723	0.703296
Zfp595	0.273069	3.43496	8.55927	0.0124508	0.516144
Kmt2e	0.273007	7.30487	5.77923	0.0330803	0.553557
Zfp420	0.272777	3.52287	8.26451	0.0136952	0.517143
Rev1	0.27218	4.18715	5.62903	0.0348214	0.557307
Ttll3	0.272122	3.76953	3.88488	0.07171	0.591762
Rbm27	0.272106	5.26771	9.25818	0.00999517	0.489334
Cfap20dc	0.272049	1.47827	2.04879	0.177308	0.68508
Trmt61b	0.271833	2.23364	3.62661	0.0805763	0.596134
Wfdc6a	0.271821	-0.0276931	0.593507	0.455648	0.833076
Rspo1	0.271726	4.39908	1.32233	0.278248	0.747238
Fam83a	0.271717	0.687738	1.86264	0.19683	0.69712
Klf6	0.271665	7.91091	7.86502	0.0156234	0.524274
Nnmt	0.271351	3.11306	1.44368	0.25382	0.732969
Incenp	0.27131	3.97489	1.2611	0.288155	0.751216
Mlec	0.271145	7.39914	13.2765	0.00325143	0.422218
Frem2	0.270825	0.44855	1.53787	0.238133	0.723484
Gm21992	0.270727	2.17573	2.78738	0.12031	0.630789
Rbm46	0.270464	1.04671	1.23871	0.287054	0.750583
Lamc3	0.270385	4.36991	6.76968	0.0227993	0.549436
Dnah7a	0.269781	1.72319	1.27107	0.281136	0.748446
Zfp862-ps	0.269698	3.54195	4.57955	0.053111	0.571579
A630001G21Rik	0.269607	3.2517	2.04837	0.177764	0.685751
Tbc1d8b	0.269418	4.31715	5.17169	0.0416778	0.564228
Tiam1	0.269359	4.8004	9.31101	0.00983391	0.488434
Prkcb	0.269183	3.11148	0.87568	0.370976	0.79327
Mpp3	0.269167	1.8476	1.61072	0.227941	0.715708
Ylpm1	0.269052	5.61643	11.125	0.0057743	0.447405
Mdn1	0.268885	4.55711	7.09637	0.0203134	0.543903
G730003C15Rik	0.26888	0.62092	1.28181	0.279209	0.74764
Vstm5	0.268742	0.706621	0.819606	0.382732	0.79889
Pyroxd2	0.268658	2.32092	1.09791	0.315267	0.764843
Nkain4	0.268603	4.35173	1.79168	0.209585	0.7047
Sepsecs	0.268465	4.96842	12.1125	0.00440539	0.445001
Gm16332	0.268373	0.40893	1.00017	0.336589	0.776744
Gm10297	0.26809	1.64882	2.36246	0.14967	0.658742
Tlr4	0.267842	4.45039	5.92982	0.0310398	0.553557
Msantd1	0.267801	0.587594	1.36498	0.26488	0.738426
Pik3c2g	0.26771	0.412348	0.75495	0.401594	0.809262
Fcho1	0.26763	3.39722	1.28221	0.282281	0.74876
Zfp780b	0.267536	3.44416	4.47615	0.055475	0.574409
9530026P05Rik	0.266958	3.29166	1.75538	0.210533	0.704745
Ormdl3	0.266792	5.38934	3.51658	0.0875547	0.599935
4930444P10Rik	0.266669	0.0766546	0.805721	0.386667	0.801127
Mapkbp1	0.2666	5.55971	6.0383	0.0300033	0.553557
Ccdc134	0.266571	4.06346	6.19781	0.0280754	0.553557
Prim1	0.266564	2.90696	2.19931	0.163303	0.672806
Serpinf1	0.26655	4.60887	1.14893	0.311205	0.764182
G0s2	0.266526	5.47634	2.85851	0.120658	0.631089
Camk2a	0.266436	1.89022	1.46097	0.249558	0.730704
Aebp1	0.266341	7.19038	1.03857	0.336094	0.776744
8430422M14Rik	0.265981	1.31794	1.09493	0.315563	0.764843
Mmd	0.265919	6.0784	2.40693	0.152434	0.660382
9130230N09Rik	0.265758	0.708259	1.19602	0.295129	0.752919
Rbm15	0.265746	3.76079	8.31088	0.0134901	0.517143
Syde2	0.265746	4.04346	3.90799	0.0709758	0.590861
Plekhg3	0.265629	5.08973	9.68983	0.00876283	0.488434
Foxo3	0.265593	6.36412	7.71209	0.016445	0.525138
Platr21	0.265152	1.5864	1.86152	0.196956	0.697293
Gm38431	0.264889	1.33665	1.57474	0.2329	0.721122
Eno1b	0.264298	2.32307	1.70549	0.215531	0.707579
Dclk1	0.264298	3.55313	1.83241	0.20201	0.699518
Mettl5	0.264156	2.80455	5.72508	0.0335572	0.553557
Hpgds	0.264147	2.46874	2.99978	0.108322	0.622163
Gm45867	0.264094	1.12439	1.1921	0.295885	0.753265
Chst10	0.26371	0.847693	0.508896	0.489147	0.849118
Cklf	0.263598	2.97033	4.2843	0.060205	0.578555
Gm44949	0.263551	0.994849	1.66147	0.221182	0.712829
Bub1	0.263449	2.54388	1.14418	0.30588	0.76031
Gm50387	0.263404	2.99986	1.90048	0.192647	0.693953
Hacd2	0.263367	4.29757	3.12256	0.102906	0.61845
Pole2	0.263326	1.54539	1.59517	0.230068	0.717865
Gse1	0.26276	5.61983	2.90164	0.118254	0.629053
F630042J09Rik	0.262729	0.608355	1.88326	0.194536	0.695199
Zfp526	0.262703	3.82062	3.74838	0.0762397	0.5955
Ccdc73	0.262357	0.460363	1.40157	0.258895	0.736272
Mtfr2	0.262157	0.555208	0.666	0.430012	0.822071
Thsd4	0.262148	5.16063	7.08378	0.020403	0.543903
Ppargc1a	0.262042	2.45177	4.31836	0.059331	0.57737
Lsm2	0.261849	3.50977	7.65774	0.0167492	0.525138
Atp8a2	0.261793	0.107183	0.752911	0.402212	0.809262
Serpinb8	0.261784	4.15754	4.72089	0.050072	0.565705
Tmem120b	0.261755	3.17071	2.41464	0.145615	0.657061
6720489N17Rik	0.261524	1.91149	3.38205	0.0902293	0.602786
Pms1	0.261368	2.06589	2.95613	0.110661	0.622163
Baz1b	0.261358	6.94721	11.2234	0.00561739	0.447405
Zfp385b	0.261123	2.12411	2.03565	0.178602	0.686321
Ammecr1	0.261032	2.86188	2.95431	0.11076	0.622163
ENSMUSG00000095315.3	0.260945	2.51855	3.73923	0.0765557	0.5955
Plch2	0.260754	2.97242	1.40039	0.25985	0.736627
Epha7	0.260598	3.11104	4.02794	0.0673073	0.585992
Fignl1	0.260407	2.07399	1.15563	0.303063	0.759819
Zfp568	0.260354	3.91814	5.24484	0.0404797	0.564039
Ubfd1	0.260342	5.40091	22.5042	0.000449245	0.304438
Grb10	0.260326	5.77373	6.24665	0.027572	0.553557
Prdm2	0.259979	6.51494	12.0875	0.00443499	0.445173
Cnksr3	0.259798	4.3314	9.05481	0.0106457	0.492888
Lsmem2	0.259772	1.85276	2.11328	0.171127	0.682054
Acat2	0.25961	4.98745	8.70705	0.0118772	0.509572
Ncoa4-ps	0.259471	1.95199	1.04815	0.3257	0.772961
Acss3	0.25903	3.35427	1.9083	0.192453	0.693953
Gm13563	0.258882	0.351715	0.867341	0.369659	0.791928
Utp4	0.258844	4.38084	10.5068	0.00688538	0.453646
Zfp658	0.258584	2.97242	5.79787	0.0326353	0.553557
Ttll11	0.258559	0.419029	0.839582	0.377178	0.79557
Nckap5	0.258421	6.68503	4.13176	0.0660625	0.583533
Pex26	0.258236	3.83062	10.2441	0.0074325	0.456241
Slc16a6	0.258166	3.41729	2.9316	0.112003	0.62296
Safb	0.258146	6.69745	11.7663	0.00483682	0.44706
Cep162	0.257943	4.09729	6.99322	0.021062	0.544848
9830144P21Rik	0.25782	0.620157	0.736776	0.407155	0.811124
Noa1	0.257599	3.36063	5.18668	0.0414289	0.564228
Gm3571	0.257547	0.847552	0.955479	0.347212	0.781154
Rpl18-ps2	0.257122	1.44587	1.66717	0.220439	0.712407
Cdkn3	0.257079	0.291455	0.535044	0.478235	0.842825
Smg8	0.25695	4.54917	14.0583	0.00267387	0.41507
Cdkl1	0.256905	1.06755	1.16866	0.300471	0.757586
9530018F02Rik	0.256809	0.217234	0.878504	0.366699	0.78983
Spef1l	0.256803	1.29109	1.10404	0.31364	0.764678
Gm16172	0.256761	0.992388	0.934951	0.352257	0.785114
Spata17	0.256708	1.04362	0.913607	0.357617	0.786897
Lats2	0.256472	7.14068	9.37096	0.00965457	0.488434
Clmp	0.256413	3.92316	3.2631	0.0954325	0.613165
Dcun1d3	0.256399	4.66682	8.08922	0.0145046	0.520273
Tshz3	0.256182	3.26838	4.64389	0.051701	0.568244
ENSMUSG00000121395.1	0.256009	3.61339	3.04578	0.105923	0.61845
Slc2a4	0.255848	3.03134	0.665537	0.433685	0.823217
Zfp36	0.255742	8.3088	0.679917	0.432292	0.822763
Col5a2	0.255736	6.95829	2.44867	0.148132	0.658247
Zfp866	0.255723	4.6863	5.77071	0.0329757	0.553557
Igfals	0.255651	0.605946	0.72783	0.409936	0.81234
Exoc3l2	0.255623	1.17483	1.46135	0.2495	0.730704
A530020G20Rik	0.25559	4.67041	2.20988	0.166016	0.675576
Gm33280	0.255521	0.809395	1.08241	0.31823	0.766199
Mtrr	0.255488	3.65754	7.94923	0.0151916	0.520273
Ezh2	0.255485	3.96275	3.54648	0.083594	0.59622
Crem	0.255384	3.94176	3.69401	0.0781403	0.5955
Dlec1	0.255373	3.32679	1.58079	0.233365	0.721122
Usp42	0.255093	4.5873	5.15184	0.0420101	0.564228
Gm28053	0.254986	1.15067	1.14696	0.304804	0.760069
Fastkd5	0.254859	3.33241	5.77418	0.032932	0.553557
Hspa2	0.254753	3.80522	4.07671	0.0658813	0.583533
St8sia2	0.254658	4.15972	2.51405	0.139663	0.648475
Gpld1	0.254638	2.61178	4.17518	0.0631118	0.578555
Kirrel	0.254508	5.51324	12.4199	0.00405959	0.445001
Tnfaip6	0.254445	1.84564	0.866989	0.369753	0.791928
Gm20463	0.254327	2.04127	1.49038	0.245104	0.728988
Cit	0.25396	3.14135	2.26456	0.157669	0.667835
Rasgef1b	0.253681	5.37316	8.43742	0.0129484	0.517143
B4galt6	0.253676	2.93894	2.68797	0.126484	0.636198
Ddx55	0.253592	4.17909	8.90498	0.011157	0.500599
Col1a1	0.25337	8.63569	1.37259	0.26943	0.741033
Adarb1	0.252937	6.1786	8.02942	0.0147935	0.520273
Arid1a	0.252914	7.57106	8.85069	0.0113493	0.502331
Gm4724	0.252914	2.55711	1.54606	0.236957	0.723467
Cmbl	0.252891	3.54477	2.62181	0.130812	0.637711
Zfp874a	0.252759	3.9885	6.82796	0.0223306	0.546773
Gimap7	0.252726	1.68121	0.559747	0.4693	0.839039
Ttc41	0.252644	1.94888	1.63748	0.224343	0.713569
Trmt1l	0.252236	5.20884	19.1714	0.000853778	0.37164
Dnaaf10	0.252196	3.79914	7.87978	0.0155467	0.524274
Cks1b	0.251958	2.5907	1.63618	0.224517	0.713569
Slc22a3	0.251748	3.17377	2.64137	0.129513	0.636753
Xpnpep3	0.251443	4.09247	5.10916	0.0427356	0.564228
Gzmm	0.251424	0.00317803	0.750746	0.40287	0.809262
Tenm3	0.251391	0.568378	1.00083	0.336436	0.776744
Spx	0.251044	0.121684	0.910844	0.35832	0.787319
Gpr135	0.251025	0.541536	0.803574	0.38728	0.801562
Ndc1	0.250845	3.53093	5.32681	0.0391856	0.558082
Armc3	0.250844	1.80761	1.29714	0.276488	0.745816
Gdf15	0.250639	1.60175	0.630204	0.442691	0.826791
Atxn3	0.250639	5.12034	7.33861	0.0186753	0.531707
Tstd2	0.250454	4.88594	6.07235	0.0294193	0.553557
Podn	0.250162	5.66014	1.96456	0.192241	0.693953
Polr3g	0.250089	1.95391	0.943328	0.350185	0.783535
Nktr	0.249697	6.70309	3.69404	0.0802292	0.596116
Zbtb11	0.249658	4.49054	5.39267	0.0381814	0.557614
1700037H04Rik	0.249618	3.69852	2.39085	0.147785	0.658247
Gm10039	0.24939	1.24981	1.19216	0.295875	0.753265
Cd3g	0.249262	2.95647	0.735921	0.41017	0.812588
Atxn7	0.249163	5.72144	6.31717	0.0268638	0.553557
Gm15601	0.24909	2.38833	2.41212	0.145808	0.657144
Gm28035	0.249001	2.32863	0.612566	0.450356	0.831006
Gm16973	0.248928	3.53646	3.67456	0.0788338	0.5955
Adamtsl1	0.248841	4.18704	5.32076	0.0392794	0.558082
Tubgcp6	0.248722	4.86817	12.4836	0.00399191	0.445001
Kcnd3	0.248698	1.09917	0.632396	0.441593	0.826144
Dnah10	0.248523	4.17418	2.2426	0.161304	0.671821
Uchl1	0.248299	1.50772	1.17668	0.298891	0.755923
Proz	0.248298	2.96459	0.680017	0.428309	0.820823
Xlr3a	0.248227	1.16426	0.211914	0.655238	0.904591
Plch1	0.248202	2.13585	1.64027	0.223974	0.713569
Zfp874b	0.248154	3.8534	5.62692	0.0348496	0.557307
Pdpk1	0.248	5.76485	11.9331	0.004623	0.446126
Prox2	0.247998	1.80334	1.87238	0.195742	0.696355
Mdc1	0.247899	5.31466	8.24328	0.0137904	0.517143
Col3a1	0.247752	9.72059	1.011	0.339542	0.777964
Lrrc23	0.247724	4.58963	1.5344	0.243623	0.726998
Gm5905	0.247633	3.20979	3.79166	0.0747669	0.5955
Adgrg2	0.247631	2.27835	2.46867	0.14156	0.650017
Cbx3-ps6	0.247591	2.02244	2.62161	0.130825	0.637711
Supt3	0.247408	2.86041	3.10648	0.102856	0.61845
Wdcp	0.247283	3.04186	3.6025	0.0814705	0.596134
Gpc6	0.247223	0.579377	0.586124	0.4584	0.834385
Ahctf1	0.247134	5.77303	12.4501	0.00402732	0.445001
Smarcad1	0.246859	5.05167	10.288	0.00733751	0.456214
Sfxn1	0.246778	4.69757	1.00915	0.340956	0.779102
Nqo1	0.246659	2.65336	2.46624	0.141739	0.650017
Stab1	0.246644	6.97062	5.73182	0.0334705	0.553557
Dgat1	0.246616	4.40645	1.38462	0.266526	0.739357
A730020E08Rik	0.246501	0.701434	1.22217	0.290145	0.751286
Gm48796	0.2465	0.462045	1.04849	0.325624	0.772896
Rac3	0.246446	3.75315	4.3252	0.0591573	0.576757
Cdan1	0.246378	4.74054	7.6388	0.0168567	0.525138
Gpatch8	0.246268	5.94078	7.1825	0.0197122	0.53871
Tecpr2	0.246159	4.13817	4.59434	0.0527829	0.571129
Mfap5	0.246132	4.89371	6.90866	0.0217001	0.546773
Stk17b	0.245856	6.15495	5.71855	0.0336413	0.553557
Golga1	0.245775	4.86413	6.78193	0.0226999	0.549436
Trim67	0.245713	0.360749	0.571747	0.463839	0.835613
Mipol1	0.245589	2.29984	2.04962	0.177227	0.685042
Greb1l	0.245563	0.477918	0.446372	0.516437	0.86118
Zfp644	0.245534	5.14672	6.5718	0.0244802	0.553557
Svil	0.24546	7.07504	4.71736	0.0505054	0.565705
6430562O15Rik	0.245319	0.373417	0.718126	0.412988	0.812848
D730003I15Rik	0.245174	2.06968	2.31451	0.153522	0.661684
Ppp2r1b	0.245017	5.35074	6.28679	0.0271663	0.553557
Cacybp	0.244944	5.59573	4.03512	0.0684624	0.587331
Zfp668	0.244796	2.94312	3.76194	0.0757745	0.5955
Col4a6	0.24442	4.60933	3.49984	0.0857417	0.599935
Rbm14	0.24439	4.93756	17.1332	0.0013116	0.380282
ENSMUSG00000121247.1	0.244266	2.96007	2.67989	0.127003	0.636198
Apoe	0.244239	8.81875	2.82403	0.11938	0.629317
Meig1	0.244213	1.72422	1.58953	0.230845	0.718887
Nol8	0.243968	4.41051	4.93787	0.0458017	0.564228
Zdhhc2	0.243919	2.2291	2.52351	0.137589	0.646458
Tmem35a	0.243879	1.51629	0.791661	0.390714	0.80402
5730471H19Rik	0.243739	2.03668	2.68382	0.12675	0.636198
Mlxip	0.243724	6.37797	11.1709	0.00570045	0.447405
Slc9a4	0.243665	2.52985	3.84942	0.0728546	0.594857
1700066M21Rik	0.24356	3.22682	4.52478	0.0543478	0.572342
Igf1	0.243467	4.78079	0.62536	0.450703	0.831297
Ankrd13b	0.24342	3.46268	6.46481	0.0254499	0.553557
Zc3hav1l	0.243415	2.87732	1.92228	0.190287	0.693216
Rnf180	0.243408	1.98644	1.46475	0.248981	0.730466
Bptf	0.242822	6.32939	7.71034	0.0164547	0.525138
Slc38a1	0.242822	5.06622	6.76662	0.0228243	0.549436
Cacna1a	0.242781	1.406	1.6274	0.225691	0.713569
Glb1l2	0.24259	5.29055	1.58385	0.237856	0.723484
Ugt8a	0.242574	0.292544	0.530225	0.480182	0.843741
Rint1	0.24254	4.13987	7.3411	0.0186593	0.531707
Socs7	0.242387	5.29654	5.34093	0.0389678	0.558082
Chpt1	0.242238	7.14379	2.68655	0.130107	0.637554
Dcaf1	0.242235	5.16592	8.54468	0.0125092	0.517143
Catspere2	0.242199	2.26296	2.09307	0.173034	0.683353
Ar	0.241932	3.57433	2.94817	0.111094	0.622368
Gm37240	0.241773	0.974797	0.259864	0.620554	0.892927
Zfp609	0.24173	6.05903	3.81528	0.0757789	0.5955
Rrm1	0.241671	5.1842	4.56464	0.0534444	0.572299
Naaladl2	0.2414	1.7102	1.39222	0.260407	0.737703
Gm5417	0.241347	0.368173	0.88391	0.365278	0.789616
Cracr2a	0.241123	5.74522	4.01373	0.06902	0.588692
Fam102b	0.240969	5.96982	4.13336	0.0655038	0.583533
Gm31834	0.240891	0.243431	0.724231	0.411064	0.812588
Gstp3	0.240705	1.95574	1.4765	0.247193	0.729329
Zfp654	0.240526	4.43086	3.88786	0.0716147	0.591762
Ago2	0.240194	6.23578	14.7115	0.00228172	0.41507
Tecrl	0.240042	1.57161	1.23921	0.286962	0.750583
Myocd	0.239919	0.354437	0.636238	0.440244	0.825893
Slc16a1	0.239847	5.15283	2.83621	0.119754	0.629536
Junos	0.239693	1.82726	2.17274	0.16567	0.675576
Gprc5b	0.239615	5.22324	3.6931	0.079086	0.5955
Mrpl34	0.23943	3.14295	4.77982	0.0488667	0.564228
ENSMUSG00000053687.16	0.239005	4.01913	6.79409	0.0226016	0.548361
Mroh2a	0.238817	2.59857	2.1246	0.170071	0.681137
Nrp2	0.238403	6.42926	7.56831	0.0172643	0.529133
Pemt	0.238116	0.488867	1.11577	0.31119	0.764182
Hint3	0.237992	2.87808	1.977	0.184529	0.689713
Csprs	0.23796	1.58942	0.434916	0.522718	0.863207
Prr33	0.237878	3.15774	0.953783	0.349767	0.783347
Dbf4	0.237804	3.01268	2.38159	0.148167	0.658247
Prdm5	0.237578	2.39337	2.38955	0.147547	0.658247
Lrrc27	0.237542	1.88504	2.27573	0.15673	0.665444
Shq1	0.237195	2.31478	2.50315	0.139046	0.648251
Zbtb48	0.23718	3.66729	7.48804	0.0177426	0.530285
Itsn2	0.237156	6.58684	7.7209	0.0163963	0.525138
Rbp4	0.237141	4.08544	1.59345	0.233122	0.721122
Cib2	0.237066	3.21589	1.30809	0.275635	0.745816
Ifi27	0.237027	6.7204	3.37192	0.0927367	0.605564
Sh2b2	0.237022	2.73307	1.81069	0.20277	0.699885
Best3	0.237014	1.79846	1.73001	0.212465	0.705858
Xkr6	0.236985	2.34995	2.67489	0.127325	0.636198
Hydin	0.236843	3.87253	1.15609	0.306688	0.76031
Gm10177	0.236787	4.02904	2.68339	0.126784	0.636198
Gm42868	0.236772	1.05379	0.68966	0.422149	0.817114
Mn1	0.236631	2.56555	1.63454	0.224736	0.713569
Slco2b1	0.236583	4.60035	1.08717	0.322859	0.770313
Rnf169	0.236513	5.06159	12.2006	0.00430289	0.445001
Gm12693	0.236475	0.842582	0.728707	0.409662	0.812163
Zfp592	0.236457	6.14928	12.1416	0.00437123	0.445001
Adamts5	0.236355	4.21822	1.27381	0.284855	0.749532
Gm42547	0.236146	3.44731	5.39197	0.038192	0.557614
Sec31b	0.235755	2.13095	1.02145	0.331695	0.774947
F8	0.235746	1.11651	1.18727	0.296824	0.753868
Ermp1	0.235682	5.20741	5.94388	0.0308753	0.553557
Cacna1b	0.235608	0.41159	0.43864	0.520028	0.86275
Mynn	0.235101	4.69609	11.1734	0.00569654	0.447405
G2e3	0.234992	4.19824	5.06405	0.0435187	0.564228
H2ax	0.234947	3.59726	1.45535	0.252123	0.732716
Plb1	0.234877	3.77563	4.1178	0.0647082	0.58265
Acly	0.234831	8.20431	3.44237	0.0880958	0.600345
2700097O09Rik	0.23479	3.30178	2.80552	0.119224	0.629282
Slc1a5	0.23473	7.32195	1.78656	0.210894	0.704745
Gon4l	0.2347	5.87141	8.08052	0.0145462	0.520273
Gm20878	0.234573	0.147976	0.854254	0.373175	0.794079
Grk4	0.234355	2.06719	2.79327	0.119956	0.629776
Adgrl3	0.234276	5.22251	2.68041	0.12951	0.636753
Alas2	0.234073	6.12143	0.998063	0.344747	0.780165
Arid4a	0.233821	5.71231	6.01323	0.0300791	0.553557
Syt12	0.23382	1.15448	0.404558	0.536886	0.868159
Dtx2	0.233691	4.25767	7.54431	0.0174057	0.529133
Safb2	0.233342	6.71361	7.56379	0.0172908	0.529133
9930021J03Rik	0.23331	5.07801	3.69736	0.0784247	0.5955
Gstz1	0.233287	5.67855	1.78584	0.211677	0.705078
Tsc22d2	0.233132	5.33679	10.5149	0.00686945	0.453646
Dnajb4	0.233114	6.29323	7.0041	0.0209815	0.544848
Dnah2	0.233086	3.28577	2.11353	0.171104	0.682054
Wwc2	0.233069	6.99187	4.66206	0.0513554	0.566827
Gm45133	0.233048	2.91406	3.78889	0.0748602	0.5955
Rcor1	0.232853	5.57084	5.23935	0.0405682	0.564039
Uty	0.232668	4.18213	2.91652	0.112837	0.623679
Pde7a	0.232636	5.46558	8.26984	0.0136714	0.517143
Gm49383	0.232628	1.19298	0.70126	0.418377	0.815805
Gbgt1	0.232612	1.71138	1.61558	0.227282	0.715327
Gm5844	0.232581	1.25407	0.859438	0.371777	0.793805
Pi15	0.232474	3.48651	4.0588	0.0664006	0.583533
Wnt9a	0.232422	3.54975	6.98324	0.0211361	0.544848
C9orf72	0.232367	4.11693	5.50775	0.0364995	0.557307
Bbof1	0.232242	2.40929	1.43443	0.253673	0.732969
Icos	0.232192	1.82241	0.947399	0.349185	0.782985
Cyp3a13	0.232182	2.05094	1.83778	0.199645	0.698959
Dnah5	0.232136	4.38352	0.870485	0.374323	0.794512
Tnfrsf10b	0.232123	3.15979	3.38934	0.089922	0.601995
Fcmr	0.231964	4.11505	0.426045	0.531303	0.866076
Fbxl19	0.231935	4.58861	8.51174	0.0126422	0.517143
Chd1	0.23182	5.6211	5.97096	0.0305614	0.553557
Msh6	0.231652	4.62336	6.37127	0.0263352	0.553557
Zdhhc23	0.231648	3.0321	4.50623	0.0547745	0.574409
Gm16023	0.231631	0.298558	0.690402	0.421906	0.817114
Klhl29	0.231543	2.45405	1.91775	0.190775	0.693216
Egr1	0.231432	7.40819	0.252084	0.629664	0.895755
Tmem120a	0.231239	3.62288	1.1601	0.304849	0.760069
Pfkfb2	0.231084	5.02928	5.49155	0.0367307	0.557307
Ston1	0.231052	5.45358	2.6429	0.132464	0.638899
Lman2l	0.230977	4.71458	10.0773	0.00780619	0.466617
Cpox	0.230959	4.40943	7.01457	0.0209045	0.544848
Ap4e1	0.230943	3.54362	2.35423	0.150322	0.658742
Gm8098	0.230941	0.208421	0.608367	0.450191	0.830843
Frmd6	0.230923	6.26003	6.80745	0.0224943	0.547311
Rpl6l	0.230906	2.99595	2.74522	0.122882	0.63115
Ablim1	0.230834	7.64547	9.58503	0.0090448	0.488434
Lrrc74b	0.230571	2.92037	0.682649	0.426696	0.819898
Gm2541	0.23049	0.194884	0.574523	0.46278	0.83555
Ccnt1	0.230424	5.60076	4.91354	0.0462583	0.564228
Nup62cl	0.230381	0.511021	0.508631	0.489078	0.849118
Gm30571	0.230305	1.03953	0.551171	0.471817	0.840164
Tango6	0.230232	2.94889	4.52478	0.0543479	0.572342
Gm5616	0.229763	1.68267	0.618301	0.446634	0.828484
Klhl4	0.229663	1.01501	1.03004	0.329748	0.774732
Gm15265	0.229654	1.35229	1.3788	0.262598	0.737703
Tbc1d24	0.229494	4.17874	4.53063	0.054214	0.572342
Scgb3a2	0.229466	8.51172	0.486331	0.504473	0.855569
Proser2	0.229325	2.68872	2.81702	0.118542	0.629282
Gm45515	0.229319	0.988781	0.557814	0.469216	0.839039
ENSMUSG00000120036.1	0.229245	1.37512	1.29014	0.277727	0.746601
Comtd1	0.229223	2.09632	2.04723	0.177461	0.685283
Eri2	0.229174	3.06089	3.16531	0.0999874	0.616099
Hcfc1	0.229067	7.03073	8.12325	0.0143431	0.520273
Slc16a7	0.22901	4.40777	2.62823	0.13101	0.637712
Slc2a4rg-ps	0.228835	4.01087	2.96516	0.110172	0.622163
Dnhd1	0.228734	2.84438	1.45168	0.250988	0.731762
Kdm2a	0.228665	6.81633	9.02513	0.0107448	0.494559
Reln	0.228562	2.82012	1.22534	0.28955	0.751258
Gm21370	0.228512	0.19159	1.03383	0.328895	0.774212
Cped1	0.228488	6.47469	1.45355	0.257192	0.734937
ENSMUSG00000120926.1	0.228401	2.444	1.81982	0.201709	0.699388
Lgr5	0.228337	0.60528	0.670345	0.42855	0.820882
Stx1a	0.228075	2.62239	2.36984	0.149088	0.658621
Dnaaf8	0.227968	1.0573	1.42487	0.255177	0.733147
Mocs3	0.227902	2.43124	1.66238	0.221063	0.712829
Rasgrf1	0.227883	1.23094	1.46597	0.248794	0.730322
Jmjd6	0.227828	5.21562	10.1062	0.00773993	0.466286
Gpd2	0.227702	5.2001	6.28295	0.0272048	0.553557
Smyd4	0.227523	3.03915	3.69588	0.0780738	0.5955
Rhno1	0.227299	4.25746	3.85141	0.0727898	0.594857
Xndc1	0.227183	4.03723	8.0125	0.0148764	0.520273
Cenph	0.227041	0.250952	0.232952	0.638195	0.898462
Il21r	0.226995	3.99094	0.661227	0.436581	0.824236
Slc25a37	0.226869	5.87054	8.32709	0.0134192	0.517143
Cep76	0.226771	2.95204	3.19984	0.0983492	0.615216
Gas2	0.226398	1.93427	1.56817	0.233822	0.721122
Gm9616	0.22617	4.34214	4.84083	0.0476554	0.564228
Ddx46	0.22605	6.35753	8.18697	0.0140465	0.520145
Man1a	0.226043	6.14584	1.50921	0.248769	0.730322
Spdl1	0.226005	1.18216	0.486011	0.498712	0.854805
Piezo1	0.225821	7.44657	5.92204	0.0311313	0.553557
Bpgm	0.22582	5.79742	3.7371	0.077627	0.5955
Pcdhb19	0.225767	1.37904	1.33888	0.269267	0.740948
Angptl4	0.225764	5.98982	0.655607	0.440587	0.825893
Dgkq	0.225629	4.70921	3.34627	0.0917571	0.604143
Luc7l	0.225483	6.08965	11.2165	0.00562827	0.447405
Ppl	0.225465	6.4022	6.16669	0.0284018	0.553557
Rpl9-ps4	0.225305	1.44016	0.648531	0.43597	0.824222
Edaradd	0.2253	0.639242	0.518226	0.48509	0.847081
Scube2	0.225299	5.56151	2.64938	0.131916	0.637777
Irx2	0.225248	5.70195	10.5062	0.00688659	0.453646
Fbxo24	0.22521	0.86265	1.15298	0.303595	0.759819
Irag2	0.224946	3.89362	1.58646	0.233024	0.721122
Nup205	0.224898	5.01448	6.21165	0.0279317	0.553557
Washc4	0.22477	5.58618	5.43135	0.0376059	0.557614
Hey1	0.224766	5.90362	4.97733	0.0450727	0.564228
Dact2	0.224719	1.51714	1.07777	0.319228	0.766897
Zfp976	0.224713	3.61598	3.00477	0.108058	0.622046
E230016M11Rik	0.224659	0.940143	1.1544	0.303309	0.759819
Plaur	0.224655	5.4389	6.27134	0.0273216	0.553557
Tec	0.224611	3.69777	3.71634	0.0773528	0.5955
Pdlim4	0.224541	2.26815	0.807542	0.386207	0.800876
Tlcd3b	0.224508	2.75119	4.04816	0.0667116	0.584483
Gm37254	0.224474	1.94064	2.09788	0.172578	0.683353
Ppcdc	0.224265	4.51964	4.0189	0.0675755	0.586782
Tmem41b-ps	0.224063	0.433573	0.855569	0.37282	0.793881
Atg4a-ps	0.223957	0.643732	0.97879	0.341611	0.779577
Simc1	0.223949	3.1043	2.44196	0.143547	0.653252
Fastkd1	0.223882	3.56318	4.78172	0.0488285	0.564228
Il7	0.223851	1.78234	1.42999	0.254371	0.732969
Utp15	0.223839	4.27747	6.42777	0.0257962	0.553557
Pi16	0.223703	5.011	0.936719	0.35803	0.787183
1700030J22Rik	0.223651	1.78333	0.676152	0.42661	0.81983
Slbp	0.223644	5.07093	9.13613	0.0103798	0.490961
Zw10	0.223205	4.91033	10.419	0.00706277	0.456214
Cbr2	0.223202	10.82	1.54093	0.239399	0.723987
Gfra1	0.223191	3.48568	2.0282	0.179341	0.686321
Senp5	0.223162	5.23356	6.89959	0.0217699	0.546773
1110019D14Rik	0.22311	1.69104	2.01129	0.181034	0.68672
Capza1-ps1	0.22304	2.25326	1.42442	0.255248	0.733218
Zfp532	0.223	5.18339	5.06314	0.0435347	0.564228
Usp36	0.222963	5.5735	11.0935	0.00582558	0.447405
Smoc2	0.222743	4.51775	0.620402	0.451607	0.83178
Epc1	0.222685	5.68796	11.4292	0.00530538	0.447405
Lmnb2	0.222652	3.99291	5.60404	0.0351594	0.557307
Slc25a19	0.22261	4.2491	4.24506	0.0612315	0.578555
Htr1b	0.222567	1.40987	1.37341	0.263486	0.73781
Gm12474	0.222527	0.470426	0.274704	0.609784	0.890364
Gm49338	0.222448	3.89002	3.14959	0.100744	0.616099
Irgq	0.222418	5.13626	7.36423	0.0185114	0.531707
Ccdc167	0.222402	3.78954	3.5653	0.0828734	0.596134
Sh3pxd2a	0.222316	7.17748	5.4586	0.0372067	0.557614
Gm47484	0.22223	0.994837	0.485976	0.498727	0.854805
Siah2	0.222088	3.88383	4.23549	0.0614848	0.578555
Igfbp6	0.222009	6.94817	2.69512	0.128517	0.636716
Melk	0.221993	1.83667	0.39958	0.540035	0.868927
Arl4a	0.221991	4.62705	3.03176	0.106742	0.62041
Tnfrsf4	0.221898	1.05125	0.703864	0.417538	0.815805
ENSMUSG00000006471.19	0.221668	4.98035	5.43644	0.037531	0.557614
Osm	0.22161	2.46259	0.357003	0.563377	0.87811
Has3	0.221522	1.87592	0.534519	0.478932	0.843249
Zbtb39	0.221514	4.57368	4.72084	0.0500731	0.565705
Dnajc24	0.221332	2.8173	3.09764	0.103296	0.61845
Pcdh7	0.221108	3.70381	2.79446	0.119885	0.629776
Ccar1	0.220993	5.94977	10.4903	0.00691832	0.453646
Zfp449	0.220791	2.74808	2.3169	0.153328	0.661474
Frmpd2	0.220769	2.99356	1.53878	0.238001	0.723484
Gm34084	0.220375	0.56335	0.389596	0.543945	0.870138
Gm26760	0.220373	0.322145	0.34532	0.567434	0.879449
Scp2-ps2	0.2203	2.59892	1.4799	0.246679	0.729329
Gm50186	0.220127	0.103594	0.477396	0.50247	0.855009
Atad5	0.219983	2.43584	1.88475	0.194371	0.695199
Msantd2	0.219917	4.69215	5.24953	0.0404043	0.564039
Eml5	0.219903	2.43659	2.18864	0.164248	0.673465
Atg2b	0.219773	4.9263	5.2204	0.0408754	0.564039
Pnpla7	0.219769	4.79914	4.94	0.045762	0.564228
Fbxo30	0.219542	5.00926	5.13691	0.0422623	0.564228
Gigyf2	0.219491	5.83756	9.0756	0.010577	0.492888
Fzd4	0.219324	7.29144	2.94777	0.112509	0.623095
Dok2	0.219306	3.28567	2.07435	0.174824	0.683805
9030025P20Rik	0.21929	3.66375	4.33176	0.0589913	0.576757
Lyrm9	0.219283	3.25723	2.68952	0.126385	0.636198
Cfap99	0.219185	0.730856	0.913158	0.357731	0.786897
C730034F03Rik	0.219098	0.723256	0.846253	0.37535	0.794824
Timm8a1	0.21907	3.01961	1.9384	0.188567	0.693216
C5ar1	0.218874	4.13974	2.20097	0.163576	0.672906
Dnajc28	0.218841	2.69287	2.36884	0.149166	0.658621
Ubxn2a	0.218801	5.31525	2.91506	0.114341	0.625498
Mtcp1	0.218545	3.23598	1.31239	0.274189	0.745816
C1qtnf12	0.218535	3.19232	3.87354	0.0720737	0.591762
Zmynd10	0.218408	3.2157	1.77248	0.207287	0.703296
H2-Ob	0.218408	5.06404	0.909788	0.36471	0.789616
Jun	0.218385	8.5312	2.9123	0.113362	0.624615
Wdr81	0.218336	5.46795	5.73387	0.0334441	0.553557
Por	0.218259	7.77092	7.00695	0.0209605	0.544848
Secisbp2	0.218005	4.64431	9.32628	0.00978787	0.488434
4930412C18Rik	0.217972	1.98826	1.89153	0.193625	0.694161
Tnfrsf11b	0.217873	2.46151	1.92512	0.189983	0.693216
Eml4	0.217683	5.25416	8.751	0.0117127	0.506591
Jakmip1	0.217525	1.50036	0.709094	0.41586	0.814908
Zfp423	0.217366	2.44703	1.2782	0.279854	0.747992
Nop16	0.217328	3.67865	4.95761	0.0454352	0.564228
Tmem139	0.216895	2.22659	1.47757	0.247031	0.729329
Trak2	0.216817	6.47857	4.0053	0.0682989	0.587311
Ccdc69	0.216765	2.28561	0.823385	0.381672	0.798778
Zgpat	0.21676	5.66982	4.71918	0.0501076	0.565705
Cacna1s	0.216705	0.192002	0.378588	0.549604	0.872892
Ranbp17	0.21665	0.439419	0.857792	0.37222	0.793805
BC065397	0.216599	0.852261	1.22233	0.290116	0.751286
Zfp84	0.216469	3.95786	5.01475	0.0443942	0.564228
Esco1	0.216321	4.90811	6.54051	0.0247592	0.553557
Atp7b	0.216299	5.26392	3.01986	0.108258	0.622163
Bclaf3	0.216088	3.82945	4.85635	0.0473529	0.564228
Ankhd1	0.215857	5.44779	3.95649	0.0694936	0.588963
0610030E20Rik	0.215813	5.83811	5.43953	0.0374857	0.557614
Ncapd3	0.215774	4.20182	5.52284	0.0362855	0.557307
Ankrd12	0.21577	5.10844	4.7079	0.0503425	0.565705
Filip1l	0.215612	6.76412	12.2063	0.0042963	0.445001
Jade2	0.215571	6.26805	10.2806	0.00735347	0.456214
Fcgr3	0.215531	5.39481	4.91653	0.0462018	0.564228
Ivns1abp	0.215526	7.49393	5.06617	0.0434814	0.564228
Gm19680	0.21536	1.23466	0.656197	0.433339	0.823217
Clip3	0.215063	3.09106	0.977952	0.342749	0.779577
Catsper2	0.214989	0.968326	0.480274	0.501209	0.854805
Sbno1	0.214932	6.52966	8.3188	0.0134554	0.517143
Pard3b	0.214709	4.63747	4.52847	0.0542635	0.572342
Abcb1b	0.214686	2.62196	1.08276	0.318155	0.766199
Hepacam2	0.214651	2.46005	0.673733	0.427979	0.820635
Gm6710	0.214628	1.194	0.634089	0.440998	0.825893
Foxd2os	0.214603	0.304455	0.455426	0.512288	0.858984
Bcorl1	0.214513	4.46543	5.34375	0.0389243	0.558082
Cnst	0.21451	5.50685	7.10954	0.02022	0.542373
Nudt12	0.214345	3.36439	5.06856	0.0434397	0.564228
Ret	0.214323	1.70494	1.07536	0.319747	0.767393
Kmt2a	0.214293	6.50056	5.50369	0.0365572	0.557307
Plcd4	0.214285	0.534527	0.494411	0.495095	0.853095
Zfp189	0.214231	2.58714	3.407	0.0891823	0.601585
Zfyve16	0.214128	4.70626	3.20919	0.0979115	0.614498
Fam13b	0.21409	4.85057	2.69606	0.12665	0.636198
Ift140	0.214069	4.32989	3.95559	0.0694916	0.588963
Haus5	0.214048	3.84259	4.52401	0.0543654	0.572342
Cachd1	0.213781	4.81482	7.37182	0.0184632	0.531707
Aff1	0.213673	7.16746	5.29449	0.0396899	0.561073
Pcdhga5	0.213626	3.17505	1.7384	0.211428	0.704909
Ctse	0.213597	0.817146	0.431996	0.523152	0.863207
Grip1	0.213406	1.65452	0.837018	0.377884	0.79649
Tnrc6c	0.213359	5.53832	6.55344	0.0246435	0.553557
Fam78b	0.213209	3.3425	1.90027	0.192669	0.693953
Gda	0.21319	5.62566	1.3962	0.265642	0.738684
3110009E18Rik	0.213112	0.158345	0.514049	0.486819	0.848393
Sel1l3	0.213109	2.78604	2.82847	0.117868	0.628631
Agl	0.213088	4.36193	3.33535	0.0922296	0.605564
Dnah17	0.213039	2.38492	1.47518	0.247392	0.729329
Gm12751	0.213038	1.84189	0.794557	0.389875	0.803201
Fgd3	0.212951	4.0299	1.85886	0.197909	0.697787
Rab38	0.212946	2.82622	2.63673	0.12982	0.637308
Ggnbp1	0.212776	1.99413	0.549611	0.472805	0.840895
Dph2	0.212707	3.10902	4.64677	0.0516389	0.567993
Sncg	0.21266	2.49794	0.548967	0.473876	0.841718
Rreb1	0.212634	5.84279	6.02114	0.0299897	0.553557
Hcfc2	0.212578	4.58234	4.93862	0.0457878	0.564228
Ano1	0.212231	6.89208	6.27842	0.0272502	0.553557
Ffar1	0.212178	1.40722	0.350661	0.565086	0.878923
Gm6863	0.212124	3.69033	1.54394	0.237895	0.723484
Appbp2	0.212106	5.80986	8.88453	0.011229	0.500599
Zzz3	0.212011	5.86897	7.54739	0.0173875	0.529133
1700024G13Rik	0.211986	1.86493	0.47384	0.504566	0.855569
Tbl2	0.211866	4.61921	7.67768	0.0166369	0.525138
Map3k8	0.211759	4.50784	5.05665	0.0436488	0.564228
Soga1	0.211746	5.11207	2.22135	0.163589	0.672906
Madd	0.211739	6.12036	7.07616	0.0204576	0.543903
Taf12	0.211707	4.3416	8.80525	0.0115133	0.504813
Brd3	0.211696	5.88794	8.05589	0.0146648	0.520273
ENSMUSG00000120920.1	0.211675	1.35812	0.97661	0.342129	0.779577
Tmtc3	0.211625	5.06622	2.56119	0.136248	0.644493
Mical3	0.21144	5.46009	7.16201	0.0198533	0.540715
Gm14418	0.211368	1.71677	0.946786	0.349336	0.782985
Col1a2	0.211243	9.09489	1.5756	0.23524	0.722442
Gpr155	0.211212	5.01407	1.7448	0.214055	0.706893
Pgm2l1	0.211133	4.05922	3.37775	0.0904114	0.602786
Gm7628	0.211031	0.244305	0.480037	0.501312	0.854805
Gpr176	0.210989	1.02669	0.349139	0.565508	0.878923
5930420M18Rik	0.210984	0.328829	0.890575	0.363537	0.789616
9630028I04Rik	0.210771	2.15571	0.466469	0.508302	0.85735
9430015G10Rik	0.210755	3.41223	4.17913	0.0630038	0.578555
Acrbp	0.210739	2.73442	2.10888	0.17154	0.682399
N4bp2l1	0.210705	4.02375	3.25394	0.0958485	0.613615
Gm43437	0.210649	1.3539	0.934965	0.352253	0.785114
Trim33	0.210528	5.61414	6.52655	0.0248849	0.553557
Zkscan3	0.210477	5.95607	6.02683	0.0299257	0.553557
Rbm4	0.21034	3.62768	4.60233	0.0526066	0.570421
Mbtd1	0.210335	4.99803	6.11995	0.0289006	0.553557
Sos1	0.210283	5.00707	4.62937	0.0520152	0.568665
Bicd1	0.210223	2.26251	1.51084	0.242068	0.726492
D130043K22Rik	0.210134	0.828871	0.457239	0.511465	0.858921
Gm12319	0.209921	1.19201	0.907748	0.35911	0.78774
Pcf11	0.209846	6.04531	8.60932	0.012253	0.515984
Ky	0.209681	1.43201	0.915344	0.357176	0.786714
Tbc1d2b	0.209641	6.6915	8.63745	0.0121434	0.51545
Cc2d2a	0.209565	4.68298	2.92216	0.112524	0.623095
Gm49284	0.209555	2.53507	1.69721	0.216579	0.707915
Spire1	0.209472	4.20677	4.38712	0.0576123	0.575942
Hdac9	0.209351	3.22061	2.08289	0.174005	0.683805
Prdx4	0.209321	4.95205	3.21784	0.0975085	0.614296
Htra1	0.209291	5.74882	2.88102	0.116523	0.626637
Ears2	0.209291	2.4324	2.27944	0.15642	0.665257
Prkab2	0.209258	4.58976	3.17861	0.0993525	0.615877
Kat6b	0.209207	4.79221	3.36347	0.0910187	0.603765
Zfp708	0.209147	1.91024	1.83591	0.199858	0.698959
Gm11539	0.208875	0.38164	0.692464	0.421232	0.817114
Sh3d19	0.208819	6.71556	5.94085	0.0309107	0.553557
Ctf1	0.20875	2.28475	1.26039	0.28307	0.74876
Wdr44	0.208682	4.28566	4.4432	0.0562547	0.574409
Lamb1	0.208649	7.29823	3.94367	0.0698596	0.588991
Itpripl1	0.208641	4.03787	4.86614	0.0471635	0.564228
Prepl	0.208625	4.78655	4.11121	0.0648946	0.582958
Rrp8	0.20853	4.28593	7.61759	0.0169782	0.525138
Gm28151	0.208507	1.00582	0.573049	0.463342	0.83555
Rps4l	0.208487	4.59986	3.10462	0.102949	0.61845
Ppef2	0.208412	0.326672	0.537518	0.477241	0.842185
Gm16437	0.208327	0.984629	1.03661	0.328271	0.773657
Proca1	0.208311	1.81558	1.13642	0.306941	0.76031
Plxnb1	0.208206	7.13392	4.85075	0.0474617	0.564228
Firre	0.208141	6.77171	2.09946	0.17589	0.684068
Gm2000	0.208024	5.11434	4.41033	0.0570457	0.574409
2010001K21Rik	0.207914	2.57155	1.20953	0.29254	0.752249
Klf12	0.207885	2.39683	1.93967	0.188432	0.693216
Cd33	0.207871	4.33572	4.22569	0.0617457	0.578555
Robo2	0.207761	4.9744	3.08813	0.103778	0.61845
Prr14l	0.207651	5.01812	9.86974	0.00830247	0.481845
Itpr3	0.207625	5.8688	7.78971	0.0160218	0.525138
Ss18l1	0.207544	3.61884	4.51136	0.0546561	0.574267
Ect2l	0.207409	1.64904	0.830245	0.379759	0.797878
Odad4	0.207348	3.12797	1.99954	0.182222	0.688008
ENSMUSG00000120896.1	0.207264	0.0220679	0.420044	0.52886	0.865254
Pmf1	0.206963	3.38585	1.48086	0.246534	0.72932
Tnc	0.206949	5.02704	1.21627	0.296071	0.753265
Zfp933	0.206881	3.58522	3.25405	0.0958435	0.613615
Gm20186	0.206816	7.16006	1.4052	0.263327	0.737703
Arl5b	0.20673	5.21722	4.65552	0.0514509	0.56737
Ep300	0.206621	6.52251	8.33581	0.0133813	0.517143
Ipo7	0.206613	6.75097	5.91722	0.0311881	0.553557
Fkbp11	0.206596	1.65031	1.48246	0.246293	0.729251
Map3k15	0.206595	2.04355	0.861535	0.371213	0.793335
Dchs1	0.206583	4.85318	5.21088	0.0410308	0.564228
Nasp	0.206515	4.47093	5.40133	0.0380517	0.557614
Sult1a1	0.206495	5.30802	2.07973	0.177065	0.684985
Plekha8	0.206367	3.94558	4.51567	0.0545569	0.573602
Nlrp10	0.206192	0.849044	0.533638	0.478802	0.843173
Rxrg	0.206175	0.956241	0.40959	0.533949	0.867324
Wdr76	0.206151	3.20451	2.30164	0.154578	0.662609
Atg10	0.206061	3.09394	3.22852	0.0970138	0.614296
Edrf1	0.205885	4.40263	5.79825	0.0326306	0.553557
Afmid	0.205843	2.32423	1.44427	0.252137	0.732716
Ccdc173	0.205805	1.87201	1.65871	0.221543	0.712829
Fbxo42	0.205785	5.15762	8.8849	0.0112277	0.500599
Setdb1	0.205745	5.64646	13.4585	0.0031049	0.41507
Gm49759	0.20571	3.95888	1.79256	0.2053	0.702488
Gm15382	0.20565	0.0864522	0.539868	0.476299	0.842111
Crispld1	0.205524	0.346231	0.471006	0.50529	0.855569
Dmkn	0.205443	3.44497	1.75843	0.208982	0.703889
Pnpla2	0.205325	7.32929	1.08012	0.324352	0.772174
Mcm3ap	0.205296	5.40051	9.36392	0.00967542	0.488434
Nup153	0.205166	6.4623	5.02785	0.0441594	0.564228
Gfod1	0.205162	5.22425	1.72535	0.216588	0.707915
Steap2	0.20499	4.19248	2.67389	0.127389	0.636198
Galnt12	0.204852	2.34442	1.08234	0.318246	0.766199
Cgnl1	0.204775	7.27455	7.08768	0.0203752	0.543903
Scn3b	0.204673	6.586	4.89427	0.0466238	0.564228
Yeats2	0.204538	5.11588	8.03455	0.0147684	0.520273
Gm56350	0.204537	1.7777	1.32888	0.270973	0.742305
Olfml2b	0.204455	4.29875	1.72755	0.21408	0.706893
Npy1r	0.204441	2.72447	1.82821	0.200742	0.698979
Donson	0.204165	3.67618	5.35191	0.0387993	0.558082
Smim41	0.204163	3.13906	1.84416	0.198917	0.698097
Cep295	0.204121	4.31102	6.45884	0.0255053	0.553557
Herc4	0.203824	5.63647	8.56331	0.0124347	0.516144
Adamts9	0.203712	4.87053	3.00803	0.107887	0.62204
9030404E10Rik	0.203659	1.27261	1.10302	0.313855	0.764752
Cracd	0.203598	2.35471	1.27569	0.280305	0.747992
Ccnl2	0.203533	7.39254	5.85989	0.0318736	0.553557
Aox3	0.203493	6.64016	0.832477	0.38567	0.800636
Gria3	0.203426	4.36982	5.37107	0.0385074	0.558082
Platr22	0.203321	1.45419	0.64997	0.435475	0.823871
Noc3l	0.203308	4.09739	6.44509	0.0256336	0.553557
Flcn	0.203251	5.82191	8.03566	0.014763	0.520273
Nme9	0.203247	3.26442	0.714335	0.416287	0.814908
Tmie	0.203209	2.23362	1.72174	0.213492	0.706582
Ppp4r2	0.203092	6.72158	10.653	0.00660149	0.453646
Btbd8	0.203063	2.84504	1.40966	0.257595	0.735533
Heatr5b	0.203034	4.76059	6.1914	0.0281423	0.553557
Gm48228	0.202996	1.17322	1.13055	0.308142	0.761693
Zfp182	0.202993	3.99396	2.90844	0.113288	0.624615
Zfp968-ps	0.202991	0.412585	0.5293	0.480557	0.843834
Znrf3	0.20288	4.50317	3.3727	0.0906257	0.602786
Gabpb2	0.202848	6.0865	7.6612	0.0167296	0.525138
mt-Atp6	0.202844	8.5313	0.615157	0.453158	0.832364
ENSMUSG00000062691.11	0.202736	2.78012	2.50842	0.138667	0.647935
Pilrb1	0.202667	2.32711	1.26937	0.281442	0.748539
Syt3	0.202455	0.979335	0.726385	0.410389	0.812588
Rnps1-ps	0.202318	0.588231	0.426157	0.525926	0.864888
Emsy	0.202147	5.52398	7.6752	0.0166508	0.525138
Dhx9	0.202144	7.11109	7.81129	0.0159064	0.525138
Cebpz	0.202051	5.51385	10.3687	0.00716686	0.456214
E2f8	0.20201	2.07408	0.436851	0.52165	0.863207
Adcy6	0.201956	6.39851	7.68063	0.0166203	0.525138
Prkdc	0.2019	4.02406	4.70823	0.0503356	0.565705
Gm9754	0.20186	0.152923	0.416259	0.530692	0.866076
Cxxc4	0.201832	0.934116	0.377808	0.55001	0.873157
Dlc1	0.201696	8.37695	4.30719	0.0596158	0.578113
Nek10	0.201671	1.73151	0.635106	0.440641	0.825893
Gm12481	0.201632	4.25517	1.54571	0.238561	0.723779
Zfp185	0.201617	3.80966	1.18409	0.299195	0.75628
Morc2a	0.201573	5.5632	6.43339	0.0257433	0.553557
Matk	0.201536	1.36928	0.831115	0.379517	0.797878
Shroom4	0.201467	5.67236	3.45999	0.0873402	0.599935
Gm14295	0.201449	2.46821	0.891754	0.363231	0.789616
Ints2	0.201433	3.74759	2.70789	0.125216	0.635031
Rhob	0.20142	7.73762	4.32856	0.0590722	0.576757
Pdcd11	0.201385	5.46718	7.63318	0.0168889	0.525138
Hspb11	0.201309	2.61853	1.50654	0.242701	0.726969
Riiad1	0.20113	1.66959	0.75387	0.401921	0.809262
Gls	0.201065	6.40285	6.98534	0.0211206	0.544848
Rgs16	0.200826	2.04397	0.299425	0.595577	0.887205
Gpnmb	0.200592	5.3116	0.952269	0.353648	0.785114
Cyp46a1	0.200563	0.50953	0.648135	0.436107	0.824236
Mccc1os	0.200415	0.148445	0.468034	0.506612	0.856426
Phex	0.20034	2.48791	2.3462	0.150962	0.659195
Nnat	0.200308	4.06941	0.663014	0.435118	0.823871
Col6a3	0.200281	7.54387	2.5436	0.137045	0.645896
Ccdc88c	0.200212	5.88576	4.47063	0.0556048	0.574409
Zfp128	0.200183	2.18789	1.53556	0.238465	0.723779
Ebpl	0.199708	2.76396	2.75122	0.122512	0.63115
Ifrd2	0.199693	4.03237	7.49647	0.0176917	0.530285
Trf	0.199645	8.93469	1.9293	0.190492	0.693216
Cul9	0.199612	4.98251	3.55123	0.0834114	0.59622
Srrm2	0.199546	9.1395	3.4078	0.0891491	0.601585
Hmgxb3	0.199426	5.30367	6.68143	0.0235315	0.552837
Pecr	0.199399	1.86628	1.37927	0.262521	0.737703
Baz1a	0.199334	5.39004	5.33625	0.0390397	0.558082
Cmc2	0.19928	2.68201	2.25963	0.158087	0.668387
Cfap44	0.199123	3.38554	0.875851	0.368981	0.791458
Zkscan7	0.198854	3.85714	2.65214	0.128805	0.636716
Rps18-ps6	0.198843	1.69116	0.526854	0.481552	0.844661
Wdr82	0.198763	6.32136	11.0957	0.0058219	0.447405
Vps13a	0.198759	4.70952	3.01615	0.107461	0.620968
Pvr	0.198711	5.69762	4.94846	0.0456047	0.564228
Chml	0.198613	3.55389	1.65509	0.222017	0.712829
Ctsk	0.198607	4.89624	0.294602	0.601891	0.887399
Six1	0.19832	2.1868	1.08232	0.31825	0.766199
Lmo1	0.198298	0.259453	0.432341	0.522989	0.863207
Arg2	0.19829	2.70875	1.57421	0.232975	0.721122
Il16	0.198177	5.43183	2.12301	0.172567	0.683353
Mrc1	0.198065	6.15936	4.28732	0.0601269	0.578555
Slc1a3	0.1979	5.52148	1.98292	0.186897	0.691444
Zfp872	0.197609	0.539679	0.496736	0.494102	0.852952
Mdm1	0.197488	3.87282	1.96694	0.18557	0.68973
Myo9b	0.197457	6.65164	5.56315	0.0357212	0.557307
Kdm1b	0.197415	4.6237	3.61035	0.0811779	0.596134
[truncated: 13,961 more rows]

## Sheet: DEG (n=1; q<0.05)
GeneID	logFC	logCPM	F	PValue	FDR
Per1	1.44222	5.96912	93.8047	1.45144e-06	0.023165

## Sheet: MSigDB
NAME	SIZE	ES	NES	NOM p-val	FDR q-val	FWER p-val	RANK AT MAX
HS_FAN_EMBRYONIC_CTX_MICROGLIA_1	141	0.80636	2.8688	0	0	0	1396
HS_FLORIO_NEOCORTEX_BASAL_RADIAL_GLIA_DN	166	0.780952	2.84021	0	0	0	1396
HS_FAN_EMBRYONIC_CTX_NSC_2	217	0.742146	2.82576	0	0	0	1755
HS_ZHONG_PFC_C1_OPC	215	0.751046	2.81774	0	0	0	1072
HS_GAO_LARGE_INTESTINE_ADULT_CH_MKI67HIGH_CELLS	81	0.820432	2.74956	0	0	0	1382
HS_ZHONG_PFC_C2_UNKNOWN_NPC	67	0.844893	2.71183	0	0	0	977
HS_HOWARD_NK_CELL_INACT_MONOV_INFLUENZA_A_INDONESIA_05_2005_H5N1_AGE_18_49YO_3DY_UP	65	0.850728	2.70562	0	0	0	1303
HS_GSE15750_DAY6_VS_DAY10_EFF_CD8_TCELL_UP	180	0.711593	2.67601	0	0	0	1711
HS_GSE15750_DAY6_VS_DAY10_TRAF6KO_EFF_CD8_TCELL_UP	176	0.723564	2.65717	0	0	0	1704
HS_ODONNELL_TFRC_TARGETS_DN	100	0.761797	2.65362	0	0	0	1515
HS_GNF2_CCNA2	66	0.816551	2.65261	0	0	0	1543
HS_LEE_EARLY_T_LYMPHOCYTE_UP	90	0.781072	2.64339	0	0	0	1349
HS_GNF2_CCNB2	55	0.834024	2.61958	0	0	0	977
HS_HE_LIM_SUN_FETAL_LUNG_C2_PROMONOCYTE_LIKE_CELL	249	0.675156	2.60098	0	0	0	2197
HS_GNF2_CDC20	54	0.844876	2.60013	0	0	0	1543
HS_FISCHER_G2_M_CELL_CYCLE	217	0.689071	2.59892	0	0	0	1543
HS_DUTERTRE_ESTRADIOL_RESPONSE_24HR_UP	289	0.657539	2.59626	0	0	0	2134
HS_ZHONG_PFC_MAJOR_TYPES_NPCS	131	0.714072	2.58906	0	0	0	1543
HS_GNF2_CDC2	60	0.81365	2.58555	0	0	0	1543
HS_HE_LIM_SUN_FETAL_LUNG_C7_SCHWANN_PRECURSOR_CELL	202	0.683105	2.57621	0	0	0	1757
HS_GNF2_CENPE	40	0.870544	2.57555	0	0	0	1543
HS_GNF2_PCNA	67	0.786881	2.56168	0	0	0	1695
HS_GNF2_HMMR	47	0.834376	2.55839	0	0	0	973
HS_GNF2_CENPF	60	0.803842	2.55583	0	0	0	1543
HS_GSE30962_PRIMARY_VS_SECONDARY_ACUTE_LCMV_INF_CD8_TCELL_UP	179	0.684195	2.54781	0	0	0	1574
HS_ZHONG_PFC_C8_ORG_PROLIFERATING	56	0.815901	2.54323	0	0	0	1349
MM_KONG_E2F3_TARGETS	93	0.744088	2.54147	0	0	0	2182
HS_BLANCO_MELO_BRONCHIAL_EPITHELIAL_CELLS_INFLUENZA_A_DEL_NS1_INFECTION_DN	149	0.702059	2.54026	0	0	0	1382
HS_ZHOU_CELL_CYCLE_GENES_IN_IR_RESPONSE_24HR	123	0.715715	2.53244	0	0	0	2089
HS_KONG_E2F3_TARGETS	91	0.751123	2.51371	0	0	0	2182
HS_GNF2_RRM2	39	0.839126	2.50522	0	0	0	1695
HS_GNF2_ESPL1	34	0.869156	2.50213	0	0	0	1396
MM_REACTOME_COMPLEMENT_CASCADE	40	0.855453	2.49488	0	0	0	698
HS_GSE29614_CTRL_VS_DAY7_TIV_FLU_VACCINE_PBMC_DN	157	0.678699	2.49391	0	0	0	1025
HS_KANG_DOXORUBICIN_RESISTANCE_UP	50	0.796133	2.48979	0	0	0	1493
HS_GNF2_CKS2	50	0.800968	2.47395	0	0	0	981
MM_RUAN_RESPONSE_TO_TNF_DN	77	0.747895	2.4664	0	0	0	1522
HS_NAKAYAMA_SOFT_TISSUE_TUMORS_PCA2_UP	70	0.756859	2.46465	0	0	0	1349
MM_HOFFMANN_LARGE_TO_SMALL_PRE_BII_LYMPHOCYTE_UP	147	0.672774	2.46093	0	0	0	1695
HS_HOFFMANN_LARGE_TO_SMALL_PRE_BII_LYMPHOCYTE_UP	141	0.685952	2.46027	0	0	0	1695
HS_GNF2_RRM1	85	0.732027	2.44804	0	0	0	2093
HS_ZHONG_PFC_C3_UNKNOWN_INP	32	0.879727	2.44651	0	0	0	977
HS_HE_LIM_SUN_FETAL_LUNG_C5_PRO_B_CELL	407	0.606783	2.44591	0	0	0	2094
HS_GNF2_MKI67	27	0.898491	2.43096	0	0	0	977
HS_HE_LIM_SUN_FETAL_LUNG_C6_DEUTEROSOMAL_CELL	180	0.653672	2.42734	0	0	0	1025
MM_LAZARO_GENETIC_MOUSE_MODEL_HIGH_GRADE_LARGE_CELL_NEUROENDOCRINE_LUNG_CARCINOMA_UP	379	0.606663	2.42587	0	0	0	2115
HS_CROONQUIST_IL6_DEPRIVATION_DN	92	0.711042	2.42412	0	0	0	1396
HS_MANNO_MIDBRAIN_NEUROTYPES_HPROGBP	242	0.635879	2.42206	0	0	0	1696
HS_GNF2_CKS1B	36	0.815765	2.41438	0	0	0	1396
HS_GSE27241_WT_VS_RORGT_KO_TH17_POLARIZED_CD4_TCELL_UP	141	0.669179	2.40897	0	0	0	1249
HS_WINNEPENNINCKX_MELANOMA_METASTASIS_UP	150	0.663269	2.4058	0	0	0	2211
HS_GRAHAM_CML_DIVIDING_VS_NORMAL_QUIESCENT_UP	161	0.646797	2.39941	0	0	0	2202
HS_WU_APOPTOSIS_BY_CDKN1A_VIA_TP53	50	0.778983	2.39626	0	0	0	2064
HS_GNF2_BUB1B	48	0.79071	2.3953	0	0	0	2064
HS_MORI_LARGE_PRE_BII_LYMPHOCYTE_UP	82	0.710828	2.3919	0	0	0	1980
HS_MORI_IMMATURE_B_LYMPHOCYTE_DN	86	0.706068	2.39041	0	0	0	2045
HS_TANG_SENESCENCE_TP53_TARGETS_DN	49	0.75881	2.38971	0	0	0	1646
HS_HE_LIM_SUN_FETAL_LUNG_C1_EARLY_TIP_CELL	107	0.68971	2.38663	0	0	0	1695
HS_GNF2_SMC2L1	32	0.869781	2.38604	0	0	0	1493
MM_YAO_HOXA10_TARGETS_VIA_PROGESTERONE_UP	80	0.721111	2.38295	0	0	0	846
HS_ZHAN_MULTIPLE_MYELOMA_PR_UP	39	0.815706	2.37967	0	0	0	2089
HS_LE_EGR2_TARGETS_UP	103	0.697177	2.3794	0	0	0	1543
HS_GSE13547_CTRL_VS_ANTI_IGM_STIM_BCELL_12H_UP	168	0.642781	2.37848	0	0	0	2093
HS_GSE25088_WT_VS_STAT6_KO_MACROPHAGE_IL4_STIM_DN	167	0.641726	2.3765	0	0	0	2065
HS_GNF2_SMC4L1	82	0.713998	2.37611	0	0	0	2093
HS_GSE2405_S_AUREUS_VS_UNTREATED_NEUTROPHIL_DN	177	0.640061	2.37527	0	0	0	2265
MM_REACTOME_FCERI_MEDIATED_CA_2_MOBILIZATION	35	0.821128	2.37416	0	0	0	82
HS_REICHERT_MITOSIS_LIN9_TARGETS	27	0.87125	2.36828	0	0	0	1226
MM_MORI_IMMATURE_B_LYMPHOCYTE_DN	88	0.69934	2.36453	0	0	0	2045
HS_HE_LIM_SUN_FETAL_LUNG_C3_CYCLING_DEFINITIVE_ERYTHROBLAST	368	0.595876	2.36314	0	0	0	2521
MM_REICHERT_MITOSIS_LIN9_TARGETS	27	0.87125	2.36226	0	0	0	1226
HS_RUAN_RESPONSE_TO_TNF_DN	76	0.726604	2.3611	0	0	0	1522
HS_KOBAYASHI_EGFR_SIGNALING_24HR_DN	232	0.617456	2.35969	0	0	0	2202
MM_ING1_TARGET_GENES	111	0.682454	2.35657	0	0	0	1328
HS_HE_LIM_SUN_FETAL_LUNG_C0_MESENCHYMAL_2_CELL	243	0.613887	2.35289	0	0	0	1711
HS_GSE45365_WT_VS_IFNAR_KO_BCELL_DN	124	0.660478	2.35217	0	0	0	1382
HS_FURUKAWA_DUSP6_TARGETS_PCI35_DN	66	0.714062	2.3484	0	0	0	1493
HS_ZHONG_PFC_C1_MICROGLIA	237	0.612137	2.3475	0	0	0	1696
HS_GSE45365_HEALTHY_VS_MCMV_INFECTION_CD11B_DC_DN	133	0.657707	2.34385	0	0	0	1468
HS_NADLER_OBESITY_DN	42	0.779997	2.33767	0	0	0	153
HS_GNF2_TTK	39	0.801555	2.33703	0	0	0	977
MM_REACTOME_INITIAL_TRIGGERING_OF_COMPLEMENT	22	0.909122	2.33583	0	0	0	698
HS_GOBP_NUCLEAR_CHROMOSOME_SEGREGATION	284	0.599999	2.33561	0	0	0	1403
HS_GOBP_MITOTIC_SISTER_CHROMATID_SEGREGATION	187	0.626361	2.3347	0	0	0	1755
MM_REACTOME_ANTIGEN_ACTIVATES_B_CELL_RECEPTOR_BCR_LEADING_TO_GENERATION_OF_SECOND_MESSENGERS	32	0.843545	2.33411	0	0	0	1180
HS_HORIUCHI_WTAP_TARGETS_DN	289	0.599226	2.33367	0	0	0	2089
HS_GNF2_BUB1	26	0.855778	2.33055	0	0	0	1695
HS_MANNO_MIDBRAIN_NEUROTYPES_HPROGFPL	269	0.599333	2.32909	0	0	0	1711
MM_ISHIDA_E2F_TARGETS	53	0.75528	2.32613	0	0	0	1673
MM_RASHI_RESPONSE_TO_IONIZING_RADIATION_6	87	0.682913	2.32512	0	0	0	122
HS_TRAVAGLINI_LUNG_PROLIFERATING_NK_T_CELL	116	0.651087	2.32139	0	0	0	2093
MM_WANG_CLASSIC_ADIPOGENIC_TARGETS_OF_PPARG	25	0.85634	2.31958	0	7.42104e-05	0.001	583
MM_NADLER_OBESITY_DN	47	0.776368	2.31916	0	6.95722e-05	0.001	419
HS_MANNO_MIDBRAIN_NEUROTYPES_HPROGFPM	289	0.596671	2.31813	0	0	0	1696
HS_GSE14415_NATURAL_TREG_VS_TCONV_DN	156	0.632786	2.31682	0	0	0	1025
HS_GNF2_H2AFX	31	0.829715	2.31669	0	0	0	1543
MM_YAO_TEMPORAL_RESPONSE_TO_PROGESTERONE_CLUSTER_3	20	0.907373	2.31578	0	6.54797e-05	0.001	297
MM_MORI_LARGE_PRE_BII_LYMPHOCYTE_UP	85	0.700869	2.31481	0	6.1842e-05	0.001	1980
HS_BURTON_ADIPOGENESIS_3	98	0.67186	2.31475	0	0	0	2093
HS_GSE14415_INDUCED_VS_NATURAL_TREG_DN	165	0.627225	2.31311	0	0	0	2182
MM_REACTOME_FCERI_MEDIATED_MAPK_ACTIVATION	37	0.800217	2.3109	0	5.85871e-05	0.001	698
HS_FERREIRA_EWINGS_SARCOMA_UNSTABLE_VS_STABLE_UP	144	0.631835	2.3099	0	0	0	3050
HS_HSD17B8_TARGET_GENES	454	0.570259	2.30733	0	0	0	2096
HS_ISHIDA_E2F_TARGETS	52	0.758194	2.30149	0	0	0	1673
HS_GOBP_ATTACHMENT_OF_SPINDLE_MICROTUBULES_TO_KINETOCHORE	39	0.782415	2.30018	0	0	0	673
HS_GSE2405_HEAT_KILLED_LYSATE_VS_LIVE_A_PHAGOCYTOPHILUM_STIM_NEUTROPHIL_9H_UP	170	0.624115	2.29984	0	0	0	1090
MM_CADWELL_ATG16L1_TARGETS_UP	84	0.690255	2.29948	0	5.56578e-05	0.001	770
HS_GSE36476_CTRL_VS_TSST_ACT_72H_MEMORY_CD4_TCELL_YOUNG_DN	187	0.61885	2.29896	0	0	0	1442
MM_WP_ADIPOGENESIS_GENES	111	0.651843	2.29662	0	5.30074e-05	0.001	1361
MM_GOBP_MITOTIC_SISTER_CHROMATID_SEGREGATION	182	0.613752	2.29592	0	5.0598e-05	0.001	2358
HS_MODULE_54	238	0.599915	2.29578	0	0	0	1695
MM_GOBP_NUCLEAR_CHROMOSOME_SEGREGATION	287	0.590181	2.29441	0	4.83981e-05	0.001	2358
HS_CADWELL_ATG16L1_TARGETS_UP	69	0.707165	2.29349	0	0	0	770
HS_CROONQUIST_NRAS_SIGNALING_DN	68	0.718183	2.29284	0	0	0	1543
HS_GNF2_MCM4	52	0.744756	2.29118	0	0	0	2093
MM_RUAN_RESPONSE_TO_TNF_TROGLITAZONE_DN	37	0.779836	2.2885	0	4.63815e-05	0.001	331
HS_GSE13547_CTRL_VS_ANTI_IGM_STIM_ZFX_KO_BCELL_2H_UP	149	0.638195	2.28844	0	0	0	1020
HS_BURTON_ADIPOGENESIS_PEAK_AT_24HR	40	0.791461	2.2873	0	0	0	1695
HS_SERVITJA_LIVER_HNF1A_TARGETS_UP	110	0.659824	2.28696	0	0	0	1535
HS_CHEMNITZ_RESPONSE_TO_PROSTAGLANDIN_E2_UP	133	0.630503	2.28191	0	0	0	1741
HS_YU_MYC_TARGETS_UP	42	0.77064	2.28053	0	0	0	1493
MM_YU_MYC_TARGETS_UP	42	0.760803	2.2758	0	4.45262e-05	0.001	1493
HS_GSE29614_DAY3_VS_DAY7_TIV_FLU_VACCINE_PBMC_DN	144	0.63	2.27566	0	0	0	959
HS_WHITFIELD_CELL_CYCLE_G2	151	0.621027	2.27179	0	1.09486e-05	0.001	1755
HS_PID_PLK1_PATHWAY	44	0.763191	2.26985	0	1.08391e-05	0.001	1303
HS_NAKAYAMA_SOFT_TISSUE_TUMORS_PCA2_DN	61	0.719715	2.26802	0	1.07318e-05	0.001	1718
MM_REACTOME_ROLE_OF_LAT2_NTAL_LAB_ON_CALCIUM_MOBILIZATION	21	0.874669	2.26794	0	4.28137e-05	0.001	82
MM_BURTON_ADIPOGENESIS_PEAK_AT_24HR	44	0.750494	2.2679	0	4.1228e-05	0.001	1695
HS_HE_LIM_SUN_FETAL_LUNG_C1_EARLY_STALK_CELL	458	0.557101	2.26644	0	1.06266e-05	0.001	2100
HS_GOBP_SISTER_CHROMATID_SEGREGATION	230	0.592685	2.26529	0	1.05234e-05	0.001	1755
HS_MEBARKI_HCC_PROGENITOR_FZD8CRD_UP	438	0.562251	2.263	0	1.04222e-05	0.001	2115
HS_GSE24634_TREG_VS_TCONV_POST_DAY7_IL4_CONVERSION_UP	179	0.616898	2.25934	0	2.06762e-05	0.002	2182
MM_REACTOME_ROLE_OF_PHOSPHOLIPIDS_IN_PHAGOCYTOSIS	29	0.819885	2.25622	0	3.97556e-05	0.001	82
HS_GSE39110_DAY3_VS_DAY6_POST_IMMUNIZATION_CD8_TCELL_DN	180	0.604641	2.25558	0	2.04811e-05	0.002	1396
MM_BURTON_ADIPOGENESIS_6	182	0.603229	2.25549	0	3.83847e-05	0.001	1729
HS_GSE32901_NAIVE_VS_TH17_NEG_CD4_TCELL_UP	161	0.618929	2.25154	0	4.0614e-05	0.004	1697
HS_WHITFIELD_CELL_CYCLE_G2_M	181	0.604655	2.25121	0	4.02379e-05	0.004	1836
MM_REACTOME_AMPLIFICATION_OF_SIGNAL_FROM_THE_KINETOCHORES	88	0.669828	2.25071	0	3.71052e-05	0.001	2135
HS_GOBP_MITOTIC_SISTER_CHROMATID_SEPARATION	57	0.717407	2.25054	0	4.97664e-05	0.005	1674
MM_GOBP_CHROMOSOME_SEGREGATION	374	0.564961	2.24858	0	7.20091e-05	0.002	2358
MM_REACTOME_FCERI_MEDIATED_NF_KB_ACTIVATION	82	0.672699	2.24789	0	6.97588e-05	0.002	82
MM_GOBP_ATTACHMENT_OF_SPINDLE_MICROTUBULES_TO_KINETOCHORE	40	0.762432	2.24586	0	6.76449e-05	0.002	673
HS_SMIRNOV_RESPONSE_TO_IR_6HR_DN	100	0.648835	2.24381	0	6.91388e-05	0.007	2082
MM_GOBP_NEUTRAL_LIPID_BIOSYNTHETIC_PROCESS	39	0.750845	2.2434	0	9.81442e-05	0.003	770
HS_GOBP_MITOTIC_NUCLEAR_DIVISION	261	0.585102	2.24272	0	6.85159e-05	0.007	1320
HS_TSANG_PBMC_FLUVIRIN_PANDEMRIX_ADULT_CORR_WITH_CELL_FREQ_CD27HI_CD38HI_CD20_NEG_PLASMABLASTS_AND_CD38PLUS_OF_IGD_CD27PLUS_MEM_B_CELLS_7DY_POSITIVE	63	0.700586	2.24187	0	7.75741e-05	0.008	1303
MM_LE_EGR2_TARGETS_UP	105	0.649163	2.23979	0	9.534e-05	0.003	1543
HS_GSE21670_UNTREATED_VS_TGFB_IL6_TREATED_CD4_TCELL_UP	162	0.612209	2.23852	0	7.68876e-05	0.008	3562
HS_GOBP_CHROMOSOME_SEGREGATION	370	0.561546	2.23705	0	7.62131e-05	0.008	2358
HS_GNF2_FEN1	56	0.719029	2.23502	0	9.442e-05	0.01	2093
HS_GSE25088_WT_VS_STAT6_KO_MACROPHAGE_DN	166	0.606516	2.23444	0	9.3606e-05	0.01	2182
HS_VAN_DEN_BIGGELAAR_PBMC_PREVNAR_9MO_INFANT_STIMULATED_VS_UNSTIMULATED_9MO_UP	89	0.66325	2.23291	0	0.000102131	0.011	985
HS_ODONNELL_TARGETS_OF_MYC_AND_TFRC_DN	38	0.758128	2.23008	0	0.000119554	0.013	1515
MM_GOBP_COMPLEMENT_ACTIVATION	37	0.774911	2.22937	0	0.000123865	0.004	814
MM_LI_ADIPOGENESIS_BY_ACTIVATED_PPARG	17	0.892672	2.22798	0	0.000120517	0.004	420
HS_GOBP_CHROMOSOME_SEPARATION	74	0.679502	2.22779	0	0.000127563	0.014	1755
MM_HALLMARK_G2M_CHECKPOINT	192	0.597861	2.22521	0	0.00014695	0.005	3058
MM_GOCC_IMMUNOGLOBULIN_COMPLEX	16	0.915085	2.22492	0	0.000143182	0.005	297
HS_STEGER_ADIPOGENESIS_UP	20	0.878659	2.22488	0	0.0001356	0.015	470
MM_GAVIN_FOXP3_TARGETS_CLUSTER_P6	90	0.65774	2.22473	0	0.000139602	0.005	1490
MM_HALLMARK_E2F_TARGETS	196	0.600405	2.22283	0	0.000163174	0.006	3371
HS_GOBP_TRIGLYCERIDE_BIOSYNTHETIC_PROCESS	33	0.778126	2.22205	0	0.000143414	0.016	770
MM_REACTOME_MITOTIC_SPINDLE_CHECKPOINT	105	0.636407	2.22168	0	0.000159289	0.006	2135
HS_YAO_HOXA10_TARGETS_VIA_PROGESTERONE_UP	73	0.675585	2.22143	0	0.000142238	0.016	846
HS_REACTOME_MITOTIC_SPINDLE_CHECKPOINT	103	0.644816	2.21911	0	0.000149873	0.017	2135
MM_REACTOME_FCGAMMA_RECEPTOR_FCGR_DEPENDENT_PHAGOCYTOSIS	83	0.66655	2.21909	0	0.000155584	0.006	82
MM_REACTOME_BINDING_AND_UPTAKE_OF_LIGANDS_BY_SCAVENGER_RECEPTORS	38	0.748852	2.21715	0	0.000177333	0.007	467
HS_HALLMARK_E2F_TARGETS	191	0.597255	2.21484	0	0.000166044	0.019	3371
HS_JAEGER_METASTASIS_UP	37	0.769873	2.21476	0	0.000164716	0.019	981
MM_BURTON_ADIPOGENESIS_3	101	0.648156	2.21449	0	0.000173393	0.007	2093
MM_GOBP_SPINDLE_CHECKPOINT_SIGNALING	47	0.729427	2.21448	0	0.000169623	0.007	1674
MM_GOBP_SISTER_CHROMATID_SEGREGATION	225	0.583055	2.21395	0	0.000166014	0.007	2358
HS_HALLMARK_G2M_CHECKPOINT	194	0.594113	2.21296	0	0.000163409	0.019	3058
HS_GOBP_REGULATION_OF_CHROMOSOME_SEGREGATION	118	0.631957	2.21272	0	0.000162122	0.019	2197
HS_WHITFIELD_CELL_CYCLE_LITERATURE	43	0.755958	2.21068	0	0.00017777	0.021	2064
HS_WANG_CLASSIC_ADIPOGENIC_TARGETS_OF_PPARG	25	0.822895	2.2084	0	0.000176392	0.021	583
MM_GOBP_MITOTIC_NUCLEAR_DIVISION	257	0.576191	2.2074	0	0.00023281	0.01	1755
MM_STEGER_ADIPOGENESIS_UP	21	0.865178	2.20728	0	0.000228059	0.01	470
MM_GOBP_TRIGLYCERIDE_BIOSYNTHETIC_PROCESS	33	0.782765	2.20694	0	0.000245976	0.011	770
HS_GSE39556_CD8A_DC_VS_NK_CELL_MOUSE_3H_POST_POLYIC_INJ_UP	182	0.590198	2.20619	0	0.000191701	0.022	1755
HS_BENPORATH_PROLIFERATION	136	0.615216	2.20215	0	0.000198457	0.023	2078
HS_GSE9509_LPS_VS_LPS_AND_IL10_STIM_IL10_KO_MACROPHAGE_20MIN_DN	179	0.588966	2.20095	0	0.00020516	0.024	1396
HS_GSE29614_CTRL_VS_TIV_FLU_VACCINE_PBMC_2007_DN	111	0.626397	2.19993	0	0.000211792	0.025	1025
MM_HEVNER_CORTEX_RADIAL_GLIA_PROGENITORS	393	0.552123	2.19763	0	0.000350968	0.016	2580
HS_ZHOU_CELL_CYCLE_GENES_IN_IR_RESPONSE_6HR	84	0.661219	2.19604	0	0.000218271	0.026	2202
MM_GERHOLD_ADIPOGENESIS_UP	46	0.729383	2.19525	0	0.000344218	0.016	420
HS_GAVIN_FOXP3_TARGETS_CLUSTER_P6	85	0.668098	2.1939	0	0.000216655	0.026	1490
MM_GOBP_CHROMOSOME_SEPARATION	74	0.667273	2.19307	0	0.000358581	0.017	1755
HS_WP_FAMILIAL_PARTIAL_LIPODYSTROPHY	28	0.781729	2.19296	0	0.000215062	0.026	1197
HS_MOLENAAR_TARGETS_OF_CCND1_AND_CDK4_DN	55	0.707055	2.18668	0	0.000237293	0.029	2239
HS_GOBP_NEUTRAL_LIPID_BIOSYNTHETIC_PROCESS	38	0.747776	2.18324	0	0.000251145	0.03	770
HS_BURTON_ADIPOGENESIS_6	170	0.59226	2.17687	0	0.000311612	0.038	1522
HS_GAO_LARGE_INTESTINE_24W_C2_MKI67POS_PROGENITOR	109	0.632939	2.17498	0	0.000340187	0.042	1392
MM_SERVITJA_LIVER_HNF1A_TARGETS_UP	119	0.616619	2.17478	0	0.00060124	0.029	1535
HS_WP_ADIPOGENESIS	109	0.623069	2.17425	0	0.000353157	0.044	1361
HS_MARKEY_RB1_ACUTE_LOF_UP	219	0.568701	2.1729	0	0.00035823	0.045	3409
HS_GOBP_REGULATION_OF_MITOTIC_SISTER_CHROMATID_SEGREGATION	49	0.714141	2.17167	0	0.000355725	0.045	1674
HS_GNF2_RFC4	58	0.688961	2.16978	0	0.000383276	0.049	1673
MM_GOBP_REGULATION_OF_MITOTIC_SISTER_CHROMATID_SEGREGATION	49	0.697283	2.16667	0	0.000651119	0.032	2197
HS_REACTOME_RESOLUTION_OF_SISTER_CHROMATID_COHESION	111	0.624861	2.16647	0	0.000425296	0.053	2135
HS_DESCARTES_FETAL_HEART_EPICARDIAL_FAT_CELLS	60	0.70404	2.16353	0	0.000459474	0.058	1246
HS_LY_AGING_MIDDLE_DN	16	0.877292	2.16311	0	0.000456349	0.058	1543
MM_REACTOME_RESOLUTION_OF_SISTER_CHROMATID_COHESION	113	0.617705	2.16178	0	0.000679511	0.034	2135
MM_GOBP_TRIGLYCERIDE_METABOLIC_PROCESS	79	0.658478	2.16109	0	0.00066759	0.034	1544
HS_HAY_BONE_MARROW_PLASMA_CELL	76	0.659322	2.1601	0	0.000475079	0.061	472
HS_MISSIAGLIA_REGULATED_BY_METHYLATION_DN	110	0.618629	2.15682	0	0.000493631	0.064	2093
HS_PID_AURORA_B_PATHWAY	38	0.729789	2.15214	0	0.000576879	0.076	1303
HS_GSE36476_CTRL_VS_TSST_ACT_40H_MEMORY_CD4_TCELL_YOUNG_DN	180	0.578699	2.15052	0	0.000601601	0.079	3101
HS_GSE14415_TCONV_VS_FOXP3_KO_INDUCED_TREG_DN	167	0.584966	2.1495	0	0.000604805	0.08	1944
MM_GOCC_CONDENSED_CHROMOSOME	235	0.557907	2.14904	0	0.00096303	0.05	3773
HS_RUAN_RESPONSE_TO_TNF_TROGLITAZONE_DN	36	0.742527	2.14778	0	0.0006079	0.081	321
HS_GOBP_ORGANELLE_FISSION	397	0.535314	2.14776	0	0.000603953	0.081	1403
HS_SARRIO_EPITHELIAL_MESENCHYMAL_TRANSITION_UP	152	0.585782	2.14726	0	0.000607055	0.082	2115
HS_GOBP_COMPLEMENT_ACTIVATION	32	0.769406	2.14634	0	0.000603164	0.082	814
MM_GREENBAUM_E2A_TARGETS_UP	32	0.764275	2.14621	0	0.00100287	0.053	1543
HS_GERHOLD_ADIPOGENESIS_UP	44	0.723192	2.14577	0	0.000613119	0.084	420
MM_REACTOME_SIGNALING_BY_THE_B_CELL_RECEPTOR_BCR	110	0.617235	2.1454	0	0.00100459	0.054	1260
HS_GOBP_MEIOTIC_CHROMOSOME_SEGREGATION	68	0.658336	2.14321	0	0.000643563	0.089	1403
HS_GNF2_RFC3	39	0.73652	2.14232	0	0.000639515	0.089	1581
MM_YAO_TEMPORAL_RESPONSE_TO_PROGESTERONE_CLUSTER_6	77	0.650152	2.1408	0	0.00117126	0.063	770
HS_GREENBAUM_E2A_TARGETS_UP	29	0.777541	2.14046	0	0.000682865	0.095	1543
HS_SHEPARD_BMYB_TARGETS	60	0.675385	2.13992	0	0.000698836	0.098	983
MM_LE_EGR2_TARGETS_DN	104	0.622945	2.13979	0	0.00118874	0.065	1233
HS_HE_LIM_SUN_FETAL_LUNG_C0_EARLY_FIBROBLAST	65	0.665936	2.13807	0	0.000721142	0.102	2089
HS_GOBP_REGULATION_OF_MITOTIC_NUCLEAR_DIVISION	103	0.621333	2.13788	0	0.000729985	0.104	2197
HS_GSE45365_HEALTHY_VS_MCMV_INFECTION_CD11B_DC_IFNAR_KO_DN	128	0.597757	2.13051	0	0.000837342	0.118	1944
HS_LY_AGING_OLD_DN	54	0.691407	2.13029	0	0.000852022	0.121	2681
HS_MITSIADES_RESPONSE_TO_APLIDIN_DN	234	0.553968	2.12963	0	0.000873165	0.124	3420
HS_GSE4984_UNTREATED_VS_GALECTIN1_TREATED_DC_DN	153	0.590866	2.12881	0	0.000887386	0.127	1797
HS_GSE40274_CTRL_VS_EOS_TRANSDUCED_ACTIVATED_CD4_TCELL_UP	160	0.581491	2.12694	0	0.000920866	0.131	1042
MM_ZHENG_GLIOBLASTOMA_PLASTICITY_UP	221	0.555676	2.12559	0	0.00145383	0.081	1515
HS_GSE21063_WT_VS_NFATC1_KO_8H_ANTI_IGM_STIM_BCELL_UP	174	0.578155	2.12474	0	0.000985928	0.141	2240
HS_SHEPARD_CRASH_AND_BURN_MUTANT_DN	144	0.583094	2.12294	0	0.00103736	0.149	1786
MM_MARKEY_RB1_ACUTE_LOF_UP	230	0.552818	2.12112	0	0.00162236	0.092	2139
HS_CROONQUIST_NRAS_VS_STROMAL_STIMULATION_DN	90	0.621873	2.12043	0	0.00105022	0.152	2058
MM_GOBP_ORGANELLE_FISSION	413	0.527744	2.12019	0	0.00166612	0.094	2358
HS_GRAHAM_NORMAL_QUIESCENT_VS_NORMAL_DIVIDING_DN	80	0.634111	2.11981	0	0.00106938	0.155	2837
MM_GOBP_REGULATION_OF_CHROMOSOME_SEGREGATION	117	0.608469	2.1189	0	0.00169174	0.097	2197
MM_GOBP_MITOTIC_SISTER_CHROMATID_SEPARATION	55	0.679732	2.11842	0	0.00168316	0.098	1674
HS_GOBP_MITOTIC_METAPHASE_PLATE_CONGRESSION	55	0.675132	2.11815	0	0.0011069	0.162	1738
HS_GOLDRATH_NAIVE_VS_EFF_CD8_TCELL_DN	176	0.562333	2.11522	0	0.00118751	0.172	1543
HS_GSE13547_2H_VS_12_H_ANTI_IGM_STIM_BCELL_UP	156	0.581773	2.1145	0	0.00119299	0.173	1396
MM_GOBP_NEUTRAL_LIPID_METABOLIC_PROCESS	105	0.609174	2.11445	0	0.00182214	0.106	1644
HS_KAMMINGA_EZH2_TARGETS	40	0.721002	2.11267	0	0.00121686	0.177	1515
HS_GRAHAM_CML_QUIESCENT_VS_NORMAL_QUIESCENT_UP	76	0.630832	2.1108	0	0.00125878	0.182	2093
MM_GOBP_METAPHASE_PLATE_CONGRESSION	66	0.651287	2.10778	0	0.00203783	0.12	1738
HS_GOBP_TRIGLYCERIDE_METABOLIC_PROCESS	71	0.648718	2.10759	0	0.00138552	0.201	1544
HS_REACTOME_TRANSCRIPTIONAL_REGULATION_OF_WHITE_ADIPOCYTE_DIFFERENTIATION	78	0.637383	2.10728	0	0.00140201	0.204	433
HS_GOBP_METAPHASE_PLATE_CONGRESSION	68	0.658355	2.1066	0	0.0014002	0.205	1738
HS_GSE14415_INDUCED_TREG_VS_TCONV_UP	164	0.568728	2.10641	0	0.0014044	0.207	1403
HS_FUJII_YBX1_TARGETS_DN	180	0.565432	2.10505	0	0.00142642	0.211	2093
HS_GSE45365_WT_VS_IFNAR_KO_CD11B_DC_MCMV_INFECTION_DN	107	0.604235	2.10382	0	0.00144228	0.215	1422
HS_LI_ADIPOGENESIS_BY_ACTIVATED_PPARG	15	0.887291	2.10132	0	0.00154595	0.228	420
MM_GOBP_REGULATION_OF_MITOTIC_NUCLEAR_DIVISION	102	0.608868	2.10084	0	0.00234469	0.137	2197
HS_REACTOME_COMPLEMENT_CASCADE	33	0.728751	2.09985	0	0.00160201	0.237	652
HS_GOBP_CHROMOSOME_LOCALIZATION	83	0.62544	2.09902	0	0.0016166	0.241	1738
MM_REACTOME_MITOTIC_PROMETAPHASE	184	0.561084	2.09855	0	0.0023275	0.137	2197
MM_GOBP_REGULATION_OF_ATTACHMENT_OF_SPINDLE_MICROTUBULES_TO_KINETOCHORE	19	0.834416	2.09757	0	0.00234152	0.14	1249
HS_REACTOME_MITOTIC_PROMETAPHASE	185	0.561345	2.09501	0	0.00174082	0.258	2197
HS_PUJANA_BRCA2_PCC_NETWORK	388	0.52258	2.09412	0	0.00175455	0.26	3603
HS_GSE24634_TEFF_VS_TCONV_DAY7_IN_CULTURE_UP	183	0.565529	2.09404	0	0.00174527	0.26	1697
HS_DURANTE_ADULT_OLFACTORY_NEUROEPITHELIUM_PLASMA_CELLS	15	0.854867	2.0914	0.0019305	0.00180428	0.267	1116
HS_GOBP_SPINDLE_ORGANIZATION	182	0.561131	2.09113	0	0.00180051	0.268	2639
MM_KAMMINGA_EZH2_TARGETS	40	0.721002	2.09097	0	0.0026615	0.158	1515
MM_GOBP_IMMUNOGLOBULIN_PRODUCTION	140	0.581364	2.08901	0	0.00265584	0.159	736
HS_DESCARTES_MAIN_FETAL_EPICARDIAL_FAT_CELLS	21	0.800531	2.08796	0	0.00190359	0.281	886
HS_GOBP_MITOTIC_SPINDLE_ORGANIZATION	124	0.59141	2.08349	0	0.00202823	0.302	1249
HS_WP_PPAR_SIGNALING_PATHWAY	48	0.678462	2.08324	0	0.00202334	0.303	1157
MM_GOBP_NEGATIVE_REGULATION_OF_NUCLEAR_DIVISION	58	0.662203	2.08322	0	0.00290334	0.174	2197
HS_GOLDRATH_EFF_VS_MEMORY_CD8_TCELL_UP	182	0.558427	2.08264	0	0.00204068	0.306	1639
HS_GSE17301_ACD3_ACD28_VS_ACD3_ACD28_AND_IFNA5_STIM_CD8_TCELL_UP	155	0.573479	2.07895	0	0.00220122	0.324	1815
HS_GOBP_NEUTRAL_LIPID_METABOLIC_PROCESS	94	0.601744	2.07826	0	0.00222836	0.329	1644
HS_KEGG_PPAR_SIGNALING_PATHWAY	49	0.683588	2.07787	0	0.00221711	0.329	1157
MM_GOBP_MITOTIC_METAPHASE_PLATE_CONGRESSION	52	0.671985	2.07713	0.00156495	0.00326236	0.196	1738
HS_GOBP_NEGATIVE_REGULATION_OF_CHROMOSOME_ORGANIZATION	86	0.610731	2.07514	0	0.00235266	0.347	2262
HS_GOBP_MICROTUBULE_CYTOSKELETON_ORGANIZATION_INVOLVED_IN_MITOSIS	150	0.575724	2.07413	0	0.00238419	0.354	2290
HS_GOBP_REGULATION_OF_SISTER_CHROMATID_SEGREGATION	97	0.611752	2.0736	0	0.00238308	0.356	1674
HS_LI_WILMS_TUMOR_VS_FETAL_KIDNEY_1_DN	147	0.571578	2.07135	0	0.00244081	0.364	3476
MM_HALLMARK_ADIPOGENESIS	195	0.551687	2.07006	0	0.00352391	0.212	2005
MM_IGLESIAS_E2F_TARGETS_UP	143	0.569252	2.0685	0	0.00355037	0.216	1993
HS_SCIAN_CELL_CYCLE_TARGETS_OF_TP53_AND_TP73_DN	21	0.818559	2.06802	0	0.00256718	0.38	1349
HS_GSE19941_LPS_VS_LPS_AND_IL10_STIM_IL10_KO_MACROPHAGE_UP	174	0.566921	2.06764	0	0.00258636	0.384	2012
HS_GOBP_NEGATIVE_REGULATION_OF_NUCLEAR_DIVISION	55	0.660604	2.06757	0	0.002579	0.385	2197
MM_REACTOME_CELL_SURFACE_INTERACTIONS_AT_THE_VASCULAR_WALL	96	0.603314	2.06561	0	0.00376032	0.229	698
MM_GOBP_SPINDLE_ORGANIZATION	183	0.554503	2.06523	0	0.00375531	0.232	2639
MM_GOBP_MEIOTIC_CHROMOSOME_SEGREGATION	77	0.627761	2.06407	0	0.00375044	0.235	1403
MM_GOBP_SPINDLE_ASSEMBLY	122	0.58401	2.06241	0	0.0038263	0.242	1249
HS_PUJANA_XPRSS_INT_NETWORK	160	0.564908	2.06241	0	0.00284424	0.416	3862
HS_GOCC_CONDENSED_CHROMOSOME	222	0.542666	2.06202	0	0.00283572	0.417	3773
HS_GSE22886_NAIVE_BCELL_VS_MONOCYTE_UP	138	0.572478	2.05969	0	0.00295706	0.431	2144
HS_HALLMARK_ADIPOGENESIS	194	0.552344	2.05939	0	0.00295332	0.433	2005
HS_FOURNIER_ACINAR_DEVELOPMENT_LATE_DN	21	0.774211	2.05782	0	0.00302175	0.441	1349
HS_RUAN_RESPONSE_TO_TROGLITAZONE_UP	22	0.781907	2.05492	0.00180832	0.00315101	0.458	722
HS_GSE10325_BCELL_VS_MYELOID_UP	166	0.555544	2.05362	0	0.00319225	0.463	3275
MM_VERNOCHET_ADIPOGENESIS	17	0.831859	2.05275	0	0.00472294	0.29	1032
HS_GSE23502_WT_VS_HDC_KO_MYELOID_DERIVED_SUPPRESSOR_CELL_COLON_TUMOR_UP	177	0.551197	2.05262	0	0.00320772	0.467	2951
HS_GOCC_LIPID_DROPLET	82	0.612139	2.05087	0	0.00331906	0.476	1715
MM_GOBP_MITOTIC_SPINDLE_ORGANIZATION	122	0.586799	2.0483	0	0.00513102	0.318	1249
HS_GOBP_SPINDLE_ASSEMBLY	119	0.577507	2.04786	0	0.00349962	0.492	1420
MM_HEVNER_CORTEX_PROLIFERATING_CELLS	25	0.751795	2.04616	0	0.00524191	0.323	1673
MM_GOBP_COMPLEMENT_ACTIVATION_CLASSICAL_PATHWAY	22	0.785563	2.04564	0	0.0052329	0.326	814
HS_GOBP_LONG_CHAIN_FATTY_ACID_BIOSYNTHETIC_PROCESS	18	0.818503	2.04403	0	0.00370356	0.514	219
HS_KEGG_CITRATE_CYCLE_TCA_CYCLE	26	0.749954	2.04003	0	0.00390573	0.535	1
HS_GSE5679_CTRL_VS_PPARG_LIGAND_ROSIGLITAZONE_TREATED_DC_UP	184	0.549052	2.03975	0	0.00390269	0.536	2093
HS_ZHENG_GLIOBLASTOMA_PLASTICITY_UP	209	0.538265	2.03957	0	0.00388977	0.536	2809
HS_GSE36476_CTRL_VS_TSST_ACT_72H_MEMORY_CD4_TCELL_OLD_DN	186	0.552226	2.0386	0	0.003946	0.543	1396
HS_EGUCHI_CELL_CYCLE_RB1_TARGETS	21	0.773756	2.03805	0	0.00395748	0.545	1303
HS_HADDAD_T_LYMPHOCYTE_AND_NK_PROGENITOR_DN	48	0.659234	2.037	0	0.00398839	0.551	1283
HS_BASAKI_YBX1_TARGETS_UP	258	0.525258	2.03695	0	0.00397051	0.551	3074
MM_GOBP_MICROTUBULE_CYTOSKELETON_ORGANIZATION_INVOLVED_IN_MITOSIS	149	0.566686	2.03323	0	0.00661102	0.393	2290
HS_GSE36476_CTRL_VS_TSST_ACT_40H_MEMORY_CD4_TCELL_OLD_DN	185	0.545806	2.03225	0	0.00431464	0.581	1695
MM_GOBP_POSITIVE_REGULATION_OF_CHROMOSOME_SEGREGATION	28	0.736744	2.03222	0	0.00667519	0.401	2607
HS_DESCARTES_FETAL_PANCREAS_MESOTHELIAL_CELLS	47	0.673924	2.03046	0	0.0043963	0.591	1245
MM_ZHANG_UTERUS_C15_B_CELL	61	0.642638	2.02966	0	0.00685102	0.415	1103
HS_GOBP_REGULATION_OF_ATTACHMENT_OF_SPINDLE_MICROTUBULES_TO_KINETOCHORE	18	0.825283	2.02919	0	0.00451066	0.604	1249
HS_DESCARTES_FETAL_LUNG_MESOTHELIAL_CELLS	59	0.637946	2.02676	0	0.00471016	0.622	1535
HS_MODULE_315	16	0.826173	2.02672	0	0.0046895	0.622	1674
HS_GSE12845_IGD_POS_BLOOD_VS_PRE_GC_TONSIL_BCELL_DN	186	0.544688	2.02633	0	0.00471633	0.627	3013
HS_MODULE_403	44	0.672779	2.02587	0	0.00472396	0.629	3476
HS_GSE3039_CD4_TCELL_VS_ALPHABETA_CD8_TCELL_UP	168	0.551118	2.02585	0	0.0047035	0.629	1091
HS_VERNOCHET_ADIPOGENESIS	15	0.851329	2.02559	0	0.00469258	0.63	1032
HS_GSE5679_CTRL_VS_RARA_AGONIST_AM580_TREATED_DC_UP	187	0.543011	2.0241	0	0.00479309	0.643	2093
MM_GOLDRATH_ANTIGEN_RESPONSE	356	0.510471	2.024	0	0.00748325	0.452	1399
MM_GOCC_CONDENSED_CHROMOSOME_CENTROMERIC_REGION	157	0.558473	2.02103	0	0.00789191	0.474	3570
HS_DESCARTES_FETAL_INTESTINE_MESOTHELIAL_CELLS	50	0.661727	2.01984	0	0.00514657	0.675	947
HS_GOBP_MITOTIC_SPINDLE_ASSEMBLY	68	0.617835	2.01723	0	0.00535941	0.692	1249
HS_YORDY_RECIPROCAL_REGULATION_BY_ETS1_AND_SP100_DN	54	0.653712	2.01686	0	0.0053595	0.693	2404
MM_WP_PPAR_SIGNALING_PATHWAY	56	0.658446	2.0167	0	0.00826707	0.497	1157
MM_GOCC_CHROMOSOME_CENTROMERIC_REGION	214	0.531004	2.01635	0	0.00824997	0.501	3782
HS_GSE21063_CTRL_VS_ANTI_IGM_STIM_BCELL_16H_UP	178	0.543371	2.01613	0	0.00539169	0.697	2858
HS_PID_FOXM1_PATHWAY	37	0.687656	2.01549	0.00338983	0.0054554	0.703	2056
HS_GOCC_CONDENSED_CHROMOSOME_CENTROMERIC_REGION	153	0.559947	2.01351	0	0.00555477	0.717	3521
HS_REACTOME_ANTIGEN_ACTIVATES_B_CELL_RECEPTOR_BCR_LEADING_TO_GENERATION_OF_SECOND_MESSENGERS	34	0.694415	2.01309	0	0.00556768	0.718	1870
HS_SOBOLEV_PBMC_PANDEMRIX_AGE_18_64YO_RESPONDERS_VS_NONRESPONDERS_7DY_UP	15	0.850219	2.01302	0	0.00556249	0.72	33
HS_DESCARTES_FETAL_SPLEEN_LYMPHOID_CELLS	81	0.610744	2.01289	0	0.00556184	0.722	1087
HS_PYEON_HPV_POSITIVE_TUMORS_UP	70	0.617246	2.01096	0	0.0057169	0.732	4031
HS_RIGGI_EWING_SARCOMA_PROGENITOR_DN	154	0.561937	2.01086	0	0.0057023	0.733	2571
HS_GSE45365_WT_VS_IFNAR_KO_BCELL_MCMV_INFECTION_DN	139	0.555061	2.0105	0	0.00572307	0.736	1468
HS_REACTOME_INITIAL_TRIGGERING_OF_COMPLEMENT	15	0.839793	2.00987	0	0.00580094	0.74	466
HS_LY_AGING_PREMATURE_DN	29	0.723709	2.00612	0	0.00621089	0.77	2551
HS_GSE13547_2H_VS_12_H_ANTI_IGM_STIM_BCELL_DN	172	0.546911	2.00598	0	0.00619891	0.771	1639
HS_GOCC_CHROMOSOME_CENTROMERIC_REGION	204	0.533833	2.0049	0	0.00629998	0.777	3406
HS_MORF_BUB1B	59	0.643716	2.00475	0	0.00628779	0.777	2065
HS_GOCC_BLOOD_MICROPARTICLE	73	0.609405	2.00347	0	0.00638758	0.784	602
MM_VANASSE_BCL2_TARGETS_UP	28	0.727442	2.00205	0	0.0106325	0.597	114
HS_GOMF_PHOSPHATIDYLCHOLINE_BINDING	23	0.760449	2.00156	0	0.00660243	0.797	874
HS_GSE37532_WT_VS_PPARG_KO_VISCERAL_ADIPOSE_TISSUE_TREG_UP	176	0.540081	2.00115	0	0.00661486	0.798	3106
HS_LI_WILMS_TUMOR_ANAPLASTIC_UP	16	0.823676	2.00045	0.00174825	0.00665677	0.8	966
HS_DESCARTES_FETAL_SPLEEN_MESOTHELIAL_CELLS	161	0.544739	1.99907	0	0.00680013	0.811	1646
HS_GOBP_KINETOCHORE_ORGANIZATION	21	0.765227	1.99865	0	0.00684115	0.813	2135
HS_LE_EGR2_TARGETS_DN	96	0.592569	1.99859	0	0.00682706	0.814	1233
HS_GSE35543_IN_VITRO_ITREG_VS_CONVERTED_EX_ITREG_UP	180	0.537857	1.99843	0	0.00681313	0.814	2183
HS_GSE25085_FETAL_LIVER_VS_ADULT_BM_SP4_THYMIC_IMPLANT_DN	184	0.532588	1.99783	0	0.00688699	0.82	3637
HS_CAFFAREL_RESPONSE_TO_THC_DN	28	0.720353	1.99575	0	0.00708918	0.83	553
HS_VAN_DEN_BIGGELAAR_PBMC_PREVNAR_9MO_INFANT_STIMULATED_VS_UNSTIMULATED_8MO_UP	52	0.645843	1.99466	0	0.00721516	0.837	1382
HS_MORF_BUB1	45	0.657802	1.99406	0	0.0072827	0.84	1493
HS_GSE33292_WT_VS_TCF1_KO_DN3_THYMOCYTE_DN	182	0.536684	1.99381	0	0.00729203	0.841	2725
HS_REACTOME_RHO_GTPASES_ACTIVATE_FORMINS	125	0.559396	1.9927	0	0.0073668	0.843	2135
HS_GUILLAUMOND_KLF10_TARGETS_UP	35	0.689012	1.99257	0	0.00735123	0.843	1248
MM_GOBP_POSITIVE_REGULATION_OF_GLUCOSE_TRANSMEMBRANE_TRANSPORT	43	0.672935	1.99209	0	0.0124038	0.663	2124
MM_GOCC_COLLAGEN_TRIMER	60	0.643555	1.99194	0	0.0122977	0.663	2404
HS_GOMF_QUATERNARY_AMMONIUM_GROUP_BINDING	33	0.718074	1.99194	0	0.00739279	0.847	874
HS_MANNO_MIDBRAIN_NEUROTYPES_HNPROG	155	0.542309	1.98935	0	0.00765658	0.855	1561
HS_GSE29618_BCELL_VS_MONOCYTE_UP	152	0.546539	1.98832	0	0.0077249	0.86	3224
MM_MIR_6902_3P	55	0.638963	1.98734	0	0.0131248	0.685	1034
HS_GSE10325_LUPUS_BCELL_VS_LUPUS_MYELOID_UP	165	0.538982	1.98669	0	0.00789711	0.866	2894
HS_GOBP_HOMOLOGOUS_RECOMBINATION	40	0.658123	1.98543	0	0.00801613	0.872	3507
HS_GOBP_GLOMERULAR_EPITHELIAL_CELL_DIFFERENTIATION	20	0.762967	1.98493	0.00362319	0.00803835	0.874	303
HS_GOBP_REGULATION_OF_NUCLEAR_DIVISION	120	0.565392	1.98398	0	0.00811998	0.877	2197
HS_HP_INSULIN_RESISTANCE	64	0.610031	1.98363	0	0.00813385	0.879	2463
HS_GAUCHER_PBMC_YF_VAX_STAMARIL_UNKNOWN_AGE_14DY_UP	53	0.655947	1.98135	0	0.00838811	0.89	1081
MM_GOBP_MITOTIC_SPINDLE_ASSEMBLY	71	0.611846	1.98068	0	0.0143561	0.725	1249
MM_HOWLIN_PUBERTAL_MAMMARY_GLAND	57	0.617127	1.98059	0	0.0142448	0.725	1208
HS_GOBP_B_CELL_RECEPTOR_SIGNALING_PATHWAY	61	0.637286	1.97884	0	0.00876704	0.899	1832
HS_HAY_BONE_MARROW_PRO_B	258	0.509201	1.97831	0	0.00880179	0.901	3211
HS_GSE10273_HIGH_IL7_VS_HIGH_IL7_AND_IRF4_IN_IRF4_8_NULL_PRE_BCELL_DN	179	0.529813	1.97819	0	0.00878949	0.901	1908
HS_GOLDRATH_ANTIGEN_RESPONSE	319	0.502885	1.97773	0	0.0088241	0.907	1639
HS_REN_BOUND_BY_E2F	56	0.629368	1.9761	0.0016	0.00903651	0.912	2725
HS_GOCC_COLLAGEN_TRIMER	59	0.622611	1.97499	0.00156495	0.00918967	0.916	2404
HS_GOBP_POSITIVE_REGULATION_OF_CHROMOSOME_SEPARATION	27	0.730513	1.97474	0	0.00918779	0.916	1249
HS_AFFAR_YY1_TARGETS_DN	205	0.528386	1.97376	0	0.00930501	0.921	2118
HS_GOBP_POSITIVE_REGULATION_OF_GLUCOSE_TRANSMEMBRANE_TRANSPORT	33	0.705463	1.97373	0	0.00927597	0.921	1762
MM_GOBP_MEIOTIC_CELL_CYCLE	196	0.53088	1.973	0	0.0160242	0.775	2389
MM_GOBP_ATTACHMENT_OF_MITOTIC_SPINDLE_MICROTUBULES_TO_KINETOCHORE	19	0.763512	1.97266	0	0.0159204	0.777	1249
HS_GSE5589_WT_VS_IL6_KO_LPS_AND_IL10_STIM_MACROPHAGE_45MIN_UP	186	0.529519	1.96904	0	0.0100651	0.937	1821
MM_GOBP_REGULATION_OF_SPINDLE_CHECKPOINT	20	0.772737	1.96886	0.00191205	0.0167181	0.788	1249
MM_TABULA_MURIS_SENIS_SPLEEN_MEGAKARYOCYTE_ERYTHROID_PROGENITOR_CELL_AGEING	65	0.61186	1.96865	0	0.0166429	0.789	1784
HS_GSE29618_BCELL_VS_MDC_DAY7_FLU_VACCINE_UP	156	0.539571	1.9686	0	0.0100941	0.941	3224
HS_GOBP_ATTACHMENT_OF_MITOTIC_SPINDLE_MICROTUBULES_TO_KINETOCHORE	20	0.77442	1.96648	0.00176678	0.0103838	0.945	1249
HS_GSE13411_PLASMA_CELL_VS_MEMORY_BCELL_UP	153	0.543342	1.96526	0	0.0105359	0.946	1476
HS_WILCOX_RESPONSE_TO_PROGESTERONE_UP	121	0.558629	1.96412	0	0.010657	0.951	2064
MM_GOBP_REGULATION_OF_HETEROTYPIC_CELL_CELL_ADHESION	21	0.755341	1.96012	0	0.0191141	0.853	317
HS_GOBP_POSITIVE_REGULATION_OF_CHROMOSOME_SEGREGATION	26	0.737977	1.96	0	0.0112972	0.959	2607
MM_REACTOME_RHO_GTPASES_ACTIVATE_FORMINS	126	0.55297	1.95982	0	0.0190383	0.855	2135
HS_GOBP_POSITIVE_REGULATION_OF_CELL_CYCLE_PROCESS	212	0.517852	1.95962	0	0.0113254	0.96	2124
MM_GOMF_PHOSPHATIDYLCHOLINE_BINDING	21	0.758935	1.95907	0	0.0190272	0.859	20
HS_AMIT_SERUM_RESPONSE_40_MCF10A	29	0.70842	1.95879	0.0017331	0.0114388	0.962	2153
HS_GOBP_REGULATION_OF_MITOTIC_CELL_CYCLE_SPINDLE_ASSEMBLY_CHECKPOINT	19	0.76917	1.95778	0	0.0115847	0.965	1249
HS_GSE40274_CTRL_VS_FOXP3_AND_XBP1_TRANSDUCED_ACTIVATED_CD4_TCELL_UP	145	0.539723	1.95747	0	0.0116042	0.965	1697
HS_MODULE_306	24	0.737924	1.95695	0	0.0116896	0.968	1
MM_GOBP_MEIOSIS_I_CELL_CYCLE_PROCESS	82	0.583231	1.9561	0	0.0197895	0.877	1403
MM_GOMF_QUATERNARY_AMMONIUM_GROUP_BINDING	33	0.699683	1.95556	0	0.0198241	0.878	874
MM_GUILLAUMOND_KLF10_TARGETS_UP	38	0.667793	1.95271	0.00331675	0.0205338	0.89	1412
HS_GSE7764_IL15_TREATED_VS_CTRL_NK_CELL_24H_UP	191	0.520259	1.9525	0	0.0124086	0.973	2521
MM_GOBP_CHROMOSOME_LOCALIZATION	81	0.592678	1.95249	0	0.0204181	0.89	1738
MM_REACTOME_FC_EPSILON_RECEPTOR_FCERI_SIGNALING	125	0.556304	1.95248	0	0.0202342	0.89	82
HS_LIAN_LIPA_TARGETS_3M	51	0.631853	1.95245	0	0.0123704	0.973	1092
MM_GOBP_FATTY_ACID_METABOLIC_PROCESS	324	0.493795	1.95217	0	0.0201432	0.891	1545
HS_PUJANA_BRCA_CENTERED_NETWORK	116	0.557054	1.95062	0	0.0126493	0.975	3524
MM_GOBP_PROTEIN_LOCALIZATION_TO_CONDENSED_CHROMOSOME	18	0.769389	1.94959	0	0.0208746	0.904	2135
MM_RUAN_RESPONSE_TO_TROGLITAZONE_DN	17	0.77359	1.94447	0	0.0222972	0.914	61
HS_AIZARANI_LIVER_C38_RESIDENT_B_CELLS_3	19	0.775679	1.94421	0	0.0139964	0.981	1116
MM_RUAN_RESPONSE_TO_TROGLITAZONE_UP	23	0.744661	1.94384	0	0.022289	0.916	722
HS_REACTOME_CYCLIN_A_B1_B2_ASSOCIATED_EVENTS_DURING_G2_M_TRANSITION	22	0.725414	1.94376	0.0018797	0.0140437	0.982	2012
HS_GOBP_POSITIVE_REGULATION_OF_GLUCOSE_IMPORT	28	0.698488	1.94371	0	0.0140005	0.982	2420
HS_BERTUCCI_INVASIVE_CARCINOMA_DUCTAL_VS_LOBULAR_DN	44	0.63902	1.94327	0.00162075	0.014058	0.983	1521
MM_TABULA_MURIS_SENIS_THYMUS_PROFESSIONAL_ANTIGEN_PRESENTING_CELL_AGEING	76	0.5889	1.94238	0	0.0225778	0.916	1578
MM_GOBP_PROTEIN_LOCALIZATION_TO_CHROMOSOME_CENTROMERIC_REGION	25	0.727702	1.94222	0	0.0224326	0.918	1674
HS_GSE9239_CTRL_VS_TNF_INHIBITOR_TREATED_DC_DN	175	0.530383	1.94152	0	0.0143085	0.986	1635
HS_GOBP_REGULATION_OF_CYTOKINESIS	75	0.593153	1.94127	0	0.0143149	0.986	2168
MM_GOBP_MEIOTIC_CELL_CYCLE_PROCESS	149	0.534002	1.94066	0	0.0228002	0.922	2389
MM_YAO_TEMPORAL_RESPONSE_TO_PROGESTERONE_CLUSTER_5	30	0.682574	1.94063	0	0.0226272	0.922	325
HS_GSE24634_IL4_VS_CTRL_TREATED_NAIVE_CD4_TCELL_DAY7_UP	170	0.527049	1.94011	0	0.014499	0.986	2218
HS_BROWNE_HCMV_INFECTION_2HR_UP	30	0.708355	1.93842	0.00170358	0.0148485	0.987	1826
HS_HOWLIN_PUBERTAL_MAMMARY_GLAND	50	0.63138	1.9376	0	0.0149908	0.987	1208
HS_WHITFIELD_CELL_CYCLE_S	122	0.546657	1.93724	0	0.0150196	0.988	3240
HS_GSE11386_NAIVE_VS_MEMORY_BCELL_UP	173	0.52674	1.93705	0	0.0150198	0.988	1695
MM_GOBP_POSITIVE_REGULATION_OF_CHROMOSOME_SEPARATION	28	0.697656	1.93625	0.00167785	0.0238909	0.934	1755
HS_LANDIS_ERBB2_BREAST_PRENEOPLASTIC_DN	53	0.622499	1.93615	0	0.0151706	0.988	3072
HS_SHEPARD_BMYB_MORPHOLINO_DN	160	0.534079	1.9359	0	0.0152018	0.988	1695
MM_GOBP_REGULATION_OF_TUMOR_NECROSIS_FACTOR_MEDIATED_SIGNALING_PATHWAY	38	0.658323	1.93524	0	0.0240906	0.938	978
HS_AIZARANI_LIVER_C22_RESIDENT_B_CELLS_2	27	0.695295	1.93504	0	0.0153513	0.988	1116
MM_GOBP_REGULATION_OF_SISTER_CHROMATID_SEGREGATION	94	0.571596	1.93351	0	0.0244241	0.943	2197
MM_HEVNER_TELENCEPHALON_MENINGEAL_CELLS	40	0.648835	1.9316	0	0.0249237	0.948	2992
HS_HP_ABNORMALITY_OF_COMPLEMENT_SYSTEM	26	0.712791	1.93136	0	0.0161893	0.993	466
HS_GOBP_WHITE_FAT_CELL_DIFFERENTIATION	16	0.793726	1.93136	0	0.0161376	0.993	1032
MM_GOBP_HOMOLOGOUS_RECOMBINATION	37	0.659455	1.93133	0.0016835	0.0247859	0.948	3507
HS_DESCARTES_FETAL_STOMACH_MESOTHELIAL_CELLS	24	0.723708	1.93077	0	0.0162584	0.996	1245
HS_GOMF_CARGO_RECEPTOR_ACTIVITY	71	0.593081	1.93045	0	0.016248	0.996	704
HS_GOBP_PROTEIN_LOCALIZATION_TO_CONDENSED_CHROMOSOME	18	0.769389	1.93029	0.00185529	0.0162478	0.996	2135
MM_GOBP_POSITIVE_REGULATION_OF_CYTOKINESIS	31	0.679668	1.92971	0	0.0251524	0.949	1382
HS_CHICAS_RB1_TARGETS_GROWING	205	0.519524	1.92892	0	0.0166058	0.996	1916
HS_BOQUEST_STEM_CELL_CULTURED_VS_FRESH_DN	27	0.711795	1.92736	0.00177305	0.0169412	0.997	1646
MM_GOBP_NEGATIVE_REGULATION_OF_CHROMOSOME_ORGANIZATION	90	0.570483	1.92666	0	0.0263093	0.955	2262
HS_BOHN_PRIMARY_IMMUNODEFICIENCY_SYNDROM_UP	41	0.6457	1.92367	0	0.0177489	0.998	1259
HS_GSE4748_CYANOBACTERIUM_LPSLIKE_VS_LPS_AND_CYANOBACTERIUM_LPSLIKE_STIM_DC_3H_UP	150	0.525316	1.92338	0	0.0177577	0.998	1639
HS_GAL_LEUKEMIC_STEM_CELL_DN	184	0.518454	1.92296	0	0.0178372	0.998	1380
MM_GOCC_MITOTIC_SPINDLE	169	0.521201	1.92263	0	0.0276394	0.958	1925
HS_MODULE_57	50	0.628327	1.92208	0.00167504	0.0180068	0.998	3371
MM_GOBP_HUMORAL_IMMUNE_RESPONSE_MEDIATED_BY_CIRCULATING_IMMUNOGLOBULIN	38	0.660485	1.922	0	0.0276856	0.962	814
MM_REACTOME_CYCLIN_A_B1_B2_ASSOCIATED_EVENTS_DURING_G2_M_TRANSITION	23	0.714569	1.92188	0.00178571	0.027497	0.962	2012
HS_SU_TESTIS	52	0.617058	1.92001	0.00158983	0.018396	0.999	3606
HS_GOBP_PHOSPHATIDYLETHANOLAMINE_METABOLIC_PROCESS	19	0.761344	1.91965	0.00188324	0.0184626	0.999	307
HS_GSE13547_CTRL_VS_ANTI_IGM_STIM_BCELL_2H_UP	172	0.521808	1.9184	0	0.0187216	0.999	1711
HS_GSE5542_IFNA_VS_IFNA_AND_IFNG_TREATED_EPITHELIAL_CELLS_24H_DN	167	0.524077	1.91737	0	0.0189094	0.999	2277
HS_WP_COMPLEMENT_ACTIVATION	15	0.79813	1.91476	0.0018315	0.0195888	0.999	466
MM_GOBP_REGULATION_OF_CYTOKINESIS	74	0.588047	1.91357	0	0.0306708	0.982	2168
MM_GOBP_PHOSPHATIDYLETHANOLAMINE_METABOLIC_PROCESS	18	0.769474	1.91204	0.00373134	0.0311447	0.984	307
HS_WANG_RESPONSE_TO_GSK3_INHIBITOR_SB216763_DN	332	0.48424	1.91107	0	0.0205535	0.999	2121
MM_GOBP_REGULATION_OF_COMPLEMENT_ACTIVATION	18	0.749432	1.91048	0.0018018	0.0315684	0.987	814
HS_GOBP_POSITIVE_REGULATION_OF_CYTOKINESIS	32	0.683043	1.90851	0.00350263	0.0211977	0.999	1458
HS_REACTOME_POLO_LIKE_KINASE_MEDIATED_EVENTS	15	0.777242	1.90842	0	0.0211465	0.999	3106
MM_GOBP_MEIOTIC_SPINDLE_ORGANIZATION	17	0.75959	1.9079	0	0.0324995	0.988	519
HS_GOMF_SCAVENGER_RECEPTOR_ACTIVITY	42	0.650193	1.90763	0	0.0213016	0.999	704
HS_GOMF_EXTRACELLULAR_MATRIX_STRUCTURAL_CONSTITUENT	117	0.543013	1.90635	0	0.021596	0.999	2506
HS_COATES_MACROPHAGE_M1_VS_M2_DN	72	0.580258	1.90592	0	0.0216609	0.999	1524
HS_GSE21670_UNTREATED_VS_TGFB_IL6_TREATED_STAT3_KO_CD4_TCELL_UP	181	0.512439	1.90584	0	0.021609	0.999	2702
HS_BLUM_RESPONSE_TO_SALIRASIB_DN	320	0.482813	1.90556	0	0.021622	0.999	3054
HS_HUNSBERGER_EXERCISE_REGULATED_GENES	20	0.727003	1.90555	0	0.0215608	0.999	433
HS_BIDUS_METASTASIS_UP	199	0.498464	1.90414	0	0.0219237	0.999	3592
MM_GOBP_KINETOCHORE_ORGANIZATION	21	0.736435	1.90405	0	0.0340492	0.99	2135
HS_AIZARANI_LIVER_C8_RESIDENT_B_CELLS_1	30	0.676872	1.904	0	0.0218939	0.999	1882
HS_YAO_TEMPORAL_RESPONSE_TO_PROGESTERONE_CLUSTER_5	29	0.68228	1.90372	0	0.0218963	0.999	325
HS_SABATES_COLORECTAL_ADENOMA_DN	184	0.509756	1.90363	0	0.0218668	0.999	1578
HS_IGLESIAS_E2F_TARGETS_UP	134	0.526136	1.90264	0	0.0221292	0.999	2093
HS_GOBP_ANTIBACTERIAL_HUMORAL_RESPONSE	23	0.699246	1.90239	0.00559702	0.0221593	0.999	511
HS_GSE20715_0H_VS_48H_OZONE_LUNG_DN	183	0.50773	1.90084	0	0.0225834	0.999	3319
MM_WAKABAYASHI_ADIPOGENESIS_PPARG_RXRA_BOUND_WITH_H4K20ME1_MARK	147	0.525393	1.90062	0	0.0352616	0.99	4012
HS_WAKABAYASHI_ADIPOGENESIS_PPARG_RXRA_BOUND_WITH_H4K20ME1_MARK	139	0.522601	1.89914	0	0.023096	0.999	4012
MM_YAO_TEMPORAL_RESPONSE_TO_PROGESTERONE_CLUSTER_15	35	0.658231	1.89799	0	0.0364063	0.995	940
HS_CASORELLI_ACUTE_PROMYELOCYTIC_LEUKEMIA_UP	137	0.527588	1.89716	0	0.023687	0.999	1867
HS_GOBP_POSITIVE_REGULATION_OF_MITOTIC_SISTER_CHROMATID_SEPARATION	16	0.777251	1.89676	0.00379507	0.0237342	0.999	1249
MM_GOBP_GLOMERULAR_EPITHELIUM_DEVELOPMENT	19	0.743808	1.89647	0.00897666	0.0369468	0.995	303
HS_GOBP_REGULATION_OF_TRIGLYCERIDE_BIOSYNTHETIC_PROCESS	19	0.741989	1.89539	0	0.0240395	0.999	685
MM_GOBP_LIPID_CATABOLIC_PROCESS	254	0.490044	1.89513	0	0.0373743	0.995	1467
HS_GOBP_MEIOTIC_CELL_CYCLE_PROCESS	133	0.534297	1.89503	0	0.0240947	0.999	1403
HS_GSE40274_FOXP3_VS_FOXP3_AND_EOS_TRANSDUCED_ACTIVATED_CD4_TCELL_DN	175	0.518547	1.8948	0	0.0241093	0.999	2603
HS_GOBP_MEIOSIS_I_CELL_CYCLE_PROCESS	74	0.575914	1.8945	0	0.0241548	0.999	1581
HS_GOBP_GLOMERULAR_EPITHELIUM_DEVELOPMENT	23	0.717426	1.89356	0.00178253	0.0243663	0.999	303
HS_GSE22229_RENAL_TRANSPLANT_VS_HEALTHY_PBMC_UP	181	0.509912	1.89319	0	0.0244045	0.999	1509
HS_REACTOME_CELL_CYCLE_CHECKPOINTS	244	0.490509	1.89214	0	0.0246633	0.999	3559
MM_GOMF_SCAVENGER_RECEPTOR_ACTIVITY	38	0.639334	1.89136	0	0.0389533	0.997	704
MM_GOCC_LIPID_DROPLET	92	0.565884	1.89075	0.00149701	0.0389303	0.997	381
MM_GOBP_REGULATION_OF_TRIGLYCERIDE_BIOSYNTHETIC_PROCESS	22	0.716277	1.89031	0.00175439	0.0389001	0.997	1444
HS_GOCC_MITOTIC_SPINDLE	165	0.516615	1.88959	0	0.0254091	0.999	1925
HS_VALK_AML_CLUSTER_10	29	0.689494	1.88938	0.00339559	0.0254168	0.999	736
HS_GOCC_SPINDLE_MIDZONE	34	0.664032	1.88845	0	0.0256732	1	1744
MM_GOBP_POSITIVE_REGULATION_OF_CELL_CYCLE_PROCESS	227	0.494457	1.88769	0	0.0398776	0.997	2124
HS_XU_HGF_SIGNALING_NOT_VIA_AKT1_48HR_DN	17	0.768571	1.88721	0	0.0260009	1	958
HS_REACTOME_FOXO_MEDIATED_TRANSCRIPTION_OF_OXIDATIVE_STRESS_METABOLIC_AND_NEURONAL_GENES	24	0.73777	1.88583	0	0.0264175	1	1406
HS_MORI_PRE_BI_LYMPHOCYTE_UP	75	0.575807	1.88483	0	0.0266422	1	1944
MM_GOBP_REGULATION_OF_NUCLEAR_DIVISION	123	0.532585	1.88478	0	0.0412226	0.999	2197
HS_GSE22432_CDC_VS_COMMON_DC_PROGENITOR_DN	174	0.510173	1.88353	0	0.0270515	1	2370
MM_WP_FATTY_ACID_BIOSYNTHESIS	21	0.727037	1.88289	0.00341297	0.0419451	0.999	3043
HS_GSE24671_BAKIMULC_VS_SENDAI_VIRUS_INFECTED_MOUSE_SPLENOCYTES_UP	169	0.51415	1.88158	0	0.027791	1	1036
HS_SOBOLEV_PBMC_PANDEMRIX_AGE_18_64YO_MEDIUM_HIGH_ADVERSE_EVENT_SUBJECTS_1DY_UP	28	0.68025	1.88132	0.00373832	0.0277888	1	2739
HS_MARZEC_IL2_SIGNALING_DN	32	0.659815	1.88076	0.003367	0.0279	1	2938
HS_GOBP_MITOTIC_CELL_CYCLE_CHECKPOINT_SIGNALING	128	0.522938	1.88015	0	0.0280429	1	3773
HS_GOBP_RESPONSE_TO_CARBOHYDRATE	172	0.5023	1.87876	0	0.0284728	1	1830
HS_PETROVA_ENDOTHELIUM_LYMPHATIC_VS_BLOOD_UP	121	0.532974	1.87835	0	0.0285544	1	1669
HS_GSE29618_BCELL_VS_MDC_UP	160	0.510979	1.87667	0	0.02911	1	2426
HS_YAO_TEMPORAL_RESPONSE_TO_PROGESTERONE_CLUSTER_6	64	0.58413	1.87643	0	0.029122	1	770
HS_KIM_WT1_TARGETS_DN	429	0.463361	1.87584	0	0.0292599	1	3416
HS_GOBP_POSITIVE_REGULATION_OF_MITOTIC_CELL_CYCLE_PHASE_TRANSITION	81	0.562349	1.87483	0	0.0294818	1	1493
MM_GOMF_CARGO_RECEPTOR_ACTIVITY	72	0.575936	1.87388	0	0.0468778	1	704
HS_GAUSSMANN_MLL_AF4_FUSION_TARGETS_D_UP	27	0.684356	1.87348	0.00337838	0.0298978	1	1129
HS_GSE34205_HEALTHY_VS_RSV_INF_INFANT_PBMC_DN	154	0.517216	1.87237	0	0.0302477	1	2089
HS_MODULE_397	108	0.535172	1.87118	0	0.0306273	1	2012
HS_DURANTE_ADULT_OLFACTORY_NEUROEPITHELIUM_B_CELLS	27	0.673719	1.87106	0.00172712	0.030609	1	1180
HS_GSE21379_WT_VS_SAP_KO_CD4_TCELL_DN	177	0.505436	1.87105	0	0.0305302	1	3091
MM_GOBP_FEMALE_MEIOTIC_NUCLEAR_DIVISION	29	0.670961	1.87039	0.00174216	0.048606	1	983
MM_GOCC_CONDENSED_NUCLEAR_CHROMOSOME	62	0.587708	1.86833	0	0.0496831	1	2486
HS_GSE19923_E2A_KO_VS_HEB_AND_E2A_KO_DP_THYMOCYTE_DN	102	0.544104	1.86768	0	0.0319009	1	1217
HS_GSE21546_UNSTIM_VS_ANTI_CD3_STIM_DP_THYMOCYTES_DN	172	0.513875	1.8676	0	0.0318535	1	3203
HS_GOCC_CHROMOSOMAL_REGION	324	0.474301	1.86618	0	0.0323156	1	3773
HS_HP_VERRUCAE	24	0.70985	1.86593	0.00343053	0.0323244	1	1760
HS_WP_EXERCISEINDUCED_CIRCADIAN_REGULATION	43	0.62622	1.86584	0.00344828	0.0322764	1	2166
HS_GSE22935_UNSTIM_VS_48H_MBOVIS_BCG_STIM_MYD88_KO_MACROPHAGE_UP	165	0.506214	1.86562	0	0.032291	1	3439
HS_WP_VITAMIN_A_AND_CAROTENOID_METABOLISM	27	0.690419	1.86499	0	0.0324301	1	1889
HS_ZWANG_DOWN_BY_2ND_EGF_PULSE	148	0.51151	1.86469	0	0.0324808	1	2095
HS_MODULE_124	93	0.543284	1.86459	0	0.0324469	1	3773
HS_MODULE_320	19	0.723661	1.86084	0.00182482	0.0339861	1	798
HS_GSE7768_OVA_ALONE_VS_OVA_WITH_MPL_IMMUNIZED_MOUSE_WHOLE_SPLEEN_6H_UP	176	0.505435	1.86047	0	0.0340716	1	3550
HS_GSE27241_CTRL_VS_DIGOXIN_TREATED_RORGT_KO_CD4_TCELL_IN_TH17_POLARIZING_CONDITIONS_UP	158	0.506512	1.86033	0	0.034059	1	3818
HS_MODULE_337	52	0.597766	1.86017	0.0016129	0.0340326	1	3451
HS_GOBP_CHROMOSOME_CONDENSATION	27	0.680922	1.85875	0.0017301	0.0346061	1	1755
HS_GSE16266_LPS_VS_HEATSHOCK_AND_LPS_STIM_MEF_UP	157	0.506081	1.85359	0	0.0367672	1	1268
HS_REACTOME_TRIGLYCERIDE_METABOLISM	26	0.685075	1.85285	0.00527241	0.0370131	1	1627
HS_CROONQUIST_NRAS_VS_STROMAL_STIMULATION_UP	36	0.640764	1.85195	0.00505902	0.0372937	1	210
HS_SMIRNOV_RESPONSE_TO_IR_2HR_DN	48	0.604239	1.85186	0.00160256	0.0372539	1	882
HS_DESCARTES_FETAL_LIVER_MESOTHELIAL_CELLS	206	0.491816	1.85122	0	0.0374668	1	1682
HS_GOBP_LOW_DENSITY_LIPOPROTEIN_PARTICLE_CLEARANCE	21	0.698502	1.85069	0.0110701	0.0375909	1	814
HS_RUIZ_TNC_TARGETS_DN	129	0.519737	1.84955	0	0.0379872	1	2352
HS_GOBP_RESPONSE_TO_CAMP	67	0.573111	1.84812	0	0.0385125	1	1157
HS_GOMF_NUCLEAR_STEROID_RECEPTOR_ACTIVITY	19	0.736615	1.84781	0.00364964	0.0385517	1	972
HS_HP_ACANTHOSIS_NIGRICANS	39	0.633288	1.84774	0.00169779	0.038512	1	1197
HS_WP_TRANSCRIPTION_FACTOR_REGULATION_IN_ADIPOGENESIS	20	0.723672	1.84741	0	0.0385726	1	1361
HS_GOCC_SPINDLE_POLE	162	0.502814	1.8472	0	0.0385952	1	1674
HS_GSE3982_NKCELL_VS_TH2_DN	187	0.492315	1.84655	0	0.0388515	1	2093
HS_GOBP_TERPENOID_METABOLIC_PROCESS	51	0.604734	1.84595	0	0.0390048	1	1978
HS_WP_PROSTAGLANDIN_AND_LEUKOTRIENE_METABOLISM_IN_SENESCENCE	29	0.66712	1.84478	0.00535714	0.0394516	1	928
HS_GSE10325_CD4_TCELL_VS_BCELL_DN	153	0.503813	1.84455	0	0.0394529	1	1904
HS_GOBP_PROTEIN_LOCALIZATION_TO_CHROMOSOME_CENTROMERIC_REGION	27	0.686691	1.84332	0.00510204	0.0399304	1	1674
HS_GSE22601_DOUBLE_POSITIVE_VS_CD4_SINGLE_POSITIVE_THYMOCYTE_DN	188	0.493369	1.8433	0	0.0398403	1	3550
HS_MODULE_53	325	0.46273	1.84329	0	0.0397452	1	2195
HS_SARTIPY_NORMAL_AT_INSULIN_RESISTANCE_DN	18	0.738635	1.84304	0.0017762	0.0397617	1	334
HS_CARRILLOREIXACH_HEPATOBLASTOMA_VS_NORMAL_HYPOMETHYLATED_AND_UP	145	0.509909	1.84235	0	0.0399706	1	2583
HS_GOBP_POSITIVE_REGULATION_OF_CELL_CYCLE_CHECKPOINT	18	0.723876	1.84225	0.00886525	0.0399207	1	1249
HS_TURASHVILI_BREAST_DUCTAL_CARCINOMA_VS_LOBULAR_NORMAL_UP	67	0.566406	1.8416	0.00151057	0.0401363	1	1817
HS_KEGG_RIBOSOME	82	0.544559	1.8414	0	0.0401438	1	6871
HS_NAKAYA_PBMC_FLUARIX_FLUVIRIN_AGE_18_50YO_CORRELATED_WITH_HAI_28DY_RESPONSE_AT_7DY_POSITIVE	130	0.517577	1.84115	0.00144509	0.0401668	1	1301
HS_GOBP_HUMORAL_IMMUNE_RESPONSE	125	0.519368	1.84112	0	0.0400832	1	649
HS_GSE40274_CTRL_VS_FOXP3_TRANSDUCED_ACTIVATED_CD4_TCELL_UP	184	0.492658	1.84068	0	0.0401869	1	2324
HS_MODULE_2	334	0.467384	1.84	0	0.0404666	1	2005
HS_GOBP_TEMPERATURE_HOMEOSTASIS	138	0.509143	1.83879	0	0.0409955	1	2614
HS_GOBP_NEGATIVE_REGULATION_OF_I_KAPPAB_KINASE_NF_KAPPAB_SIGNALING	41	0.614352	1.83742	0.00486224	0.0416617	1	822
HS_GOBP_LONG_CHAIN_FATTY_ACID_METABOLIC_PROCESS	69	0.57445	1.83729	0	0.0416396	1	1046
HS_RUAN_RESPONSE_TO_TROGLITAZONE_DN	16	0.756007	1.83725	0.0071048	0.0415639	1	61
HS_REACTOME_SUMOYLATION_OF_DNA_REPLICATION_PROTEINS	43	0.606983	1.83598	0.00340136	0.0420393	1	3912
HS_HP_WRIST_FLEXION_CONTRACTURE	25	0.685743	1.83543	0.0034662	0.0422466	1	623
HS_GOBP_HEAT_GENERATION	15	0.763451	1.83513	0.00369004	0.0422972	1	307
HS_HP_EXTERNAL_EAR_MALFORMATION	76	0.545215	1.83497	0	0.0422791	1	1341
HS_NABA_CORE_MATRISOME	184	0.495526	1.83436	0	0.0424946	1	2506
HS_YAO_TEMPORAL_RESPONSE_TO_PROGESTERONE_CLUSTER_15	34	0.651997	1.83369	0.00322061	0.0427318	1	940
HS_GOCC_SPINDLE	380	0.458361	1.83348	0	0.0427355	1	2639
HS_GSE10240_CTRL_VS_IL17_AND_IL22_STIM_PRIMARY_BRONCHIAL_EPITHELIAL_CELLS_UP	174	0.50122	1.83289	0	0.0429282	1	2034
HS_GOBP_ARACHIDONIC_ACID_METABOLIC_PROCESS	27	0.660317	1.83253	0.00536673	0.0430345	1	1046
HS_HP_RHEUMATOID_ARTHRITIS	18	0.714165	1.83152	0.00184162	0.0434566	1	247
HS_JEON_SMAD6_TARGETS_DN	17	0.736649	1.83144	0.00185874	0.0434011	1	465
HS_DESCARTES_MAIN_FETAL_ERYTHROBLASTS	168	0.494906	1.831	0	0.0435005	1	1743
HS_VALK_AML_WITH_EVI1	21	0.720892	1.83032	0	0.0437341	1	20
HS_YIH_RESPONSE_TO_ARSENITE_C1	20	0.697184	1.82944	0.00526316	0.0440777	1	3332
HS_GSE29618_BCELL_VS_MONOCYTE_DAY7_FLU_VACCINE_UP	160	0.494813	1.82907	0.00138313	0.0441352	1	3192
HS_GOBP_REGULATION_OF_SPINDLE_ORGANIZATION	44	0.612848	1.82887	0	0.044153	1	1189
HS_TOYOTA_TARGETS_OF_MIR34B_AND_MIR34C	389	0.45778	1.82803	0	0.0444668	1	3287
HS_GOBP_RETINOL_METABOLIC_PROCESS	25	0.680374	1.8275	0.00665557	0.0446509	1	1901
HS_GOBP_MEIOTIC_CELL_CYCLE	179	0.491501	1.82588	0	0.0453922	1	2656
HS_GSE24634_TREG_VS_TCONV_POST_DAY10_IL4_CONVERSION_UP	186	0.490499	1.82439	0	0.0460245	1	2830
HS_FRASOR_RESPONSE_TO_ESTRADIOL_UP	27	0.664123	1.82398	0.00686106	0.0461553	1	2230
HS_GSE7852_LN_VS_THYMUS_TCONV_DN	178	0.492334	1.8237	0	0.0461633	1	2785
HS_KEGG_PYRUVATE_METABOLISM	32	0.65008	1.82259	0	0.0466412	1	643
HS_NAKAYAMA_SOFT_TISSUE_TUMORS_PCA1_DN	58	0.563819	1.82181	0	0.046964	1	2341
HS_GOBP_POSITIVE_REGULATION_OF_COLD_INDUCED_THERMOGENESIS	73	0.557308	1.82069	0.00162338	0.0474647	1	1511
HS_GOBP_FATTY_ACID_METABOLIC_PROCESS	284	0.466168	1.82058	0	0.0474286	1	1333
HS_GOBP_MITOTIC_CYTOKINESIS	78	0.562109	1.82004	0	0.0475929	1	1382
HS_GSE27241_WT_VS_RORGT_KO_TH17_POLARIZED_CD4_TCELL_TREATED_WITH_DIGOXIN_UP	167	0.493419	1.81916	0	0.0480284	1	3750
HS_WEST_ADRENOCORTICAL_TUMOR_MARKERS_UP	20	0.702228	1.81908	0.00528169	0.0479649	1	981
HS_MCLACHLAN_DENTAL_CARIES_UP	198	0.484439	1.81835	0	0.0483547	1	1467
HS_MODULE_156	16	0.736832	1.81807	0.00724638	0.0484341	1	117
HS_HP_IMPAIRED_ANTIGEN_SPECIFIC_RESPONSE	42	0.602617	1.81744	0.00340136	0.0486303	1	483
HS_FRASOR_RESPONSE_TO_SERM_OR_FULVESTRANT_DN	48	0.597034	1.81704	0.00169205	0.0487685	1	2456
HS_GSE2405_0H_VS_12H_A_PHAGOCYTOPHILUM_STIM_NEUTROPHIL_DN	174	0.489122	1.81598	0	0.049222	1	2089
HS_GARGALOVIC_RESPONSE_TO_OXIDIZED_PHOSPHOLIPIDS_TURQUOISE_DN	46	0.594387	1.81548	0.00165017	0.0494056	1	2456
HS_KEGG_RIG_I_LIKE_RECEPTOR_SIGNALING_PATHWAY	53	-0.508016	-1.74324	0	0.0499248	1	2841
HS_GSE1432_1H_VS_6H_IFNG_MICROGLIA_DN	174	-0.422554	-1.74503	0	0.0491422	1	2274
HS_GOBP_POSITIVE_REGULATION_OF_BLOOD_CIRCULATION	30	-0.559393	-1.74546	0.00486618	0.0490981	1	2750
HS_WP_NOVEL_INTRACELLULAR_COMPONENTS_OF_RIGILIKE_RECEPTOR_PATHWAY	55	-0.50476	-1.74703	0	0.0484295	1	2841
HS_HAN_JNK_SINGALING_UP	31	-0.56812	-1.74768	0.00925926	0.0482635	1	878
HS_SCHERER_PBMC_YF_VAX_AGE_18_40YO_4_TO_7DY_UP	277	-0.396434	-1.74786	0	0.0483409	1	2711
HS_SOBOLEV_PBMC_PANDEMRIX_AGE_18_64YO_1DY_UP	16	-0.661726	-1.74963	0.00440529	0.0476695	1	1947
HS_GSE11961_MEMORY_BCELL_DAY7_VS_GERMINAL_CENTER_BCELL_DAY40_UP	165	-0.428701	-1.75047	0	0.0473994	1	3083
HS_GOBP_LYMPHOCYTE_MIGRATION	92	-0.460671	-1.75055	0	0.0475047	1	1216
HS_GOBP_REGULATION_OF_STRIATED_MUSCLE_CONTRACTION	78	-0.47096	-1.75416	0	0.0458032	1	2854
HS_HP_ABNORMAL_CIRCULATING_INTERLEUKIN_CONCENTRATION	24	-0.606748	-1.75447	0.0117925	0.0458161	1	2173
HS_GOBP_VENTRICULAR_CARDIAC_MUSCLE_TISSUE_DEVELOPMENT	43	-0.531471	-1.7545	0	0.045945	1	2953
HS_GOBP_RELEASE_OF_SEQUESTERED_CALCIUM_ION_INTO_CYTOSOL_BY_ENDOPLASMIC_RETICULUM	30	-0.571618	-1.75643	0	0.0452529	1	2563
HS_DESCARTES_MAIN_FETAL_CARDIOMYOCYTES	21	-0.637552	-1.75752	0.00642398	0.0449298	1	1477
HS_GOMF_CHEMOKINE_RECEPTOR_BINDING	38	-0.549218	-1.75784	0.00236967	0.0449374	1	1345
HS_GOBP_REGULATION_OF_CARDIAC_MUSCLE_CONTRACTION_BY_CALCIUM_ION_SIGNALING	23	-0.611147	-1.75789	0.00229358	0.045054	1	2563
HS_GOBP_REGULATION_OF_CALCIUM_ION_IMPORT	22	-0.613844	-1.75831	0.00478469	0.0450112	1	2318
HS_GOBP_ANTIGEN_PROCESSING_AND_PRESENTATION	71	-0.48309	-1.7588	0	0.044895	1	2318
HS_GSE45739_UNSTIM_VS_ACD3_ACD28_STIM_WT_CD4_TCELL_DN	169	-0.426362	-1.75897	0	0.0449816	1	2688
HS_GOBP_NATURAL_KILLER_CELL_MEDIATED_IMMUNITY	52	-0.530529	-1.76065	0	0.0443285	1	2640
HS_WP_SELENIUM_MICRONUTRIENT_NETWORK	65	-0.49249	-1.76212	0	0.0437627	1	2401
HS_HP_ABNORMAL_LEFT_VENTRICULAR_EJECTION_FRACTION	39	-0.559489	-1.76226	0	0.0438237	1	1371
HS_GSE22589_SIV_VS_HIV_AND_SIV_INFECTED_DC_UP	145	-0.435008	-1.76388	0	0.0431863	1	1624
HS_MODULE_201	40	-0.546133	-1.76426	0	0.0431452	1	1386
HS_GOBP_CD4_POSITIVE_ALPHA_BETA_T_CELL_CYTOKINE_PRODUCTION	17	-0.652907	-1.76455	0	0.0431122	1	1970
HS_GSE9960_HEALTHY_VS_GRAM_POS_SEPSIS_PBMC_DN	164	-0.424908	-1.76541	0	0.0428245	1	2947
HS_WP_SARSCOV2_INNATE_IMMUNITY_EVASION_AND_CELLSPECIFIC_IMMUNE_RESPONSE	60	-0.512032	-1.76723	0	0.0421209	1	1030
HS_GOBP_REGULATION_OF_MUSCLE_CONTRACTION	129	-0.450919	-1.7681	0	0.0418047	1	1552
HS_WP_STING_PATHWAY_IN_KAWASAKILIKE_DISEASE_AND_COVID19	20	-0.643856	-1.76836	0.00865801	0.0418368	1	2639
HS_GOBP_VENTRICULAR_CARDIAC_MUSCLE_TISSUE_MORPHOGENESIS	34	-0.559292	-1.77279	0	0.0399898	1	2373
HS_WP_PROSTAGLANDIN_SIGNALING	29	-0.593356	-1.77571	0.00475059	0.0388893	1	2635
HS_NAKAYA_PBMC_IMUVAC_MALE_AGE_14_27YO_1D_POSTBOOST_VS_0DY_PREIMM_TIV_UP	30	-0.581904	-1.77592	0	0.0389322	1	1478
HS_MODULE_433	49	-0.527615	-1.7763	0.00771208	0.0389135	1	2048
HS_DURANTE_ADULT_OLFACTORY_NEUROEPITHELIUM_RESPIRATORY_COLUMNAR_CELLS	22	-0.638142	-1.77669	0	0.0388886	1	2522
HS_GOBP_NEGATIVE_REGULATION_OF_INNATE_IMMUNE_RESPONSE	58	-0.505516	-1.77696	0	0.0388991	1	2758
HS_DESCARTES_FETAL_STOMACH_VASCULAR_ENDOTHELIAL_CELLS	23	-0.626504	-1.77703	0.00641026	0.0390148	1	1264
HS_GOBP_NEGATIVE_REGULATION_OF_CALCIUM_ION_TRANSMEMBRANE_TRANSPORTER_ACTIVITY	30	-0.583436	-1.7777	0.0025	0.0388303	1	3420
HS_HP_ABNORMALITY_OF_IMMUNE_SERUM_PROTEIN_PHYSIOLOGY	35	-0.565042	-1.77815	0.0025974	0.0387901	1	2173
HS_GOBP_LIPOPOLYSACCHARIDE_MEDIATED_SIGNALING_PATHWAY	58	-0.505495	-1.77989	0	0.0381383	1	3588
HS_ZHU_CMV_8_HR_UP	36	-0.558557	-1.78055	0	0.0379737	1	1976
HS_GSE7348_UNSTIM_VS_LPS_STIM_MACROPHAGE_DN	157	-0.434587	-1.78224	0	0.0374029	1	2286
HS_GSE3982_CTRL_VS_LPS_48H_DC_DN	168	-0.424079	-1.78292	0	0.0372406	1	2109
HS_GOBP_T_CELL_CYTOKINE_PRODUCTION	31	-0.584828	-1.78495	0	0.0364974	1	2053
HS_WP_DEVELOPMENT_AND_HETEROGENEITY_OF_THE_ILC_FAMILY	23	-0.615017	-1.78532	0.00677201	0.0365061	1	2572
HS_GOBP_TYPE_2_IMMUNE_RESPONSE	34	-0.576551	-1.78803	0.00248756	0.0354454	1	1970
HS_RICKMAN_METASTASIS_DN	225	-0.421379	-1.78941	0	0.0350534	1	3980
HS_HP_ABNORMAL_CIRCULATING_INTERFERON_CONCENTRATION	23	-0.631288	-1.79336	0.00220751	0.0335978	1	1993
HS_YAN_ESCAPE_FROM_ANOIKIS	21	-0.653924	-1.79341	0.00461894	0.0336987	1	2206
HS_MODULE_329	43	-0.543992	-1.79393	0.00502513	0.0336283	1	1386
HS_GOBP_MUSCLE_CELL_DEVELOPMENT	149	-0.441832	-1.79458	0	0.0335354	1	2605
HS_GOBP_POSITIVE_REGULATION_OF_INTERLEUKIN_1_PRODUCTION	55	-0.517991	-1.79481	0	0.0335586	1	2140
HS_PELLICCIOTTA_HDAC_IN_ANTIGEN_PRESENTATION_DN	45	-0.548014	-1.79518	0.00514139	0.0335409	1	5159
HS_ZHAN_MULTIPLE_MYELOMA_LB_DN	33	-0.57526	-1.79623	0.00449438	0.0333039	1	2638
MM_ZHANG_UTERUS_C11_SMOOTH_MUSCLE_CELL	35	-0.58307	-1.79692	0.00241546	0.0489297	0.998	2440
HS_MASRI_RESISTANCE_TO_TAMOXIFEN_AND_AROMATASE_INHIBITORS_DN	16	-0.672655	-1.79919	0.0046083	0.0322943	1	1264
HS_GSE36527_CD62L_HIGH_VS_CD62L_LOW_TREG_CD69_NEG_KLRG1_NEG_UP	177	-0.431283	-1.7998	0	0.0322107	1	2868
HS_GNF2_RAB7L1	26	-0.622312	-1.80031	0.00236407	0.032187	1	1834
HS_GOBP_NEGATIVE_REGULATION_OF_VIRAL_LIFE_CYCLE	19	-0.645802	-1.80095	0.00883002	0.0320507	1	2124
MM_GOBP_T_HELPER_1_CELL_DIFFERENTIATION	24	-0.620036	-1.80198	0.00236407	0.0463491	0.998	1216
HS_GOBP_NEGATIVE_REGULATION_OF_VIRAL_GENOME_REPLICATION	39	-0.562773	-1.80267	0.004662	0.0315592	1	2421
HS_GOBP_REGULATION_OF_TYPE_2_IMMUNE_RESPONSE	28	-0.610542	-1.80318	0	0.0315106	1	1970
MM_GOBP_ANTIGEN_PROCESSING_AND_PRESENTATION_OF_ENDOGENOUS_ANTIGEN	28	-0.601149	-1.80418	0.00239234	0.045717	0.997	2053
HS_DAUER_STAT3_TARGETS_DN	40	-0.552361	-1.80518	0	0.0309124	1	1359
MM_GOMF_CYTOKINE_ACTIVITY	130	-0.454351	-1.80833	0	0.0441553	0.996	1864
HS_GOBP_NEGATIVE_REGULATION_OF_T_CELL_DIFFERENTIATION	37	-0.569064	-1.80899	0.00262467	0.0297406	1	2101
HS_WP_OVERVIEW_OF_PROINFLAMMATORY_AND_PROFIBROTIC_MEDIATORS	61	-0.513497	-1.80917	0	0.0297894	1	1864
HS_GSE35825_IFNA_VS_IFNG_STIM_MACROPHAGE_UP	153	-0.441884	-1.81046	0	0.0294718	1	2074
HS_STTTCRNTTT_IRF_Q6	167	-0.441937	-1.81107	0	0.0293772	1	2774
HS_GSE36009_UNSTIM_VS_LPS_STIM_DC_UP	164	-0.446381	-1.81139	0	0.0293888	1	3427
HS_GSE2706_R848_VS_LPS_2H_STIM_DC_DN	113	-0.46414	-1.81142	0	0.0294905	1	1645
HS_KEGG_HYPERTROPHIC_CARDIOMYOPATHY_HCM	72	-0.491775	-1.81209	0.00294118	0.0294455	1	2945
MM_GOBP_TYPE_2_IMMUNE_RESPONSE	41	-0.557283	-1.81331	0	0.0421745	0.992	2215
MM_TABULA_MURIS_SENIS_BLADDER_LEUKOCYTE_AGEING	15	-0.696016	-1.81386	0.00423729	0.0423098	0.992	1753
MM_REACTOME_INTERFERON_SIGNALING	56	-0.521571	-1.81914	0	0.0402615	0.99	3224
HS_GSE2706_UNSTIM_VS_8H_R848_DC_DN	167	-0.443777	-1.81942	0	0.0272925	1	2013
HS_HAHTOLA_SEZARY_SYNDROM_DN	33	-0.586553	-1.82114	0	0.0268622	1	1651
MM_TABULA_MURIS_SENIS_HEART_ENDOCARDIAL_CELL_AGEING	52	-0.532502	-1.8218	0.0025	0.0395499	0.989	5016
HS_GOBP_MUSCLE_ORGAN_MORPHOGENESIS	57	-0.530215	-1.82391	0	0.0261095	1	2373
HS_GOBP_KERATAN_SULFATE_METABOLIC_PROCESS	17	-0.690984	-1.82391	0.00666667	0.026214	1	2320
HS_GSE10325_MYELOID_VS_LUPUS_MYELOID_DN	174	-0.44036	-1.82442	0	0.026141	1	2449
HS_GOCC_SARCOPLASM	77	-0.497123	-1.82483	0	0.0261124	1	3250
HS_BOSCO_TH1_CYTOTOXIC_MODULE	89	-0.483638	-1.8282	0	0.0252203	1	1834
HS_REACTOME_DECTIN_1_MEDIATED_NONCANONICAL_NF_KB_SIGNALING	60	-0.518017	-1.82858	0	0.0252118	1	5704
MM_GOBP_NEGATIVE_REGULATION_OF_LEUKOCYTE_MEDIATED_IMMUNITY	64	-0.521086	-1.83111	0	0.0356062	0.979	3162
MM_GOCC_SARCOPLASMIC_RETICULUM_MEMBRANE	20	-0.676564	-1.83147	0.00220264	0.0358074	0.979	1611
MM_GOBP_CD4_POSITIVE_ALPHA_BETA_T_CELL_CYTOKINE_PRODUCTION	23	-0.648575	-1.8316	0.00674157	0.0361704	0.979	2215
HS_KUROZUMI_RESPONSE_TO_ONCOCYTIC_VIRUS_AND_CYCLIC_RGD	15	-0.690992	-1.83183	0	0.0243665	1	1950
MM_WP_GLUTATHIONE_METABOLISM	18	-0.680116	-1.83247	0.00455581	0.0361251	0.979	3841
HS_FLETCHER_PBMC_BCG_10W_INFANT_BCG_STIMULATED_VS_UNSTIMULATED_10W_UP	101	-0.472952	-1.83295	0	0.0241412	1	1419
HS_HOWARD_PBMC_INACT_MONOV_INFLUENZA_A_INDONESIA_05_2005_H5N1_AGE_19_39YO_AS03_ADJUVANT_VS_BUFFER_1DY_UP	287	-0.411092	-1.8356	0	0.023418	0.999	2095
HS_HALLMARK_INFLAMMATORY_RESPONSE	180	-0.439148	-1.8386	0	0.02263	0.998	2690
MM_GOBP_NEGATIVE_REGULATION_OF_DNA_BINDING	55	-0.532107	-1.83919	0	0.0336474	0.966	1661
HS_GOBP_DEFENSE_RESPONSE_TO_GRAM_POSITIVE_BACTERIUM	58	-0.537944	-1.84163	0.00268817	0.0220408	0.998	1723
MM_GOBP_POSITIVE_REGULATION_OF_DEFENSE_RESPONSE_TO_VIRUS_BY_HOST	29	-0.615363	-1.84173	0	0.0330945	0.964	2711
HS_GSE32533_WT_VS_MIR17_OVEREXPRESS_ACT_CD4_TCELL_DN	171	-0.444736	-1.84314	0	0.0217165	0.998	1662
MM_WP_TYPE_II_INTERFERON_SIGNALING_IFNG	31	-0.587461	-1.84327	0.002457	0.0328848	0.962	835
MM_GOBP_REGULATION_OF_T_HELPER_CELL_DIFFERENTIATION	33	-0.58978	-1.84406	0.00503778	0.0328556	0.962	1970
MM_GOBP_NEGATIVE_REGULATION_OF_RESPONSE_TO_BIOTIC_STIMULUS	116	-0.4729	-1.84409	0	0.0332282	0.962	2638
HS_GSE16755_CTRL_VS_IFNA_TREATED_MAC_DN	169	-0.446934	-1.84492	0	0.0213363	0.998	2639
MM_GOBP_MONOCYTE_CHEMOTAXIS	49	-0.551241	-1.84641	0	0.0327004	0.96	1753
HS_GSE14000_UNSTIM_VS_16H_LPS_DC_TRANSLATED_RNA_DN	161	-0.451758	-1.8481	0	0.020702	0.997	2941
MM_TABULA_MURIS_SENIS_HEART_VENTRICULAR_MYOCYTE_AGEING	114	-0.473624	-1.84818	0	0.0322749	0.956	4186
HS_BLANCO_MELO_COVID19_SARS_COV_2_INFECTION_CALU3_CELLS_UP	252	-0.428146	-1.85001	0	0.0202355	0.997	2079
HS_KEGG_PROTEASOME	42	-0.56719	-1.85093	0	0.0201295	0.997	5625
HS_PID_IL12_2PATHWAY	55	-0.535063	-1.85154	0	0.0200189	0.996	1649
HS_KEGG_NOD_LIKE_RECEPTOR_SIGNALING_PATHWAY	54	-0.538569	-1.85298	0	0.0197694	0.996	3051
MM_GOBP_REGULATION_OF_CD4_POSITIVE_ALPHA_BETA_T_CELL_DIFFERENTIATION	48	-0.553197	-1.8557	0	0.0296948	0.943	1970
MM_HALLMARK_INFLAMMATORY_RESPONSE	181	-0.443125	-1.85614	0	0.0299294	0.942	2690
HS_GOBP_CELLULAR_RESPONSE_TO_INTERFERON_BETA	18	-0.691717	-1.85647	0	0.0190521	0.994	2529
HS_SALVADOR_MARTIN_PEDIATRIC_TBD_ANTI_TNF_THERAPY_NONRESPONDER_POST_TREATMENT_UP	15	-0.71314	-1.8565	0	0.0191305	0.994	839
HS_HECKER_IFNB1_TARGETS	72	-0.512922	-1.85664	0	0.0191764	0.994	1753
HS_TRAVAGLINI_LUNG_MUCOUS_CELL	94	-0.485596	-1.85766	0	0.0189746	0.993	2067
HS_HOEK_NEUTROPHIL_2011_2012_TIV_ADULT_1DY_UP	20	-0.679615	-1.85806	0	0.0189644	0.993	1645
MM_ZHANG_UTERUS_C8_NK_CELL	177	-0.445175	-1.85964	0	0.0289551	0.936	2111
MM_GOBP_REGULATION_OF_TYPE_2_IMMUNE_RESPONSE	31	-0.602446	-1.86012	0	0.0291559	0.935	1970
HS_WP_INFLAMMATORY_BOWEL_DISEASE_SIGNALING	31	-0.606423	-1.86079	0	0.018416	0.992	1649
MM_GOBP_INNATE_IMMUNE_RESPONSE_ACTIVATING_SIGNALING_PATHWAY	184	-0.437988	-1.86394	0	0.0281509	0.925	2711
MM_GOBP_POSITIVE_REGULATION_OF_T_CELL_MEDIATED_IMMUNITY	61	-0.527536	-1.865	0	0.0281206	0.92	2173
MM_GOBP_CELL_KILLING	171	-0.449588	-1.86534	0	0.0283917	0.919	1770
HS_GSE34156_UNTREATED_VS_6H_NOD2_AND_TLR1_TLR2_LIGAND_TREATED_MONOCYTE_DN	145	-0.464151	-1.86608	0	0.0173845	0.992	2868
MM_GOBP_MUSCLE_ORGAN_MORPHOGENESIS	70	-0.513893	-1.86843	0	0.0276318	0.916	2426
HS_GSE24634_IL4_VS_CTRL_TREATED_NAIVE_CD4_TCELL_DAY5_DN	154	-0.45857	-1.86948	0	0.0166493	0.991	2552
HS_NAKAYA_PBMC_FLUAD_IMUVAC_MALE_AGE_14_27YO_CORRELATED_WITH_HAI_RESPONSE_MF59_ADJUVANTED_AND_NON_1DY_GENES_IN_BTM_M75_POSITIVE	17	-0.699993	-1.87121	0.00446429	0.0163962	0.991	1643
HS_GNF2_MATK	20	-0.685077	-1.87126	0.00241546	0.016458	0.991	1466
HS_SCHERER_PBMC_APSV_WETVAX_AGE_18_32YO_2_TO_4DY_UP	52	-0.546326	-1.87312	0	0.0161418	0.989	2279
MM_REACTOME_ANTIGEN_PRESENTATION_FOLDING_ASSEMBLY_AND_PEPTIDE_LOADING_OF_CLASS_I_MHC	31	-0.613476	-1.87327	0.00240385	0.0263285	0.906	1770
HS_GOBP_REGULATION_OF_THE_FORCE_OF_HEART_CONTRACTION	22	-0.662581	-1.87356	0.00925926	0.016134	0.989	1475
HS_GSE19198_1H_VS_6H_IL21_TREATED_TCELL_DN	178	-0.455365	-1.87799	0	0.0152725	0.983	2385
HS_LINDSTEDT_DENDRITIC_CELL_MATURATION_A	56	-0.546895	-1.8781	0	0.0153187	0.983	1140
HS_KRASNOSELSKAYA_ILF3_TARGETS_UP	28	-0.640101	-1.87814	0	0.0153769	0.983	2539
MM_GOCC_ZYMOGEN_GRANULE	19	-0.686426	-1.87833	0	0.0249676	0.892	610
MM_GOBP_REGULATION_OF_TYPE_I_INTERFERON_MEDIATED_SIGNALING_PATHWAY	37	-0.580032	-1.87939	0	0.0248022	0.89	2758
HS_GOBP_CELLULAR_RESPONSE_TO_INTERLEUKIN_1	83	-0.504648	-1.87986	0	0.0150878	0.981	2056
MM_GOCC_SARCOPLASMIC_RETICULUM	70	-0.521333	-1.87999	0	0.0249569	0.889	2402
HS_NAKAYA_PBMC_FLUMIST_AGE_18_50YO_3DY_IFN_SUBSET_UP	30	-0.615346	-1.88073	0	0.0149804	0.98	2950
HS_GSE13485_DAY7_VS_DAY21_YF17D_VACCINE_PBMC_UP	170	-0.453364	-1.88125	0	0.0149586	0.98	3332
MM_GOBP_REGULATION_OF_T_CELL_CYTOKINE_PRODUCTION	35	-0.59975	-1.88188	0	0.0246054	0.882	2307
HS_WP_GLUTATHIONE_METABOLISM	16	-0.714576	-1.88286	0	0.014723	0.978	2692
HS_GSE22886_CTRL_VS_LPS_24H_DC_DN	168	-0.452062	-1.88368	0	0.0146009	0.977	2711
HS_ZHANG_RESPONSE_TO_IKK_INHIBITOR_AND_TNF_UP	189	-0.446121	-1.88497	0	0.0144212	0.976	2369
MM_GOCC_MHC_CLASS_I_PEPTIDE_LOADING_COMPLEX	15	-0.727077	-1.88543	0.00209205	0.0237152	0.869	1412
HS_SCHERER_PBMC_APSV_WETVAX_AGE_18_32YO_5_TO_7DY_UP	236	-0.43347	-1.88555	0	0.0143966	0.975	2453
HS_GOBP_POSITIVE_REGULATION_OF_HEART_RATE	21	-0.657984	-1.88676	0.00650759	0.0142141	0.972	2375
MM_REACTOME_ER_PHAGOSOME_PATHWAY	24	-0.66549	-1.89	0.00229885	0.0227398	0.847	1770
HS_GOCC_SARCOPLASMIC_RETICULUM	64	-0.528731	-1.89105	0	0.0134856	0.961	2563
HS_GOMF_STRUCTURAL_CONSTITUENT_OF_MUSCLE	32	-0.617868	-1.89175	0	0.0134604	0.96	2309
MM_GOBP_RELEASE_OF_SEQUESTERED_CALCIUM_ION_INTO_CYTOSOL_BY_ENDOPLASMIC_RETICULUM	25	-0.64267	-1.89202	0.00235294	0.0224596	0.835	2563
HS_GOBP_NEGATIVE_REGULATION_OF_LYMPHOCYTE_DIFFERENTIATION	45	-0.568614	-1.89274	0	0.0133529	0.957	2101
HS_GSE15930_STIM_VS_STIM_AND_IFNAB_48H_CD8_T_CELL_DN	175	-0.460524	-1.89301	0	0.0133639	0.955	2456
MM_GOBP_REGULATION_OF_VIRAL_PROCESS	166	-0.456869	-1.89406	0	0.0222668	0.828	2457
MM_SEKI_INFLAMMATORY_RESPONSE_LPS_UP	78	-0.507746	-1.89576	0	0.0220918	0.822	1890
HS_SEKI_INFLAMMATORY_RESPONSE_LPS_UP	70	-0.525694	-1.89744	0	0.0126372	0.945	1890
HS_GSE43863_NAIVE_VS_MEMORY_TH1_CD4_TCELL_D150_LCMV_UP	113	-0.488928	-1.89754	0	0.0126905	0.945	2711
HS_GOBP_CELLULAR_COMPONENT_ASSEMBLY_INVOLVED_IN_MORPHOGENESIS	101	-0.492923	-1.90053	0	0.0121795	0.934	1371
HS_REACTOME_MUSCLE_CONTRACTION	152	-0.461582	-1.90082	0	0.0121889	0.934	1528
HS_SANA_TNF_SIGNALING_UP	68	-0.527313	-1.90176	0	0.012068	0.931	1882
HS_GRAESSMANN_RESPONSE_TO_MC_AND_SERUM_DEPRIVATION_UP	176	-0.458814	-1.90243	0	0.0120091	0.93	3077
MM_GOCC_SARCOPLASM	85	-0.511655	-1.90713	0	0.0192979	0.781	2402
MM_GOBP_CARDIAC_MUSCLE_TISSUE_MORPHOGENESIS	57	-0.550374	-1.90935	0	0.0190723	0.771	2426
HS_EBAUER_MYOGENIC_TARGETS_OF_PAX3_FOXO1_FUSION	40	-0.582464	-1.91	0	0.0108115	0.917	2309
MM_GOMF_SIGNALING_RECEPTOR_INHIBITOR_ACTIVITY	23	-0.678852	-1.91055	0	0.0190292	0.768	2307
MM_MARKEY_RB1_ACUTE_LOF_DN	240	-0.441331	-1.91169	0	0.0190108	0.765	1803
HS_GSE18791_CTRL_VS_NEWCASTLE_VIRUS_DC_4H_DN	141	-0.473733	-1.91379	0	0.0103302	0.905	2711
HS_GOBP_RIBONUCLEOSIDE_METABOLIC_PROCESS	20	-0.686025	-1.91466	0	0.0102275	0.902	1473
HS_DESCARTES_MAIN_FETAL_INTESTINAL_EPITHELIAL_CELLS	29	-0.646031	-1.91632	0.00229358	0.0100106	0.898	1679
MM_GOBP_SARCOPLASMIC_RETICULUM_CALCIUM_ION_TRANSPORT	28	-0.656447	-1.91807	0	0.0177097	0.734	2563
HS_GOBP_CARDIAC_MUSCLE_TISSUE_MORPHOGENESIS	46	-0.577307	-1.91877	0	0.00970009	0.886	2373
HS_GOBP_MONOCYTE_CHEMOTAXIS	46	-0.56618	-1.91888	0	0.00973217	0.886	1753
HS_GSE18791_CTRL_VS_NEWCASTLE_VIRUS_DC_14H_DN	144	-0.475959	-1.92323	0	0.00926297	0.873	2719
HS_DURANTE_ADULT_OLFACTORY_NEUROEPITHELIUM_RESPIRATORY_HORIZONTAL_BASAL_CELLS	24	-0.667902	-1.92339	0	0.00928893	0.873	3868
HS_GOBP_NONRIBOSOMAL_PEPTIDE_BIOSYNTHETIC_PROCESS	15	-0.752211	-1.92512	0	0.00905241	0.859	1362
HS_GSE34156_UNTREATED_VS_6H_NOD2_LIGAND_TREATED_MONOCYTE_DN	163	-0.465931	-1.92741	0	0.0088274	0.85	3057
MM_GOBP_REGULATION_OF_VIRAL_LIFE_CYCLE	137	-0.485914	-1.92792	0	0.0154834	0.68	2697
HS_GSE35685_CD34POS_CD38NEG_VS_CD34POS_CD10POS_BONE_MARROW_DN	185	-0.463682	-1.93063	0	0.00843352	0.834	3287
HS_GSE34006_WT_VS_A2AR_KO_TREG_DN	175	-0.466319	-1.93146	0	0.00838803	0.833	3086
MM_GOBP_ACTIVATION_OF_INNATE_IMMUNE_RESPONSE	220	-0.457603	-1.93382	0	0.0146	0.652	2711
HS_GSE17974_IL4_AND_ANTI_IL12_VS_UNTREATED_12H_ACT_CD4_TCELL_DN	122	-0.485587	-1.93383	0	0.00815121	0.827	1940
HS_GOBP_SARCOPLASMIC_RETICULUM_CALCIUM_ION_TRANSPORT	34	-0.612915	-1.93464	0	0.00810802	0.823	2563
HS_GSE18791_UNSTIM_VS_NEWCATSLE_VIRUS_DC_18H_DN	129	-0.478589	-1.93566	0	0.008005	0.819	2070
HS_GOBP_RESPONSE_TO_INTERLEUKIN_1	106	-0.489506	-1.93657	0	0.00794644	0.819	2056
HS_PID_IL27_PATHWAY	24	-0.670447	-1.93688	0.00226757	0.0079572	0.818	1512
HS_FOSTER_TOLERANT_MACROPHAGE_UP	143	-0.483947	-1.93817	0	0.00784239	0.813	2476
MM_GOBP_NEGATIVE_REGULATION_OF_VIRAL_LIFE_CYCLE	31	-0.639153	-1.93934	0	0.0137144	0.625	2124
HS_KEGG_OLFACTORY_TRANSDUCTION	22	-0.682416	-1.94433	0	0.00716327	0.773	180
MM_GOBP_NEGATIVE_REGULATION_OF_NATURAL_KILLER_CELL_MEDIATED_IMMUNITY	19	-0.713265	-1.94469	0	0.0128848	0.596	2499
HS_HP_ABNORMAL_LEFT_VENTRICULAR_END_DIASTOLIC_VOLUME	22	-0.681689	-1.94725	0	0.00694847	0.758	1371
HS_GSE44649_WT_VS_MIR155_KO_ACTIVATED_CD8_TCELL_UP	185	-0.470883	-1.9478	0	0.00692094	0.757	2856
MM_GOBP_CELLULAR_COMPONENT_ASSEMBLY_INVOLVED_IN_MORPHOGENESIS	109	-0.50624	-1.94939	0	0.0122822	0.582	1371
MM_GOBP_TYPE_II_INTERFERON_MEDIATED_SIGNALING_PATHWAY	24	-0.677693	-1.95038	0.00235294	0.012272	0.575	1172
MM_GOBP_NEGATIVE_REGULATION_OF_CELL_KILLING	26	-0.655599	-1.95067	0	0.0124843	0.575	2499
MM_HAN_JNK_SINGALING_UP	35	-0.611049	-1.95242	0	0.0123996	0.566	1045
HS_GOBP_NEGATIVE_REGULATION_OF_VIRAL_PROCESS	65	-0.547338	-1.95659	0	0.00609206	0.705	2457
MM_REACTOME_ANTIGEN_PROCESSING_CROSS_PRESENTATION	78	-0.531307	-1.9576	0	0.0114603	0.529	1076
HS_HP_ABNORMAL_MORPHOLOGY_OF_MYOCARDIAL_TRABECULAE	20	-0.722611	-1.96373	0	0.00544654	0.658	1153
MM_GOBP_POSITIVE_REGULATION_OF_HEART_RATE	23	-0.678111	-1.96412	0	0.010484	0.489	2309
HS_GSE7548_NAIVE_VS_DAY7_PCC_IMMUNIZATION_CD4_TCELL_DN	172	-0.472105	-1.96627	0	0.00527005	0.647	3002
HS_GOBP_POSITIVE_REGULATION_OF_TYPE_2_IMMUNE_RESPONSE	15	-0.776053	-1.96865	0	0.00510116	0.631	2586
HS_DER_IFN_BETA_RESPONSE_UP	90	-0.522846	-1.97214	0	0.00483266	0.614	1307
HS_BLANCO_MELO_RESPIRATORY_SYNCYTIAL_VIRUS_INFECTION_A594_CELLS_UP	221	-0.464202	-1.97576	0	0.00463024	0.597	1596
MM_REACTOME_MUSCLE_CONTRACTION	124	-0.496192	-1.97753	0	0.00875965	0.425	1528
MM_GOBP_T_HELPER_1_TYPE_IMMUNE_RESPONSE	47	-0.588233	-1.97893	0	0.00872509	0.416	1216
HS_GSE1432_1H_VS_24H_IFNG_MICROGLIA_DN	167	-0.480238	-1.97933	0	0.00446466	0.586	3082
HS_GOCC_I_BAND	119	-0.506199	-1.97939	0	0.00448067	0.586	1611
MM_GOBP_ANTIGEN_PROCESSING_AND_PRESENTATION_OF_PEPTIDE_ANTIGEN_VIA_MHC_CLASS_I	36	-0.627871	-1.97946	0	0.00883977	0.415	2053
HS_GSE17974_IL4_AND_ANTI_IL12_VS_UNTREATED_24H_ACT_CD4_TCELL_DN	124	-0.487806	-1.98009	0	0.00444719	0.58	2138
HS_KAZMIN_PBMC_P_FALCIPARUM_RTSS_AS01_AGE_UNKNOWN_CORRELATED_WITH_PROTECTION_56DY_NEGATIVE	30	-0.646832	-1.98191	0	0.00428744	0.571	1818
HS_GSE37534_UNTREATED_VS_ROSIGLITAZONE_TREATED_CD4_TCELL_PPARG1_AND_FOXP3_TRASDUCED_DN	172	-0.475213	-1.98296	0	0.00424201	0.565	3361
MM_GOBP_POSITIVE_REGULATION_OF_TYPE_2_IMMUNE_RESPONSE	16	-0.760002	-1.98513	0	0.00823993	0.389	2875
HS_GSE41867_DAY6_EFFECTOR_VS_DAY30_EXHAUSTED_CD8_TCELL_LCMV_CLONE13_UP	170	-0.476527	-1.98567	0	0.00407417	0.546	2389
MM_GOBP_T_CELL_CYTOKINE_PRODUCTION	44	-0.605942	-1.98576	0.0049505	0.00833105	0.386	2307
HS_GSE3337_CTRL_VS_4H_IFNG_IN_CD8POS_DC_DN	174	-0.479341	-1.98955	0	0.00389929	0.532	1529
MM_GOBP_POSITIVE_REGULATION_OF_RESPONSE_TO_BIOTIC_STIMULUS	302	-0.453283	-1.99285	0	0.00760266	0.355	2711
HS_HOEK_NEUTROPHIL_2011_2012_TIV_ADULT_7DY_DN	30	-0.652061	-1.99311	0	0.00369659	0.51	2529
MM_GOBP_REGULATION_OF_VIRAL_GENOME_REPLICATION	86	-0.525659	-1.99586	0	0.00737228	0.341	1670
HS_GSE7348_UNSTIM_VS_TOLERIZED_AND_LPS_STIM_MACROPHAGE_DN	147	-0.487857	-1.99749	0	0.00350685	0.493	3657
HS_TRAVAGLINI_LUNG_NATURAL_KILLER_CELL	106	-0.520314	-1.999	0	0.00345044	0.485	2346
HS_GSE14000_UNSTIM_VS_4H_LPS_DC_TRANSLATED_RNA_DN	156	-0.497053	-1.99913	0	0.0034716	0.485	2711
MM_GOBP_REGULATION_OF_T_CELL_MEDIATED_IMMUNITY	88	-0.536642	-1.99988	0	0.00694203	0.318	2307
MM_GOBP_NEGATIVE_REGULATION_OF_VIRAL_GENOME_REPLICATION	58	-0.586874	-2.00054	0	0.00706839	0.316	1670
HS_HP_LEFT_BUNDLE_BRANCH_BLOCK	16	-0.768656	-2.00197	0	0.00333503	0.468	805
MM_GOBP_REGULATION_OF_THE_FORCE_OF_HEART_CONTRACTION	28	-0.664832	-2.00243	0	0.00704598	0.31	1601
HS_GSE42021_CD24INT_VS_CD24LOW_TREG_THYMUS_DN	149	-0.485435	-2.00256	0	0.00334518	0.466	2868
HS_DURANTE_ADULT_OLFACTORY_NEUROEPITHELIUM_NK_CELLS	68	-0.557131	-2.00708	0	0.00316887	0.448	2160
HS_GSE18281_CORTICAL_VS_MEDULLARY_THYMOCYTE_UP	174	-0.485854	-2.01118	0	0.00301146	0.432	2279
HS_BLANCO_MELO_COVID19_BRONCHIAL_EPITHELIAL_CELLS_SARS_COV_2_INFECTION_UP	106	-0.522538	-2.01414	0	0.00285814	0.413	2359
HS_GSE21546_ELK1_KO_VS_SAP1A_KO_AND_ELK1_KO_DP_THYMOCYTES_UP	139	-0.502777	-2.0145	0	0.00286005	0.411	2711
HS_GSE39864_WT_VS_GATA3_KO_TREG_UP	165	-0.490942	-2.01479	0	0.00287294	0.411	2811
HS_WP_TYPE_II_INTERFERON_SIGNALING	30	-0.669468	-2.01507	0.00234192	0.00288036	0.411	835
HS_REACTOME_INTERLEUKIN_10_SIGNALING	40	-0.615439	-2.01548	0	0.00289906	0.411	1030
HS_GSE18791_CTRL_VS_NEWCASTLE_VIRUS_DC_12H_DN	154	-0.494737	-2.01778	0	0.00279489	0.392	2719
MM_GOCC_I_BAND	121	-0.513644	-2.0183	0	0.00575254	0.252	1611
HS_GSE42021_CD24HI_VS_CD24LOW_TCONV_THYMUS_DN	161	-0.494859	-2.02016	0	0.00270675	0.383	1856
HS_GSE25085_FETAL_BM_VS_ADULT_BM_SP4_THYMIC_IMPLANT_UP	189	-0.48226	-2.02028	0	0.00271326	0.382	2868
HS_GNF2_TTN	17	-0.751117	-2.02196	0	0.00266862	0.376	1386
HS_GSE42021_TREG_PLN_VS_CD24LO_TREG_THYMUS_DN	137	-0.50432	-2.02385	0	0.00264089	0.371	3234
HS_PATEL_SKIN_OF_BODY_ZOSTAVAX_AGE_70_93YO_VZV_CHALLENGE_6HR_TOP_30_DEG_UP	22	-0.71001	-2.02404	0	0.00264128	0.371	731
HS_FURUKAWA_DUSP6_TARGETS_PCI35_UP	46	-0.592126	-2.02414	0	0.00265345	0.37	2421
HS_SEITZ_NEOPLASTIC_TRANSFORMATION_BY_8P_DELETION_UP	59	-0.57897	-2.02439	0	0.00265996	0.369	1575
HS_GOBP_LYMPHOCYTE_CHEMOTAXIS	43	-0.605672	-2.02691	0	0.00260786	0.361	1167
HS_FAN_EMBRYONIC_CTX_BRAIN_EFFECTOR_T_CELL	108	-0.525395	-2.02764	0	0.00259038	0.36	2360
HS_ERWIN_COHEN_PBMC_TC_83_AGE_18_45YO_NAIVE_NOT_PREVIOUSLY_IMMUNIZED_24HR_DEG_CANONICAL_PATHWAY_MEMBERS_UP	26	-0.693074	-2.02856	0	0.0025609	0.355	1328
HS_GSE22589_HEALTHY_VS_HIV_INFECTED_DC_DN	171	-0.495792	-2.03169	0	0.00245242	0.34	3234
HS_GSE34156_NOD2_LIGAND_VS_TLR1_TLR2_LIGAND_6H_TREATED_MONOCYTE_UP	179	-0.496023	-2.0327	0	0.00243332	0.336	2686
MM_GOBP_T_CELL_MEDIATED_CYTOTOXICITY	54	-0.584075	-2.03401	0	0.00445579	0.195	2173
HS_GNF2_PTPN4	39	-0.634673	-2.0346	0	0.00230479	0.319	3334
MM_GOBP_REGULATION_OF_RESPONSE_TO_BIOTIC_STIMULUS	424	-0.443214	-2.03555	0	0.00444709	0.192	2711
MM_GOBP_NATURAL_KILLER_CELL_ACTIVATION	81	-0.545893	-2.03561	0	0.00456728	0.192	2180
HS_GAUCHER_PBMC_YF_VAX_STAMARIL_UNKNOWN_AGE_10DY_UP	169	-0.490437	-2.03761	0	0.00217416	0.305	2995
HS_BLANCO_MELO_BRONCHIAL_EPITHELIAL_CELLS_INFLUENZA_A_DEL_NS1_INFECTION_UP	498	-0.438496	-2.03871	0	0.00214029	0.3	3136
HS_GOCC_SARCOPLASMIC_RETICULUM_MEMBRANE	36	-0.643706	-2.04032	0	0.00208707	0.29	3009
HS_GSE21546_UNSTIM_VS_ANTI_CD3_STIM_ELK1_KO_DP_THYMOCYTES_UP	120	-0.523124	-2.04046	0	0.00209618	0.289	2711
HS_GOBP_EOSINOPHIL_MIGRATION	16	-0.781733	-2.04086	0	0.00205485	0.286	2679
HS_GSE35685_CD34POS_CD10NEG_CD62LPOS_VS_CD34POS_CD10POS_BONE_MARROW_DN	180	-0.485394	-2.04281	0	0.0020066	0.278	3287
HS_WP_CYTOSOLIC_DNASENSING_PATHWAY	58	-0.578348	-2.04549	0	0.00190611	0.265	2711
MM_GOBP_REGULATION_OF_INNATE_IMMUNE_RESPONSE	343	-0.460126	-2.0505	0	0.00371098	0.153	2711
HS_NOJIMA_SFRP2_TARGETS_DN	23	-0.727723	-2.0526	0	0.00175903	0.247	746
HS_GOCC_M_BAND	18	-0.747003	-2.05305	0	0.00175948	0.246	1253
HS_GSE42021_CD24HI_VS_CD24LOW_TREG_THYMUS_DN	147	-0.510194	-2.05406	0	0.00175999	0.244	2079
HS_KEGG_CYTOSOLIC_DNA_SENSING_PATHWAY	41	-0.629541	-2.05555	0	0.00172083	0.238	2711
HS_BLANCO_MELO_COVID19_SARS_COV_2_POS_PATIENT_LUNG_TISSUE_UP	112	-0.524842	-2.05983	0	0.0016273	0.222	1753
MM_GOBP_RESPONSE_TO_INTERFERON_ALPHA	27	-0.69486	-2.0603	0	0.00326593	0.129	2180
HS_HE_LIM_SUN_FETAL_LUNG_C2_ADC_2_CELL	86	-0.54908	-2.06071	0	0.0016266	0.22	2475
HS_GOBP_INTERFERON_MEDIATED_SIGNALING_PATHWAY	73	-0.568472	-2.06095	0	0.00163281	0.219	2950
HS_GSE37301_MULTIPOTENT_PROGENITOR_VS_GRAN_MONO_PROGENITOR_DN	180	-0.494863	-2.0624	0	0.00161153	0.214	3217
HS_GSE13485_CTRL_VS_DAY3_YF17D_VACCINE_PBMC_DN	160	-0.500442	-2.06276	0	0.00159705	0.21	2891
MM_TABULA_MURIS_SENIS_LUNG_BRONCHIAL_SMOOTH_MUSCLE_CELL_AGEING	147	-0.510788	-2.06436	0	0.00314882	0.122	2458
MM_GOBP_REGULATION_OF_NATURAL_KILLER_CELL_MEDIATED_IMMUNITY	49	-0.613439	-2.06755	0	0.00307468	0.116	2499
HS_GOCC_STRIATED_MUSCLE_THIN_FILAMENT	16	-0.775577	-2.07027	0	0.00140832	0.184	2795
HS_WP_IMMUNE_RESPONSE_TO_TUBERCULOSIS	22	-0.742134	-2.0703	0	0.00141986	0.184	2638
HS_GOBP_RESPONSE_TO_INTERFERON_BETA	26	-0.707837	-2.07399	0	0.00134705	0.175	2529
HS_ERWIN_COHEN_PBMC_TC_83_AGE_18_45YO_RESPONDERS_PREVIOUSLY_IMMUNIZED_24HR_DEG_CANONICAL_PATHWAY_MEMBERS_UP	25	-0.714195	-2.07459	0	0.00132995	0.171	3471
MM_FOSTER_TOLERANT_MACROPHAGE_UP	168	-0.506437	-2.07474	0	0.00286694	0.105	2389
HS_KIM_LRRC3B_TARGETS	18	-0.768252	-2.08255	0	0.00120505	0.155	2016
HS_GSE13485_DAY1_VS_DAY7_YF17D_VACCINE_PBMC_DN	164	-0.510706	-2.08386	0	0.0012008	0.153	1856
HS_GOBP_DEFENSE_RESPONSE_TO_SYMBIONT	227	-0.484461	-2.0858	0	0.00119632	0.152	2466
HS_ICHIBA_GRAFT_VERSUS_HOST_DISEASE_D7_UP	93	-0.541447	-2.08731	0	0.00117701	0.148	2059
HS_GSE37533_PPARG1_FOXP3_VS_FOXP3_TRANSDUCED_CD4_TCELL_PIOGLITAZONE_TREATED_UP	171	-0.505542	-2.08852	0	0.00116481	0.146	2476
HS_ALTEMEIER_RESPONSE_TO_LPS_WITH_MECHANICAL_VENTILATION	106	-0.539562	-2.09098	0	0.00112259	0.14	1850
HS_GNF2_IL2RB	30	-0.69302	-2.09592	0	0.00102717	0.127	1834
HS_GSE22140_GERMFREE_VS_SPF_MOUSE_CD4_TCELL_UP	168	-0.515051	-2.09997	0	0.000983002	0.12	2882
HS_GOBP_RESPONSE_TO_TYPE_I_INTERFERON	63	-0.580586	-2.10457	0	0.00088411	0.108	2868
HS_BENNETT_SYSTEMIC_LUPUS_ERYTHEMATOSUS	21	-0.752231	-2.1053	0	0.000892148	0.108	1782
HS_REACTOME_INTERFERON_SIGNALING	152	-0.520149	-2.11302	0	0.000798633	0.096	2504
HS_GOBP_RESPONSE_TO_VIRUS	316	-0.47356	-2.11502	0	0.00076643	0.091	3492
MM_GOBP_POSITIVE_REGULATION_OF_INTERLEUKIN_1_PRODUCTION	72	-0.581436	-2.11732	0	0.00140405	0.053	2212
MM_GOBP_T_CELL_MEDIATED_IMMUNITY	124	-0.526407	-2.11822	0	0.00139779	0.051	2307
HS_GSE18791_CTRL_VS_NEWCASTLE_VIRUS_DC_10H_DN	160	-0.522842	-2.12111	0	0.000678399	0.08	2719
HS_GSE21063_WT_VS_NFATC1_KO_3H_ANTI_IGM_STIM_BCELL_DN	177	-0.50335	-2.12412	0	0.00063618	0.077	4046
HS_GSE21927_SPLEEN_C57BL6_VS_4T1_TUMOR_BALBC_MONOCYTES_DN	165	-0.51443	-2.12481	0	0.000617862	0.074	3281
MM_GOBP_NEGATIVE_REGULATION_OF_VIRAL_PROCESS	99	-0.557119	-2.12871	0	0.00108542	0.039	2623
HS_GSE14000_UNSTIM_VS_4H_LPS_DC_DN	167	-0.508406	-2.13193	0	0.000492183	0.058	2935
MM_GOCC_MYOFILAMENT	22	-0.758241	-2.13313	0	0.00106617	0.037	2795
HS_GNF2_CD7	29	-0.708005	-2.13389	0	0.000471984	0.055	1834
HS_GSE18791_CTRL_VS_NEWCASTLE_VIRUS_DC_6H_DN	166	-0.52102	-2.1349	0	0.000459914	0.053	2947
HS_TRAVAGLINI_LUNG_NATURAL_KILLER_T_CELL	24	-0.739971	-2.1365	0	0.000430372	0.049	1651
HS_GOCC_MYOFILAMENT	20	-0.773635	-2.1372	0	0.000426082	0.048	2795
HS_BOWIE_RESPONSE_TO_TAMOXIFEN	15	-0.827839	-2.13737	0	0.000430386	0.048	1307
HS_GOCC_CONTRACTILE_FIBER	200	-0.508211	-2.13857	0	0.000408654	0.045	1475
MM_GRAESSMANN_RESPONSE_TO_MC_AND_SERUM_DEPRIVATION_UP	208	-0.504362	-2.13944	0	0.00095691	0.032	2124
HS_GSE41978_ID2_KO_VS_BIM_KO_KLRG1_LOW_EFFECTOR_CD8_TCELL_UP	159	-0.529491	-2.14426	0	0.000377668	0.043	1864
MM_TABULA_MURIS_SENIS_LIMB_MUSCLE_SMOOTH_MUSCLE_CELL_AGEING	87	-0.57704	-2.14627	0	0.000745386	0.024	2826
HS_DER_IFN_GAMMA_RESPONSE_UP	63	-0.606474	-2.14642	0	0.000372667	0.042	2883
MM_GOCC_M_BAND	16	-0.810606	-2.14833	0	0.000775202	0.024	1253
HS_GSE7509_UNSTIM_VS_FCGRIIB_STIM_DC_DN	169	-0.521161	-2.14921	0	0.000331714	0.037	3107
HS_HOWARD_NEUTROPHIL_INACT_MONOV_INFLUENZA_A_INDONESIA_05_2005_H5N1_AGE_18_49YO_1DY_UP	308	-0.486277	-2.15316	0	0.000298802	0.033	3263
HS_GSE38681_WT_VS_LYL1_KO_LYMPHOID_PRIMED_MULTIPOTENT_PROGENITOR_DN	179	-0.51805	-2.15403	0	0.00028369	0.031	3122
HS_GSE35825_UNTREATED_VS_IFNA_STIM_MACROPHAGE_DN	153	-0.525269	-2.15587	0	0.000286774	0.031	3350
HS_GSE40685_TREG_VS_FOXP3_KO_TREG_PRECURSOR_UP	151	-0.534482	-2.16124	0	0.000280663	0.03	2710
HS_GAUCHER_PBMC_YF_VAX_STAMARIL_UNKNOWN_AGE_7DY_UP	250	-0.505232	-2.16127	0	0.000283782	0.03	2818
HS_QUEREC_PBMC_YF_17D_VACCINE_AGE_18_45YO_3DY_UP	36	-0.685298	-2.16328	0	0.000286971	0.03	1735
HS_QUEREC_PBMC_YF_17D_VACCINE_AGE_18_45YO_7DY_UP	36	-0.685298	-2.16528	0	0.000290232	0.03	1735
MM_GOBP_NATURAL_KILLER_CELL_MEDIATED_IMMUNITY	66	-0.600911	-2.1706	0	0.000572082	0.017	2499
HS_GSE6269_HEALTHY_VS_FLU_INF_PBMC_DN	139	-0.544346	-2.17259	0	0.000273976	0.028	3173
HS_GSE13485_DAY3_VS_DAY7_YF17D_VACCINE_PBMC_DN	137	-0.536049	-2.1768	0	0.000267257	0.027	1782
MM_ICHIBA_GRAFT_VERSUS_HOST_DISEASE_D7_UP	123	-0.547351	-2.17701	0	0.00056217	0.016	2342
HS_NAKAYA_PBMC_FLUAD_MALE_AGE_14_27YO_1D_POSTBOOST_VS_0D_PREIMM_MF59_ADJUVANTED_1DY_ATIV_UP	34	-0.712584	-2.17894	0	0.000250558	0.025	1814
MM_GOBP_NEGATIVE_REGULATION_OF_INNATE_IMMUNE_RESPONSE	79	-0.585092	-2.17971	0	0.00051467	0.014	2758
HS_GSE42021_CD24HI_VS_CD24INT_TREG_THYMUS_DN	162	-0.535553	-2.18384	0	0.000233215	0.023	3086
HS_GSE8835_CD4_VS_CD8_TCELL_CLL_PATIENT_UP	169	-0.528308	-2.18403	0	0.000236025	0.023	1840
HS_GSE42021_TREG_PLN_VS_CD24INT_TREG_THYMUS_DN	155	-0.530571	-2.18479	0	0.000218109	0.021	3086
HS_REACTOME_STRIATED_MUSCLE_CONTRACTION	28	-0.734391	-2.18902	0	0.000189512	0.018	1386
MM_GOBP_CELLULAR_RESPONSE_TO_TYPE_II_INTERFERON	112	-0.56506	-2.19149	0	0.000384421	0.01	1472
HS_STAMBOLSKY_TARGETS_OF_MUTATED_TP53_DN	40	-0.672852	-2.19745	0	0.000149127	0.014	1359
MM_GOCC_CONTRACTILE_FIBER	201	-0.516236	-2.19961	0	0.000322494	0.008	1475
HS_GSE7509_UNSTIM_VS_IFNA_STIM_IMMATURE_DC_DN	166	-0.529364	-2.20016	0	0.000140306	0.013	2716
HS_GSE19888_ADENOSINE_A3R_ACT_VS_A3R_ACT_WITH_A3R_INH_PRETREATMENT_IN_MAST_CELL_DN	159	-0.532674	-2.20069	0	0.000142105	0.013	1789
HS_GSE7218_IGM_VS_IGG_SIGNAL_THGOUGH_ANTIGEN_BCELL_DN	152	-0.53505	-2.20136	0	0.000143951	0.013	1976
MM_REACTOME_STRIATED_MUSCLE_CONTRACTION	27	-0.728096	-2.20409	0	0.000339468	0.008	1386
HS_GOCC_A_BAND	28	-0.740976	-2.20823	0	0.00013443	0.012	1253
HS_GSE26890_CXCR1_NEG_VS_POS_EFFECTOR_CD8_TCELL_UP	182	-0.529144	-2.21142	0	0.000124815	0.011	3052
MM_GOBP_LEUKOCYTE_MEDIATED_CYTOTOXICITY	125	-0.560311	-2.21406	0	0.000313825	0.007	2499
HS_GAUCHER_PBMC_YF_VAX_STAMARIL_UNKNOWN_AGE_28DY_UP	25	-0.763088	-2.2142	0	0.000114977	0.01	1885
HS_ZHANG_INTERFERON_RESPONSE	20	-0.807492	-2.21925	0	9.31886e-05	0.008	1474
MM_GOBP_RESPONSE_TO_VIRUS	325	-0.511249	-2.22952	0	9.55635e-05	0.002	2466
MM_KUNINGER_IGF1_VS_PDGFB_TARGETS_UP	72	-0.622513	-2.23014	0	0.000101536	0.002	1654
HS_KUNINGER_IGF1_VS_PDGFB_TARGETS_UP	70	-0.615668	-2.23123	0	3.55636e-05	0.003	1654
HS_ZAK_PBMC_MRKAD5_HIV_1_GAG_POL_NEF_AGE_20_50YO_3DY_UP	110	-0.580902	-2.23592	0	3.60645e-05	0.003	1782
HS_HOWARD_T_CELL_INACT_MONOV_INFLUENZA_A_INDONESIA_05_2005_H5N1_AGE_18_49YO_1DY_UP	35	-0.710844	-2.25015	0	2.43306e-05	0.002	1864
HS_GSE13484_UNSTIM_VS_YF17D_VACCINE_STIM_PBMC_DN	158	-0.550762	-2.25285	0	2.46832e-05	0.002	2711
HS_GSE18791_UNSTIM_VS_NEWCATSLE_VIRUS_DC_6H_DN	148	-0.557264	-2.25471	0	2.50462e-05	0.002	2947
MM_GOBP_RESPONSE_TO_TYPE_I_INTERFERON	56	-0.634762	-2.25483	0	5.46232e-05	0.001	2868
HS_RICHERT_PBMC_HIV_LIPO_5_AGE_37_48YO_STIMULATED_VS_UNSTIMULATED_14W_TOP_FUNCTIONAL_NETWORK_UP	21	-0.82057	-2.25661	0	2.542e-05	0.002	730
HS_GSE18281_SUBCAPSULAR_VS_CENTRAL_CORTICAL_REGION_OF_THYMUS_DN	182	-0.545246	-2.26177	0	2.58052e-05	0.002	2638
MM_GOCC_SARCOMERE	169	-0.547153	-2.26733	0	0	0	1475
HS_DESCARTES_MAIN_FETAL_SKELETAL_MUSCLE_CELLS	90	-0.607994	-2.26865	0	1.31758e-05	0.001	2260
HS_GOBP_CELLULAR_RESPONSE_TO_TYPE_II_INTERFERON	92	-0.607787	-2.26921	0	1.33817e-05	0.001	2679
HS_REACTOME_INTERFERON_GAMMA_SIGNALING	64	-0.631081	-2.27026	0	1.35941e-05	0.001	2494
HS_GAUCHER_PBMC_YF_VAX_STAMARIL_UNKNOWN_AGE_3DY_UP	188	-0.540815	-2.27237	0	1.38134e-05	0.001	3263
MM_GOBP_DEFENSE_RESPONSE_TO_SYMBIONT	268	-0.521055	-2.27705	0	0	0	2638
HS_REACTOME_INTERFERON_ALPHA_BETA_SIGNALING	49	-0.675421	-2.28691	0	0	0	2016
MM_GOBP_RESPONSE_TO_TYPE_II_INTERFERON	135	-0.576903	-2.29194	0	0	0	2016
MM_TABULA_MURIS_SENIS_LIMB_MUSCLE_ENDOTHELIAL_CELL_AGEING	139	-0.56851	-2.29633	0	0	0	1983
HS_HOWARD_DENDRITIC_CELL_INACT_MONOV_INFLUENZA_A_INDONESIA_05_2005_H5N1_AGE_18_49YO_1DY_UP	114	-0.584523	-2.31118	0	0	0	2004
HS_GSE9316_IL6_KO_VS_IFNG_KO_INVIVO_EXPANDED_CD4_TCELL_DN	179	-0.552534	-2.31768	0	0	0	2385
HS_GSE13485_PRE_VS_POST_YF17D_VACCINATION_PBMC_DN	167	-0.561623	-2.31953	0	0	0	2016
HS_GSE1432_CTRL_VS_IFNG_6H_MICROGLIA_DN	163	-0.568708	-2.32249	0	0	0	1919
HS_PATEL_SKIN_OF_BODY_ZOSTAVAX_AGE_70_93YO_VZV_CHALLENGED_POST_VACCINATION_VS_UNCHALLENGED_72HR_TOP_30_DEG_UP	22	-0.822426	-2.32346	0	0	0	1818
HS_SCHERER_PBMC_APSV_WETVAX_AGE_18_40YO_JOINT_TO_VACCINIA_AND_YELLOW_FEVER_UP	44	-0.712847	-2.32917	0	0	0	2016
MM_GOBP_CELLULAR_RESPONSE_TO_INTERFERON_BETA	53	-0.680363	-2.33201	0	0	0	1520
HS_WP_STRIATED_MUSCLE_CONTRACTION_PATHWAY	30	-0.751646	-2.33372	0	0	0	1386
HS_GSE6259_DEC205_POS_DC_VS_BCELL_DN	166	-0.561671	-2.33554	0	0	0	3651
HS_SCHERER_PBMC_YF_VAX_AGE_18_40YO_JOINT_TO_VACCINIA_AND_YELLOW_FEVER_UP	44	-0.712847	-2.33614	0	0	0	2016
HS_BOSCO_INTERFERON_INDUCED_ANTIVIRAL_MODULE	64	-0.652622	-2.33785	0	0	0	3086
HS_WUNDER_INFLAMMATORY_RESPONSE_AND_CHOLESTEROL_UP	44	-0.699264	-2.33839	0	0	0	1856
HS_SOBOLEV_PBMC_PANDEMRIX_AGE_18_64YO_7DY_DN	26	-0.814152	-2.3427	0	0	0	1307
MM_GOBP_INTERFERON_MEDIATED_SIGNALING_PATHWAY	68	-0.653319	-2.34282	0	0	0	1172
HS_GSE2770_TGFB_AND_IL4_ACT_VS_ACT_CD4_TCELL_2H_DN	167	-0.558301	-2.34494	0	0	0	3273
MM_GOBP_SARCOMERE_ORGANIZATION	47	-0.694009	-2.35038	0	0	0	1371
HS_RADAEVA_RESPONSE_TO_IFNA1_UP	38	-0.731372	-2.35448	0	0	0	2016
HS_GSE42724_NAIVE_BCELL_VS_PLASMABLAST_UP	162	-0.575317	-2.35499	0	0	0	3086
MM_GOBP_RESPONSE_TO_INTERFERON_BETA	64	-0.678595	-2.35903	0	0	0	2016
HS_XIE_ST_HSC_S1PR3_OE_UP	147	-0.584665	-2.36056	0	0	0	2716
HS_GSE5589_LPS_AND_IL10_VS_LPS_AND_IL6_STIM_IL6_KO_MACROPHAGE_45MIN_UP	184	-0.563778	-2.37302	0	0	0	3058
HS_GSE34006_A2AR_KO_VS_A2AR_AGONIST_TREATED_TREG_UP	181	-0.566734	-2.37528	0	0	0	3086
HS_GSE37534_UNTREATED_VS_PIOGLITAZONE_TREATED_CD4_TCELL_PPARG1_AND_FOXP3_TRASDUCED_DN	176	-0.568873	-2.37946	0	0	0	3086
HS_GSE42021_TREG_PLN_VS_TREG_PRECURSORS_THYMUS_DN	160	-0.588834	-2.38935	0	0	0	3234
HS_GOBP_SARCOMERE_ORGANIZATION	39	-0.733426	-2.39079	0	0	0	1371
HS_DESCARTES_FETAL_MUSCLE_SKELETAL_MUSCLE_CELLS	108	-0.617225	-2.39166	0	0	0	1855
HS_HOWARD_NEUTROPHIL_INACT_MONOV_INFLUENZA_A_INDONESIA_05_2005_H5N1_AGE_18_49YO_3DY_UP	90	-0.639726	-2.39566	0	0	0	1670
HS_GSE37533_PPARG2_FOXP3_VS_FOXP3_TRANSDUCED_CD4_TCELL_DN	163	-0.582062	-2.40567	0	0	0	2711
HS_HOWARD_MONOCYTE_INACT_MONOV_INFLUENZA_A_INDONESIA_05_2005_H5N1_AGE_18_49YO_1DY_UP	164	-0.582206	-2.40994	0	0	0	2004
HS_DER_IFN_ALPHA_RESPONSE_UP	64	-0.672739	-2.41218	0	0	0	2457
HS_GSE18791_UNSTIM_VS_NEWCATSLE_VIRUS_DC_10H_DN	148	-0.587044	-2.41235	0	0	0	3052
HS_MOSERLE_IFNA_RESPONSE	21	-0.85569	-2.41241	0	0	0	1474
MM_GOCC_A_BAND	32	-0.784421	-2.41327	0	0	0	1253
MM_GOBP_STRIATED_MUSCLE_CELL_DEVELOPMENT	64	-0.678821	-2.42328	0	0	0	1371
HS_BLANCO_MELO_HUMAN_PARAINFLUENZA_VIRUS_3_INFECTION_A594_CELLS_UP	164	-0.598634	-2.42878	0	0	0	2941
HS_GOBP_STRIATED_MUSCLE_CELL_DEVELOPMENT	61	-0.688173	-2.42958	0	0	0	1371
HS_GSE36527_CD69_NEG_VS_POS_TREG_CD62L_LOS_KLRG1_NEG_UP	177	-0.580266	-2.4302	0	0	0	2529
HS_GSE37533_PPARG1_FOXP3_VS_PPARG2_FOXP3_TRANSDUCED_CD4_TCELL_PIOGLITAZONE_TREATED_DN	168	-0.587231	-2.43731	0	0	0	2711
HS_CUI_DEVELOPING_HEART_CARDIAC_FIBROBLASTS	88	-0.655117	-2.44438	0	0	0	1591
HS_GSE1432_CTRL_VS_IFNG_24H_MICROGLIA_DN	161	-0.598162	-2.44456	0	0	0	3035
HS_GOBP_RESPONSE_TO_TYPE_II_INTERFERON	110	-0.627736	-2.44535	0	0	0	2679
HS_SANA_RESPONSE_TO_IFNG_UP	52	-0.72001	-2.46779	0	0	0	1760
HS_GSE9601_NFKB_INHIBITOR_VS_PI3K_INHIBITOR_TREATED_HCMV_INF_MONOCYTE_DN	181	-0.587043	-2.48101	0	0	0	2909
HS_GSE18791_CTRL_VS_NEWCASTLE_VIRUS_DC_8H_DN	150	-0.611523	-2.49408	0	0	0	2947
HS_ERWIN_COHEN_BLOOD_VACCINE_TC_83_AGE_23_48YO_VACCINATED_VS_CONTROL_7DY_UP	60	-0.72151	-2.49948	0	0	0	2719
HS_GSE13485_CTRL_VS_DAY7_YF17D_VACCINE_PBMC_DN	167	-0.604906	-2.50505	0	0	0	2891
MM_DESCARTES_ORGANOGENESIS_CARDIAC_MUSCLE_LINEAGES	160	-0.604965	-2.50564	0	0	0	1591
HS_GSE33424_CD161_INT_VS_NEG_CD8_TCELL_UP	178	-0.605352	-2.52545	0	0	0	3060
HS_GSE6259_FLT3L_INDUCED_DEC205_POS_DC_VS_CD8_TCELL_DN	165	-0.612738	-2.52582	0	0	0	2868
HS_GSE26030_TH1_VS_TH17_DAY5_POST_POLARIZATION_UP	164	-0.620301	-2.54161	0	0	0	3060
HS_GSE21546_WT_VS_SAP1A_KO_DP_THYMOCYTES_UP	144	-0.630348	-2.54253	0	0	0	2711
HS_GSE37533_PPARG1_FOXP3_VS_FOXP3_TRANSDUCED_CD4_TCELL_DN	162	-0.615829	-2.54946	0	0	0	2722
HS_GSE19888_ADENOSINE_A3R_INH_VS_TCELL_MEMBRANES_ACT_MAST_CELL_UP	175	-0.615416	-2.55102	0	0	0	2496
MM_WUNDER_INFLAMMATORY_RESPONSE_AND_CHOLESTEROL_UP	62	-0.709991	-2.56235	0	0	0	1856
HS_GSE42021_TREG_VS_TCONV_PLN_UP	163	-0.627963	-2.5773	0	0	0	1864
HS_HE_LIM_SUN_FETAL_LUNG_C2_CXCL9_POS_MACROPHAGE_CELL	101	-0.668467	-2.58489	0	0	0	2095
HS_DESCARTES_FETAL_EYE_SKELETAL_MUSCLE_CELLS	104	-0.678929	-2.59215	0	0	0	2423
HS_BROWNE_INTERFERON_RESPONSIVE_GENES	57	-0.73946	-2.60165	0	0	0	1814
HS_GNF2_MYL2	29	-0.873225	-2.61644	0	0	0	1371
HS_GNF2_MYL3	28	-0.876961	-2.65417	0	0	0	1371
HS_FRANCO_BLOOD_SANOFI_PASTEUR_SA_INACTIVATED_INFLUENZA_VACCINE_CORRELATED_WITH_ANTIBODY_RESPONSE_AGE_18_40YO_1DY_POSITIVE	109	-0.698343	-2.70733	0	0	0	1814
MM_HALLMARK_INTERFERON_GAMMA_RESPONSE	186	-0.655296	-2.73345	0	0	0	2711
HS_CUI_DEVELOPING_HEART_C2_CARDIOMYOCYTE	82	-0.745833	-2.74134	0	0	0	1591
HS_ERWIN_COHEN_BLOOD_TC_83_AGE_23_48YO_VACCINATED_VS_CONTROL_2DY_UP	94	-0.729064	-2.74761	0	0	0	2719
HS_GSE19888_CTRL_VS_TCELL_MEMBRANES_ACT_MAST_CELL_PRETREAT_A3R_INH_DN	183	-0.663568	-2.77191	0	0	0	3173
HS_HALLMARK_INTERFERON_GAMMA_RESPONSE	185	-0.662509	-2.79274	0	0	0	2711
HS_HALLMARK_INTERFERON_ALPHA_RESPONSE	90	-0.758206	-2.83149	0	0	0	2638
MM_HALLMARK_INTERFERON_ALPHA_RESPONSE	93	-0.742852	-2.83512	0	0	0	2638
HS_GSE19888_ADENOSINE_A3R_INH_VS_ACT_WITH_INHIBITOR_PRETREATMENT_IN_MAST_CELL_UP	142	-0.746667	-3.0002	0	0	0	1684
HS_GSE19888_ADENOSINE_A3R_INH_PRETREAT_AND_ACT_BY_A3R_VS_TCELL_MEMBRANES_ACT_MAST_CELL_UP	177	-0.72289	-3.00901	0	0	0	3063

## Sheet: BTM
NAME	SIZE	ES	NES	NOM p-val	FDR q-val	FWER p-val	RANK AT MAX
CELL CYCLE (I) (M4.1)	133	0.767808	2.75563	0	0	0	2093
CELL CYCLE AND TRANSCRIPTION (M4.0)	273	0.644958	2.50878	0	0	0	2093
PLK1 SIGNALING EVENTS (M4.2)	31	0.843273	2.36613	0	0	0	1303
MITOTIC CELL DIVISION (M6)	25	0.837813	2.24726	0	0	0	2089
ENRICHED IN B CELLS (I) (M47.0)	33	0.787787	2.23389	0	0	0	1180
ENRICHED IN B CELLS (II) (M47.1)	28	0.774183	2.13476	0	0.000322917	0.002	1180
MITOTIC CELL CYCLE (M4.7)	19	0.784544	2.00667	0.00350877	0.00272038	0.017	1944
MITOTIC CELL CYCLE IN STIMULATED CD4 T CELLS (M4.5)	29	0.724496	1.98001	0.00173611	0.00364813	0.026	964
ENRICHED IN B CELLS (VI) (M69)	15	0.803906	1.96344	0	0.00453925	0.036	1180
BLOOD COAGULATION (M11.1)	20	0.732676	1.88501	0.00172117	0.0113314	0.095	1719
CELL DIVISION IN STIMULATED CD4 T CELLS (M4.6)	16	0.766698	1.88352	0.00738007	0.0106665	0.098	1349
CELL CYCLE (III) (M103)	49	0.619887	1.8684	0	0.0114745	0.114	4051
E2F1 TARGETS (Q4) (M10.1)	20	0.697846	1.74548	0.00359712	0.0415027	0.371	3294
EXTRACELLULAR MATRIX (I) (M2.0)	30	0.610928	1.73643	0.00329489	0.0420041	0.399	3120
MITOTIC CELL CYCLE - DNA REPLICATION (M4.4)	26	0.649178	1.73368	0.0101351	0.0409605	0.408	3040
EXTRACELLULAR MATRIX, COLLAGEN (M210)	27	0.621046	1.70895	0.0121107	0.0475009	0.481	2223
IMMUNE ACTIVATION - GENERIC CLUSTER (M37.0)	232	0.447472	1.70865	0	0.0447721	0.482	1094
CELL DIVISION (STIMULATED CD4+ T CELLS) (M46)	24	0.646562	1.69506	0.010084	0.0475972	0.525	1020
PLASMA MEMBRANE, CELL JUNCTION (M162.0)	18	-0.641853	-1.73833	0.0113895	0.0406725	0.224	3802
VIRAL SENSING & IMMUNITY; IRF2 TARGETS NETWORK (I) (M111.0)	16	-0.703018	-1.84531	0.00232558	0.0109728	0.053	3274
ENRICHED IN ACTIVATED DENDRITIC CELLS (II) (M165)	31	-0.60898	-1.89014	0	0.00936554	0.034	1098
ENRICHED IN NK CELLS (I) (M7.2)	36	-0.598496	-1.90694	0	0.0114702	0.027	1818
ANTIVIRAL IFN SIGNATURE (M75)	17	-0.74737	-1.98802	0	0.00677654	0.009	1643
