# Supplementary material for: The effects of iron deficient and high iron diets on SARS-CoV-2 lung infection and disease
Source: Front Microbiol. 2024 Sep 4;15:1441495. doi: 10.3389/fmicb.2024.1441495 (PMC11408339; doi:10.3389/fmicb.2024.1441495)
Supplement: Supplementary file 5 [file Table_4.XLSX]

## Sheet: All genes
GeneID	logFC	logCPM	F	PValue	FDR
Cyp1a1	4.67465	3.1441	6.72209	0.0194439	0.184016
Nr4a1	2.68653	7.16672	36.6958	1.4873e-05	0.00342803
Ccn1	2.48931	8.05776	43.8115	4.87488e-06	0.00163169
Cyp26b1	2.30707	5.76895	14.3382	0.0015739	0.0510148
Il6	2.21959	2.10015	4.25502	0.0547249	0.300082
Fam177a2	2.14779	1.10449	1.01084	0.329405	0.646395
Gm37206	2.14514	0.430598	5.15412	0.0362178	0.245154
Fos	2.1419	6.76906	12.1297	0.00300528	0.0698152
Fosb	2.0578	4.31305	11.5744	0.00354201	0.0765898
Gm13301	1.89462	0.484299	2.70044	0.118746	0.420545
Egr1	1.87328	6.94875	12.157	0.00297592	0.0692892
Serpinb2	1.76268	0.283679	2.58189	0.125755	0.431516
Il1b	1.72522	4.69386	30.7652	3.43421e-05	0.00599004
Lrat	1.62531	5.30789	12.9378	0.00233485	0.0619643
Cd5l	1.61446	0.7397	1.62519	0.219364	0.545131
Carmn	1.59096	0.984039	8.55411	0.00854171	0.121714
Egr3	1.57493	2.64869	54.2569	2.33884e-07	0.000295072
Ighv7-3	1.56583	-0.497702	3.81251	0.0652565	0.324325
Apoc2	1.56291	0.59722	15.6883	0.00065942	0.0323258
Nppa	1.56133	3.84853	2.9744	0.10352	0.395888
Nr4a2	1.47653	3.81109	64.9055	8.70049e-08	0.000178371
Arc	1.39279	1.44643	11.094	0.00335386	0.0750431
Alox15	1.38841	3.15352	1.98273	0.177822	0.498795
Gm37270	1.38138	0.129927	5.6306	0.0277033	0.214727
Tubb1	1.31396	2.94259	17.5142	0.000512058	0.028663
Gm21860	1.30526	1.20372	10.1443	0.00446528	0.086509
Glcci1	1.29315	2.59475	22.4548	0.000121274	0.0130856
Prg4	1.28703	3.25178	1.80439	0.197526	0.519505
Gp6	1.27688	0.861726	18.447	0.000291277	0.0199052
Ffar1	1.23901	1.38897	13.3532	0.00145601	0.0488343
Gm5786	1.23256	0.0352245	16.7631	0.000476002	0.027351
Dusp1	1.23139	8.06373	15.953	0.000955695	0.0398839
Gm7357	1.2229	0.311791	12.5232	0.00183551	0.0544381
Atf3	1.20937	5.03177	14.6022	0.00137715	0.0480962
Il36g	1.20303	2.12027	9.47679	0.00619114	0.10267
Gm16091	1.17997	1.21856	16.4724	0.000519358	0.028777
Ces1g	1.16983	3.06504	3.88605	0.0655326	0.32491
ENSMUSG00000089945.14	1.16612	2.43497	2.71423	0.118099	0.419341
4930426D05Rik	1.15923	0.320249	8.8702	0.00691501	0.109056
Slc7a11	1.13493	2.01979	6.27935	0.0217377	0.19167
Gm17552	1.11161	1.15209	11.9011	0.00227729	0.0610291
Gm2436	1.0991	0.0608236	0.543886	0.471053	0.751971
Osm	1.08976	2.026	7.12924	0.0150977	0.162223
Zc3h6	1.08726	3.12687	38.1831	3.15814e-06	0.00121351
Fcna	1.07715	1.3783	0.967965	0.339153	0.654848
Map2k6	1.07428	1.98923	65.5466	4.69853e-08	0.000110086
Apold1	1.07378	2.40684	40.0781	2.22636e-06	0.00102145
Gata1	1.07309	-0.152466	6.70461	0.0167048	0.170489
Gm10132	1.07101	1.86674	0.768066	0.393503	0.69718
9930111J21Rik1	1.0508	0.869644	4.18258	0.0542525	0.298289
Ppbp	1.03778	3.67968	25.0978	6.70647e-05	0.00866085
Rn7sk	1.02773	1.86016	7.81253	0.0112915	0.141045
4921507P07Rik	1.01326	0.509783	13.3531	0.00138948	0.0482082
Prdm8	1.00091	2.03399	35.16	5.65169e-06	0.00174893
Kcne4	1.00003	3.80613	48.2357	5.60385e-07	0.000547335
Treml1	0.998846	0.884617	10.0304	0.00444983	0.086509
Rgs1	0.984531	2.90539	8.85846	0.00784706	0.116576
Slc28a2b	0.982841	0.622004	13.3775	0.00137828	0.0480962
Vmn2r29	0.978354	-0.184493	6.38331	0.0191852	0.18326
Il5ra	0.97647	0.427643	5.39138	0.0300028	0.223186
Gm37818	0.957516	0.00431967	3.51837	0.0747461	0.342637
Bank1	0.955973	3.29937	5.94433	0.025726	0.208076
Gm29017	0.955959	-0.188632	10.2332	0.00412815	0.0831467
Ccr3	0.953909	1.22329	18.3085	0.00030303	0.0203688
Pax5	0.950972	4.01423	7.07634	0.0164152	0.168582
Gm50230	0.947871	1.15007	8.79156	0.00715318	0.110574
Zfp663	0.947863	0.160181	14.31	0.00101714	0.040954
Gm45540	0.930804	0.119031	3.29919	0.0836751	0.359408
Asprv1	0.928229	0.840906	5.19483	0.0330518	0.234338
Fcer2a	0.909024	3.96686	11.4051	0.00335321	0.0750431
Palm3	0.904894	0.74661	15.4401	0.000712008	0.0337504
S100a9	0.903797	5.43996	8.94189	0.00829732	0.119582
Slc14a1	0.903055	1.18729	7.20353	0.0136051	0.154862
Slco5a1	0.901811	2.14672	25.0757	5.11553e-05	0.00711016
D130040H23Rik	0.89907	0.376505	10.508	0.00373231	0.0785797
Btg2	0.898991	7.8045	10.7082	0.00448207	0.086509
Tmsb15l	0.888227	0.479414	3.12253	0.0924186	0.37611
Nr4a3	0.88358	4.43281	14.8798	0.00114475	0.0439695
Gp9	0.870576	1.26416	9.79524	0.00485798	0.089725
Gm41077	0.867031	0.280761	5.47759	0.0286951	0.218454
Alpk2	0.862605	0.159699	7.09134	0.0141805	0.157837
Gm12840	0.861312	0.754162	5.41774	0.0296446	0.221617
Hlx	0.856504	4.92121	78.1836	1.04169e-08	4.07147e-05
Cxcl2	0.852934	1.00032	2.65658	0.118032	0.41932
Adamts1	0.851316	7.3294	58.5123	1.4489e-07	0.000198029
Usp44	0.850573	-0.164359	6.61507	0.0173582	0.173592
Nos1ap	0.84687	1.825	8.10719	0.00957384	0.128461
Gm20708	0.845115	0.0129432	0.783647	0.388039	0.694824
Gm48048	0.843705	0.106746	6.4972	0.0182619	0.178601
Adm	0.842524	3.58522	12.8679	0.00190277	0.0560275
Slc25a25	0.838808	5.44682	51.5596	4.25885e-07	0.000476962
Gm9733	0.835577	0.792315	6.82704	0.0158554	0.164691
Pbld1	0.834999	0.326416	12.3487	0.00194812	0.0568526
Ifitm6	0.829382	2.90031	7.96775	0.0104603	0.13393
Gp5	0.826506	1.50089	12.3113	0.00197317	0.0573793
3425401B19Rik	0.821943	1.65975	11.3873	0.00272148	0.0662227
Tmem40	0.817741	0.598154	5.79752	0.024837	0.205287
D030034A15Rik	0.817369	0.179381	7.72493	0.01091	0.138143
Ifi214	0.816802	2.25345	5.69094	0.0269665	0.212729
S100a8	0.815738	4.81674	8.32896	0.0101596	0.132621
Trem3	0.812523	0.845716	15.844	0.000628603	0.0316249
Junb	0.81229	6.61517	6.35071	0.0222558	0.194273
Fosl2	0.811187	6.64689	40.9579	2.86141e-06	0.00118428
B630019A10Rik	0.80888	0.05606	6.77299	0.0162243	0.167566
Ptgs2	0.808417	4.6573	9.684	0.0061479	0.10267
Gm11632	0.803002	1.02518	2.7544	0.113126	0.410267
Gp1ba	0.802167	1.74932	10.0247	0.00445932	0.086509
Amotl2	0.799913	8.13365	58.9898	1.14373e-07	0.000187371
Ms4a1	0.799519	4.64601	3.61292	0.0748446	0.342637
Gm3325	0.7992	1.65608	9.88874	0.00469097	0.0884329
Rpl15-ps6	0.798258	-0.230211	2.12701	0.159773	0.476281
F5	0.798224	2.39247	2.75711	0.114451	0.412586
Gm9889	0.797423	0.476954	5.27345	0.0315062	0.228441
Kcnab3	0.795829	0.145923	9.73929	0.00496106	0.0908107
Gm17501	0.795667	2.25884	16.9927	0.000444564	0.0266105
Ighg2c	0.793547	3.51467	0.264993	0.613634	0.838304
Atp1a3	0.792764	3.84192	17.7932	0.000393855	0.0243759
Alox12	0.791669	3.13424	21.7152	0.000119267	0.0130407
Cr2	0.791154	2.70777	3.13118	0.0941683	0.37994
Mirt2	0.789389	-0.0344842	3.57004	0.0720283	0.337319
Asb15	0.788089	-0.137616	4.31574	0.0495919	0.284771
Klra3	0.785452	0.133362	6.44866	0.0186492	0.180452
Slc23a3	0.785281	-0.0363656	7.33212	0.0128243	0.149956
Ccn2	0.783458	7.66369	25.5182	6.78557e-05	0.00869454
Gm13387	0.781725	1.95592	11.4198	0.00269041	0.06599
Retnlg	0.781374	3.56667	17.0686	0.000476915	0.027351
Itga2b	0.781233	3.59609	17.1551	0.000468106	0.027351
Sell	0.777953	5.99405	13.3701	0.00185873	0.0549281
Thbs1	0.773473	8.46734	11.3828	0.00346491	0.0758263
Scart2	0.770275	1.25537	4.99803	0.0360432	0.24478
Nr5a2	0.768561	0.85383	6.54085	0.0179212	0.177277
Gm26684	0.766707	0.0506249	5.06797	0.0346517	0.240407
Cdh23	0.761543	-0.267959	2.806	0.108013	0.403353
Gm20687	0.760315	-0.376636	1.63293	0.215642	0.541782
ENSMUSG00000118588.2	0.758732	0.539092	0.405815	0.532414	0.791599
Zfp36	0.7568	7.98722	4.23889	0.0555792	0.30244
Slc12a8	0.754375	-0.186402	4.26799	0.0507624	0.28858
Gm27010	0.750257	0.133272	6.02184	0.0224782	0.195558
Gm6545	0.750106	1.07086	0.800799	0.381491	0.690253
Gm33370	0.746347	0.971716	9.75278	0.004936	0.0906554
Nfe2	0.746128	2.69133	26.9165	3.30461e-05	0.00599004
Gm16685	0.743423	-0.0890541	3.09261	0.0924971	0.376158
Ces1f	0.743094	3.36769	2.20406	0.156206	0.47155
Tmppe	0.741961	1.81047	6.39364	0.0193383	0.183426
Treml2	0.741652	3.70824	14.5951	0.0010198	0.040954
A530064D06Rik	0.739376	2.08758	3.65489	0.0699635	0.333824
Sptbn5	0.738543	1.69038	9.60379	0.00522081	0.0930725
Mmp9	0.73415	3.86516	8.87491	0.00784442	0.116576
Gm16170	0.733781	0.199732	7.89913	0.0101643	0.132621
Gm16638	0.732686	1.89254	12.2795	0.00199481	0.05741
Gk5	0.730348	2.15339	21.2713	0.000134069	0.0138882
ENSMUSG00000120754.1	0.725209	0.625204	4.53181	0.044663	0.271705
Gm10734	0.724254	2.1041	22.2513	0.000103728	0.0117678
P2ry10	0.722221	3.80776	16.9137	0.000502567	0.0282281
ENSMUSG00000120425.1	0.722048	0.907317	2.45891	0.132546	0.441129
Hspa1a	0.721208	7.64924	1.32104	0.267007	0.590925
Lif	0.719872	3.30614	13.9633	0.0011713	0.0443661
Slc40a1	0.718781	3.97012	17.5197	0.000424739	0.0257053
Rnf125	0.717927	2.84186	7.10676	0.0149522	0.16186
Trim30b	0.717874	3.64445	8.32802	0.00931361	0.126976
Serpine1	0.717723	5.68564	9.14869	0.00753437	0.113576
Gm6039	0.716287	-0.13468	2.26988	0.146296	0.458512
Gm47428	0.714702	-0.166267	0.58457	0.454463	0.740723
ENSMUSG00000114429.2	0.713486	-0.305444	0.597432	0.452693	0.739661
Cdv3-ps	0.711972	-0.241296	4.8945	0.0375836	0.249355
Slc5a12	0.711702	1.67148	11.5095	0.00260668	0.0648054
Fmn2	0.709036	-0.0979493	6.73064	0.0165201	0.169341
Gm42727	0.708537	0.0992894	6.21608	0.0206366	0.187617
Gm43609	0.708467	0.775155	8.05883	0.00952999	0.128116
Ptch2	0.708243	2.50781	22.6905	9.26432e-05	0.0110908
Gm43820	0.707155	0.15849	9.07967	0.00637642	0.103956
H2ac18	0.70679	1.53756	1.65911	0.214138	0.540487
5930430L01Rik	0.706316	1.84213	16.3722	0.000535281	0.0289858
Acod1	0.706078	2.63175	0.782836	0.388309	0.694824
A630012P03Rik	0.705527	-0.742804	0.168557	0.685418	0.873355
Gm48529	0.703961	3.48747	17.0466	0.000449236	0.0267924
Slfn4	0.703025	6.94842	2.55254	0.129025	0.436655
Clec4d	0.702655	2.32476	6.48146	0.0188065	0.181438
Gm33104	0.702226	0.928339	12.0548	0.00215521	0.0594078
Lrriq3	0.701848	0.36215	8.21704	0.00894452	0.124343
Gm16332	0.701512	0.387716	6.20429	0.0207434	0.187632
Srpk3	0.700756	2.21093	7.48092	0.012232	0.147996
Tnfrsf13c	0.700123	2.29258	2.63573	0.121806	0.426229
ENSMUSG00000121240.1	0.699986	1.41601	13.6621	0.00125502	0.0460567
Cxcr1	0.699845	0.422616	4.26551	0.050824	0.288711
Gm43031	0.69949	-0.0181576	5.35686	0.0303218	0.224254
Xkrx	0.699168	1.13504	6.32695	0.0196612	0.184266
Klk1	0.698446	0.19736	3.04512	0.094879	0.38112
Lrrc70	0.697235	1.21386	16.8092	0.000469505	0.027351
Igkv8-24	0.694494	0.719709	0.40244	0.534206	0.792467
Gm36660	0.692375	1.20929	7.51657	0.0118827	0.145438
Cd79a	0.692307	5.06394	3.73466	0.0704719	0.334987
ENSMUSG00000120432.1	0.692163	0.932215	3.65246	0.0692532	0.332598
Hhex	0.691718	4.68006	43.1704	1.28765e-06	0.000782177
Glt1d1	0.68916	1.06965	14.0189	0.00111728	0.0433651
Rbpj-ps3	0.687443	0.949301	3.52992	0.0738283	0.3412
Gm14421	0.68674	1.0678	5.99511	0.0227458	0.196389
Gm6741	0.68574	0.460811	5.44684	0.0290999	0.219913
Clec2i	0.682401	3.17673	13.0554	0.00156721	0.0509995
Zgrf1	0.682134	1.78133	17.7886	0.000351996	0.0223763
Igkv1-117	0.681974	2.56596	0.667342	0.425655	0.720955
Gm37240	0.680765	0.655549	0.794299	0.384753	0.692303
Lrch2	0.678419	1.23715	9.84523	0.0047679	0.0891386
Adgre4	0.676592	3.62466	12.315	0.00209542	0.0588836
Flrt3	0.676304	6.13463	76.623	1.24123e-08	4.07147e-05
Gad1-ps	0.675654	0.795248	4.82311	0.0388705	0.253027
Gm47138	0.675533	-0.110611	2.48903	0.128858	0.436655
Fam205a3	0.672709	2.18757	1.12972	0.302717	0.622396
Gm49616	0.671708	-0.032776	3.44955	0.0766529	0.347331
Gm45867	0.671482	1.36551	11.0409	0.00307847	0.0707578
ENSMUSG00000071793.14	0.671352	1.85642	1.58837	0.223925	0.550377
Cd69	0.669978	3.46188	4.99345	0.0381253	0.251052
1810062G17Rik	0.667816	0.108958	7.80961	0.0105402	0.134739
Tagap	0.664851	3.99351	15.7902	0.000698326	0.0333914
ENSMUSG00000119987.1	0.664821	-0.0847897	4.91154	0.0372837	0.248169
Gm17167	0.664467	0.367348	3.28143	0.0836887	0.359408
1700034H15Rik	0.664448	0.43289	5.31841	0.0308615	0.226294
Blm	0.663615	1.94004	14.4166	0.000982991	0.0401696
Gm2981	0.662986	0.513062	5.30395	0.0310672	0.226885
Dhtkd1	0.662909	1.33747	13.2588	0.0014336	0.0485724
Gm16861	0.660966	0.861116	5.79758	0.0248364	0.205287
Mefv	0.659789	2.37217	4.58211	0.044516	0.271214
Nlrp12	0.659762	0.969502	4.52883	0.044727	0.271826
Zbed6	0.658998	1.48207	2.31887	0.144017	0.45546
Gm2026	0.658542	-0.42527	0.602452	0.447719	0.736313
1110002E22Rik	0.6585	0.644506	9.06672	0.00640835	0.1043
Cacna1i	0.658149	1.82769	3.57176	0.0732994	0.340273
Btnl2	0.655698	-0.111829	3.29632	0.0830363	0.35788
ENSMUSG00000099759.2	0.655632	0.228584	1.69114	0.207675	0.532367
Trpm2	0.655159	2.22039	8.24848	0.008833	0.123575
Bcas3os1	0.653251	0.688344	3.99753	0.0580161	0.308835
Cxcl1	0.651377	1.38829	1.11073	0.305541	0.624912
Gm43305	0.651048	4.86271	2.99164	0.102177	0.394038
Mpl	0.650159	0.298008	4.79755	0.0393434	0.254444
Ighd	0.649011	5.45578	5.00213	0.0390929	0.253542
4833422C13Rik	0.648846	1.58839	9.58905	0.00524996	0.0934904
Hgf	0.648426	3.79398	5.14133	0.0359925	0.244724
Gm30211	0.646069	0.46126	2.32324	0.141908	0.453583
9830144P21Rik	0.644815	0.678338	7.11138	0.0140617	0.157443
Rbm46	0.644116	1.04777	6.74709	0.0164045	0.168582
Rab17	0.641459	0.303164	6.14925	0.0212505	0.190038
Ccr6	0.640311	0.545307	1.64302	0.214488	0.540737
Gm38244	0.640078	0.284365	2.77836	0.109664	0.405549
Cd19	0.639212	4.96882	4.78193	0.0429792	0.265901
Gm32742	0.636884	0.801286	5.04215	0.0350712	0.241981
Tet1	0.636776	2.49006	12.9791	0.00157373	0.0510148
ENSMUSG00000120920.1	0.636714	1.23842	9.12241	0.00627232	0.103232
Nhsl1	0.636687	4.08896	18.473	0.000302427	0.0203688
Nqo1	0.636214	3.02724	3.58825	0.0742436	0.341512
Gm47015	0.635451	2.2937	4.58983	0.0444081	0.270858
ENSMUSG00000121016.1	0.635057	0.326555	6.3091	0.0198147	0.184589
Gm49164	0.634877	0.349	5.77314	0.0251096	0.206221
G0s2	0.634672	5.67802	16.6269	0.000641979	0.0320033
Pcdhgb1	0.63421	2.52954	8.14693	0.00928731	0.126872
Gm17182	0.634032	0.799449	6.35708	0.0194051	0.183861
Gpr21	0.632679	0.0635659	3.16552	0.0889744	0.370467
Rel	0.631808	4.89129	30.6611	1.45309e-05	0.00340459
Gm11508	0.630884	0.856364	7.83837	0.0104178	0.133927
Btbd8	0.630021	2.93622	18.8854	0.000257252	0.018648
Gm11175	0.629793	1.8532	1.64311	0.216245	0.542498
Mir181a-1hg	0.629036	1.47224	8.63246	0.00758794	0.113722
Il9r	0.628195	1.76125	1.47166	0.240716	0.568074
Spink5	0.626071	2.90252	9.83676	0.0048433	0.089725
Gm16485	0.624251	0.700395	6.85653	0.015658	0.164058
Slc2a3	0.622831	3.68636	15.3447	0.000750504	0.0345759
Gm37637	0.622681	0.603308	5.84357	0.0243312	0.203816
Bcl11a	0.622399	2.40694	5.24073	0.0326235	0.232847
Cd22	0.622253	4.72682	4.21937	0.0555532	0.30244
Extl1	0.622059	1.6506	16.4555	0.000522007	0.0288259
Igf2bp1	0.620065	1.45039	11.9272	0.00225256	0.0607637
ENSMUSG00000119972.1	0.619812	1.06342	7.34732	0.0127437	0.149835
Gm21762	0.619205	0.286341	1.13772	0.298809	0.619017
Gm47218	0.619158	0.41188	4.67893	0.0416241	0.261468
Gpr174	0.617744	2.21623	5.52321	0.0285165	0.21795
ENSMUSG00000120328.1	0.617649	0.941154	3.47641	0.0755931	0.344389
Abca6	0.617368	1.41358	6.86965	0.0155711	0.163706
Gm49745	0.614561	0.466377	3.93721	0.0597905	0.312366
Gm49320	0.614431	1.86609	1.30198	0.26905	0.592211
Slc2a9	0.612855	3.34114	40.0394	2.24207e-06	0.00102145
Gvin-ps7	0.611864	2.41153	1.7857	0.198214	0.520301
Ifi206	0.611494	5.23477	4.94262	0.0397333	0.255055
Gm10382	0.61127	0.459612	2.25864	0.147251	0.459487
Gm8369	0.610967	2.4923	5.53546	0.0285055	0.21795
Dnajc6	0.609829	1.82565	12.9256	0.00160224	0.0516274
Cass4	0.609764	3.83364	21.2316	0.000135486	0.0138882
Mirt1	0.607398	2.37574	7.57024	0.0116503	0.143931
Gm12966	0.606797	3.09454	26.8388	3.36493e-05	0.00599004
B3galt2	0.606067	1.43407	0.486346	0.495006	0.768263
Csf3r	0.605008	5.59886	8.17092	0.0105721	0.134996
Pcdh17	0.604956	5.66906	41.5636	1.7056e-06	0.000913943
Pcdhga6	0.603497	3.44734	9.82317	0.00501913	0.0914908
Rxfp1	0.599827	0.658026	5.61814	0.0269232	0.212496
Pla2g7	0.59867	4.27229	20.6434	0.000159999	0.0150494
Ackr1	0.598599	0.155536	1.0266	0.322514	0.640606
9230112J17Rik	0.597776	0.30991	3.7477	0.0657813	0.32565
Tmprss13	0.597381	1.61567	13.1141	0.00150431	0.0499696
Rpph1	0.596456	-0.0999375	0.677609	0.420793	0.718106
Slamf1	0.594406	1.2361	7.39368	0.0125011	0.148573
Gstp2	0.59394	2.77558	3.43586	0.0795058	0.352598
Zfp781	0.592283	2.1232	6.45222	0.0186205	0.180373
Zfp831	0.591903	1.88191	4.73235	0.0407774	0.259221
Gm4924	0.591286	1.94257	10.8876	0.00325259	0.073682
Lrrc55	0.589962	0.243817	4.43126	0.0468841	0.276699
Colec11	0.589891	0.583107	5.75664	0.0252961	0.207026
Ccr7	0.588331	4.25353	11.4385	0.00293584	0.0687866
Clec4e	0.587029	2.90208	3.77119	0.0666464	0.327813
Gm42929	0.586783	0.202793	3.72043	0.0666988	0.327813
Ccdc122	0.586652	2.15012	17.1584	0.000423298	0.0257053
Bdnf	0.586214	4.74769	34.2658	6.75459e-06	0.00201422
Bdkrb1	0.58615	2.27787	4.36971	0.0489743	0.283249
Fcmr	0.585907	3.88973	3.84486	0.0658321	0.325705
A930006K02Rik	0.585183	1.08365	8.73189	0.00729808	0.111377
Gm21092	0.584635	1.88769	6.08823	0.0218289	0.191966
B430319G15Rik	0.583491	1.16794	11.261	0.00284606	0.0676495
Syt14	0.583475	0.488174	5.2279	0.0321748	0.231596
Kif21b	0.581773	5.14708	15.7561	0.000761736	0.0348001
Arhgef37	0.581653	2.89958	3.57964	0.0733959	0.340624
Syt6	0.580985	0.866654	5.19172	0.0327172	0.233404
Gm43858	0.580644	0.77989	4.23694	0.0515405	0.290441
Gm19461	0.579845	2.05244	9.55512	0.00531774	0.0938818
Klkb1	0.578976	0.704703	7.9206	0.0100764	0.132196
Ppfia2	0.578927	0.0176999	4.37935	0.0480795	0.280026
Gm42669	0.577567	0.669926	2.23425	0.149499	0.462643
Gm45515	0.576958	1.23989	4.06425	0.0561228	0.304087
Jun	0.576954	8.52214	19.539	0.000242161	0.0179714
Ranbp17	0.576849	0.55806	6.99997	0.0147362	0.161018
Ripor2	0.57541	4.63437	12.9728	0.00177287	0.0537464
Nkapl	0.575228	-0.107835	2.79526	0.108651	0.404241
Fcrl1	0.574832	2.45375	2.80475	0.110344	0.40632
Grin2c	0.573843	0.551137	3.44292	0.0769172	0.347836
Lpar4	0.573715	1.13027	10.4231	0.00384991	0.0800662
Siglech	0.573568	2.15309	2.48123	0.131668	0.440213
B230216N24Rik	0.572711	1.30931	9.37241	0.00569972	0.097886
Mgam	0.571674	0.183592	3.55341	0.0726474	0.33878
Gm6505	0.571143	0.712554	4.42936	0.0469273	0.276854
9630013D21Rik	0.570293	0.497195	3.86035	0.062142	0.316715
Nfkbiz	0.570105	5.03661	21.6982	0.000127715	0.0136408
Gm2058	0.569638	0.178978	6.12149	0.0215115	0.190605
Prr5l	0.568885	5.35889	31.2706	1.2626e-05	0.00304528
Nfkbid	0.568044	2.82709	10.9065	0.00323055	0.073284
Crb2	0.567593	1.38721	1.79341	0.195723	0.517666
Gm28557	0.567264	1.78107	5.61855	0.0269182	0.212496
Spns3	0.566177	-0.0670475	3.66511	0.0686049	0.331068
Klhl3	0.566002	2.52032	12.5464	0.00182114	0.0543064
Cntn4	0.563825	-0.242367	1.65272	0.211998	0.537482
Itgam	0.562048	5.29619	10.5744	0.00423904	0.0843768
Vmn2r97	0.562006	0.913333	4.65864	0.042029	0.262838
Zfp711	0.561503	1.85202	10.6604	0.00353092	0.0765264
Gm19557	0.560785	1.30497	9.08001	0.00637558	0.103956
Pcdhb11	0.55931	1.3517	7.11056	0.0140666	0.157443
Gm39321	0.559167	0.119675	2.92127	0.101434	0.393443
ENSMUSG00000120210.1	0.558771	1.35025	6.00265	0.0226699	0.196102
ENSMUSG00000120309.1	0.558057	1.15164	7.5531	0.0117054	0.143978
D030018L15Rik	0.557935	0.447461	3.44374	0.0768846	0.347836
Krt87	0.557643	-0.0381092	1.61909	0.216451	0.542498
Gm43618	0.5573	0.260277	3.37851	0.0795394	0.352598
H2-Ob	0.556757	5.04225	6.15097	0.0234306	0.198877
Igkv10-96	0.55615	1.70099	0.364428	0.554152	0.805159
Scml4	0.556026	2.46701	5.47894	0.0289381	0.219218
Cngb3	0.55592	-0.294548	0.39883	0.534176	0.792467
Gm15751	0.555275	2.15027	19.1625	0.000238006	0.0177434
Dusp10	0.5539	3.29649	20.196	0.000178957	0.0158201
BC106179	0.553113	0.673836	4.91463	0.0372294	0.24801
Fan1	0.55307	2.42669	9.22348	0.00603353	0.101815
Cxcr5	0.552286	3.12864	2.68766	0.118457	0.420152
Gvin3	0.551664	4.09513	6.60411	0.01863	0.180373
Rbfaos	0.550301	0.16959	3.04858	0.0947029	0.380812
Gm2682	0.550089	1.72143	6.52999	0.0180054	0.177742
Sh2d4b	0.549065	0.433215	4.88864	0.0376874	0.249742
Plk2	0.548535	6.48651	27.0844	3.39745e-05	0.00599004
Gm42600	0.547716	0.140066	4.38019	0.0480599	0.280011
Dnajb1	0.546653	6.67986	7.23484	0.0151446	0.162223
A930012O16Rik	0.54651	0.175507	3.96707	0.0589044	0.31031
Gm38021	0.546327	0.185459	2.44012	0.132482	0.441129
Padi4	0.545051	2.25746	2.77561	0.111314	0.407878
Gm50103	0.543607	0.729623	4.99315	0.0358834	0.244326
Cdh26	0.542785	0.422366	1.87238	0.185255	0.505468
Angpt2	0.541543	5.00955	27.2134	3.08473e-05	0.00588287
Stk17b	0.539461	6.32381	27.1319	3.33443e-05	0.00599004
Gm17344	0.538963	2.47888	7.92994	0.0100384	0.132196
E330018M18Rik	0.538627	0.0142876	3.88726	0.0613067	0.314781
Irs1	0.538186	3.19106	4.05233	0.0583815	0.30957
ENSMUSG00000120949.1	0.537638	1.05035	0.608068	0.445837	0.735337
4833407H14Rik	0.537238	1.1414	6.59779	0.0174875	0.174462
Cldn2	0.537075	1.77379	1.45543	0.241339	0.568074
Ly6m	0.537003	0.101395	2.66154	0.116978	0.41744
Gm44641	0.5369	-0.166916	1.83304	0.18946	0.511206
Eprn	0.53509	0.391461	2.85037	0.105423	0.399567
Rrad	0.53438	3.23094	20.188	0.000179347	0.0158201
Zfp608	0.534349	5.96338	22.7592	0.000101134	0.0116809
Gse1	0.532947	5.55267	7.29141	0.0147147	0.160891
Hspa1b	0.532343	8.17893	0.78622	0.388152	0.694824
Pram1	0.531876	1.39024	0.852982	0.367952	0.678817
Klhl14	0.531864	-0.199823	2.44005	0.132486	0.441129
Gm10243	0.530962	2.45862	0.424146	0.523862	0.78715
Egln3	0.530693	1.24309	1.97016	0.175139	0.495989
Pcdh18	0.529881	5.69888	21.4446	0.000141742	0.0141339
Pagr1a	0.529426	1.88084	0.919147	0.350647	0.664148
Slc16a10	0.529033	4.35717	43.8064	1.15433e-06	0.000736973
Gm49325	0.528964	0.172154	0.322662	0.577234	0.818892
Scn4a	0.528954	1.27675	4.14128	0.054024	0.297232
Gm26740	0.528725	3.76001	8.98482	0.00689157	0.108996
Igkv6-25	0.528556	0.626732	0.233141	0.635383	0.84854
BC043934	0.527166	1.90483	8.09543	0.0093909	0.127606
Fasl	0.526951	0.489883	2.93496	0.100684	0.392423
Gm9821	0.526643	2.05279	2.06476	0.166766	0.4848
Pou2af1	0.525698	3.91492	1.397	0.253752	0.580157
Slamf6	0.525614	3.09138	5.73321	0.0261942	0.210079
Gm30382	0.525296	0.356868	4.56252	0.0440085	0.269068
Mycn	0.525205	1.3292	5.12073	0.0338116	0.237086
AI197445	0.52488	0.761945	7.08118	0.0142411	0.157923
Adcy9	0.524402	3.85415	3.50473	0.0776092	0.349182
Slfn3	0.523	1.91631	3.66188	0.068718	0.331386
Gsto2	0.520911	0.130207	3.09381	0.092438	0.37611
Acsm3	0.520164	-0.0186674	0.626088	0.43829	0.729364
M1ap	0.519839	1.04245	1.48508	0.237009	0.564504
Prlr	0.51898	-0.0650153	1.3456	0.258492	0.584457
Pcdhga7	0.518818	3.10828	10.44	0.00382613	0.0799461
Gm26760	0.518359	0.511277	3.20346	0.0872025	0.367191
Igkv14-111	0.517838	0.456139	0.427717	0.521484	0.785458
Mpig6b	0.517432	1.2338	8.46122	0.00811746	0.118764
Coq10b	0.517138	5.46913	33.0266	8.6902e-06	0.00241573
Wnt7a	0.517071	3.72316	32.0544	1.0634e-05	0.00264255
Cmya5	0.517027	3.7159	10.6584	0.00358895	0.0767436
Il22ra2	0.516895	0.607511	3.51877	0.0739558	0.341328
Cxcr2	0.516644	3.42936	3.48638	0.0776892	0.349282
Ttll8	0.515941	-0.0224744	1.89101	0.182876	0.504008
Lama1	0.515161	1.20514	2.31084	0.142973	0.454087
Pacsin1	0.515003	1.17139	2.48544	0.129158	0.436655
Mfsd4a	0.514902	4.28399	4.05853	0.0592624	0.311134
Arl5b	0.513911	5.38656	31.0113	1.32613e-05	0.00315215
Cnr1	0.513414	2.02668	11.3635	0.00274455	0.0664895
Cers3	0.512724	0.0520795	3.52202	0.0738321	0.3412
Cyp4f39	0.512569	2.89663	17.4218	0.000391728	0.0243759
Gm7049	0.512192	1.19895	2.91749	0.101642	0.393445
Rbm41	0.512014	2.73821	5.8633	0.0242957	0.203816
Rdh12	0.510865	0.857479	4.22319	0.0518893	0.291446
Gm17022	0.509574	-0.10191	2.31149	0.142607	0.453803
Kcnj3	0.50873	2.7133	5.77382	0.0252873	0.207026
Insyn2a	0.506803	0.216666	3.12483	0.0909207	0.374053
Tmem26	0.506179	1.85019	8.3238	0.00857199	0.121933
Gm43759	0.505439	0.370367	2.21446	0.150861	0.464478
Ddx60	0.505408	5.0321	6.05139	0.0237862	0.200884
Pira12	0.505189	1.63157	6.83474	0.0158036	0.164691
Has1	0.50474	1.70283	2.16891	0.155961	0.47155
Lilrb4b	0.503993	5.5188	4.93797	0.0396636	0.254873
Gm16793	0.503677	0.407563	4.12009	0.0545924	0.299457
Brca2	0.503644	2.07113	11.4847	0.0026295	0.0651456
Gm5112	0.503549	0.351706	3.59233	0.0712083	0.336444
Lrp2bp	0.502443	0.374708	3.50259	0.0745763	0.342637
Ctse	0.502263	0.604716	2.33174	0.140954	0.452315
Slitrk6	0.501247	1.47239	4.65934	0.0420149	0.262838
Gbp2b	0.500916	0.376094	0.85582	0.365852	0.677076
Kcnk13	0.500386	2.30193	9.19951	0.00608924	0.102221
Gm14288	0.500048	2.67	8.48716	0.00803468	0.118398
Ppp1r2-ps2	0.499886	0.642351	3.13468	0.0904453	0.373087
Pdk4	0.499545	5.11868	7.21576	0.0148402	0.161402
Cd300lb	0.49946	3.26606	13.3403	0.00139539	0.0482821
Gm42876	0.499226	-0.317625	1.63443	0.214362	0.54069
Or6s1	0.498737	0.555924	3.67904	0.0681192	0.330336
E130317F20Rik	0.497985	1.57366	9.29428	0.00587222	0.100214
Kcnk5	0.497907	3.8557	14.5645	0.000937631	0.0393301
Gm36283	0.497653	2.31596	11.0842	0.00303116	0.0699213
4632427E13Rik	0.497582	1.31361	5.94059	0.0233024	0.198331
Cacna1e	0.49728	1.73034	1.43415	0.245645	0.57116
Gm45774	0.496869	-0.0757416	1.47656	0.237142	0.564659
Gm34059	0.496251	0.370641	1.65746	0.211336	0.536799
Zbtb7c	0.496137	2.04548	3.19899	0.0878061	0.368032
Psd2	0.495793	0.225125	3.22425	0.0862493	0.364959
Zfp966	0.494866	1.51259	3.58063	0.0716376	0.336752
Gm47572	0.494762	-0.0250318	2.79967	0.108389	0.404019
Brme1	0.493379	-0.0221314	3.55465	0.0726008	0.33878
Minar2	0.493127	0.0192961	1.17899	0.289356	0.611012
Gm20554	0.492326	2.08161	4.51872	0.0449453	0.27201
Gm12695	0.49225	0.67994	1.7009	0.20589	0.52996
Arhgap27os1	0.492055	-0.00304449	2.22737	0.14973	0.462737
Gm28053	0.491365	1.09594	3.88836	0.0612728	0.314781
Draxin	0.490536	0.31923	2.59905	0.121126	0.425392
Trem1	0.490197	1.96832	4.0684	0.0560076	0.303763
Rgs4	0.490107	4.1936	18.2047	0.000312171	0.0208393
Fam83f	0.490036	0.638679	3.31683	0.0821474	0.356523
Lrtm2	0.48999	4.00476	12.3935	0.00192858	0.0565494
Htr2a	0.489265	0.5824	3.53744	0.0732471	0.340189
A530030E21Rik	0.489058	0.997893	1.96382	0.175173	0.495989
Asb4	0.488766	0.110709	4.35441	0.0486663	0.28234
Pgr	0.488635	2.12606	8.52763	0.00790741	0.11726
A730035I17Rik	0.488371	0.00299285	3.15245	0.0895941	0.371169
Gm14176	0.488206	1.19829	1.93161	0.178879	0.499964
Runx1t1	0.487625	2.81751	13.3595	0.00138656	0.0482082
Styx-ps	0.48719	1.63035	2.39341	0.136721	0.44624
H2-Eb2	0.486733	2.30045	3.23131	0.0865949	0.365352
Gm15787	0.48614	0.720621	3.57057	0.072009	0.337319
Gm36298	0.485359	0.8919	3.09715	0.0922732	0.37608
Snx29	0.48533	2.2993	4.07694	0.0559642	0.303628
Col8a1	0.48497	3.73912	26.7075	3.46963e-05	0.00599004
Gm16892	0.484231	0.322217	1.69279	0.206643	0.530965
Slc25a34	0.483828	1.47577	4.35878	0.0485629	0.28204
Ier3	0.483708	6.86573	12.483	0.00211383	0.0588836
Ifi203-ps	0.482619	3.64958	7.13774	0.0142043	0.157837
Gm43042	0.482471	3.50146	10.8472	0.00330022	0.0744523
Arhgap27os3	0.480658	1.47585	3.14578	0.0899126	0.371825
Neb	0.480355	0.76957	4.88087	0.0378256	0.250195
Gm43328	0.480237	1.81141	5.06065	0.03477	0.240922
Mrnip	0.480204	0.492445	3.1293	0.0907045	0.373627
Nr2c2	0.480072	3.95625	1.83081	0.193606	0.51457
Fancm	0.479815	2.51211	10.5391	0.00369013	0.0782946
4930562F07Rik	0.479804	0.225868	3.1048	0.0918973	0.375293
Sik1	0.479784	6.80393	19.2416	0.000250759	0.0183602
Zfp462	0.479392	4.30425	18.8027	0.000263325	0.0187522
ENSMUSG00000120798.1	0.479308	0.758507	3.00567	0.0969117	0.385321
Gm50321	0.47902	2.80258	11.6785	0.00245651	0.0626583
ENSMUSG00000121134.1	0.4787	0.768058	4.37415	0.0482013	0.280536
Gm19221	0.478645	0.782267	2.14754	0.156889	0.472397
Gm10501	0.478534	-0.125935	0.439988	0.515239	0.782013
ENSMUSG00000057337.14	0.477071	5.70417	8.97852	0.0074546	0.112893
Ctla4	0.476691	1.26625	1.73922	0.201578	0.524441
Gm49364	0.476649	0.2155	0.790799	0.384245	0.69196
Hmgcs2	0.476459	5.0008	6.02359	0.0242796	0.203792
Adat2	0.476157	1.17978	6.0919	0.0217936	0.191813
Sox11	0.475895	5.06307	14.4247	0.00104014	0.0412063
Carns1	0.475729	3.11422	13.7221	0.00123061	0.0459194
Dscc1	0.47525	-0.0789613	1.75411	0.198902	0.520887
Epor	0.474893	2.00617	6.66993	0.0169546	0.171541
Tlcd5	0.474852	3.18308	15.6782	0.000661466	0.0323258
Kirrel3	0.474443	0.10062	2.63198	0.118919	0.420868
Zfp239	0.473472	0.535431	5.99102	0.0227869	0.196596
Rbm3-ps	0.473136	0.75871	4.17683	0.0530856	0.294406
Majin	0.473065	-0.0418609	2.35142	0.139368	0.449983
Aox1	0.472676	5.76497	13.3126	0.0015795	0.0510558
Serpina3m	0.471822	2.62011	3.5424	0.0737116	0.3412
Klf6	0.471657	7.94142	19.5845	0.000216103	0.0167976
Pcdhb15	0.471421	0.635545	3.21738	0.0865629	0.365352
Mnd1	0.471088	0.374918	4.03884	0.0568355	0.305843
Zfp512b	0.470996	5.87223	25.471	4.6504e-05	0.00680992
Blk	0.470717	3.23587	2.30975	0.145599	0.45772
Gm15675	0.470291	4.25992	12.184	0.00209395	0.0588836
Gm45470	0.469379	2.43396	4.35616	0.0488105	0.282794
Gal3st4	0.469213	0.537478	1.61057	0.217704	0.543795
A330023F24Rik	0.467277	3.97388	9.86824	0.00481264	0.0895937
Dgkg	0.467252	1.45733	4.89705	0.0375387	0.24926
Egf	0.467157	0.479404	5.00607	0.0356672	0.243538
Lrrc18	0.466978	2.07563	8.46312	0.00811135	0.118764
Loxl4	0.466864	2.00909	6.83666	0.0157907	0.164691
Arntl2	0.466743	1.316	4.76294	0.0399939	0.256427
Mrip-ps	0.466689	3.7747	4.1005	0.0571338	0.306345
ENSMUSG00000120382.1	0.464973	0.716161	2.94709	0.100024	0.391417
Il1a	0.464597	2.82152	11.7337	0.00240957	0.0625162
Trim55	0.464171	0.736829	3.36198	0.0802285	0.353313
ENSMUSG00000120636.1	0.464107	0.0370604	2.12751	0.15875	0.475224
Or13p4	0.464038	1.54428	3.93498	0.0598572	0.312389
Gm7832	0.463812	0.147137	2.08922	0.162381	0.48035
9930014A18Rik	0.463739	3.86061	18.8737	0.000258101	0.018648
Mtbp	0.463691	3.13805	25.7141	4.38737e-05	0.00660159
Gm14399	0.463643	1.38702	3.80621	0.0638616	0.321188
Ncoa4-ps	0.463255	1.84563	3.16344	0.0891589	0.370609
Cand2	0.462169	2.96545	10.1224	0.00430058	0.0848782
Lair1	0.461912	3.86217	12.877	0.00162861	0.0518658
Mamld1	0.459074	3.59144	25.2406	4.91552e-05	0.00694996
Pde4d	0.458779	3.4843	10.9225	0.00321196	0.0730642
Gm15601	0.458683	2.21514	6.87685	0.0155236	0.163522
Piwil2	0.458409	0.395406	2.358	0.138843	0.449095
A630089N07Rik	0.458123	0.988868	8.25727	0.0088021	0.123575
Fyb	0.458089	4.47131	8.2435	0.00928277	0.126872
Aldh5a1	0.457839	3.73519	14.7271	0.000890423	0.0379465
Zfp607a	0.457699	2.31252	13.6814	0.00124713	0.0460567
1700123M08Rik	0.456835	1.35905	6.36385	0.0193481	0.183426
Gpc6	0.456174	0.773262	2.60961	0.120413	0.424256
Tnfsf14	0.456097	1.52425	5.74021	0.0254832	0.207529
Gm8983	0.455992	0.356836	3.44326	0.0769036	0.347836
Pcdhgb8	0.455634	0.974604	2.26621	0.146389	0.458637
Haao	0.454937	2.41391	4.28209	0.0504705	0.287832
Ahr	0.454568	6.72083	29.1668	1.98193e-05	0.0041674
Gm15475	0.454486	1.09853	3.78135	0.0646694	0.323367
Serpind1	0.454229	1.62484	5.01162	0.0355749	0.243212
Alg6	0.453723	3.58088	22.9425	8.68729e-05	0.0106329
Stk4	0.453635	7.06569	30.1175	1.60821e-05	0.00349767
Ugt1a6b	0.452953	2.15011	6.00309	0.0226655	0.196102
Gm7204	0.450845	0.742331	2.97805	0.0983651	0.388413
Hhipl1	0.448608	1.86894	6.42276	0.0188596	0.18147
Gm7730	0.448582	0.232783	2.38898	0.136401	0.445995
Izumo1r	0.447097	0.0293171	1.07633	0.310897	0.629975
Gpr19	0.446526	1.87062	11.8982	0.00227535	0.0610291
Gm11816	0.446176	0.327169	2.59052	0.121705	0.426229
Gm32401	0.446096	0.262917	1.77729	0.19607	0.517917
Fbxw10	0.445905	0.591538	3.51173	0.0742253	0.341512
Rnd1	0.445852	4.64417	8.87901	0.00719834	0.110854
Stac2	0.445593	1.03566	1.64949	0.212538	0.538271
Irag2	0.445517	3.83799	7.02251	0.014947	0.16186
Gm26586	0.44514	0.155435	2.5304	0.125884	0.431658
Rreb1	0.445017	5.7853	23.2681	7.99902e-05	0.0101699
F730311O21Rik	0.444802	1.97858	2.1668	0.156001	0.47155
B230303O12Rik	0.444676	0.144906	2.81054	0.107744	0.402808
Nox1	0.444649	0.536711	1.94208	0.177307	0.498033
Sp4	0.444343	3.85396	9.37145	0.0057338	0.0982655
Gm47260	0.44417	1.57007	2.76144	0.11069	0.406892
Serpinb10	0.444151	2.12515	2.01521	0.170379	0.489587
Nxpe2	0.443305	2.77747	11.4695	0.00264363	0.0653564
Gm28523	0.44272	1.86322	8.9694	0.00665392	0.106659
Glp1r	0.442695	7.76887	18.0761	0.000327894	0.0210893
Disc1	0.442313	0.100995	2.02498	0.168702	0.48714
Zbtb25	0.441936	2.84219	17.3182	0.000403828	0.0248059
Adora1	0.441654	2.95684	3.22721	0.0873487	0.367381
Accs	0.441222	3.52972	11.0677	0.00304903	0.0702348
Zfp280c	0.440837	3.74398	15.2035	0.000766444	0.0348212
Bahcc1	0.440492	5.09356	15.1639	0.000793775	0.0354733
Lrrc4c	0.440466	1.71327	4.28943	0.0502329	0.287263
Treml4	0.440425	3.17532	6.59569	0.0175032	0.174511
Siglecg	0.440076	4.32808	1.73346	0.20536	0.529578
Nsg2	0.440061	1.73579	2.94102	0.100353	0.392347
Sema4g	0.440036	3.07579	9.24966	0.00597332	0.101312
ENSMUSG00000121114.1	0.439861	0.382115	4.18851	0.0527812	0.293545
Gm14117	0.438995	0.331351	2.33133	0.140987	0.452331
Ace3	0.438498	1.67957	6.12713	0.0214582	0.190452
Il22ra1	0.438016	0.191614	1.88518	0.183526	0.504035
Recql4	0.437567	1.06469	3.90085	0.0608898	0.31435
Unc5cl	0.436826	0.017003	2.78761	0.109108	0.404678
Cd79b	0.436515	4.81928	2.3138	0.146416	0.458637
Pde4b	0.436365	7.03481	11.6347	0.0027314	0.0662688
Hsh2d	0.436	2.58057	3.20927	0.0869992	0.366611
Fancb	0.435568	2.93058	15.0248	0.000810567	0.0356056
Nrgn	0.434793	3.23764	6.41126	0.0190058	0.182192
Ifi209	0.434493	6.21779	3.65061	0.0725858	0.33878
Nedd9	0.43438	7.59771	39.5799	2.43803e-06	0.00108071
Vstm2b	0.433706	0.401775	2.49239	0.128612	0.436655
Gm5182	0.433357	1.35154	1.96162	0.175419	0.496057
Gpr132	0.433316	3.98074	7.16033	0.0141051	0.157443
Egfem1	0.432931	0.576609	2.38796	0.136481	0.446149
Adra1a	0.43052	3.83432	16.0894	0.000583196	0.030191
Gm41442	0.429986	2.64264	7.72094	0.0109278	0.138143
Acss3	0.429239	3.57943	8.58315	0.00773641	0.115245
Filip1l	0.42915	6.90222	25.8985	4.19873e-05	0.00649654
Slc9a2	0.42915	1.39753	5.59348	0.027225	0.213747
Gm4798	0.429123	1.06204	4.25534	0.0510778	0.289423
Adam4	0.428309	0.269815	3.32184	0.0819318	0.356279
Gm5150	0.427425	1.83296	6.63883	0.017182	0.172462
Mtm1	0.426885	4.05912	16.4028	0.000530367	0.0288988
Gm49890	0.426021	0.892044	4.59478	0.0433325	0.266979
Gm6377	0.42592	1.91282	3.2209	0.0864023	0.365087
Il12b	0.42564	0.79289	3.22828	0.0860657	0.364728
4933431E20Rik	0.425483	1.24778	3.8032	0.0639586	0.32138
Got2-ps1	0.425477	1.17852	4.45156	0.0464259	0.275083
ENSMUSG00000079737.6	0.4252	1.57563	7.82828	0.0104606	0.13393
Gm42427	0.425102	0.780059	6.87853	0.0155126	0.16351
Dennd2c	0.424755	3.30103	13.0152	0.00155485	0.0506979
Gm14295	0.424636	2.50363	5.74858	0.0253876	0.207286
Slc4a1	0.424536	0.871839	1.32814	0.261645	0.587841
Wdr86	0.424145	1.07574	5.09424	0.0342305	0.238697
Rn7s1	0.424145	3.37551	0.432597	0.519817	0.784492
Rn7s2	0.423781	3.23313	0.299911	0.591331	0.825923
Atl1	0.422929	2.49843	10.1449	0.00426488	0.0843768
Zfp959	0.422583	3.65606	15.0214	0.000811426	0.0356056
Neurl3	0.422349	5.64464	13.8162	0.00125525	0.0460567
Gm7609	0.42215	0.0120185	0.282213	0.600683	0.830744
Cnksr2	0.421459	0.561054	4.10163	0.055093	0.301093
Wnt2b	0.421425	1.98195	2.55392	0.124464	0.429987
Ankrd35	0.42126	1.1898	3.88615	0.061341	0.314781
Bcl6b	0.421248	5.85167	18.5163	0.00028901	0.0199052
1810059H22Rik	0.421032	0.953051	5.599	0.0271571	0.21352
AI838599	0.420869	2.33224	4.24414	0.051359	0.289862
Trpt1	0.420412	2.52117	7.49561	0.0119857	0.14588
Gm45805	0.419954	0.00849894	2.19961	0.152174	0.466469
Susd1	0.419264	2.00544	3.38903	0.0791042	0.351818
Tox3	0.419205	3.79074	10.8737	0.00326884	0.0738547
Gm45552	0.418844	0.308971	1.89971	0.181913	0.503174
T2	0.41858	1.83003	5.21955	0.0322991	0.232036
Cux2	0.418303	2.90739	13.5912	0.00128456	0.0466691
Fbxo32	0.418118	4.43523	21.0499	0.000142192	0.0141339
Fmo4	0.417906	2.65099	12.3695	0.00193429	0.0565494
Itgb8	0.417592	1.33317	5.32661	0.0307455	0.225719
Vps13c	0.417567	5.0707	7.2937	0.0138877	0.156752
4930555A03Rik	0.416636	0.639352	3.39789	0.0787394	0.351555
Zfp967	0.416567	1.84591	4.54191	0.0444464	0.270991
Eif3s6-ps2	0.416549	-0.0306616	2.1908	0.15296	0.46728
Emilin2	0.416532	4.81666	2.95721	0.102903	0.395226
Tepp	0.416204	-0.0687217	1.55337	0.225695	0.552317
Exoc3l2	0.415828	1.29114	5.94977	0.0232077	0.197935
Efhb	0.415743	2.2623	7.42258	0.0123526	0.148204
Gm14648	0.415641	0.111517	0.227674	0.63909	0.850065
Gm9575	0.415595	0.231304	3.70779	0.0671289	0.328569
Vamp1	0.415566	4.52326	14.6182	0.000921727	0.0387708
Cysltr2	0.415454	1.24063	2.97977	0.0982737	0.388289
Ucp3	0.415118	2.4243	6.59101	0.0175385	0.17465
Gm14569	0.414872	-0.00592948	2.85768	0.105004	0.398926
Gm14305	0.414855	3.16461	9.97082	0.00454956	0.0872429
Lrrc3b	0.414744	0.185192	1.80483	0.19277	0.514
Aox3	0.414653	6.83551	6.16779	0.022751	0.196389
Greb1l	0.414533	0.516593	2.0339	0.167806	0.486425
Zswim4	0.414501	4.77246	15.6878	0.000659509	0.0323258
Gm26813	0.414162	0.230144	1.71795	0.203422	0.526564
Hpcal4	0.413948	2.82485	4.2004	0.0526635	0.293323
Hdac9	0.413638	3.3025	12.1168	0.00210962	0.0588836
Satb2	0.413506	0.296335	1.81589	0.191464	0.513115
Gm49759	0.413481	3.7935	5.53844	0.0284589	0.21795
Or8b53	0.413177	1.41736	5.96648	0.0230362	0.197783
Rab11fip2	0.413001	4.62327	14.3527	0.00100329	0.0406668
Cyp2j9	0.412707	3.10545	12.7409	0.00170502	0.0528621
4930429F24Rik	0.412311	1.79028	5.77964	0.0250366	0.205931
Gm10167	0.412101	1.72095	6.71693	0.0166171	0.170183
Xpnpep2	0.411701	3.60781	15.5945	0.000678776	0.0327429
Gemin4	0.411207	3.25981	0.51108	0.484595	0.759052
Abca1	0.410783	6.1019	22.9822	8.59986e-05	0.010605
ENSMUSG00000095041.8	0.410559	8.068	3.58016	0.0749524	0.342637
Map3k21	0.410263	1.69949	7.26752	0.0131735	0.152583
2810414N06Rik	0.410153	0.55515	3.08513	0.0928675	0.37729
Gm43071	0.410013	1.17239	2.87578	0.103973	0.396664
Nmnat3	0.410006	2.28082	9.36355	0.005719	0.0981143
Serac1	0.40988	2.39649	3.77759	0.0647926	0.323639
Nr1i2	0.409376	-0.0735309	1.47496	0.23739	0.565084
Sv2a	0.409075	1.09697	1.9598	0.175424	0.496057
Samd5	0.408757	4.62944	9.635	0.00526679	0.0935867
Irag1	0.408744	3.56983	13.3268	0.00140164	0.0483964
F13a1	0.408729	4.75922	4.28674	0.0525177	0.293219
Sorbs1	0.408199	4.4307	2.30354	0.146822	0.458886
Zfp820	0.40788	2.91182	12.8979	0.00161719	0.0518337
Gm49204	0.407717	0.562956	3.41933	0.0778657	0.349788
Ipcef1	0.407663	2.94336	6.06198	0.0220831	0.193269
Cd37	0.407578	5.25486	2.50837	0.13145	0.439624
Kcnq5	0.406876	3.76219	14.2429	0.00103933	0.0412063
Best3	0.406863	1.81686	4.30125	0.0499438	0.286009
Cttnbp2	0.4058	3.69266	6.77105	0.0163568	0.168404
Ly6d	0.405471	3.59146	1.70756	0.207882	0.532564
Mybpc3	0.405238	3.53574	2.32577	0.144088	0.455572
Gm48899	0.405209	-0.200138	0.278062	0.604343	0.833207
Lmntd1	0.40506	2.02591	6.71492	0.0166314	0.170183
Tlr1	0.403461	3.39773	2.75436	0.112978	0.410267
Ppp1r3b	0.403399	3.31307	11.2273	0.00288039	0.0679731
Atm	0.403336	3.17783	6.18092	0.020957	0.188648
Scd4	0.403202	1.3755	3.29603	0.0830488	0.35788
Txlnb	0.403179	3.20421	3.32046	0.0831139	0.35788
Gm19765	0.402767	0.322159	1.1845	0.288175	0.609775
Paqr5	0.401299	0.288451	1.91886	0.179813	0.501209
Gm37691	0.400857	1.31894	3.91347	0.0605059	0.31364
Herc3	0.400773	4.09318	13.705	0.00123751	0.0459194
Mat2a	0.400613	8.68471	14.0215	0.00112254	0.0434215
Tvp23a	0.400348	2.07769	3.6065	0.0706928	0.335387
Mterf2	0.399892	2.43046	7.62173	0.0113802	0.1414
Gm46565	0.399403	1.04793	3.35079	0.0806995	0.353891
Nphp3	0.399117	3.87203	16.4057	0.000529909	0.0288988
Kif14	0.398912	1.30117	1.79403	0.19414	0.515022
Gm9027	0.398669	0.0589305	1.20234	0.284666	0.606181
Fam13c	0.398638	4.64262	20.0335	0.000187068	0.0159797
Hyal3	0.398225	0.0851489	3.79256	0.0805809	0.353891
Rbm12b2	0.398028	4.93819	21.2498	0.000134834	0.0138882
Tnfsf10	0.397818	7.7172	10.4916	0.00393873	0.0809099
St8sia4	0.397549	5.70249	8.77347	0.00770911	0.114943
Taf1b	0.397446	3.98694	26.0094	4.08952e-05	0.00638782
Pcdhga8	0.397427	2.12679	3.41209	0.0781596	0.350569
Rwdd2a	0.397183	0.774855	4.5698	0.0438548	0.268683
Pcdhb13	0.397159	0.619715	2.99586	0.0974249	0.386425
Sapcd1	0.397105	-0.219639	1.18699	0.287682	0.60928
Klf2	0.397057	7.61441	10.9187	0.00337341	0.0752662
Naip6	0.396516	3.08373	8.27661	0.00873449	0.123177
Chrm2	0.396499	4.09052	8.13093	0.00932981	0.127091
Ebf1	0.395771	4.31067	9.33198	0.00581563	0.0995639
Rnf144a	0.395079	7.93163	18.7616	0.000266402	0.0187522
Cdsn	0.395032	0.321459	0.803234	0.380025	0.689239
Mef2c	0.394532	5.32049	18.8248	0.000261685	0.0187522
Tipin	0.394271	3.73489	22.8824	8.82108e-05	0.0106378
B130024G19Rik	0.393844	3.55428	10.8202	0.00333251	0.0749747
Atp6v0a4	0.392407	2.5143	9.41672	0.00560438	0.0970616
ENSMUSG00000121238.1	0.392139	1.79702	6.07631	0.0219439	0.192358
Gm49493	0.392101	0.204763	1.30775	0.265045	0.589543
Slc27a6	0.391926	2.9159	10.0933	0.00434722	0.0855866
Gm43062	0.391515	0.208079	1.45494	0.240497	0.568029
Pde2a	0.391275	2.94486	0.262337	0.615331	0.839324
Bend5	0.391067	1.53608	3.03112	0.0955946	0.382495
Cpt1a	0.390916	7.50715	18.1862	0.000313841	0.0208393
ENSMUSG00000120198.1	0.390779	0.715169	1.27853	0.270301	0.593309
Setdb2	0.390636	3.81497	5.73158	0.0257288	0.208076
3830408C21Rik	0.390493	1.36546	3.89509	0.0610661	0.314654
Cxxc4	0.389939	1.028	2.17265	0.154594	0.470058
Gm37780	0.389811	0.459084	2.61315	0.120175	0.423942
Arap2	0.389558	6.30907	18.4605	0.00029016	0.0199052
ENSMUSG00000121069.1	0.389238	7.3921	5.45192	0.0308469	0.226294
Cd84	0.38897	4.77124	23.054	8.44449e-05	0.0104923
BC035044	0.388721	1.70875	2.43252	0.133055	0.441886
Hoxa5	0.388445	5.24008	15.6145	0.000674593	0.0327337
Gm49937	0.388135	0.250176	2.49171	0.128662	0.436655
Gm20662	0.386934	1.98997	3.12611	0.0908591	0.374007
Bach2	0.386823	4.29294	9.5169	0.00539525	0.0948419
Stap1	0.386633	3.15057	6.18483	0.0209212	0.188532
C2cd4b	0.385373	1.45729	1.98661	0.17262	0.493064
Angptl6	0.385164	-0.00550017	2.50857	0.127443	0.43464
Sybu	0.384783	2.28415	7.35678	0.0126938	0.149778
Zfp791	0.384625	1.62206	2.9335	0.100763	0.392546
Wfdc8	0.384008	1.88471	3.96985	0.0588227	0.310209
Stk26	0.383284	3.61984	2.40347	0.137686	0.447664
Gm16589	0.383282	0.366916	1.29069	0.268098	0.591761
Tmem182	0.382539	2.03054	3.95427	0.0592825	0.311134
Gm37397	0.382351	0.212313	1.83037	0.18977	0.511357
Prkag3	0.382098	3.00115	6.39941	0.0190516	0.182514
Kyat3	0.382096	2.71296	8.64121	0.00756194	0.113655
Gm47882	0.381442	1.13375	4.52542	0.0448004	0.271836
Zfp438	0.381369	2.99516	11.6244	0.00250349	0.0633638
Mrtfb	0.380511	5.90185	20.9546	0.000145854	0.0142476
Btnl9	0.379865	1.16235	2.04038	0.16716	0.485223
Dipk2b	0.379757	2.06225	4.02506	0.0572263	0.306621
Nxpe4	0.37966	5.09383	16.6554	0.000491591	0.0278982
Zfp641	0.379391	5.21812	15.0673	0.000799838	0.0356056
Gm49339	0.379146	4.44386	1.24425	0.280078	0.601972
Gm5578	0.379015	0.401345	1.87564	0.184594	0.505261
Filip1	0.378699	4.04096	9.21854	0.00604496	0.101815
Cacna2d4	0.378183	2.9318	4.35478	0.0486573	0.28234
Far2	0.377892	1.93534	4.85345	0.0383177	0.251392
Zfp975	0.377781	3.41441	7.45525	0.0121869	0.147729
Pcdhb22	0.377749	2.55273	7.12444	0.0139849	0.157245
Il10ra	0.377722	5.54866	3.66684	0.0715965	0.336752
Ptprv	0.377497	0.707329	1.96801	0.174559	0.495971
C920021L13Rik	0.377287	3.71551	4.32437	0.0501016	0.286765
Klf4	0.376996	7.68037	12.6008	0.00181549	0.0542365
Gm9830	0.376907	0.830666	1.79917	0.193442	0.51457
Slc22a21	0.376819	1.87856	5.23854	0.0320171	0.231226
BC037032	0.376706	-0.0400244	2.25079	0.147705	0.460203
Tbcel	0.37602	6.23806	20.0658	0.000185426	0.0159223
Cd300ld	0.375987	3.9514	9.16554	0.00616916	0.10267
Cage1	0.375666	0.269611	2.30131	0.143447	0.454946
H2ac6	0.375363	-0.0418251	1.37887	0.252798	0.578994
Cdc14b	0.375288	4.34251	10.6348	0.00356394	0.0765898
Mettl27	0.375109	3.66367	13.2927	0.00141757	0.0484639
Tnfaip6	0.375056	1.50324	2.15542	0.156164	0.47155
Gm19585	0.374195	0.59982	2.69169	0.115037	0.413574
Trim63	0.374102	1.35339	3.09706	0.0922777	0.37608
Ccr9	0.373668	1.38008	1.34376	0.259054	0.584771
Iglc3	0.372908	2.75915	0.910429	0.352702	0.665812
Meis1	0.372238	6.07032	25.1896	4.9765e-05	0.00697603
Ets1	0.372226	8.07165	22.1415	0.000106722	0.0119887
Myrip	0.372124	4.39135	6.25138	0.0207659	0.187648
Gpr171	0.371701	2.8278	2.79045	0.109575	0.405491
Ifi208	0.371386	6.11921	6.0847	0.023162	0.197935
Rasgrp1	0.371321	3.82293	3.9952	0.0591242	0.3109
Itprid1	0.371289	3.34818	4.71865	0.0410199	0.259977
Tmem41b-ps	0.37121	0.35605	2.02499	0.168701	0.48714
Zfp973	0.371182	0.965588	0.940429	0.343172	0.658134
Gm48062	0.371007	0.977542	2.48005	0.129514	0.436805
Ubash3b	0.370911	3.92767	15.5284	0.000692787	0.0332234
Dlx1as	0.370681	0.707866	1.53117	0.22893	0.555904
Lrig3	0.370041	3.71582	14.4388	0.000976008	0.0400774
Tnfrsf11a	0.369647	3.52473	11.2958	0.00281116	0.0673372
D630003M21Rik	0.369569	1.30988	2.8371	0.10619	0.400305
Satb1	0.369516	4.20368	7.97172	0.00989514	0.131197
Gm4767	0.369463	-0.0540545	1.02593	0.322084	0.640303
Esyt3	0.369185	3.94256	9.93638	0.00460832	0.0878676
Klhl23	0.368846	4.6769	16.7565	0.000476945	0.027351
Zfp382	0.368619	0.135309	2.55242	0.124334	0.429848
Gm43766	0.367886	0.50793	1.87197	0.185007	0.50535
Gm26671	0.367771	1.25279	4.04778	0.0565837	0.305474
Capza1-ps1	0.367747	2.1831	3.63778	0.0695697	0.333133
Slc28a2	0.367484	3.78629	2.0571	0.168044	0.486586
Mir22hg	0.366387	4.94137	25.2901	4.85725e-05	0.00692728
Atad5	0.366269	2.3837	6.33174	0.0196203	0.184266
Reep2	0.366257	0.857716	3.12913	0.0907129	0.373627
D630045J12Rik	0.366132	4.12743	14.9357	0.000833608	0.0364587
Gm44126	0.366112	1.38315	2.9984	0.0972917	0.386177
Gm49602	0.36595	3.30831	13.2526	0.00143653	0.0485724
Zbtb11os1	0.365603	1.65408	5.49333	0.0284904	0.21795
Phospho1	0.365563	3.4328	2.93671	0.101984	0.39384
Mmp8	0.36552	1.9251	1.72025	0.203406	0.526564
Tmem121b	0.365354	2.15747	4.46715	0.0460772	0.274625
Acaa1b	0.365259	3.00358	1.62844	0.217296	0.543245
E330034L11Rik	0.365085	1.67591	3.09162	0.0925463	0.376265
Gab3	0.36471	2.14359	6.9156	0.0152709	0.16229
Klhl30	0.364599	0.737333	3.07969	0.0931384	0.377829
Aim2	0.364288	3.40203	6.25355	0.020301	0.186635
Cc2d2a	0.36372	4.77954	11.0016	0.00312202	0.0715891
BC037039	0.363464	1.52698	2.77143	0.110083	0.406089
Abca4	0.363186	2.69744	9.79622	0.00485621	0.089725
Fzd6	0.363116	5.31985	19.9882	0.000189402	0.0160122
Zdhhc15	0.362667	2.02742	8.23234	0.00889004	0.123984
Uvssa	0.362659	4.54082	12.789	0.00167757	0.0526782
Mhrt	0.362484	1.06656	2.21583	0.150741	0.464478
Slc19a3	0.362421	2.7585	10.7634	0.00340167	0.0752911
Mlana	0.361645	0.346391	1.77148	0.196775	0.51877
Gm45062	0.361387	4.57069	4.8135	0.0402336	0.257278
Gm1976	0.36129	1.48676	3.6549	0.0689633	0.331868
Gm13822	0.361269	-0.677745	0.196375	0.661972	0.861686
Epm2a	0.361175	3.90874	10.1844	0.00420309	0.084067
Erc2	0.36085	1.79235	6.14096	0.0213281	0.190133
H2-T24	0.360781	5.94432	8.16769	0.00946284	0.127947
Pdpr	0.360749	2.66275	1.77088	0.198193	0.520301
Gm50462	0.360692	1.95597	6.07068	0.0219985	0.192733
Rptn	0.360396	1.15494	1.62793	0.215244	0.541527
Eml5	0.36017	2.4355	4.97854	0.0361297	0.245024
Mettl7a3	0.359677	0.226429	1.39438	0.250226	0.577129
Akap7	0.359651	5.36439	22.5076	9.70941e-05	0.0115394
Esrrg	0.359221	1.44672	2.5874	0.121918	0.426229
ENSMUSG00000120401.1	0.358938	0.917244	1.92936	0.178674	0.499904
mt-Rnr2	0.358885	8.40537	7.43323	0.0127534	0.149835
Prkg2	0.358847	4.92598	16.8966	0.000457442	0.0269771
Gm26660	0.35782	1.8667	6.17014	0.0210564	0.189127
Eda2r	0.357689	1.56226	3.89693	0.0610098	0.314609
Pla2g3	0.357428	0.152275	2.13662	0.1579	0.473699
Megf10	0.356937	0.353494	1.49236	0.234729	0.561657
Gm4876	0.356281	1.20062	3.19329	0.0876734	0.367757
Napb	0.356098	2.22406	5.22946	0.0321516	0.231596
Gm15753	0.35573	0.662861	1.64561	0.212855	0.53874
A430103D13Rik	0.355455	0.00182859	0.995551	0.329195	0.646293
Rbm12b1	0.355324	4.05807	8.84196	0.00699139	0.109477
Otud3	0.354819	2.63713	4.63794	0.0424466	0.263877
Pcdhga2	0.354681	2.37507	1.70748	0.205621	0.52996
Dusp5	0.354628	3.80583	6.90254	0.0153555	0.162627
Eml6	0.354221	2.71931	4.82656	0.0388072	0.252771
Skint3	0.354044	1.75718	3.77352	0.064926	0.323835
Rufy4	0.353989	1.71151	3.84741	0.062548	0.317404
Dnajc27	0.353932	4.13091	14.297	0.00102139	0.040954
Usp53	0.353257	3.70949	12.1524	0.00208384	0.0588836
Pcdhb7	0.352752	2.02797	4.78991	0.039486	0.254764
Nudt15	0.352672	1.95695	7.64269	0.011283	0.141045
Rps3a3	0.352471	1.44321	2.8028	0.108203	0.403785
Shisal1	0.352338	2.47656	7.26234	0.0132019	0.152697
Dhx35	0.352326	3.87504	18.9978	0.000249247	0.0183314
Gm43196	0.352131	1.70308	2.63037	0.119026	0.420992
Igsf6	0.351837	3.99887	7.43226	0.0123032	0.147996
Slc6a6	0.35115	7.85603	12.718	0.00171826	0.05295
Tpd52l1	0.351131	0.158259	1.33578	0.260127	0.586118
Abhd18	0.350621	3.22222	15.1008	0.000791473	0.0354671
Kcnh1	0.350564	3.31181	9.93379	0.00461277	0.0878676
Zfp850	0.350517	2.14844	4.51526	0.0450202	0.272262
Soga1	0.350473	4.84348	5.44386	0.0300059	0.223186
Gsta2	0.350448	1.74819	0.727749	0.404265	0.705506
Zfp532	0.350205	5.2162	14.0558	0.00110401	0.0432145
Bnc1	0.350007	2.55649	1.5258	0.231007	0.557495
Prss35	0.349674	0.940711	1.95267	0.176179	0.496735
Taf5	0.349533	2.95217	8.29736	0.00866261	0.12275
Zfp971	0.349249	1.52569	3.81152	0.0636906	0.320568
ENSMUSG00000121486.1	0.349151	2.20282	3.71514	0.0668781	0.328011
Garnl3	0.349149	4.13857	9.63095	0.00516757	0.0926875
Pole	0.348938	2.17488	3.03156	0.095572	0.382495
Zbtb49	0.348898	2.89409	8.09081	0.00940831	0.127679
Gata3	0.348633	3.79756	9.5099	0.00540958	0.0949641
Gm44066	0.348551	-0.024409	1.91565	0.224929	0.55143
Adhfe1	0.348523	3.19098	2.72021	0.114098	0.412257
Serpinb9b	0.348048	0.208254	1.17418	0.29023	0.611375
Gm12183	0.347749	4.01342	5.46967	0.0290147	0.219497
Ppp1r10	0.346625	6.05006	19.8226	0.000198205	0.0160188
Ino80dos	0.346573	1.989	6.42394	0.01885	0.18147
Pcdhb14	0.346411	2.25467	4.01058	0.0576403	0.307913
Sh3rf2	0.346407	5.25157	18.74	0.000268027	0.018786
Avpr2	0.34628	0.503559	1.11408	0.302605	0.622323
Gm12992	0.346273	1.3222	1.75916	0.19828	0.520319
Egr2	0.346085	3.44125	1.42951	0.247035	0.572455
Mccc1os	0.345986	0.105119	1.68906	0.207125	0.531561
Lrrn4	0.345552	4.78728	1.29875	0.27019	0.593145
Crb1	0.345421	0.646314	2.10583	0.160794	0.477716
Cmah	0.345347	4.65827	6.46285	0.0188922	0.181619
Gm15429	0.345336	2.11356	3.75248	0.0656221	0.325158
Exph5	0.345138	2.52068	2.02358	0.169442	0.48789
Srcap	0.345092	6.43708	5.7093	0.0271992	0.213646
Myct1	0.345064	6.28383	20.2719	0.000175302	0.0157974
AW551984	0.34505	0.669186	1.9634	0.175044	0.495989
Sertad2	0.344788	6.17395	20.8712	0.000149142	0.0143698
Tex9	0.344646	2.61373	5.47695	0.0287034	0.218454
Gm37123	0.344507	0.89074	1.89229	0.182735	0.503872
Gm37607	0.344268	1.21655	5.63457	0.0267242	0.21234
Exoc6	0.344193	5.24744	32.2261	1.02588e-05	0.00260885
2610008E11Rik	0.344042	5.00539	18.072	0.000324311	0.0210876
Car9	0.343813	0.581592	1.72101	0.203035	0.526185
Clec1b	0.343658	3.54061	5.93916	0.0233172	0.198354
Dhrs7c	0.342764	1.48282	1.88352	0.183711	0.504275
Csprs	0.342687	0.840735	0.469173	0.500762	0.772498
Micu3	0.342648	3.5362	12.723	0.00171531	0.05295
Zfp879	0.342245	-0.0754972	1.01481	0.324662	0.642236
Cirbp	0.34222	6.06877	10.1257	0.00439647	0.086046
Alpk3	0.342197	1.99656	3.79281	0.0642956	0.321995
Gm17473	0.342049	0.304369	1.89892	0.182	0.503268
Kdm7a	0.341779	5.4069	13.242	0.00144159	0.0485724
Fam135a	0.341616	4.85929	9.76323	0.00491667	0.0906171
Hs3st1	0.340841	5.06729	11.6605	0.00247201	0.0628915
Snhg15	0.340615	2.87336	5.73239	0.0255729	0.207809
Rspo3	0.340239	1.42511	5.17934	0.0329052	0.234032
Trmt9b	0.340192	0.584595	1.34999	0.257681	0.583669
Arid4a	0.340107	5.70928	8.31689	0.00890598	0.124081
Rhbdl1	0.340088	0.911789	1.72609	0.202393	0.525591
Eva1a	0.340076	2.72169	5.15195	0.0333253	0.235387
Lpl	0.339755	7.96443	6.7801	0.0167336	0.170571
Tmem241	0.339488	3.22259	9.71337	0.00500962	0.0914908
Xirp2	0.339378	1.9972	1.93938	0.177632	0.498519
Col6a4	0.33937	0.248907	1.09243	0.307237	0.626273
9330159M07Rik	0.339275	1.4323	3.58364	0.0715269	0.33675
Hic2	0.339258	2.39726	6.01034	0.0225929	0.195999
Gm8437	0.33923	0.21207	1.00367	0.327272	0.6452
Gcfc2	0.339083	2.57035	7.63758	0.0113066	0.141126
Ppfibp2	0.338964	5.60895	26.455	3.68109e-05	0.00605629
Tbx18	0.338701	0.707875	0.664192	0.424163	0.720081
Plk3	0.338564	3.75103	9.17506	0.00614664	0.10267
Gm10602	0.33849	1.12978	1.81082	0.192062	0.513531
Gm47547	0.338374	3.15044	5.94757	0.0232303	0.197991
Gm47204	0.338089	0.584299	1.5593	0.22484	0.551294
Raet1e	0.337855	0.684605	2.39918	0.135609	0.445447
Rgs5	0.337255	3.43862	1.06835	0.315207	0.633196
Gm47640	0.336852	2.33232	2.63542	0.118691	0.420443
Dclre1a	0.33672	3.67706	13.2898	0.0014189	0.0484639
Gm5913	0.336623	0.360879	2.02713	0.168486	0.487064
Gm49700	0.336562	0.403535	1.1298	0.299301	0.619225
Hacl1	0.336447	3.27082	8.49492	0.00801009	0.118142
Cspg4b	0.336412	3.88765	4.73273	0.0408277	0.25944
Gm29237	0.33624	2.84452	1.59443	0.221348	0.54769
Tmem54	0.336114	0.807895	1.28163	0.269737	0.592978
Sptbn2	0.336103	2.83212	6.89434	0.015409	0.162627
B3gnt5	0.336102	3.3489	4.1996	0.0525081	0.293219
Gm14403	0.335881	2.31699	3.75596	0.0655063	0.324877
Atp7a	0.335724	3.13462	1.82518	0.192009	0.513528
Gm31105	0.335721	0.553641	2.39237	0.136137	0.445779
Zfp36l1	0.335719	8.25502	19.8875	0.0001947	0.0160188
Gm26510	0.335696	1.72538	3.61654	0.0703301	0.334634
Rbm33	0.335583	6.31335	13.893	0.00116389	0.0441931
Gm37752	0.335454	0.186706	0.621575	0.438971	0.730104
P2ry10b	0.335326	2.18375	3.32469	0.0818095	0.356093
Gm39556	0.335153	1.27901	2.77225	0.110033	0.406089
Trpv6	0.334888	2.58941	5.81656	0.0246264	0.204505
Wnt2	0.334761	4.34757	17.008	0.000442558	0.0265875
Arhgef9	0.333915	3.01386	7.49543	0.0119866	0.14588
Rassf9	0.333844	5.0962	13.8161	0.00119341	0.0449956
Tbc1d7	0.333813	2.85384	6.88431	0.0154746	0.163215
Zfhx4	0.333789	1.16271	1.36889	0.254472	0.580788
Itprip	0.333706	5.64724	26.099	4.00359e-05	0.00631374
Pak6	0.333294	1.77933	2.56252	0.12363	0.428861
Epg5	0.333231	4.61447	11.7627	0.00238531	0.0625162
Gm43268	0.333146	2.10418	4.34588	0.0488686	0.282914
Zfp758	0.333114	4.22465	14.7259	0.000890762	0.0379465
Ubc	0.332866	8.1255	6.46285	0.0191168	0.183033
Gm50431	0.332846	2.41763	11.397	0.00271223	0.0660969
Nrp1	0.332724	7.56092	3.56007	0.0749608	0.342637
Sclt1	0.33236	3.61518	8.93468	0.00674404	0.107409
Gpr161	0.332181	2.3563	6.24848	0.0203461	0.18684
Zfp937	0.331785	1.64217	2.27582	0.145577	0.45772
Chst11	0.331726	4.81163	14.4383	0.000976174	0.0400774
Adprhl1	0.331709	0.856901	1.56646	0.223814	0.550342
Gm26648	0.331668	1.17554	2.99876	0.0972729	0.386177
Rasal1	0.33153	-0.156665	0.752208	0.395102	0.698435
Adnp	0.331522	3.45449	0.433407	0.519277	0.784368
Gm21982	0.331398	1.20471	0.647773	0.430203	0.723911
Arhgap29	0.33138	7.90666	11.5586	0.00256206	0.0644105
Zfp970	0.331265	4.00396	5.04632	0.0352426	0.242254
Pycr1	0.331177	1.32645	2.69206	0.115013	0.413574
Cep83os	0.331117	3.74341	19.8647	0.000195923	0.0160188
Ptges3l	0.331095	1.19477	1.98962	0.172309	0.492944
Atp8a2	0.330922	0.393574	1.67393	0.209098	0.533991
Gm10824	0.33039	1.28833	3.35642	0.0804623	0.353607
Pde9a	0.330239	5.35783	15.2083	0.000765295	0.0348212
Gm3364	0.329608	0.520279	2.03264	0.167933	0.486534
Fat2	0.32942	1.79297	3.22491	0.0862194	0.364959
4833445I07Rik	0.329382	0.591976	2.30085	0.143485	0.454946
Nt5dc1	0.329354	4.33823	16.7361	0.000479858	0.0274221
Klhl6	0.329284	4.12046	8.3259	0.00856481	0.121933
Tc2n	0.328887	4.57785	7.68435	0.0110923	0.13962
Ttn	0.328853	5.50645	2.85033	0.108691	0.404241
Arid5a	0.328827	5.22975	4.11673	0.0566307	0.305627
Kcng1	0.328773	-0.077125	0.983612	0.33205	0.648018
Rims3	0.328748	1.78889	4.10251	0.0550689	0.301062
4930522L14Rik	0.328739	2.45367	5.81895	0.0246002	0.204455
Slc38a2	0.328607	7.39161	12.1022	0.00212026	0.0588836
Eya1	0.328559	2.48178	6.28715	0.0200053	0.184987
Pcdhga1	0.328413	1.72176	2.52884	0.125994	0.431834
Abra	0.32837	1.86575	1.90975	0.180809	0.502192
Map3k1	0.328028	5.35465	21.4441	0.000128082	0.0136408
Ypel1	0.327924	1.8409	5.18607	0.0328029	0.23371
Colgalt2	0.327731	4.83943	11.0961	0.00301831	0.0699213
Tnfrsf13b	0.327643	3.38632	2.72178	0.113927	0.411839
Ptk2b	0.327616	5.78822	5.20395	0.033935	0.237444
Gmnc	0.327545	2.39758	2.41098	0.134699	0.444353
Dusp4	0.327512	3.62632	4.6307	0.0426415	0.264309
Abcb1a	0.327375	5.90206	6.93045	0.0157763	0.164691
Tmem273	0.327333	1.12778	1.02389	0.322618	0.640633
Nwd1	0.326999	2.3836	2.31313	0.142472	0.453803
Stx1b	0.326976	2.18709	2.92147	0.101423	0.393443
Fcrla	0.326514	2.97642	1.59901	0.220722	0.546944
Mfsd2b	0.326288	2.64172	5.51802	0.0281723	0.217437
Zbtb37	0.32615	3.4025	3.52552	0.0739322	0.341328
Haus1	0.325883	3.08055	6.96232	0.0149722	0.161871
Itgb6	0.325717	5.94968	8.89243	0.00700892	0.109477
Rubcnl	0.324888	2.32713	1.98515	0.172836	0.493074
Rps6ka5	0.324741	3.5858	7.89183	0.0101944	0.132816
St6gal1	0.324735	6.11352	16.2272	0.000559289	0.0294948
Gm10521	0.324569	0.422982	1.37639	0.253213	0.579453
Adra1b	0.324514	1.6846	3.1743	0.0885608	0.369499
Gm44911	0.324504	0.376809	0.810823	0.37759	0.68695
Lax1	0.324396	3.21172	1.15624	0.296099	0.615902
Prr33	0.32418	3.32226	3.41022	0.0784498	0.351301
Gm47467	0.324082	2.06571	5.41451	0.0295325	0.221372
Faxc	0.323816	0.00872293	1.18653	0.287772	0.609313
Gm9207	0.323642	0.31396	1.68194	0.208051	0.532829
Zfand4	0.323445	2.17192	3.8655	0.0619809	0.316189
Pla1a	0.323346	1.67121	0.906997	0.351629	0.664799
Arsj	0.323288	1.38033	2.69075	0.115097	0.413697
Lurap1	0.323189	3.73166	8.82312	0.00704286	0.109488
Prkcq	0.323158	4.19918	15.281	0.00074811	0.0345627
Mthfr	0.322949	5.92802	7.85942	0.010638	0.135461
ENSMUSG00000120681.1	0.322902	0.956449	1.58054	0.221814	0.548136
Gm6665	0.322629	1.72493	2.01851	0.169355	0.48789
Cd38	0.322469	5.95556	11.9324	0.00224852	0.0607637
Cxcl13	0.32233	3.58154	0.225524	0.641097	0.85063
Plcl1	0.322287	4.03269	9.84129	0.00477492	0.0891386
Trim54	0.322227	1.02951	1.09873	0.30588	0.625217
Gm28036	0.321638	4.29155	0.992021	0.333089	0.64912
Tut4	0.321557	5.22301	7.33146	0.0130811	0.151943
Gbp9	0.321314	7.12727	4.88612	0.0391985	0.253908
Acsm1	0.321087	3.75497	3.36827	0.0806148	0.353891
4632432E15Rik	0.320782	0.393482	2.167	0.155107	0.470745
Gramd1b	0.320628	5.07236	24.8962	5.34334e-05	0.00733909
Pou2f1	0.320609	4.601	15.0195	0.000811931	0.0356056
Gm5436	0.320599	-0.0844712	1.35664	0.256547	0.582532
Gm16046	0.320483	1.79134	3.55049	0.0727565	0.339096
Selp	0.320428	3.57121	2.37285	0.138779	0.449095
Jmjd6	0.320365	5.57837	25.3634	4.77225e-05	0.00686576
Gm10254	0.320288	2.13418	5.37344	0.0300925	0.223628
Gm8325	0.320235	4.12179	2.30621	0.145327	0.457574
Gcc2	0.32013	5.99955	17.6688	0.000364459	0.0229904
Ache	0.319719	0.94182	1.36003	0.25597	0.582034
Gm14391	0.319683	2.44681	2.09034	0.162458	0.480378
Pcdhgb6	0.319465	4.81738	4.19845	0.0538053	0.296626
mt-Nd4l	0.319304	8.93929	7.685	0.0111872	0.14045
Slc16a12	0.319268	2.61011	4.02061	0.057353	0.307
Prickle2	0.318856	6.7462	13.1065	0.00150814	0.0499696
Xkr6	0.3187	2.51305	7.71513	0.0109537	0.1383
Grm4	0.318663	0.446872	1.59968	0.219131	0.545131
Olfml1	0.31856	4.04889	10.5481	0.00367813	0.0781413
Spata7	0.318083	2.66704	6.76311	0.0162928	0.167956
ENSMUSG00000067771.10	0.317702	-0.124322	0.155551	0.697908	0.879342
Tcp11l2	0.317659	6.32339	18.082	0.000323382	0.0210876
Gm2223	0.317656	2.37831	2.33233	0.140906	0.452249
Iyd	0.317645	2.06395	2.77037	0.110147	0.406143
Scube2	0.316978	5.64286	3.40969	0.0808672	0.354248
Gm26852	0.316817	1.23504	1.34152	0.259135	0.584846
ENSMUSG00000121093.1	0.316769	6.03545	10.5135	0.00374562	0.0787589
Usp2	0.316624	3.53695	10.43	0.00384023	0.0800662
Kit	0.316599	7.65138	11.7416	0.00240296	0.0625162
Gda	0.316436	5.31874	3.94352	0.061522	0.31532
Nrap	0.316426	2.25519	3.40053	0.0786315	0.351399
Disp1	0.316301	3.57759	3.74142	0.0661927	0.326615
Gdf2	0.316161	0.681811	1.33455	0.260341	0.586417
2810402E24Rik	0.315778	2.69046	5.0212	0.0354161	0.242733
Smpx	0.315537	2.30642	2.08421	0.162885	0.480531
Gm43460	0.315419	0.654865	1.72317	0.202762	0.525686
9330133O14Rik	0.3154	2.53038	6.9199	0.0152431	0.16229
Cilp2	0.315349	0.401827	0.99598	0.329093	0.646293
Itgb3bp	0.315339	2.24684	4.03954	0.0568156	0.305843
Zer1	0.315308	5.69448	25.8108	4.28734e-05	0.00651081
Zdhhc20	0.315256	6.14246	22.9127	8.75325e-05	0.0106342
Pcdhga4	0.3151	3.30501	3.25051	0.0852459	0.3631
Kcng2	0.314765	0.122671	0.783026	0.385749	0.693409
Vash1	0.314637	3.2318	2.20714	0.152488	0.466666
ENSMUSG00000121042.1	0.314515	0.584337	1.38527	0.251734	0.578548
Bmx	0.31438	3.42136	6.45228	0.01862	0.180373
Gpr39	0.314375	2.3711	4.89576	0.0375614	0.24931
Asap2	0.314067	6.23981	9.82857	0.0048507	0.089725
Nxpe3	0.314032	4.20886	10.078	0.00437192	0.0857702
Primpol	0.314025	3.57456	8.15189	0.00918065	0.126107
2310043P16Rik	0.314002	1.09961	2.48077	0.129461	0.436805
Ighm	0.314001	8.19307	0.164252	0.690552	0.875778
Lix1	0.313884	1.27346	2.25818	0.147073	0.459281
1700109H08Rik	0.313884	-0.0194748	0.688804	0.415451	0.713564
Sstr4	0.313707	0.176439	0.698724	0.412164	0.710746
Elovl6	0.313408	3.60516	0.645989	0.432566	0.725039
Gm43860	0.31329	1.17493	2.43369	0.132967	0.441886
Cnga2	0.313278	0.990858	1.28683	0.268794	0.5921
Lyve1	0.313194	8.1146	3.79279	0.0662944	0.326711
Ier2	0.312992	5.86435	1.66541	0.213963	0.54021
Gm14325	0.312796	3.18966	5.4461	0.0291098	0.219913
Jmjd7	0.312715	1.75069	1.96617	0.174752	0.495971
Kdm5d	0.312604	4.82371	11.7279	0.00241443	0.0625162
Zfp619	0.312286	2.11883	3.38907	0.0791025	0.351818
Gm14168	0.312104	-0.0110097	1.47376	0.237574	0.565278
A930037H05Rik	0.312055	1.63382	1.96673	0.174694	0.495971
F630042J09Rik	0.312003	0.539599	2.98808	0.13216	0.44097
Gm16185	0.311884	0.870854	0.621313	0.439367	0.730616
Kcnh2	0.311875	3.68122	6.33396	0.0196013	0.184266
Pcf11	0.311599	6.14367	13.49	0.00132806	0.0471461
Myo5a	0.311483	4.71948	10.7358	0.0034358	0.0756384
Vangl2	0.311473	3.63842	12.1076	0.00211631	0.0588836
Gm44226	0.311112	3.81787	4.63885	0.0424823	0.263877
Shpk	0.311108	2.71607	6.23994	0.0204222	0.187015
Gjb2	0.310527	2.44582	2.82818	0.106709	0.401378
Gm16008	0.310493	0.14702	1.11067	0.303329	0.622834
Iffo2	0.310482	4.97491	11.9084	0.0022673	0.0609605
Btla	0.310195	4.18655	2.65408	0.119202	0.421435
Gm15760	0.310185	1.34417	2.7015	0.114414	0.412586
Tdo2	0.310146	1.10972	1.61285	0.217307	0.543245
4930458D05Rik	0.310145	0.219941	1.28737	0.268696	0.592005
Plac8	0.310092	6.71794	2.35188	0.142681	0.453949
Zc3h12a	0.309938	4.1937	4.25301	0.0515856	0.290441
Krt222	0.309689	0.431344	0.634167	0.434377	0.72696
Trim72	0.309655	1.68654	2.7451	0.111691	0.408346
Foxl1	0.309556	0.707913	1.14706	0.29573	0.615656
Pcdhga9	0.309464	2.3446	2.67911	0.115842	0.415012
2610507I01Rik	0.309402	6.08657	15.1223	0.000786146	0.0353249
Cpeb4	0.309389	6.24174	9.50202	0.00548379	0.0955789
4930550C14Rik	0.309388	1.32844	2.47966	0.129542	0.436805
Cldn34c1	0.309262	2.90347	7.90863	0.0101253	0.132322
Pon1	0.309256	5.71707	0.920763	0.350995	0.664473
Syngr1	0.309237	3.08664	5.94561	0.0232505	0.197991
Ofd1	0.309191	3.84903	15.3555	0.000730957	0.0338656
Pik3ap1	0.309078	6.23881	7.49964	0.0122529	0.147996
Akr1b7	0.309033	0.896324	1.4874	0.235483	0.562423
Gnb1l	0.309033	1.73488	4.42116	0.0471141	0.277276
Slc1a2	0.308857	2.40402	4.15553	0.0536455	0.296043
Rnf157	0.308776	2.70949	5.95056	0.0231995	0.197935
Tnfsf15	0.308765	2.40873	4.06728	0.0560387	0.303832
Paqr9	0.308663	1.2096	0.943183	0.342057	0.656958
ENSMUSG00000120789.1	0.308363	2.05324	1.16948	0.291763	0.611998
Gm49760	0.308358	0.676304	1.23521	0.278347	0.600207
H2-M2	0.308232	0.751062	0.63556	0.433914	0.726409
Gmnn	0.3082	2.9798	5.50551	0.0283329	0.217754
Mpzl2	0.308128	2.64559	4.47107	0.04599	0.274625
Fbxo17	0.308106	2.22365	4.81879	0.03895	0.253225
Vwf	0.307857	8.77802	7.54263	0.0118436	0.145249
Slc11a1	0.307846	3.87303	4.63534	0.0425074	0.263877
Arid3b	0.307812	4.62951	12.3903	0.00192061	0.0564515
Spry2	0.307473	5.20416	12.2917	0.00198648	0.05741
Denn2b	0.307253	7.17265	13.8926	0.00116404	0.0441931
Myh6	0.307245	8.47934	2.77184	0.11277	0.410187
Gm26797	0.306608	2.46926	2.29176	0.144241	0.455642
Slc16a3	0.306566	3.74685	10.4117	0.00386602	0.0801439
Ugt1a6a	0.306408	6.17419	3.28279	0.0862955	0.364959
Stx11	0.306181	5.06535	9.86414	0.00473429	0.0889428
1200007C13Rik	0.306164	0.770899	0.713069	0.407496	0.707531
Pdk1	0.305975	5.00884	16.327	0.000542652	0.0291002
Chd2	0.305795	6.23651	15.828	0.0006317	0.0316835
Acot2	0.305652	4.2033	6.20735	0.0207157	0.187632
Ccdc125	0.305103	3.26413	7.92505	0.0100582	0.132196
Gm15608	0.305049	0.0724846	1.56735	0.223687	0.550327
Gm19605	0.304813	2.05521	3.92874	0.0600445	0.312731
ENSMUSG00000119994.1	0.304664	2.38095	5.59919	0.0271547	0.21352
Gdf11	0.304652	1.57767	1.59206	0.220193	0.546187
Lpar3	0.3045	4.26444	5.81979	0.024591	0.204455
Spry1	0.304467	6.68946	20.2907	0.00017441	0.0157974
C4a	0.304373	0.744425	1.56604	0.223874	0.550377
Fam222a	0.304289	2.58853	5.05411	0.0348762	0.24125
Mpzl3	0.304207	2.67765	6.64292	0.017152	0.172462
Rad18	0.304132	2.52642	4.04251	0.0567319	0.305843
Gdf15	0.304131	1.26808	1.15068	0.294987	0.614995
Zfp808	0.304098	2.13935	3.63108	0.0698084	0.333516
Ptpru	0.303985	5.79279	4.59505	0.0448869	0.27201
Wdhd1	0.303984	2.84376	3.63011	0.0698431	0.333516
Mastl	0.303889	1.30367	1.39206	0.250609	0.577363
Etv5	0.303748	7.57219	24.2571	6.24913e-05	0.00819936
Clk1	0.3037	7.9673	14.3121	0.00101645	0.040954
Dnajb4	0.303589	6.7315	12.6321	0.0017689	0.0537464
Gm15832	0.303427	1.93187	4.73651	0.0404989	0.258051
Spx	0.303368	0.250514	1.57156	0.223087	0.549955
Slc25a53	0.303124	2.86995	6.93707	0.0151328	0.162223
Mfsd4b1	0.302772	0.99376	2.76872	0.110247	0.406242
Sec16b	0.302736	3.52189	8.61186	0.00764957	0.114367
Hepacam	0.302533	2.00322	5.55642	0.0276857	0.214727
Cacnb4	0.302432	0.761408	1.60174	0.218844	0.545004
ENSMUSG00000113662.2	0.302419	1.011	2.23061	0.149449	0.462643
Gas7	0.30217	3.40029	3.06345	0.0941453	0.37994
Myo18b	0.302056	2.12365	3.03312	0.0954919	0.38239
Gm12655	0.302007	1.62725	2.4866	0.129035	0.436655
Cntrl	0.301915	5.73359	12.3709	0.00193337	0.0565494
Cdon	0.30161	4.59099	1.85191	0.190175	0.511639
Plekhm3	0.300985	5.07343	18.1943	0.000313105	0.0208393
Gapt	0.300956	1.65614	2.81981	0.107199	0.402513
Hyal1	0.300864	5.17074	9.85142	0.00475688	0.0891386
Fbxo40	0.300752	1.25543	1.26522	0.272741	0.595953
Klhdc9	0.300605	0.556049	1.26892	0.272059	0.595176
Rsbn1	0.300516	4.9904	4.11989	0.055848	0.303349
Snai2	0.300452	3.58233	6.42482	0.0188428	0.18147
Tcf20	0.300357	5.60916	10.5177	0.00371915	0.0785797
Slc17a9	0.300035	2.42049	1.89559	0.182458	0.503554
Dact1	0.299793	4.29832	9.38143	0.00568017	0.0978577
Akap10	0.299733	4.68034	12.7482	0.00170082	0.0528316
Zfp40	0.29971	3.92057	6.70915	0.0166724	0.17037
Trdmt1	0.299597	3.84215	9.56851	0.00529087	0.0937101
N4bp2l1	0.299451	4.05428	8.7175	0.00733925	0.111765
Ankmy1	0.299393	1.09499	1.59434	0.219875	0.545894
Creb3l4	0.299363	1.14073	1.88248	0.183827	0.50434
Phyhip	0.299146	0.271182	1.05856	0.314678	0.632867
Ddhd2	0.299107	4.84694	15.9257	0.000613075	0.0312268
Arhgef10	0.299057	5.99661	15.6744	0.000662245	0.0323258
2610044O15Rik8	0.299006	3.92151	11.4662	0.00264674	0.0653564
Gm50010	0.298926	2.64066	4.42603	0.0470029	0.276927
Gm45902	0.298917	1.53821	3.23622	0.0857057	0.364066
Zfp131	0.298693	5.56958	22.2398	0.000104038	0.0117678
Igkv6-15	0.298685	0.362566	0.157917	0.695631	0.878498
Kcnj5	0.298222	2.127	2.66989	0.116437	0.416243
Gm43412	0.298194	1.30197	2.84196	0.105908	0.400305
Ryr3	0.2979	0.259598	1.88496	0.183551	0.504035
Med26	0.297803	3.74002	10.6595	0.00353213	0.0765264
ENSMUSG00000120913.1	0.297798	1.13412	1.42334	0.245512	0.571144
Carmil2	0.297777	2.99351	1.30485	0.267098	0.590925
Btrc	0.297766	4.50474	13.6663	0.00125333	0.0460567
Gm26549	0.297465	0.290532	1.04828	0.316986	0.634908
Lmcd1	0.297392	4.50032	12.5667	0.0018086	0.0541294
AB124611	0.297354	3.79826	4.24437	0.0513532	0.289862
Dmrt2	0.297104	0.300893	1.32104	0.262698	0.588114
Tbxas1	0.297085	3.72936	4.4634	0.0461609	0.274804
Exoc2	0.29703	5.71379	18.4711	0.00028929	0.0199052
Efcab5	0.296933	0.181023	0.937462	0.343414	0.658522
Casq1	0.296888	0.61955	2.21764	0.150582	0.464402
Adcy1	0.296792	1.67967	2.15832	0.155899	0.47155
Cd300lg	0.296742	4.15725	3.72374	0.0671901	0.3286
Vstm5	0.296629	0.595689	1.49062	0.234994	0.562073
3222401L13Rik	0.296362	2.36575	3.7847	0.0645597	0.322917
Ankmy2	0.296346	4.71122	20.471	0.000166092	0.0154102
Klra4	0.296185	1.3661	1.4151	0.246841	0.57238
Scrn1	0.296102	4.97017	16.6825	0.000487616	0.0277687
Sytl3	0.296096	1.64948	1.78445	0.195206	0.516731
Myadml2	0.295965	-0.103204	0.607278	0.444084	0.73387
Traf3ip3	0.295911	3.68925	2.59858	0.122064	0.426229
Abcc3	0.295872	6.02764	10.045	0.00442578	0.0864134
Dusp2	0.295712	2.66145	0.937048	0.344984	0.660142
Sat2	0.295511	1.88273	2.75676	0.110975	0.407311
Gm10705	0.295426	2.27813	2.22602	0.149849	0.462924
Adnp2	0.295373	4.93843	11.9311	0.00224952	0.0607637
Gm16845	0.29528	0.660238	1.89521	0.182411	0.503554
Gm47863	0.295272	1.7903	5.84553	0.0243098	0.203816
Gimap6	0.295114	7.13996	20.128	0.000182306	0.0158201
Zfp660	0.294927	1.6468	2.88383	0.103518	0.395888
2810403D21Rik	0.294902	1.0452	2.98988	0.0977394	0.38711
Arhgap18	0.29489	5.72217	12.5805	0.00180017	0.0541294
Nsa2-ps1	0.294839	1.19668	2.93555	0.100652	0.392423
Zmym1	0.294621	3.844	5.2265	0.0321955	0.231596
Zfp46	0.294499	5.41228	19.2374	0.000233074	0.0175472
Zfp286	0.294293	1.31706	2.92109	0.101443	0.393443
Zfyve26	0.294287	4.79823	13.5173	0.00131616	0.0468251
Gm16740	0.294158	2.26062	3.90762	0.0606835	0.313878
Trim5	0.29404	4.33978	7.40015	0.0124677	0.148476
H2bc24	0.294038	-0.248617	0.209551	0.652232	0.856466
BC025920	0.294012	1.22106	1.21788	0.281655	0.6029
Ptpdc1	0.293828	3.89943	10.7798	0.00338156	0.0752662
Gm14326	0.293801	2.83585	3.13504	0.0904277	0.373087
Gm15512	0.293776	0.560802	0.804674	0.379373	0.688437
Zfp318	0.293727	4.94826	10.6697	0.00351897	0.0764431
Smc5	0.293657	5.02524	16.4958	0.000515715	0.0287695
Tram2	0.293327	5.1467	16.2583	0.000554045	0.0294302
Hpx	0.29305	1.85074	0.63257	0.435495	0.727862
4930412C18Rik	0.292997	1.98154	3.47475	0.0756582	0.34459
Kctd12b	0.292861	4.61507	8.80834	0.00708351	0.109704
Gab2	0.292364	5.93053	33.7657	7.47235e-06	0.00218846
Zeb2	0.292333	6.73704	11.9167	0.00226083	0.0608866
Etl4	0.292108	6.28841	7.08492	0.0145083	0.159306
Doc2g	0.292092	2.30435	3.40843	0.0783087	0.351105
Rap1gap2	0.291895	4.26485	6.65302	0.0170778	0.172259
Ganc	0.291607	4.62489	9.14173	0.00622588	0.102934
Pter	0.2916	2.82177	6.07685	0.0219387	0.192358
Fam169b	0.291435	2.73202	2.60996	0.120389	0.424256
Nrp2	0.291271	6.43579	15.9655	0.00060566	0.0310419
Rgs7bp	0.291254	2.1468	2.78945	0.108998	0.404453
Marco	0.291235	3.78706	0.825882	0.37568	0.684972
Lyrm9	0.290675	3.43461	7.28854	0.0130587	0.151943
Slc16a9	0.290666	7.05575	8.37516	0.00844839	0.120699
Slc10a5	0.290413	0.361621	0.540342	0.47012	0.751454
Cep72	0.290158	2.01307	5.00773	0.0356397	0.243451
Msantd3	0.290142	2.50813	3.97073	0.0587969	0.310173
Gm13340	0.290071	0.350686	0.900839	0.352826	0.665812
Gm16042	0.290026	3.30875	5.3524	0.0303839	0.224471
Atf7ip	0.28998	6.71194	21.305	0.000132877	0.0138882
Scel	0.289886	5.86526	4.38413	0.0494433	0.284733
Acacb	0.289669	4.75705	5.24887	0.0320993	0.231569
Pilrb2	0.28966	1.86173	2.14875	0.156777	0.472319
Rxrg	0.289533	0.845763	1.17669	0.289729	0.611223
Haus6	0.289362	3.91704	9.74424	0.00495185	0.0907433
Srxn1	0.289301	5.0548	6.38778	0.0192769	0.18333
Rbmx2	0.289136	2.71996	5.67737	0.0262134	0.21013
Prdm9	0.289063	2.64974	2.41081	0.134711	0.444353
Gm43172	0.288932	0.0499588	0.313386	0.581567	0.821487
Gpcpd1	0.288859	5.88865	16.36	0.000537265	0.0289858
Atp2b2	0.288824	2.77125	2.4259	0.133558	0.4427
Rnasel	0.288821	5.26561	10.5935	0.0036178	0.0769593
Cnr2	0.288792	3.79943	5.60637	0.0270668	0.213096
Pelo	0.288756	4.49084	11.3001	0.00280687	0.0673372
Casp8ap2	0.288617	4.29053	6.60248	0.0174522	0.174321
ENSMUSG00000048498.8	0.288422	2.47852	2.83306	0.106425	0.400704
Peli1	0.288414	6.10639	8.9133	0.00682028	0.108286
Gm16023	0.288408	0.439215	1.15891	0.293309	0.613357
Cul4b	0.288225	4.82127	10.8734	0.00326922	0.0738547
Lifr	0.28807	7.41555	13.4383	0.00135089	0.0476473
Sirpb1b	0.287898	3.32516	2.92978	0.100967	0.392843
Sugct	0.287805	1.38217	1.66204	0.210665	0.535843
Fbxo46	0.287587	4.08845	7.87589	0.0102604	0.133068
Gm49463	0.287472	1.34695	2.38681	0.136571	0.446149
Rab11b-ps2	0.287337	2.32449	3.88888	0.0612571	0.314781
Ypel4	0.287197	0.555736	1.30156	0.266148	0.590196
Pxdn	0.287089	7.7563	9.38915	0.00566348	0.0976728
Gm42878	0.287085	1.78083	1.43488	0.243665	0.5705
Mapk6	0.28706	6.03194	13.7272	0.00122857	0.0459194
Plekha6	0.286954	6.35812	6.60485	0.017797	0.176475
Dnah12	0.286697	3.74932	3.54255	0.0732606	0.340189
Ptprb	0.286657	9.51593	8.27147	0.0087524	0.123217
Zbtb43	0.286599	4.70618	8.97059	0.00665086	0.106659
Gm48662	0.286531	2.34723	3.13017	0.0906626	0.373627
Tbx6	0.286401	2.04423	2.25727	0.147151	0.459433
Dock2	0.286371	5.61576	4.46404	0.0473751	0.278016
C630043F03Rik	0.286223	2.94754	5.18733	0.0327838	0.23371
Ripk2	0.286181	4.25539	13.9844	0.00112984	0.0436012
Sulf1	0.286129	5.89786	4.92891	0.0380262	0.250853
A530040E14Rik	0.286058	1.67562	0.629555	0.436327	0.728219
ENSMUSG00000121195.1	0.285966	1.66962	2.56785	0.123261	0.428123
Acot1	0.285878	5.20955	4.51283	0.0460406	0.274625
Tnfsf8	0.28579	1.77156	0.929705	0.345537	0.660354
Plcb2	0.285631	4.82454	7.8011	0.0105768	0.134996
9230116N13Rik	0.285598	0.341108	1.5855	0.221114	0.547452
Kdr	0.285321	8.61178	7.33904	0.0127965	0.149956
Tesk2	0.285153	2.26782	7.33843	0.0127908	0.149956
ENSMUSG00000120630.1	0.284846	1.34465	2.53313	0.12569	0.431516
Gm43481	0.284787	0.197043	0.607936	0.443841	0.733724
Helb	0.284611	3.67908	9.02466	0.00651324	0.105349
Tshb	0.284459	0.139822	1.08116	0.309687	0.628766
mt-Nd5	0.284399	10.9908	8.29614	0.00866682	0.12275
Gm10435	0.284285	0.482871	1.34444	0.258634	0.584512
Top3a	0.284268	3.69103	8.04586	0.00957986	0.128461
Kdm3a	0.284224	5.87928	10.3596	0.00394054	0.0809099
Zfp469	0.284196	1.82223	2.35024	0.139463	0.449987
Stk10	0.284173	5.69052	4.05745	0.0578629	0.30832
Glmn	0.283922	2.25109	4.31423	0.0496282	0.284771
Clec14a	0.283413	8.62864	11.2454	0.00286191	0.0677319
Zfp385b	0.283305	2.18605	3.15784	0.0893378	0.37085
Gm5898	0.283281	1.66012	1.44979	0.241307	0.568074
Rpl9-ps4	0.283133	1.4489	0.865524	0.362408	0.673845
A730049H05Rik	0.283008	-0.278256	0.468147	0.500957	0.772498
Zfp810	0.282978	4.24272	8.33889	0.00852072	0.12152
Spry4	0.282877	5.34753	9.88062	0.00470523	0.0885999
C230014O12Rik	0.282743	0.00809078	0.751432	0.395343	0.698578
Gm42528	0.282724	3.87249	7.62544	0.011363	0.141292
Gm15163	0.28236	0.974802	1.80541	0.192701	0.5139
Ccl28	0.282351	-0.049329	0.529441	0.474485	0.753461
Cdk12	0.282208	5.34581	5.24745	0.0324894	0.232616
Carf	0.281945	2.91955	5.2447	0.0319263	0.230773
Gm49083	0.281219	0.752781	1.54602	0.226759	0.553834
Gm26724	0.281017	0.333818	0.61074	0.442806	0.733033
Zbtb21	0.281007	4.65674	10.1955	0.00418596	0.0838265
Prelid2	0.280907	0.670926	1.23826	0.27777	0.599468
Akr1c19	0.280778	1.83756	2.76179	0.110669	0.406892
Lysmd3	0.280632	4.84818	8.78064	0.00716045	0.110582
Sipa1l2	0.280619	6.32679	8.35033	0.00851424	0.12152
Eif2ak2	0.280508	6.10353	2.68405	0.118064	0.41932
Gm10557	0.280434	3.07212	2.07035	0.164523	0.48181
Acot11	0.280431	4.44915	12.5767	0.00180247	0.0541294
Gm30054	0.280401	0.683948	1.32378	0.262218	0.588114
Adamts6	0.280254	2.91489	5.09903	0.0341544	0.238368
Slf1	0.280118	3.76158	4.83165	0.038714	0.252471
Corin	0.279951	2.17761	1.96615	0.174755	0.495971
Krt10	0.279827	1.20564	1.8654	0.18575	0.50617
Plcb4	0.279694	5.94181	7.13005	0.0141001	0.157443
Prkaa2	0.279629	4.53183	8.40198	0.00831003	0.11966
Nfe2l3	0.279494	2.25184	2.92524	0.101216	0.393075
Trim2	0.279455	5.02125	18.0681	0.000324672	0.0210876
D830026I12Rik	0.279344	3.34266	4.97212	0.0362386	0.245194
Cpb1	0.279247	0.376655	1.49295	0.234639	0.561657
Cd300lf	0.279135	4.56725	2.05025	0.168351	0.48697
Ttc23	0.279046	3.92661	5.81227	0.0246737	0.204686
Fgg	0.278952	0.434128	0.446245	0.511076	0.779229
Tnfsf9	0.278859	2.59216	2.7436	0.111783	0.408409
Fcgr4	0.27869	3.86115	2.03075	0.169326	0.48789
Hpse	0.278659	3.7384	3.91103	0.0605798	0.313653
Cngb1	0.278402	0.808827	1.924	0.179255	0.500418
Rgs2	0.278322	6.44666	2.83578	0.108868	0.404416
Zfp169	0.278182	0.969421	0.997059	0.328837	0.646209
Rhpn2	0.278164	4.18541	6.87485	0.0155368	0.163555
Ercc6l2	0.278	4.88604	14.0811	0.001095	0.0429788
Fam107b	0.277931	6.43931	14.7844	0.000874402	0.0377107
Me3	0.277877	2.12574	2.3174	0.142122	0.453583
Rbx1-ps	0.277871	0.129236	1.18154	0.288762	0.610437
Zfp951	0.277633	2.37153	2.24765	0.147975	0.46078
Dhdh	0.277521	4.80424	6.00147	0.0226975	0.196237
Gm15851	0.277001	1.55069	1.55418	0.225578	0.552289
Gm2810	0.276997	1.08954	0.985232	0.33166	0.647412
Clcf1	0.276932	4.63512	4.41155	0.0476709	0.278735
Rnft2	0.276747	1.23619	1.60534	0.218344	0.544566
Agl	0.276564	4.45575	7.55519	0.0116954	0.143978
Cdin1	0.276369	2.10168	3.22911	0.086028	0.364715
Gprc6a	0.276358	1.91992	2.15863	0.15587	0.47155
Dot1l	0.275833	6.0353	9.6916	0.00505081	0.0917369
Slc2a6	0.27557	2.70232	1.5048	0.233047	0.559867
Zfp982	0.275229	1.32891	1.45563	0.24039	0.568021
Card11	0.27496	4.78825	8.24489	0.00884565	0.123575
Ddx3x	0.274842	8.42185	10.3319	0.00398092	0.0814792
Ptafr	0.274601	3.91022	1.25322	0.277098	0.599346
Mzf1	0.274528	1.042	1.89632	0.182288	0.503401
A830082K12Rik	0.274234	1.39606	2.26586	0.146419	0.458637
2810433D01Rik	0.274186	1.61499	1.98304	0.172991	0.493429
Zfp654	0.274109	4.49169	6.18264	0.0209413	0.188609
D330023K18Rik	0.273898	1.18827	1.90404	0.181435	0.50291
Gm38708	0.273835	0.703233	0.836962	0.370147	0.680428
ENSMUSG00000070354.14	0.273756	2.20577	2.16892	0.154932	0.470475
Myom2	0.273734	3.58475	1.32048	0.264689	0.589199
Shld2	0.273533	2.78988	6.87268	0.0155511	0.163601
Fabp1	0.27313	3.07242	1.37378	0.254747	0.580938
Zbtb11	0.273039	4.64081	6.09203	0.0217924	0.191813
Fubp3	0.272975	5.51778	18.788	0.000264418	0.0187522
Xrcc2	0.272921	2.50699	4.4854	0.0456729	0.273587
Gm44065	0.27286	0.0767387	0.872889	0.360258	0.671508
Mlh3	0.272852	4.08808	6.37468	0.0192573	0.18333
Rbks	0.272794	1.59475	2.8237	0.106971	0.401932
Zfp974	0.272737	3.52132	8.8279	0.00702976	0.109488
Npat	0.272253	4.18949	5.10939	0.0339903	0.237628
Zfp551	0.272107	0.217414	0.636387	0.433515	0.726301
Apol7a	0.272064	0.993872	0.686555	0.416203	0.714476
Osbpl10	0.272039	2.74638	6.20023	0.0207804	0.187676
Lncppara	0.271711	1.81916	2.28024	0.145205	0.45728
4833420G17Rik	0.271698	5.60633	14.8247	0.000863323	0.0373598
Cfap73	0.27143	0.174123	1.45591	0.240347	0.568021
Mest	0.271266	2.74307	2.44311	0.132256	0.44097
Pilrb1	0.270935	1.96959	1.75596	0.198674	0.520887
Mylk3	0.27088	3.41619	3.56981	0.0720371	0.337319
Msr1	0.270805	3.17837	1.99861	0.171407	0.491003
Tbc1d30	0.270794	5.15889	6.91803	0.0152552	0.16229
Msx1	0.270761	2.03167	2.46465	0.130649	0.438899
Kdm5a	0.270675	5.65835	13.4687	0.00133744	0.0473764
Ccdc167	0.270644	3.84545	7.27666	0.0131234	0.152219
ENSMUSG00000121137.1	0.270638	6.42453	1.91106	0.184013	0.504596
Tmem220	0.270604	3.2905	6.07747	0.0219327	0.192358
Pfkm	0.27058	5.11268	9.50164	0.00542654	0.0949848
Zfp516	0.270561	5.14602	6.92625	0.0152022	0.162223
Dhx40	0.270348	5.84964	22.3782	0.000100383	0.0116809
Rarb	0.270292	1.9309	1.85549	0.186876	0.50736
4932422M17Rik	0.270029	3.59334	1.72049	0.204435	0.528252
Chic1	0.269866	3.00622	5.68823	0.0260855	0.209707
Ccdc138	0.269833	2.51973	5.30587	0.0310398	0.226885
Abat	0.269673	3.0271	3.38199	0.079395	0.352598
Gm15361	0.269618	0.553355	1.33219	0.260752	0.586734
Rwdd3	0.269519	1.88391	2.91749	0.101642	0.393445
Tek	0.269494	8.56229	9.23987	0.00599574	0.101482
Naaladl2	0.269409	1.85393	2.59509	0.121394	0.425641
Pik3c2b	0.269333	4.53614	12.0655	0.00214727	0.0593886
Cul9	0.269063	4.97667	7.83796	0.0104195	0.133927
Gm26583	0.269034	-0.0901564	0.781634	0.386164	0.693927
Dclk3	0.268955	0.905175	1.29802	0.26678	0.590798
Zfp790	0.268915	4.21857	7.11847	0.01402	0.157364
Gm48653	0.268909	0.80516	1.60361	0.218585	0.544835
Tll1	0.268891	2.66384	2.74361	0.111782	0.408409
Gm10687	0.268866	3.67598	7.10298	0.0141114	0.157443
Lnpk	0.26857	3.65322	9.99679	0.0045058	0.0867367
Htr2c	0.268274	1.02969	2.03901	0.167296	0.485374
ENSMUSG00000121499.1	0.268146	2.6653	0.407237	0.530767	0.790939
Aloxe3	0.268103	0.677642	1.0896	0.307849	0.627053
Gm37352	0.26776	0.46194	0.506139	0.484269	0.759052
Sema6d	0.267631	6.51737	7.13845	0.0139978	0.157245
Gm9923	0.267564	1.23775	0.821213	0.374606	0.684558
Phkg1	0.267399	1.66818	1.52397	0.229991	0.556965
Gm12397	0.267398	-0.0605899	0.493869	0.489547	0.763364
AK157302	0.267161	0.259849	0.99207	0.330024	0.646472
Triqk	0.267068	2.67468	4.01552	0.0574986	0.307377
Tubgcp2	0.267048	4.76466	16.1654	0.000569888	0.0299575
Ap4e1	0.267	3.52912	2.19998	0.152748	0.467043
Hexdc	0.26694	3.95863	11.4007	0.00270868	0.0660969
Ptges	0.266879	5.48	10.2877	0.00404601	0.0822288
2900005J15Rik	0.266802	2.51747	2.36683	0.138141	0.448175
Bpifa1	0.266703	7.09347	0.20109	0.659751	0.860347
Runx2	0.266483	3.66912	3.71987	0.0667178	0.327813
B3gnt2	0.266454	4.87209	0.891602	0.358146	0.669702
Papolg	0.266335	4.31575	4.25691	0.0511149	0.289423
Chst5	0.266256	1.27459	2.25211	0.147592	0.460113
Tal1	0.266229	4.74598	12.8951	0.00161872	0.0518337
Ccdc142	0.266174	0.654914	0.851858	0.366	0.677076
Prkdc	0.265648	4.11971	10.1539	0.00425071	0.0843768
Dgke	0.265603	4.98773	16.8858	0.000458911	0.0269771
Nox4	0.265556	6.70554	9.08091	0.00637337	0.103956
AI463229	0.265477	0.261809	1.40974	0.247711	0.573305
Inpp5f	0.265393	5.10473	13.2654	0.00143044	0.0485724
Chdh	0.265279	1.73186	0.658866	0.426173	0.721101
Hrh2	0.26506	2.00834	1.28898	0.268406	0.591987
Unc80	0.264825	0.091698	1.4326	0.261471	0.587647
Pcdhb20	0.264795	2.50262	4.59194	0.0433917	0.267078
Gm55523	0.264755	0.101362	0.0757168	0.786413	0.922073
Dmc1	0.264752	-0.0824953	0.669689	0.421901	0.718381
Gm15545	0.26471	2.17492	4.10001	0.0551371	0.301148
Jmjd4	0.264636	3.5207	7.75272	0.0107871	0.136879
Dnaaf8	0.264527	1.0006	2.05753	0.165463	0.483272
Arhgap32	0.263904	4.93225	8.759	0.00722119	0.111102
Oas1c	0.263737	2.99197	3.45109	0.0765915	0.347298
ENSMUSG00000121179.1	0.263727	4.22697	1.45737	0.24241	0.56947
Lrrn3	0.263721	3.58822	2.98979	0.0977797	0.387132
Gm12319	0.263693	1.35537	1.28005	0.270024	0.593145
B230217C12Rik	0.263649	0.962307	1.44223	0.242499	0.56947
Camk2g	0.263543	5.7089	19.5601	0.000213083	0.0167214
Vps37b	0.263504	4.65373	5.49082	0.0285228	0.21795
Lmod3	0.263483	0.236408	1.0064	0.32663	0.644807
Jmjd1c	0.263442	6.13604	10.7465	0.00342246	0.0755778
Sox4	0.263022	5.90229	8.85477	0.00695663	0.109182
Gm15931	0.262876	1.82775	1.53901	0.227781	0.555191
Spred3	0.262758	3.30697	4.97783	0.0361417	0.245024
Ikzf4	0.262703	2.99108	3.59401	0.0711472	0.336278
Apbb1ip	0.262633	5.05985	5.65375	0.0265507	0.211515
Pstpip2	0.262609	2.92704	4.13194	0.0542736	0.298305
Ggn	0.262538	0.696742	0.948844	0.340561	0.655734
Abca8b	0.262424	5.08333	7.40794	0.0124276	0.148476
Zfp300	0.262387	0.780159	1.80396	0.192872	0.514024
Entpd3	0.262364	2.54489	5.04412	0.0350391	0.241867
Sgip1	0.262304	4.52462	7.12285	0.0139943	0.157245
Grap2	0.262253	4.66543	2.26589	0.148353	0.461023
Tdrd5	0.262167	0.460919	1.32195	0.26254	0.588114
Gm20186	0.261875	7.09427	3.06246	0.0960641	0.383625
Cyp2a5	0.26181	4.62097	0.326639	0.575365	0.817939
Sash1	0.261382	7.10849	9.19062	0.00611005	0.10236
Slc35f3	0.261374	1.0544	1.43749	0.243251	0.570255
Erg	0.261258	6.83854	8.93417	0.00674538	0.107409
Prkab2	0.261164	4.82601	6.46765	0.0184966	0.179804
Coq8a	0.261137	4.31716	3.9437	0.0597341	0.312305
Gm16867	0.261062	2.50035	0.644758	0.431882	0.724633
Rhof	0.261055	3.91589	5.70914	0.0258414	0.208781
Fbxl21	0.261023	0.131991	0.801583	0.380274	0.689538
2210408F21Rik	0.260928	2.08229	2.64373	0.118143	0.419406
Ybx1-ps2	0.260593	0.375367	0.753373	0.394743	0.698107
Ikzf3	0.260584	3.43234	1.07595	0.312581	0.631062
Dip2a	0.260299	5.36963	11.5968	0.00252789	0.0637537
Pm20d1	0.260276	2.36815	2.89059	0.103138	0.395226
Paqr3	0.260255	1.18547	1.59099	0.220343	0.546476
Phlda1	0.2602	5.94923	3.75963	0.066834	0.328011
Zfp655	0.260128	5.32649	10.4019	0.0038799	0.0801439
Ralgps2	0.260023	4.66082	4.71391	0.0410178	0.259977
Plscr2	0.26	5.568	12.2122	0.00204142	0.0582498
Aldh1l2	0.259705	1.01015	1.38531	0.251727	0.578548
Zmynd8	0.25961	6.28124	15.4248	0.000715397	0.0338133
Gm5801	0.259599	0.0277724	1.3448	0.258571	0.584457
Pik3cb	0.259561	5.59314	10.7183	0.00345759	0.0758128
Cep70	0.259545	4.21542	5.15755	0.033239	0.235063
Bmt2	0.259524	4.78206	6.91126	0.0152989	0.162301
Pik3r3	0.25945	4.88622	6.11259	0.021596	0.190838
Ptprc	0.259324	7.57748	3.47683	0.0769837	0.347922
Polk	0.25931	4.33706	9.20183	0.00608382	0.102221
Plekho2	0.259159	6.20878	4.95582	0.0371226	0.247682
Gm16534	0.259146	1.11674	1.14631	0.295883	0.615679
A830073O21Rik	0.259108	0.129476	0.630932	0.435465	0.727862
Azgp1	0.258907	1.68037	0.534341	0.473244	0.752465
1810008I18Rik	0.258635	1.7813	2.08101	0.163172	0.48081
Dpy19l3	0.258595	4.11645	12.7126	0.00172138	0.05295
Map3k15	0.258394	2.04747	1.8127	0.19184	0.513455
Gramd4	0.258329	5.55282	11.5472	0.00257233	0.0644105
Smyd1	0.258309	3.19788	2.84696	0.105619	0.399952
1700102P08Rik	0.258168	0.0596769	0.80354	0.379703	0.688731
Snx18	0.258016	6.18025	24.1638	6.39481e-05	0.00832391
Hmcn1	0.257849	6.7128	4.97489	0.036803	0.246672
Klhl15	0.257795	3.25769	8.44212	0.00817899	0.11912
Abhd1	0.257711	1.31444	1.77603	0.196223	0.518154
Uggt2	0.257394	2.75284	3.36713	0.0800134	0.352674
Iqce	0.25717	4.80289	13.2847	0.00142132	0.0484639
Fmo5	0.25714	5.49353	11.5938	0.00253056	0.0637537
Txnrd1	0.257115	6.68367	12.1092	0.00211511	0.0588836
Sass6	0.257006	2.74086	1.61581	0.21691	0.543136
Ms4a4c	0.25698	5.35476	0.469487	0.502557	0.773501
Avl9	0.256832	5.29447	9.05503	0.00643731	0.104533
Dlc1	0.256761	8.36875	10.3145	0.00400633	0.0817261
Akap6	0.256734	2.20342	2.83514	0.106304	0.400435
Fbxl4	0.25673	4.40627	15.0355	0.000807852	0.0356056
Trim17	0.256704	0.845674	0.81394	0.376691	0.685939
Ccdc28a	0.256645	2.61877	3.67735	0.0681779	0.330336
Frg2f1	0.256576	1.56197	3.27861	0.0838129	0.359659
Scube1	0.256518	4.73936	6.70714	0.0166868	0.170411
Rfx7	0.256425	5.16272	9.96857	0.00455337	0.0872429
Asxl1	0.256356	6.39659	12.2112	0.00204217	0.0582498
Ckmt2	0.256312	3.91807	0.776504	0.390024	0.695681
Ly6g6c	0.256128	1.06397	1.29028	0.268172	0.591804
Wipi1	0.256074	5.0675	9.70456	0.00502625	0.0914908
Edil3	0.255979	4.23981	4.66441	0.0419134	0.262676
Usp6nl	0.25597	5.74939	11.7948	0.00235876	0.0620964
Nlrc3	0.255496	2.73901	1.80857	0.192332	0.513803
D730003I15Rik	0.255472	2.30551	2.89085	0.103123	0.395226
B230206H07Rik	0.255307	1.90688	2.46134	0.130894	0.439228
Spp1	0.255231	6.51737	1.1583	0.296675	0.616444
Mmp12	0.254861	3.17946	0.527275	0.477138	0.754748
Ipp	0.254816	2.56058	3.99474	0.058097	0.308865
Tob2	0.254733	5.9667	13.0395	0.00154226	0.0504884
A430035B10Rik	0.254577	1.31315	1.65061	0.212186	0.537709
Zcwpw1	0.254474	1.0806	0.900677	0.352869	0.665812
Ppp1r3a	0.254427	1.67446	1.24564	0.276381	0.598701
Crtam	0.254415	0.416715	0.653996	0.427313	0.722213
Ncapg2	0.254373	3.2539	1.88229	0.184187	0.504736
Pde1c	0.254326	0.424539	1.06923	0.312307	0.63101
Obscn	0.254322	4.10282	2.02606	0.169974	0.488906
Rfc1	0.254315	5.50555	10.5105	0.00372883	0.0785797
Lzts1	0.254234	2.70007	3.46664	0.0759768	0.34537
Tlr5	0.254227	3.27577	5.15391	0.0332951	0.235275
Rad9b	0.25421	1.63616	1.20975	0.283225	0.604605
Frk	0.253895	3.22154	3.85087	0.0624389	0.31723
Gm6712	0.253858	2.60116	3.59024	0.0712849	0.336444
Ttc39aos1	0.253847	1.80739	1.84742	0.1878	0.508941
Mmrn1	0.253846	4.78162	4.22371	0.0520972	0.29172
Acot6	0.253804	2.04503	3.09332	0.0924623	0.37611
ENSMUSG00000061882.13	0.253762	2.71633	3.69946	0.0674141	0.328981
Ppm1d	0.253641	4.55636	10.0139	0.00447726	0.086509
4930523C07Rik	0.253518	6.7537	14.4703	0.000966251	0.040064
Kcnb1	0.253368	3.89424	6.77311	0.0162235	0.167566
Ifi213	0.253309	6.16911	1.91127	0.183409	0.504035
Btf3-ps1	0.253199	2.20201	2.44302	0.132264	0.44097
Fbxl20	0.253162	5.91249	9.21872	0.00604453	0.101815
Acpp	0.252988	2.93601	2.83042	0.106579	0.401193
Ltbp2	0.252863	7.46552	9.65661	0.00511781	0.0920582
Gm17491	0.252835	3.65484	5.91811	0.0235364	0.199391
Nid2	0.252788	4.00659	1.29251	0.269825	0.592978
Gm4221	0.252681	0.944972	1.56867	0.223499	0.550233
Bhlhe22	0.252471	-0.0536066	0.935064	0.34402	0.659141
4933406C10Rik	0.252447	1.11792	1.49998	0.233576	0.560222
Prrt2	0.252406	2.0755	1.10271	0.305096	0.624391
Gm15270	0.25233	0.954038	1.48527	0.235807	0.56287
P2ry1	0.252169	1.83936	1.91126	0.180643	0.502072
Slc38a6	0.252031	4.24417	8.25134	0.00882292	0.123575
Gm10252	0.251886	3.5664	3.00204	0.0971015	0.385888
Speer4c	0.251731	-0.107617	0.135803	0.716039	0.889168
B3gntl1	0.251654	2.94742	4.74014	0.0404291	0.258051
Ulk1	0.251626	6.28944	10.1482	0.00425979	0.0843768
Daam1	0.251488	6.66213	7.16782	0.0137332	0.155766
Gm17538	0.251362	0.513918	0.585893	0.452113	0.739367
4931428F04Rik	0.251348	2.10144	3.51635	0.0740485	0.341477
Ckap2	0.251248	2.07247	0.9058	0.351833	0.665023
Zfp609	0.251245	6.05677	3.52364	0.0752565	0.343237
Particl	0.251218	2.09942	4.21792	0.0520237	0.291607
Card6	0.251064	4.538	4.49908	0.0453725	0.272969
Acvr2b	0.251038	0.933432	1.08138	0.309638	0.628754
Rasd2	0.250959	2.62262	1.86033	0.186326	0.506902
Nr3c2	0.25093	4.17209	4.79603	0.0393717	0.254489
Slc25a14	0.250889	2.44491	3.68214	0.0680116	0.330213
Tcf23	0.250865	2.37172	1.08909	0.308252	0.627275
Gm9949	0.250754	1.16801	1.87597	0.184558	0.505261
Ikzf1	0.250601	5.58291	2.42928	0.135679	0.445467
Gm17251	0.250588	2.96304	3.60191	0.0708594	0.335886
Msh3	0.250384	3.71446	9.98226	0.00453024	0.0870028
Zfp667	0.250367	2.7936	5.55932	0.0276493	0.214727
G730003C15Rik	0.250237	0.702605	1.81806	0.191209	0.512756
Smad9	0.250127	3.6971	4.9215	0.0371095	0.247682
Tmtc1	0.250114	6.46286	6.29319	0.0200586	0.185141
Epc1	0.250004	5.76196	12.2912	0.00198681	0.05741
Rasl10b	0.249939	0.966884	0.940528	0.342642	0.657516
Rab6b	0.24983	6.22521	6.92922	0.0151961	0.162223
Zfp940	0.24976	1.64515	2.48264	0.129324	0.436655
Fbxo24	0.24968	0.943363	1.85843	0.186541	0.506954
Gm19680	0.249646	1.15625	1.1088	0.303727	0.622834
Gm48194	0.249363	1.21212	1.79797	0.193586	0.51457
Sfxn2	0.249346	4.71772	9.67785	0.00507702	0.0917791
Foxp1	0.249247	7.0958	20.159	0.000180772	0.0158201
Apc2	0.249154	3.17476	3.43197	0.077356	0.348644
Rsbn1l	0.249037	5.61188	5.65538	0.0266233	0.211966
Gimap3	0.249012	5.24431	1.00899	0.329008	0.646293
Gm13835	0.249009	3.01331	5.2036	0.032538	0.232746
Gm44949	0.248918	1.27519	1.79874	0.193494	0.51457
Tnfrsf8	0.248855	0.207317	0.590364	0.450415	0.738357
Clk4	0.248817	6.3419	14.3499	0.00100421	0.0406668
Armcx4	0.24869	5.25419	6.89512	0.0154038	0.162627
Cd46	0.248605	3.1607	3.52357	0.0737729	0.3412
Cpeb3	0.248397	3.6036	5.68588	0.0261132	0.209737
Tnrc6b	0.248361	6.05118	10.5988	0.00361083	0.0769593
ENSMUSG00000020807.16	0.248118	3.4026	0.26807	0.611374	0.837273
Arhgef4	0.248088	2.31858	3.38025	0.0794669	0.352598
Mtss1	0.247794	6.53584	14.2437	0.00103907	0.0412063
Gm32856	0.247628	1.86099	2.55702	0.124012	0.42937
P2ry12	0.247484	2.18882	2.40361	0.135266	0.444678
Myo6	0.247389	6.74554	8.05984	0.00952614	0.128116
Timd4	0.247168	1.9013	0.372233	0.548802	0.802577
ENSMUSG00000120850.1	0.246994	0.568082	0.249493	0.622839	0.842162
Gpalpp1	0.246872	5.4976	6.42457	0.0188448	0.18147
Nsun6	0.246858	3.12573	6.9262	0.0152025	0.162223
Sirt1	0.246769	5.21066	10.6246	0.00357709	0.0765898
Htra4	0.246732	1.6527	2.37901	0.137182	0.446908
Parp4	0.246469	6.13825	5.2015	0.0328944	0.234032
Pln	0.246344	4.58538	0.892	0.35774	0.669418
Arhgap25	0.246298	4.82802	6.85766	0.0156505	0.164058
Tnik	0.246124	4.73341	9.0444	0.00646378	0.104762
Gm47205	0.24576	0.252227	0.349084	0.560681	0.80934
Tnfsfm13	0.245696	4.77877	8.1077	0.00934473	0.127188
ENSMUSG00000120996.1	0.245566	0.274926	0.528251	0.474976	0.753461
Ccnt1	0.245239	5.7266	9.31323	0.00582985	0.0997033
Zfp979	0.245216	2.70948	2.03767	0.16743	0.485591
Nova1	0.245174	2.99533	2.68227	0.11564	0.414739
Adamts12	0.244994	2.4602	1.88757	0.183259	0.504035
ENSMUSG00000120507.1	0.244788	1.98026	3.79216	0.0643166	0.321995
Cpt1b	0.244768	3.44706	3.19854	0.0874304	0.367584
Pcca	0.244641	4.9118	6.13358	0.0213974	0.190452
Dixdc1	0.244636	4.9831	4.50291	0.0454708	0.273275
Gimap5	0.244584	4.73646	5.03868	0.0351281	0.242074
ENSMUSG00000121504.1	0.244523	4.71801	8.9973	0.00658248	0.106259
Fnbp4	0.244373	6.62131	7.88341	0.0102292	0.133045
Agtrap	0.244346	6.32059	11.5082	0.00260786	0.0648054
Nup210	0.244339	5.98926	7.06769	0.0143221	0.158135
Gm26811	0.244185	1.30303	0.595026	0.448738	0.737008
Ccl3	0.244037	1.61566	0.318167	0.578915	0.820027
Wdr59	0.243883	4.37746	7.14137	0.0138861	0.156752
Ccdc92b	0.243844	0.459361	1.10328	0.304903	0.624255
Fetub	0.243801	1.99796	0.822215	0.374505	0.684451
Slc35d2	0.24362	3.08102	3.07894	0.0931754	0.377886
Gm48835	0.24345	0.830553	1.30051	0.266334	0.590386
Zfp281	0.243389	5.34609	8.41353	0.0082721	0.119428
Usp34	0.24285	6.13438	4.79934	0.0397973	0.255366
Pcdhb5	0.242769	1.38768	1.15155	0.294809	0.614848
Cd180	0.242744	4.43396	2.11806	0.160585	0.477648
Amigo2	0.242619	4.97456	9.50664	0.00541625	0.0949641
Aasdh	0.242512	3.31976	6.1758	0.0210042	0.188969
Gm20324	0.242289	0.236259	0.89982	0.353093	0.665948
Map3k9	0.242115	2.70511	2.95031	0.0998504	0.391387
Gata6os	0.242112	1.4507	2.0415	0.167048	0.485223
Cd59a	0.241748	3.70376	2.48691	0.129155	0.436655
Pilra	0.24165	3.9165	6.18596	0.0209108	0.188532
Ddx59	0.241526	3.01095	4.71298	0.0409546	0.259944
Hectd2	0.241389	1.40776	0.837309	0.370049	0.680401
Icos	0.241374	2.42679	1.20502	0.284324	0.605767
Gm36043	0.241268	1.39475	1.09577	0.306516	0.625736
Tspan18	0.241228	7.63164	4.51728	0.0453234	0.272969
Gm15265	0.241019	1.41571	1.25377	0.274862	0.597879
Zeb1	0.24098	6.77436	6.73732	0.016473	0.168964
Gucy1b1	0.240685	7.64575	7.97204	0.0098691	0.130957
Cybb	0.240656	7.03092	3.48015	0.0766216	0.347331
Ppm1k	0.240584	4.36932	5.97773	0.0229216	0.197239
Sytl2	0.240413	4.88686	6.82843	0.015846	0.164691
Gria1	0.240375	4.33048	3.58297	0.0716137	0.336752
Trim7	0.24027	3.10797	1.62939	0.21529	0.54156
Myoz2	0.240159	3.66932	1.25634	0.275854	0.59855
Sema6a	0.240102	6.53518	8.42215	0.0082439	0.119229
Epha1	0.240029	5.06676	6.5212	0.0180737	0.177927
Sec14l4	0.239914	6.08057	3.60743	0.071846	0.337013
Glce	0.239906	4.74026	6.96782	0.0149375	0.16186
Acsf2	0.239859	5.49919	11.3586	0.00274926	0.0665053
Asah2	0.239841	5.26625	8.15919	0.00915387	0.125845
Gm9392	0.239803	0.840286	1.75469	0.19883	0.520887
ENSMUSG00000121277.1	0.239265	0.811262	1.15421	0.294265	0.614463
Pcdhb9	0.239252	3.31154	2.96107	0.0992713	0.390256
Spib	0.239237	4.05239	0.455222	0.508894	0.777617
Ano5	0.239203	1.22353	0.927218	0.346011	0.660445
Efs	0.239178	3.30272	3.27292	0.0840639	0.360505
Nup210l	0.239041	0.821944	1.4421	0.24252	0.56947
Fads6	0.238901	2.48898	1.9893	0.172342	0.492944
Gpatch2	0.238616	4.4253	8.30891	0.00862288	0.122339
Il7r	0.238543	4.1195	3.25889	0.0847239	0.361864
Adamts14	0.238534	2.89893	1.52153	0.230445	0.557319
C130050O18Rik	0.238421	2.14381	1.83331	0.189429	0.511206
Pou6f1	0.237934	5.63174	11.9636	0.00222433	0.0603993
Hmgb3	0.237546	4.22332	7.86982	0.0102857	0.133114
Gm43848	0.237527	1.58201	1.85186	0.187291	0.50793
Bcl2l14	0.237462	2.62113	4.49223	0.0455226	0.273486
Entpd5	0.237311	5.53714	5.31233	0.0310703	0.226885
Gm47976	0.237292	1.59361	1.49761	0.233934	0.560683
Hivep3	0.237264	5.33751	9.60378	0.00522082	0.0930725
Asb7	0.237151	4.02533	6.21824	0.0206171	0.187544
Chrnb2	0.237143	1.73701	1.96449	0.174929	0.495989
Igdcc4	0.237122	1.55284	1.03817	0.319278	0.636808
Zfp518a	0.237106	4.33581	5.28096	0.0313974	0.227906
Slc8a1	0.236984	5.25725	9.90772	0.00465784	0.0882139
Ly96	0.236881	2.11618	2.33452	0.140728	0.451769
Slc6a2	0.236859	6.07593	2.33675	0.142916	0.453998
Parp16	0.236774	3.01631	4.49898	0.0453747	0.272969
Erich1	0.236769	3.26284	5.20197	0.0325625	0.232806
Vav3	0.236641	4.13634	5.80974	0.0247017	0.204686
H60c	0.236443	0.443322	0.776227	0.387784	0.694754
Sec31b	0.236204	2.1107	1.08468	0.308918	0.628062
Ccdc186	0.236192	5.62114	5.35261	0.0304945	0.224984
Manea	0.236148	4.86823	9.84821	0.00476258	0.0891386
Gm17017	0.23601	1.88805	0.915278	0.349072	0.663113
Tmem53	0.235961	2.31312	2.78376	0.10934	0.40509
Chrdl1	0.235842	4.81046	5.95933	0.0231094	0.197864
Gm49708	0.23582	2.62911	1.45731	0.240127	0.567865
AW554918	0.235762	4.01511	8.22613	0.00891214	0.124081
Tmem35a	0.23569	1.76199	1.20214	0.284705	0.606186
Cyfip2	0.235535	5.28453	3.51206	0.0750064	0.342637
Gm43597	0.235491	2.42142	4.8508	0.0383656	0.251392
Gask1b	0.23545	6.50164	12.2787	0.00199539	0.05741
Sptb	0.235434	2.73112	2.28843	0.144519	0.456332
Klhl41	0.235377	1.34595	1.41344	0.247111	0.572455
ENSMUSG00000121490.1	0.235346	3.04928	3.30282	0.0827532	0.357638
Gm6501	0.235211	0.384707	0.448899	0.509802	0.778227
C7	0.235068	8.40247	6.47399	0.018446	0.179693
Il1rl2	0.234888	4.22526	7.33559	0.0128059	0.149956
Rbmx	0.234766	5.96842	11.3027	0.00280424	0.0673372
Slc25a18	0.23454	0.0476263	0.831811	0.371596	0.682136
Naip5	0.23451	4.07214	4.95547	0.0365225	0.246099
Dck	0.234463	4.7574	1.84587	0.189649	0.511206
Hilpda	0.234317	6.45966	7.96039	0.00991562	0.131277
Rpap2	0.234116	3.74327	9.96411	0.00456095	0.087286
Nt5e	0.234013	6.83422	8.19685	0.00901697	0.124712
Gm15408	0.233804	0.764392	1.12754	0.299774	0.619612
Rufy2	0.233577	4.53013	7.65017	0.0112485	0.140829
Uaca	0.233573	5.95665	7.53559	0.01179	0.144736
Amot	0.233471	3.79998	3.10732	0.0917734	0.375223
Ankef1	0.233411	0.899264	0.133577	0.718952	0.890301
Zc3h12d	0.233374	2.85014	1.38231	0.252313	0.578768
Plxnb3	0.233365	0.515644	0.701128	0.411373	0.709844
Tpm3-rs7	0.233285	3.65131	3.24537	0.085293	0.3631
Gm14327	0.233276	1.12131	1.10423	0.304701	0.624092
Asxl2	0.232993	5.2276	4.99565	0.0358869	0.244326
2310058D17Rik	0.232979	1.43477	0.976584	0.333746	0.649705
Gm20008	0.232808	2.72861	1.50768	0.232418	0.559099
Jmy	0.232772	5.51343	6.57471	0.0176619	0.175603
Ankrd52	0.232743	5.85148	2.25414	0.149731	0.462737
Tnfrsf19	0.232432	6.08191	9.23993	0.00599561	0.101482
mt-Nd1	0.232351	11.0531	3.65589	0.068965	0.331868
Slc26a2	0.23225	5.18142	11.6465	0.00248419	0.0629725
Rasgef1b	0.232203	5.62885	3.83743	0.0636049	0.320487
Nrg2	0.232134	2.40374	3.37711	0.0795974	0.352598
Il18rap	0.232109	3.95119	2.66812	0.116655	0.416742
Pot1a	0.232085	4.11744	11.1457	0.00296527	0.0692784
Ptch1	0.231849	6.36759	9.06378	0.00641562	0.1043
Zup1	0.231812	4.49124	3.10773	0.0919183	0.375293
Gjb6	0.231757	2.98725	3.87594	0.0616564	0.315447
Tnfrsf11b	0.231474	2.33074	1.11242	0.302965	0.622517
Scd1	0.231467	11.263	1.22222	0.28297	0.604374
Ptpn3	0.231397	5.18866	14.0157	0.00111843	0.0433651
Zfp760	0.231392	4.4021	4.47483	0.0459066	0.274486
Dcaf4	0.231367	3.11618	4.86946	0.0380294	0.250853
Cd300a	0.231199	4.31994	2.48922	0.129234	0.436655
Mblac2	0.231152	2.87335	2.56786	0.123261	0.428123
Snx10	0.231097	4.9704	4.99178	0.0359066	0.244358
Gm15441	0.231096	0.184862	0.709979	0.408482	0.708017
Wsb1	0.230983	6.75172	11.49	0.00262466	0.065124
Gm4673	0.230901	2.60803	2.40995	0.134777	0.444353
Prox2	0.23084	1.80612	2.09975	0.161372	0.478948
Edrf1	0.23076	4.50847	9.10145	0.00632315	0.103555
Gm7329	0.230561	0.396422	0.280152	0.602075	0.831442
Ugt1a7c	0.230408	3.41909	1.69728	0.206285	0.530461
C1rl	0.230303	3.77839	6.41264	0.0189425	0.181895
Nadk2	0.230109	4.68782	12.0801	0.0021365	0.0591906
Itgb3	0.230083	5.3657	5.10584	0.0340908	0.238229
Trim34a	0.229967	6.45353	4.26128	0.051359	0.289862
Itk	0.229964	3.49756	1.23251	0.279983	0.601972
Kdm5b	0.22985	5.42444	7.7935	0.0106095	0.135203
Stx17	0.229726	5.54193	8.31042	0.00861771	0.122339
Rgs18	0.22969	2.10865	1.56866	0.223501	0.550233
Ralgapa2	0.229662	5.93651	12.116	0.00211018	0.0588836
A530072M11Rik	0.229614	1.25332	1.38058	0.252513	0.578917
Lcat	0.229482	1.48172	2.11898	0.15955	0.476157
Kdm6a	0.229451	5.06502	5.7963	0.0248506	0.205287
9230111E07Rik	0.229388	0.430874	0.970203	0.335296	0.65087
Wnt5a	0.229301	4.27258	6.45162	0.0186253	0.180373
Foxs1	0.22926	2.0357	1.80899	0.192277	0.513803
Efr3b	0.229205	3.88617	5.28312	0.0313663	0.227906
Mafk	0.229126	6.67625	4.87323	0.0381799	0.251078
Xrn1	0.229107	5.72026	12.1655	0.00207446	0.0588836
Tfdp2	0.229046	5.86319	12.7102	0.00172277	0.05295
Fyco1	0.228961	6.46619	8.91234	0.00680275	0.108217
Gm43461	0.228919	0.289772	1.17179	0.290709	0.611698
Tnnt3	0.228575	0.90593	0.497161	0.488119	0.762007
Cd247	0.228469	3.7982	3.3748	0.0796933	0.352598
Gem	0.228334	4.91702	2.76509	0.111302	0.407878
Meis2	0.228328	5.10473	12.201	0.00204931	0.0583521
ENSMUSG00000120984.1	0.228228	2.63931	3.59811	0.0709976	0.336214
Tbc1d1	0.228175	5.52725	6.26021	0.020242	0.186197
Tmem156	0.228033	1.55066	2.03296	0.167901	0.486527
Pogz	0.227901	5.67002	11.0391	0.00308036	0.0707578
Gm3435	0.227901	1.42354	0.656227	0.426537	0.721348
Coch	0.227867	-0.0460954	0.242678	0.62714	0.844375
Syne3	0.227832	2.25652	2.29886	0.14365	0.455111
Rab37	0.22782	1.48901	0.850016	0.366509	0.677614
Gm42979	0.227819	1.31321	0.699287	0.411979	0.710639
Zscan29	0.227689	5.02677	12.8846	0.00162445	0.0518337
Zfp217	0.227679	5.71844	5.74472	0.0254317	0.207451
Gm10548	0.227614	-0.0399354	0.496205	0.488533	0.762277
Asic1	0.227449	1.92358	1.80597	0.192635	0.5139
Cd300ld3	0.227327	2.77926	1.46315	0.239217	0.567621
Mtx3	0.227222	4.56937	8.86403	0.00693161	0.109103
Ap5m1	0.227168	4.98995	9.81203	0.00482753	0.0896674
Myl1	0.227113	2.09374	0.616549	0.441144	0.731789
Mppe1	0.226992	4.82722	11.7001	0.00243801	0.0625186
Igfbp5	0.22679	8.91475	0.861053	0.366091	0.677146
Cyp4f17	0.226789	3.10593	3.73705	0.0661377	0.326615
Thnsl2	0.22652	3.3604	5.05786	0.0348153	0.241134
Impa2	0.226507	2.71019	3.03391	0.0954515	0.38239
Garre1	0.226293	7.11397	1.37495	0.256351	0.582435
Gm5424	0.226226	1.47768	0.762683	0.391886	0.696692
Ablim1	0.226193	7.67269	7.07125	0.0143006	0.158135
Prickle1	0.226139	6.82763	5.66969	0.0263042	0.210447
Gm20518	0.226086	1.0361	0.431842	0.518008	0.783919
Mctp1	0.225983	3.99023	3.54855	0.0728293	0.339242
Lrif1	0.225874	4.88943	9.22575	0.00602828	0.101815
Zfp948	0.225785	4.63957	10.0902	0.00435213	0.0855866
Rbfox1	0.225597	0.133644	0.540322	0.470032	0.751454
Ttc22	0.225469	0.89841	0.732942	0.401123	0.702791
9530026P05Rik	0.225311	3.42385	1.72905	0.202256	0.525509
Khnyn	0.225297	6.3457	5.01134	0.0357457	0.243871
Itga4	0.225274	6.15876	1.73899	0.203438	0.526564
Slco2a1	0.225253	9.23979	9.68651	0.0050605	0.0917791
Ttc6	0.224915	2.3267	3.28067	0.0837219	0.359456
Glis3	0.22489	3.7917	2.3018	0.143527	0.454966
Ints7	0.224882	4.92606	8.93453	0.00674444	0.107409
Gvin-ps2	0.224832	2.94021	0.116667	0.736934	0.899905
Tnfrsf10b	0.224779	3.54182	4.92579	0.0370347	0.247517
Cfap20dc	0.224739	1.64333	1.41828	0.246328	0.571758
Lama5	0.224679	7.78656	3.9944	0.0584183	0.30957
Gm6467	0.224535	0.47889	0.595371	0.448526	0.736807
Tsc1	0.22448	5.08695	5.58486	0.0273313	0.214251
Nfrkb	0.224418	5.17678	5.36277	0.0302399	0.224161
ENSMUSG00000121501.1	0.224399	5.62774	1.87172	0.187303	0.50793
Gm15663	0.224252	2.86477	2.11207	0.160202	0.476856
Gm15446	0.224251	3.71228	4.58845	0.0434642	0.267078
Zcchc4	0.22405	3.77175	5.65523	0.0264763	0.211205
Cracr2a	0.224014	5.71783	3.78399	0.0652273	0.324325
Zfp715	0.22397	5.44808	3.38046	0.0802446	0.353313
Slc6a4	0.223798	2.88462	2.26872	0.146177	0.458451
Gm10851	0.223746	0.133768	0.732941	0.401124	0.702791
Foxred2	0.223619	1.83311	1.57472	0.222638	0.549343
Lrrc8d	0.22357	5.9392	13.5622	0.00129689	0.0466691
Rhobtb3	0.223482	3.43823	4.16044	0.0535158	0.295825
Osbpl3	0.223452	5.29855	7.62584	0.0113611	0.141292
Maml1	0.223452	5.71342	7.39869	0.0124752	0.148476
Eef1a1-ps1	0.223353	2.14889	1.9074	0.181066	0.502451
B3gat2	0.223179	2.18243	1.57309	0.22287	0.54975
Heph	0.223069	4.01146	2.68126	0.115763	0.41491
Art1	0.223031	1.62839	0.806327	0.378892	0.687946
Gm16192	0.223017	1.45868	1.64212	0.213324	0.539379
C230035I16Rik	0.222971	0.025438	0.695062	0.413373	0.711823
Mkln1os	0.222947	0.00782815	0.80892	0.387075	0.694414
Adamts4	0.222939	1.88382	0.367814	0.550982	0.803934
Tgfbr3	0.222868	6.92842	6.40833	0.018978	0.182129
9030407P20Rik	0.222795	1.67824	1.94213	0.177302	0.498033
5730471H19Rik	0.222739	2.07821	2.06849	0.164389	0.48181
Rprd2	0.222681	5.63828	10.7423	0.00342763	0.0755778
Kif16b	0.222586	5.10392	7.38905	0.0125251	0.148643
Slc12a6	0.222557	6.62618	6.94361	0.015091	0.162223
Ppp1r15a	0.222506	6.00176	4.26991	0.0510748	0.289423
Trdn	0.22247	2.03714	0.915236	0.349083	0.663113
Gprin3	0.222408	3.22389	1.88607	0.183426	0.504035
Junos	0.22235	1.88749	2.30389	0.143234	0.454563
Klhl24	0.222346	7.04351	7.88364	0.0102283	0.133045
Calml3	0.222103	1.18432	0.366253	0.551585	0.804007
[truncated: 14,402 more rows]

## Sheet: DEGs (n=497, q<0.05)
GeneID	logFC	logCPM	F	PValue	FDR
Nr4a1	2.68653	7.16672	36.6958	1.4873e-05	0.00342803
Ccn1	2.48931	8.05776	43.8115	4.87488e-06	0.00163169
Il1b	1.72522	4.69386	30.7652	3.43421e-05	0.00599004
Egr3	1.57493	2.64869	54.2569	2.33884e-07	0.000295072
Apoc2	1.56291	0.59722	15.6883	0.00065942	0.0323258
Nr4a2	1.47653	3.81109	64.9055	8.70049e-08	0.000178371
Tubb1	1.31396	2.94259	17.5142	0.000512058	0.028663
Glcci1	1.29315	2.59475	22.4548	0.000121274	0.0130856
Gp6	1.27688	0.861726	18.447	0.000291277	0.0199052
Ffar1	1.23901	1.38897	13.3532	0.00145601	0.0488343
Gm5786	1.23256	0.0352245	16.7631	0.000476002	0.027351
Dusp1	1.23139	8.06373	15.953	0.000955695	0.0398839
Atf3	1.20937	5.03177	14.6022	0.00137715	0.0480962
Gm16091	1.17997	1.21856	16.4724	0.000519358	0.028777
Zc3h6	1.08726	3.12687	38.1831	3.15814e-06	0.00121351
Map2k6	1.07428	1.98923	65.5466	4.69853e-08	0.000110086
Apold1	1.07378	2.40684	40.0781	2.22636e-06	0.00102145
Ppbp	1.03778	3.67968	25.0978	6.70647e-05	0.00866085
4921507P07Rik	1.01326	0.509783	13.3531	0.00138948	0.0482082
Prdm8	1.00091	2.03399	35.16	5.65169e-06	0.00174893
Kcne4	1.00003	3.80613	48.2357	5.60385e-07	0.000547335
Slc28a2b	0.982841	0.622004	13.3775	0.00137828	0.0480962
Ccr3	0.953909	1.22329	18.3085	0.00030303	0.0203688
Zfp663	0.947863	0.160181	14.31	0.00101714	0.040954
Palm3	0.904894	0.74661	15.4401	0.000712008	0.0337504
Slco5a1	0.901811	2.14672	25.0757	5.11553e-05	0.00711016
Nr4a3	0.88358	4.43281	14.8798	0.00114475	0.0439695
Hlx	0.856504	4.92121	78.1836	1.04169e-08	4.07147e-05
Adamts1	0.851316	7.3294	58.5123	1.4489e-07	0.000198029
Slc25a25	0.838808	5.44682	51.5596	4.25885e-07	0.000476962
Trem3	0.812523	0.845716	15.844	0.000628603	0.0316249
Fosl2	0.811187	6.64689	40.9579	2.86141e-06	0.00118428
Amotl2	0.799913	8.13365	58.9898	1.14373e-07	0.000187371
Gm17501	0.795667	2.25884	16.9927	0.000444564	0.0266105
Atp1a3	0.792764	3.84192	17.7932	0.000393855	0.0243759
Alox12	0.791669	3.13424	21.7152	0.000119267	0.0130407
Ccn2	0.783458	7.66369	25.5182	6.78557e-05	0.00869454
Retnlg	0.781374	3.56667	17.0686	0.000476915	0.027351
Itga2b	0.781233	3.59609	17.1551	0.000468106	0.027351
Nfe2	0.746128	2.69133	26.9165	3.30461e-05	0.00599004
Treml2	0.741652	3.70824	14.5951	0.0010198	0.040954
Gk5	0.730348	2.15339	21.2713	0.000134069	0.0138882
Gm10734	0.724254	2.1041	22.2513	0.000103728	0.0117678
P2ry10	0.722221	3.80776	16.9137	0.000502567	0.0282281
Lif	0.719872	3.30614	13.9633	0.0011713	0.0443661
Slc40a1	0.718781	3.97012	17.5197	0.000424739	0.0257053
Ptch2	0.708243	2.50781	22.6905	9.26432e-05	0.0110908
5930430L01Rik	0.706316	1.84213	16.3722	0.000535281	0.0289858
Gm48529	0.703961	3.48747	17.0466	0.000449236	0.0267924
ENSMUSG00000121240.1	0.699986	1.41601	13.6621	0.00125502	0.0460567
Lrrc70	0.697235	1.21386	16.8092	0.000469505	0.027351
Hhex	0.691718	4.68006	43.1704	1.28765e-06	0.000782177
Glt1d1	0.68916	1.06965	14.0189	0.00111728	0.0433651
Zgrf1	0.682134	1.78133	17.7886	0.000351996	0.0223763
Flrt3	0.676304	6.13463	76.623	1.24123e-08	4.07147e-05
Tagap	0.664851	3.99351	15.7902	0.000698326	0.0333914
Blm	0.663615	1.94004	14.4166	0.000982991	0.0401696
Dhtkd1	0.662909	1.33747	13.2588	0.0014336	0.0485724
Nhsl1	0.636687	4.08896	18.473	0.000302427	0.0203688
G0s2	0.634672	5.67802	16.6269	0.000641979	0.0320033
Rel	0.631808	4.89129	30.6611	1.45309e-05	0.00340459
Btbd8	0.630021	2.93622	18.8854	0.000257252	0.018648
Slc2a3	0.622831	3.68636	15.3447	0.000750504	0.0345759
Extl1	0.622059	1.6506	16.4555	0.000522007	0.0288259
Slc2a9	0.612855	3.34114	40.0394	2.24207e-06	0.00102145
Cass4	0.609764	3.83364	21.2316	0.000135486	0.0138882
Gm12966	0.606797	3.09454	26.8388	3.36493e-05	0.00599004
Pcdh17	0.604956	5.66906	41.5636	1.7056e-06	0.000913943
Pla2g7	0.59867	4.27229	20.6434	0.000159999	0.0150494
Tmprss13	0.597381	1.61567	13.1141	0.00150431	0.0499696
Ccdc122	0.586652	2.15012	17.1584	0.000423298	0.0257053
Bdnf	0.586214	4.74769	34.2658	6.75459e-06	0.00201422
Kif21b	0.581773	5.14708	15.7561	0.000761736	0.0348001
Jun	0.576954	8.52214	19.539	0.000242161	0.0179714
Nfkbiz	0.570105	5.03661	21.6982	0.000127715	0.0136408
Prr5l	0.568885	5.35889	31.2706	1.2626e-05	0.00304528
Gm15751	0.555275	2.15027	19.1625	0.000238006	0.0177434
Dusp10	0.5539	3.29649	20.196	0.000178957	0.0158201
Plk2	0.548535	6.48651	27.0844	3.39745e-05	0.00599004
Angpt2	0.541543	5.00955	27.2134	3.08473e-05	0.00588287
Stk17b	0.539461	6.32381	27.1319	3.33443e-05	0.00599004
Rrad	0.53438	3.23094	20.188	0.000179347	0.0158201
Zfp608	0.534349	5.96338	22.7592	0.000101134	0.0116809
Pcdh18	0.529881	5.69888	21.4446	0.000141742	0.0141339
Slc16a10	0.529033	4.35717	43.8064	1.15433e-06	0.000736973
Coq10b	0.517138	5.46913	33.0266	8.6902e-06	0.00241573
Wnt7a	0.517071	3.72316	32.0544	1.0634e-05	0.00264255
Arl5b	0.513911	5.38656	31.0113	1.32613e-05	0.00315215
Cyp4f39	0.512569	2.89663	17.4218	0.000391728	0.0243759
Cd300lb	0.49946	3.26606	13.3403	0.00139539	0.0482821
Kcnk5	0.497907	3.8557	14.5645	0.000937631	0.0393301
Rgs4	0.490107	4.1936	18.2047	0.000312171	0.0208393
Runx1t1	0.487625	2.81751	13.3595	0.00138656	0.0482082
Col8a1	0.48497	3.73912	26.7075	3.46963e-05	0.00599004
Sik1	0.479784	6.80393	19.2416	0.000250759	0.0183602
Zfp462	0.479392	4.30425	18.8027	0.000263325	0.0187522
Sox11	0.475895	5.06307	14.4247	0.00104014	0.0412063
Carns1	0.475729	3.11422	13.7221	0.00123061	0.0459194
Tlcd5	0.474852	3.18308	15.6782	0.000661466	0.0323258
Klf6	0.471657	7.94142	19.5845	0.000216103	0.0167976
Zfp512b	0.470996	5.87223	25.471	4.6504e-05	0.00680992
9930014A18Rik	0.463739	3.86061	18.8737	0.000258101	0.018648
Mtbp	0.463691	3.13805	25.7141	4.38737e-05	0.00660159
Mamld1	0.459074	3.59144	25.2406	4.91552e-05	0.00694996
Aldh5a1	0.457839	3.73519	14.7271	0.000890423	0.0379465
Zfp607a	0.457699	2.31252	13.6814	0.00124713	0.0460567
Ahr	0.454568	6.72083	29.1668	1.98193e-05	0.0041674
Alg6	0.453723	3.58088	22.9425	8.68729e-05	0.0106329
Stk4	0.453635	7.06569	30.1175	1.60821e-05	0.00349767
Rreb1	0.445017	5.7853	23.2681	7.99902e-05	0.0101699
Glp1r	0.442695	7.76887	18.0761	0.000327894	0.0210893
Zbtb25	0.441936	2.84219	17.3182	0.000403828	0.0248059
Zfp280c	0.440837	3.74398	15.2035	0.000766444	0.0348212
Bahcc1	0.440492	5.09356	15.1639	0.000793775	0.0354733
Fancb	0.435568	2.93058	15.0248	0.000810567	0.0356056
Nedd9	0.43438	7.59771	39.5799	2.43803e-06	0.00108071
Adra1a	0.43052	3.83432	16.0894	0.000583196	0.030191
Filip1l	0.42915	6.90222	25.8985	4.19873e-05	0.00649654
Mtm1	0.426885	4.05912	16.4028	0.000530367	0.0288988
Zfp959	0.422583	3.65606	15.0214	0.000811426	0.0356056
Neurl3	0.422349	5.64464	13.8162	0.00125525	0.0460567
Bcl6b	0.421248	5.85167	18.5163	0.00028901	0.0199052
Cux2	0.418303	2.90739	13.5912	0.00128456	0.0466691
Fbxo32	0.418118	4.43523	21.0499	0.000142192	0.0141339
Vamp1	0.415566	4.52326	14.6182	0.000921727	0.0387708
Zswim4	0.414501	4.77246	15.6878	0.000659509	0.0323258
Rab11fip2	0.413001	4.62327	14.3527	0.00100329	0.0406668
Xpnpep2	0.411701	3.60781	15.5945	0.000678776	0.0327429
Abca1	0.410783	6.1019	22.9822	8.59986e-05	0.010605
Irag1	0.408744	3.56983	13.3268	0.00140164	0.0483964
Kcnq5	0.406876	3.76219	14.2429	0.00103933	0.0412063
Herc3	0.400773	4.09318	13.705	0.00123751	0.0459194
Mat2a	0.400613	8.68471	14.0215	0.00112254	0.0434215
Nphp3	0.399117	3.87203	16.4057	0.000529909	0.0288988
Fam13c	0.398638	4.64262	20.0335	0.000187068	0.0159797
Rbm12b2	0.398028	4.93819	21.2498	0.000134834	0.0138882
Taf1b	0.397446	3.98694	26.0094	4.08952e-05	0.00638782
Rnf144a	0.395079	7.93163	18.7616	0.000266402	0.0187522
Mef2c	0.394532	5.32049	18.8248	0.000261685	0.0187522
Tipin	0.394271	3.73489	22.8824	8.82108e-05	0.0106378
Cpt1a	0.390916	7.50715	18.1862	0.000313841	0.0208393
Arap2	0.389558	6.30907	18.4605	0.00029016	0.0199052
Cd84	0.38897	4.77124	23.054	8.44449e-05	0.0104923
Hoxa5	0.388445	5.24008	15.6145	0.000674593	0.0327337
Mrtfb	0.380511	5.90185	20.9546	0.000145854	0.0142476
Nxpe4	0.37966	5.09383	16.6554	0.000491591	0.0278982
Zfp641	0.379391	5.21812	15.0673	0.000799838	0.0356056
Tbcel	0.37602	6.23806	20.0658	0.000185426	0.0159223
Mettl27	0.375109	3.66367	13.2927	0.00141757	0.0484639
Meis1	0.372238	6.07032	25.1896	4.9765e-05	0.00697603
Ets1	0.372226	8.07165	22.1415	0.000106722	0.0119887
Ubash3b	0.370911	3.92767	15.5284	0.000692787	0.0332234
Lrig3	0.370041	3.71582	14.4388	0.000976008	0.0400774
Klhl23	0.368846	4.6769	16.7565	0.000476945	0.027351
Mir22hg	0.366387	4.94137	25.2901	4.85725e-05	0.00692728
D630045J12Rik	0.366132	4.12743	14.9357	0.000833608	0.0364587
Gm49602	0.36595	3.30831	13.2526	0.00143653	0.0485724
Fzd6	0.363116	5.31985	19.9882	0.000189402	0.0160122
Akap7	0.359651	5.36439	22.5076	9.70941e-05	0.0115394
Prkg2	0.358847	4.92598	16.8966	0.000457442	0.0269771
Dnajc27	0.353932	4.13091	14.297	0.00102139	0.040954
Dhx35	0.352326	3.87504	18.9978	0.000249247	0.0183314
Abhd18	0.350621	3.22222	15.1008	0.000791473	0.0354671
Zfp532	0.350205	5.2162	14.0558	0.00110401	0.0432145
Ppp1r10	0.346625	6.05006	19.8226	0.000198205	0.0160188
Sh3rf2	0.346407	5.25157	18.74	0.000268027	0.018786
Myct1	0.345064	6.28383	20.2719	0.000175302	0.0157974
Sertad2	0.344788	6.17395	20.8712	0.000149142	0.0143698
Exoc6	0.344193	5.24744	32.2261	1.02588e-05	0.00260885
2610008E11Rik	0.344042	5.00539	18.072	0.000324311	0.0210876
Kdm7a	0.341779	5.4069	13.242	0.00144159	0.0485724
Ppfibp2	0.338964	5.60895	26.455	3.68109e-05	0.00605629
Dclre1a	0.33672	3.67706	13.2898	0.0014189	0.0484639
Zfp36l1	0.335719	8.25502	19.8875	0.0001947	0.0160188
Rbm33	0.335583	6.31335	13.893	0.00116389	0.0441931
Wnt2	0.334761	4.34757	17.008	0.000442558	0.0265875
Rassf9	0.333844	5.0962	13.8161	0.00119341	0.0449956
Itprip	0.333706	5.64724	26.099	4.00359e-05	0.00631374
Zfp758	0.333114	4.22465	14.7259	0.000890762	0.0379465
Chst11	0.331726	4.81163	14.4383	0.000976174	0.0400774
Cep83os	0.331117	3.74341	19.8647	0.000195923	0.0160188
Pde9a	0.330239	5.35783	15.2083	0.000765295	0.0348212
Nt5dc1	0.329354	4.33823	16.7361	0.000479858	0.0274221
Map3k1	0.328028	5.35465	21.4441	0.000128082	0.0136408
St6gal1	0.324735	6.11352	16.2272	0.000559289	0.0294948
Prkcq	0.323158	4.19918	15.281	0.00074811	0.0345627
Gramd1b	0.320628	5.07236	24.8962	5.34334e-05	0.00733909
Pou2f1	0.320609	4.601	15.0195	0.000811931	0.0356056
Jmjd6	0.320365	5.57837	25.3634	4.77225e-05	0.00686576
Gcc2	0.32013	5.99955	17.6688	0.000364459	0.0229904
Prickle2	0.318856	6.7462	13.1065	0.00150814	0.0499696
Tcp11l2	0.317659	6.32339	18.082	0.000323382	0.0210876
Zer1	0.315308	5.69448	25.8108	4.28734e-05	0.00651081
Zdhhc20	0.315256	6.14246	22.9127	8.75325e-05	0.0106342
Pcf11	0.311599	6.14367	13.49	0.00132806	0.0471461
2610507I01Rik	0.309402	6.08657	15.1223	0.000786146	0.0353249
Ofd1	0.309191	3.84903	15.3555	0.000730957	0.0338656
Denn2b	0.307253	7.17265	13.8926	0.00116404	0.0441931
Pdk1	0.305975	5.00884	16.327	0.000542652	0.0291002
Chd2	0.305795	6.23651	15.828	0.0006317	0.0316835
Spry1	0.304467	6.68946	20.2907	0.00017441	0.0157974
Etv5	0.303748	7.57219	24.2571	6.24913e-05	0.00819936
Clk1	0.3037	7.9673	14.3121	0.00101645	0.040954
Plekhm3	0.300985	5.07343	18.1943	0.000313105	0.0208393
Ddhd2	0.299107	4.84694	15.9257	0.000613075	0.0312268
Arhgef10	0.299057	5.99661	15.6744	0.000662245	0.0323258
Zfp131	0.298693	5.56958	22.2398	0.000104038	0.0117678
Btrc	0.297766	4.50474	13.6663	0.00125333	0.0460567
Exoc2	0.29703	5.71379	18.4711	0.00028929	0.0199052
Ankmy2	0.296346	4.71122	20.471	0.000166092	0.0154102
Scrn1	0.296102	4.97017	16.6825	0.000487616	0.0277687
Gimap6	0.295114	7.13996	20.128	0.000182306	0.0158201
Zfp46	0.294499	5.41228	19.2374	0.000233074	0.0175472
Zfyve26	0.294287	4.79823	13.5173	0.00131616	0.0468251
Smc5	0.293657	5.02524	16.4958	0.000515715	0.0287695
Tram2	0.293327	5.1467	16.2583	0.000554045	0.0294302
Gab2	0.292364	5.93053	33.7657	7.47235e-06	0.00218846
Nrp2	0.291271	6.43579	15.9655	0.00060566	0.0310419
Atf7ip	0.28998	6.71194	21.305	0.000132877	0.0138882
Gpcpd1	0.288859	5.88865	16.36	0.000537265	0.0289858
Lifr	0.28807	7.41555	13.4383	0.00135089	0.0476473
Mapk6	0.28706	6.03194	13.7272	0.00122857	0.0459194
Ripk2	0.286181	4.25539	13.9844	0.00112984	0.0436012
Trim2	0.279455	5.02125	18.0681	0.000324672	0.0210876
Ercc6l2	0.278	4.88604	14.0811	0.001095	0.0429788
Fam107b	0.277931	6.43931	14.7844	0.000874402	0.0377107
Fubp3	0.272975	5.51778	18.788	0.000264418	0.0187522
4833420G17Rik	0.271698	5.60633	14.8247	0.000863323	0.0373598
Kdm5a	0.270675	5.65835	13.4687	0.00133744	0.0473764
Dhx40	0.270348	5.84964	22.3782	0.000100383	0.0116809
Tubgcp2	0.267048	4.76466	16.1654	0.000569888	0.0299575
Dgke	0.265603	4.98773	16.8858	0.000458911	0.0269771
Inpp5f	0.265393	5.10473	13.2654	0.00143044	0.0485724
Camk2g	0.263543	5.7089	19.5601	0.000213083	0.0167214
Zmynd8	0.25961	6.28124	15.4248	0.000715397	0.0338133
Snx18	0.258016	6.18025	24.1638	6.39481e-05	0.00832391
Iqce	0.25717	4.80289	13.2847	0.00142132	0.0484639
Fbxl4	0.25673	4.40627	15.0355	0.000807852	0.0356056
4930523C07Rik	0.253518	6.7537	14.4703	0.000966251	0.040064
Foxp1	0.249247	7.0958	20.159	0.000180772	0.0158201
Clk4	0.248817	6.3419	14.3499	0.00100421	0.0406668
Mtss1	0.247794	6.53584	14.2437	0.00103907	0.0412063
Ptpn3	0.231397	5.18866	14.0157	0.00111843	0.0433651
Lrrc8d	0.22357	5.9392	13.5622	0.00129689	0.0466691
Slc25a16	0.218392	5.09542	13.7542	0.00121778	0.0457044
Usp3	0.218152	5.32727	14.5365	0.00094605	0.039582
Camk2d	0.215114	6.37624	16.2285	0.000559078	0.0294948
Phf14	0.208318	5.30378	16.6137	0.000497774	0.028055
Ptgr2	0.182266	5.77892	13.9195	0.0011539	0.044021
Stk16	-0.178829	5.54639	13.5636	0.00129629	0.0466691
Usp4	-0.181022	6.71864	14.4115	0.000984586	0.0401696
Mgat2	-0.201975	5.82311	17.6849	0.000362761	0.0229716
Prmt5	-0.202146	4.98182	16.7981	0.000471058	0.027351
Timm29	-0.205506	5.55075	13.6474	0.0012611	0.0461209
Arfgap3	-0.206823	5.33987	18.0023	0.000330894	0.0211992
Ywhah	-0.213045	7.66008	14.4537	0.000971378	0.0400774
Gatad2a	-0.219355	6.80374	13.5378	0.00130731	0.0466691
Mxd4	-0.222351	8.07852	18.0429	0.000327039	0.0210893
Rexo4	-0.223237	5.12208	15.3603	0.00072988	0.0338656
Josd2	-0.228493	5.11233	13.9189	0.00115414	0.044021
Map3k11	-0.235674	7.01107	14.8854	0.000846945	0.0368455
Atic	-0.238894	5.21895	13.2618	0.00143216	0.0485724
Rfng	-0.240962	5.03428	15.7822	0.00064064	0.0320033
E2f4	-0.243148	5.82642	13.384	0.00137533	0.0480962
Ccdc71	-0.243838	5.27457	16.0683	0.000586965	0.030273
Fbxo31	-0.246914	5.04051	14.4742	0.000965043	0.040064
Usp10	-0.247847	5.54057	15.3836	0.000724596	0.0338656
Cdkn2aipnl	-0.248451	5.07208	20.5961	0.000160578	0.0150494
Wdr73	-0.250122	4.09298	14.6175	0.000921933	0.0387708
Ercc2	-0.250702	5.0246	20.4662	0.000166307	0.0154102
Gas8	-0.251259	4.37207	19.235	0.000233236	0.0175472
Ints3	-0.251392	5.91413	16.7674	0.000475391	0.027351
Prpsap1	-0.253811	5.49393	15.4886	0.000701381	0.03344
Gramd2	-0.254751	7.51112	15.7263	0.00065175	0.0322941
Cct3	-0.254796	6.88814	15.1815	0.000771735	0.0349647
Trabd	-0.255271	5.80051	14.8468	0.000857323	0.0371983
Smyd5	-0.255328	4.48879	13.5659	0.0012953	0.0466691
Wrnip1	-0.256882	5.40302	26.6511	3.51566e-05	0.00600629
Ruvbl2	-0.257817	5.28754	19.7795	0.00020057	0.0161252
Nckipsd	-0.258552	4.47679	13.5429	0.00130513	0.0466691
Pcyt2	-0.259069	5.82802	16.1079	0.000579932	0.030191
Sec14l1	-0.262253	7.95276	17.0251	0.000440323	0.0265505
Txndc11	-0.263343	5.24128	16.3252	0.000542934	0.0291002
Tlnrd1	-0.266694	6.01253	19.2816	0.000230224	0.0175189
Maz	-0.26706	6.8923	20.7858	0.000152596	0.0144666
Polr3e	-0.269472	4.69025	24.5875	5.76156e-05	0.00772633
Nudc	-0.270076	6.52336	13.0962	0.00151333	0.0499765
Card10	-0.270152	6.55527	15.85	0.000627457	0.0316249
Slc27a4	-0.270468	5.18716	13.3059	0.00141135	0.0484573
Carhsp1	-0.271608	7.19992	22.3829	0.000100262	0.0116809
Cct6a	-0.271711	6.87517	15.4403	0.00071195	0.0337504
Rasip1	-0.273656	7.208	16.3671	0.000536111	0.0289858
Ism1	-0.276067	6.52313	13.9704	0.00113498	0.0436967
Baiap2l1	-0.276898	5.59444	15.8508	0.00062729	0.0316249
Apba3	-0.278753	4.91359	18.3534	0.000299165	0.0203594
Calhm2	-0.278761	4.36366	13.6437	0.00126262	0.0461209
Hsf1	-0.279675	5.66921	18.6944	0.00027151	0.0189491
Pdlim5	-0.285068	6.66961	19.3245	0.000227484	0.0174344
Taf12	-0.285256	4.47371	13.3139	0.00140762	0.0484573
Dhcr24	-0.288471	6.48313	14.7442	0.000885604	0.0379465
Dbndd2	-0.289391	5.38098	19.1708	0.000237457	0.0177434
Fas	-0.295392	5.64463	13.2036	0.00146011	0.0488721
Kpna2	-0.29572	5.81846	14.2705	0.00103014	0.0411077
2310061I04Rik	-0.296724	4.26511	13.3513	0.00139031	0.0482082
Ube2g2	-0.296732	5.91113	19.7032	0.000204824	0.0163869
Lmnb2	-0.297747	4.04912	13.5704	0.00129337	0.0466691
Rangap1	-0.299288	6.03014	14.0801	0.00109537	0.0429788
Socs2	-0.300096	6.74321	14.0438	0.0011083	0.043279
Rab3ip	-0.300947	4.91608	15.6028	0.000677037	0.0327429
Cldn3	-0.301485	6.40806	14.7381	0.000887309	0.0379465
Limk1	-0.302354	4.7574	15.4071	0.000719338	0.0338656
Ankrd54	-0.303078	4.71348	15.3757	0.000726376	0.0338656
Cebpa	-0.307082	6.58531	13.8625	0.00117552	0.0444234
Fbxl19	-0.307985	4.71759	16.0973	0.000581806	0.030191
Rara	-0.308464	6.13571	18.4759	0.000288892	0.0199052
Bop1	-0.30861	5.0101	16.9158	0.000454832	0.0269499
Tbc1d10a	-0.310241	5.25569	19.8259	0.000198025	0.0160188
Zbtb40	-0.312719	3.90927	13.4545	0.00134371	0.0474961
Ahdc1	-0.31325	5.25864	16.6261	0.000495929	0.0280474
Zmynd19	-0.313525	3.83959	14.1277	0.00107863	0.0426281
Cars	-0.313755	4.85791	13.1103	0.00150621	0.0499696
Zhx2	-0.314968	5.34805	19.3808	0.000223953	0.0172444
Kat2a	-0.315413	5.2814	24.876	5.36974e-05	0.00733909
Rce1	-0.315524	4.4949	18.1267	0.000319246	0.0210876
Klf13	-0.316042	7.46184	17.2583	0.000411007	0.0251527
Trip10	-0.317849	6.09174	17.34	0.000401252	0.0247404
Ubfd1	-0.318158	5.58861	40.4204	2.09256e-06	0.00102145
Ubtd1	-0.320614	3.99628	21.2483	0.000134889	0.0138882
Tekt1	-0.321579	3.62302	13.3922	0.00137162	0.0480962
Tead2	-0.322421	4.25207	13.7655	0.00121328	0.04564
Emp1	-0.325942	7.99588	19.4668	0.000218668	0.0169169
Nt5m	-0.327017	3.44251	14.4667	0.000967339	0.040064
Fxr1	-0.32794	6.31097	29.6746	1.77173e-05	0.00377378
Hspbap1	-0.329628	3.24476	15.7101	0.000655011	0.0323258
Cyp51	-0.329889	5.58596	13.5341	0.00130893	0.0466691
Rap1gap	-0.332962	5.4425	17.8051	0.000350314	0.022356
Ccnd3	-0.333353	7.18589	15.2439	0.000756837	0.0346729
Irf2bp2	-0.334909	6.89857	26.472	3.66645e-05	0.00605629
Dnajb5	-0.335122	4.95981	16.4189	0.000527792	0.0288988
Idi1	-0.33529	6.50187	19.8948	0.00019431	0.0160188
Glul	-0.336046	8.32125	18.9537	0.000252355	0.018395
Dnajb2	-0.343353	6.17183	25.5019	4.61597e-05	0.00680992
Rbm14	-0.343452	5.17448	31.3112	1.244e-05	0.0030452
Homez	-0.343648	3.6018	16.4444	0.000523756	0.0288259
Zc3h3	-0.343686	4.53037	21.6662	0.000120811	0.0130856
Trim47	-0.343704	4.67077	18.3355	0.000300698	0.0203688
Rufy3	-0.343901	4.54674	35.2274	5.57699e-06	0.00174893
Lman2l	-0.345701	4.80354	23.0978	8.35126e-05	0.0104557
Jagn1	-0.346883	4.30306	13.134	0.00149434	0.0498142
Prr18	-0.347113	4.12473	20.8307	0.000150769	0.0143765
Mgme1	-0.347389	3.40679	14.4343	0.000977439	0.0400774
Irf2bpl	-0.350063	6.53341	25.6726	4.4311e-05	0.00660677
Med21	-0.350414	4.40657	20.309	0.000173546	0.0157974
Hyou1	-0.354438	7.06918	15.0362	0.000807673	0.0356056
Mrpl44	-0.360538	4.23379	14.6224	0.0009205	0.0387708
Slc35e4	-0.362133	4.52504	20.3568	0.000171311	0.0157846
Pop1	-0.363581	2.93743	15.3641	0.000729016	0.0338656
Ahsa1	-0.366075	6.58349	15.5307	0.000692286	0.0332234
Piga	-0.367277	3.81561	14.3623	0.00100024	0.0406668
Cbfa2t3	-0.367773	6.89977	32.3336	1.00312e-05	0.00260885
B4galt4	-0.369277	5.70808	36.1979	4.61185e-06	0.00157581
Lims2	-0.369627	6.61571	20.8554	0.000149773	0.0143698
Ctxn1	-0.371808	3.63348	13.149	0.00148691	0.0496675
Tbx1	-0.373885	3.44667	13.6745	0.00124994	0.0460567
Kti12	-0.373927	3.95102	20.1899	0.000179258	0.0158201
Pak4	-0.376132	6.04052	27.7711	2.71367e-05	0.00529844
Adamts9	-0.379502	5.01221	16.1275	0.000576486	0.030191
Caskin2	-0.381742	7.62071	40.1204	2.20933e-06	0.00102145
Tysnd1	-0.382103	4.27256	19.5402	0.000214264	0.016734
Erlin1	-0.382828	5.20164	32.86	8.9938e-06	0.00245846
Plekhf1	-0.382852	3.1615	13.2192	0.00145256	0.0488185
Akr7a5	-0.384905	4.07711	17.2336	0.000414007	0.0252421
Alas1	-0.385092	8.01435	17.5383	0.000378603	0.0237911
Hps6	-0.388157	3.51523	18.7632	0.000266276	0.0187522
Mrps18b	-0.38853	4.13006	14.0816	0.00109484	0.0429788
Klf9	-0.389132	7.50115	15.6238	0.000672666	0.0327337
Efnb1	-0.390095	7.16165	38.3854	3.04076e-06	0.00121351
Rasl11b	-0.390748	4.63837	21.9348	0.000112615	0.0124797
Smad7	-0.391261	6.39566	16.923	0.000455163	0.0269499
Elfn1	-0.391863	4.34363	14.2897	0.00102379	0.040954
Slc9a3r2	-0.393487	8.52382	20.9523	0.000145942	0.0142476
Ptger2	-0.394384	3.14563	13.9314	0.00114946	0.044021
Foxo3	-0.400984	6.50745	20.2738	0.00017521	0.0157974
Dynll1	-0.401055	7.51806	15.7837	0.000644508	0.032032
Armc6	-0.401126	2.85812	16.0875	0.000583535	0.030191
H2-Aa	-0.40169	9.39755	15.9087	0.000616269	0.0312924
Atpsckmt	-0.40368	2.95982	20.1746	0.000180004	0.0158201
Hspa12b	-0.406251	6.10253	26.7239	3.45635e-05	0.00599004
Sema7a	-0.407743	6.52369	20.1418	0.000181622	0.0158201
Jag2	-0.40959	5.27549	37.9018	3.32955e-06	0.00121351
Dpcd	-0.416942	4.34826	18.8155	0.000262373	0.0187522
ENSMUSG00000118462.2	-0.421548	3.91692	21.2674	0.000134209	0.0138882
Upp1	-0.421827	3.73963	17.4164	0.000392357	0.0243759
Ahsa2	-0.422675	6.11165	14.9587	0.00087603	0.0377107
D930048N14Rik	-0.422695	3.88431	15.0412	0.000806397	0.0356056
Nova2	-0.423982	5.25585	30.1932	1.58194e-05	0.00349767
Sox13	-0.42526	6.91358	47.4078	6.34069e-07	0.000547335
Sgf29	-0.428263	3.84134	21.8691	0.000114562	0.0126103
Sorbs3	-0.429293	7.72905	27.143	3.1354e-05	0.00591077
St13	-0.431232	7.0347	27.7123	2.75038e-05	0.00530694
Wdr12	-0.432028	3.54858	22.3591	0.000100879	0.0116809
Cables1	-0.432789	3.99026	26.2308	3.88077e-05	0.00618635
Dok4	-0.435744	5.412	39.1834	2.62226e-06	0.00113178
H2-DMb1	-0.441026	6.2889	16.6534	0.000517698	0.028777
Samd1	-0.44221	4.38254	16.3001	0.000547082	0.029227
Dll1	-0.443024	5.5077	13.4574	0.00144227	0.0485724
Hk2	-0.443383	4.55608	21.0137	0.000143572	0.0141851
Syvn1	-0.444961	6.24833	26.278	3.83773e-05	0.00618635
Lrfn4	-0.446305	3.92672	26.4417	3.69264e-05	0.00605629
Hspa2	-0.449121	4.17225	18.0893	0.000322701	0.0210876
H2-Eb1	-0.450067	8.6671	13.2525	0.00151444	0.0499765
P4ha2	-0.450752	5.73226	28.8632	2.12053e-05	0.00434734
Gpr146	-0.453481	7.01122	40.5255	2.05326e-06	0.00102145
Ifitm10	-0.458052	3.55529	14.0203	0.00111678	0.0433651
Sox7	-0.459022	6.64437	14.0108	0.00123543	0.0459194
Ctu1	-0.464974	3.23845	19.0068	0.000248621	0.0183314
Hspa5	-0.467831	9.30807	19.8214	0.000198269	0.0160188
Cdc42ep4	-0.468612	7.19991	37.9878	3.2761e-06	0.00121351
Mrps6	-0.470859	3.95991	15.2549	0.00075424	0.0346507
Castor1	-0.472141	3.27176	25.3972	4.73354e-05	0.00686576
Bbc3	-0.476688	3.60667	21.1024	0.000140217	0.0141086
Smtnl2	-0.481114	4.73967	22.037	0.000109658	0.0122347
Rapgef3	-0.483609	6.22296	46.565	7.27384e-07	0.000568087
Jade2	-0.48361	6.35338	43.7361	1.1683e-06	0.000736973
H2-Ab1	-0.486101	8.858	13.6265	0.0013674	0.0480962
Tcim	-0.495712	5.72366	13.9486	0.0013055	0.0466691
Tinagl1	-0.495852	6.85709	24.6763	5.7944e-05	0.00772633
ENSMUSG00000025408.16	-0.496235	4.44361	22.308	0.00010222	0.0117238
Creld2	-0.500068	5.1919	20.0353	0.000193135	0.0160188
Rin3	-0.504595	6.74749	33.5573	7.79569e-06	0.00224311
Hey1	-0.505758	6.06849	35.616	5.16635e-06	0.00169466
Snai1	-0.506165	4.5368	30.1052	1.61251e-05	0.00349767
Hyal2	-0.516136	6.332	49.7578	4.3622e-07	0.000476962
Ksr1	-0.524049	5.02729	67.4698	3.68499e-08	0.000100729
Fkbp4	-0.530928	7.34272	26.6484	3.62558e-05	0.00605629
Tbcc	-0.531237	3.30302	15.1252	0.000785438	0.0353249
N4bp3	-0.538568	5.17479	32.1886	1.03393e-05	0.00260885
A4galt	-0.540382	4.94584	20.0854	0.000192335	0.0160188
Stip1	-0.544731	6.65617	15.4834	0.000845262	0.0368455
Gata2	-0.547478	7.28272	45.9803	8.00894e-07	0.000597067
P4ha1	-0.551124	6.95736	23.5872	8.29858e-05	0.0104557
Nr6a1	-0.555343	2.86736	26.2261	3.88509e-05	0.00618635
Sphk1	-0.556368	4.72613	37.3322	3.70867e-06	0.0013223
Prr15l	-0.556543	5.97888	41.6234	1.68761e-06	0.000913943
Herpud1	-0.557585	7.2552	59.7505	1.01127e-07	0.000184287
Xbp1	-0.558786	7.9125	37.9405	3.30539e-06	0.00121351
Arl4d	-0.561497	5.57464	13.875	0.00141227	0.0484573
Bcl2l1	-0.573616	6.88273	35.5407	5.28072e-06	0.00169822
Hes1	-0.576687	5.79634	18.7459	0.000325294	0.0210876
Pierce1	-0.578028	3.51474	14.6794	0.000904002	0.0383115
Mn1	-0.580819	2.89737	15.9431	0.000609823	0.031158
Hspa4l	-0.58338	6.18891	16.7063	0.000604584	0.0310419
Ddit4	-0.593337	4.4263	20.0364	0.000194785	0.0160188
Lfng	-0.595093	5.71767	42.6267	1.415e-06	0.000828839
Bhlhe40	-0.596675	6.13428	33.4024	8.53172e-06	0.00241256
Tsc22d3	-0.598956	7.80083	28.779	2.32073e-05	0.00464173
Mvd	-0.599141	3.85039	21.1655	0.000137886	0.0140415
Ybey	-0.607061	3.20816	19.6655	0.000206971	0.016467
Pnma8b	-0.614049	2.58955	24.4024	6.0293e-05	0.00797473
Wnt7b	-0.615754	2.54411	16.2558	0.000554474	0.0294302
Mtmr4	-0.618305	5.93487	47.0735	6.69419e-07	0.000548957
Dact2	-0.636777	1.80179	13.7185	0.00123206	0.0459194
Rgcc	-0.64121	5.41387	29.6211	2.09705e-05	0.00434734
Tent5b	-0.645401	3.65162	32.5769	9.53622e-06	0.00256399
Fkbp5	-0.647803	4.58231	17.8951	0.000392438	0.0243759
Sdf2l1	-0.651061	4.32856	19.5683	0.000230722	0.0175189
Chordc1	-0.655207	6.21436	20.6998	0.000210627	0.0166081
Spsb1	-0.655433	4.77985	47.6047	6.14197e-07	0.000547335
Eva1c	-0.667385	3.34668	44.8286	9.70556e-07	0.000678557
Fam110d	-0.689972	3.83335	21.2503	0.000138694	0.0140415
Slc25a47	-0.690585	1.78555	26.725	3.45545e-05	0.00599004
Sox18	-0.700662	6.60709	22.1615	0.000149822	0.0143698
Ears2	-0.702836	2.51291	24.7177	5.58092e-05	0.00756468
Pmvk	-0.732621	4.90721	58.1798	1.25668e-07	0.000187371
Cd209a	-0.73941	3.70611	41.4917	1.72747e-06	0.000913943
Pbx4	-0.741443	1.03368	15.1283	0.000784688	0.0353249
H2ac19	-0.750695	3.01732	13.7049	0.00128465	0.0466691
Slc25a29	-0.75875	2.75739	44.6933	9.92949e-07	0.000678557
Per2	-0.772845	5.03715	29.9403	2.23658e-05	0.00452865
Manf	-0.777992	6.23109	38.5096	4.24886e-06	0.00148267
Nhlrc1	-0.804444	2.45485	30.0818	1.62077e-05	0.00349767
Map3k6	-0.824615	4.90108	39.8148	2.88831e-06	0.00118428
Cdkn1a	-0.829148	6.68735	32.7908	1.5049e-05	0.00342803
Klf15	-0.831429	5.13942	27.629	4.26057e-05	0.00651081
Gal	-0.850087	1.1342	14.6935	0.000899958	0.0382389
Kbtbd13	-0.854716	0.824332	19.6504	0.000207833	0.016467
Klf10	-0.865934	5.89197	37.0438	6.61373e-06	0.00200874
Creb5	-0.875897	3.41822	77.5461	1.11863e-08	4.07147e-05
Adamts15	-0.899664	5.81405	81.7611	7.48524e-09	4.07147e-05
Bhlha15	-0.988973	1.59105	13.5438	0.00130476	0.0466691
Osr1	-0.990253	3.41491	28.4459	2.61494e-05	0.00516719
Fam107a	-1.02283	3.62667	47.6081	6.16093e-07	0.000547335
Gm43302	-1.12356	4.50799	21.5541	0.000183751	0.0158616
BC037704	-1.1859	0.0195582	15.3996	0.000721013	0.0338656
Gm10069	-1.22899	0.306701	20.0073	0.000188415	0.0160114
Banp	-1.29383	4.67696	171.185	7.00104e-12	1.14824e-07
Ccl12	-1.43684	2.0363	32.3405	1.00167e-05	0.00260885

## Sheet: Canonical
Ingenuity Canonical Pathways	-log(p-value)	Ratio	z-score	Molecules
Cardiac Hypertrophy Signaling (Enhanced)	2.73	0.0387	2.982	ADRA1A,CAMK2D,CAMK2G,FZD6,IL1B,INPP5F,ITGA2B,JUN,LIF,MAP2K6,MAP3K1,MAP3K11,MAP3K6,MEF2C,PDE9A,PDK1,PRKCQ,REL,WNT2,WNT7A,WNT7B
WNT/β-catenin Signaling	3.87	0.069	2.309	BTRC,FZD6,JUN,RARA,RUVBL2,SOX11,SOX13,SOX18,SOX7,WNT2,WNT7A,WNT7B
S100 Family Signaling Pathway	1.39	0.0285	2.132	ADRA1A,BDNF,CAMK2D,CAMK2G,CCR3,CDKN1A,CREB5,FFAR1,FZD6,GLP1R,GPR146,IL1B,JUN,MAP2K6,MAPK6,P2RY10,PRKCQ,PTGER2,SMAD7,WNT2,WNT7A,WNT7B
Human Embryonic Stem Cell Pluripotency	2.76	0.0547	2.111	BDNF,FZD6,LIF,LIFR,MAP2K6,PRKCQ,SMAD7,SPHK1,WNT2,WNT7A,WNT7B
Toll-like Receptor Signaling	1.78	0.0641	2	IL1B,JUN,MAP2K6,MAP3K1,REL
Serotonin Receptor Signaling	1.72	0.0341	2	ADRA1A,BDNF,CAMK2D,CAMK2G,CREB5,FOXO3,IL1B,ITGA2B,JUN,MAP2K6,PAK4,PDK1,PLA2G7,PRKCQ,RAPGEF3,SNAI1
RUNX1 regulates megakaryocyte differentiation and platelet function	1.61	0.069	2	ITGA2B,NFE2,NR4A3,PRKCQ
Osteoarthritis Pathway	2.69	0.0508	1.897	CREB5,DDIT4,FOXO3,FZD6,HES1,IL1B,ITGA2B,MEF2C,PTCH2,REL,SMAD7,SPHK1
HIF1α Signaling	2.15	0.0478	1.897	CAMK2D,CAMK2G,CDKN1A,HK2,HSPA2,HSPA5,JUN,MAP2K6,PRKCQ,SLC2A3
Aryl Hydrocarbon Receptor Signaling	2.45	0.0566	1.89	AHR,ALDH5A1,CCND3,CDKN1A,FAS,IL1B,JUN,RARA,REL
Role of PKR in Interferon Induction and Antiviral Response	2.33	0.0588	1.89	ATF3,FAS,HSPA2,HSPA5,IL1B,JUN,MAP2K6,REL
Molecular Mechanisms of Cancer	2.96	0.035	1.826	ADRA1A,ARHGEF10,BBC3,BCL2L1,CAMK2D,CAMK2G,CCND3,CCR3,CDKN1A,E2F4,FAS,FFAR1,FZD6,GAB2,GLP1R,GPR146,HES1,HEY1,IL1B,ITGA2B,JUN,MAP2K6,P2RY10,PAK4,PRKCQ,PTCH2,PTGER2,RAPGEF3,REL,SMAD7
Activin Inhibin Signaling Pathway	4.68	0.0688	1.807	CCN2,CDKN1A,CEBPA,FBXO32,FOSL2,FOXO3,GATA2,IL1B,JUN,LIMK1,MAP2K6,MAP3K1,MAPK6,SMAD7,SNAI1
Factors Promoting Cardiogenesis in Vertebrates	2.56	0.0588	1.667	CAMK2D,CAMK2G,CREB5,FZD6,MEF2C,PRKCQ,WNT2,WNT7A,WNT7B
Role of Tissue Factor in Cancer	1.74	0.0435	1.667	BCL2L1,CCN1,CCN2,IL1B,JUN,LIMK1,MAP2K6,MAPK6,SNAI1
Class B/2 (Secretin family receptors)	1.99	0.0625	1.633	FZD6,GLP1R,PTCH2,WNT2,WNT7A,WNT7B
PD-1, PD-L1 cancer immunotherapy pathway	1.78	0.0561	1.633	BCL2L1,HLA-DMB,HLA-DQA1,HLA-DQB1,HLA-DRB5,PRKCQ
Sleep NREM Signaling Pathway	1.64	0.0522	1.633	CAMK2D,CAMK2G,CREB5,MAP2K6,PER2,YWHAH
ID1 Signaling Pathway	2.76	0.0547	1.508	ATF3,BCL2L1,BHLHA15,BHLHE40,CCN2,CDKN1A,ETS1,FOXO3,LIF,LIFR,RAP1GAP
Chronic Myeloid Leukemia Signaling	4.01	0.0576	1.5	ALOX12,BCL2L1,CCND3,CDKN1A,CEBPA,E2F4,FAS,FOXO3,FZD6,GAB2,HES1,JUN,REL,WNT2,WNT7A,WNT7B
MSP-RON Signaling in Macrophages Pathway	3.33	0.0756	1.414	CREB5,GAB2,HLA-DMB,HLA-DQA1,HLA-DQB1,HLA-DRB5,JUN,NFKBIZ,REL
Role of MAPK Signaling in Inhibiting the Pathogenesis of Influenza	1.75	0.0633	1.342	CCL2,IL1B,JUN,MAP2K6,PLA2G7
PTEN Signaling	1.58	0.0464	1.342	BCL2L1,CDKN1A,FOXO3,INPP5F,ITGA2B,REL,YWHAH
Glioblastoma Multiforme Signaling	1.34	0.0409	1.342	CCND3,CDKN1A,E2F4,FZD6,WNT2,WNT7A,WNT7B
Hepatic Fibrosis Signaling Pathway	2.85	0.0426	1.291	CCL2,CCN2,CREB5,FZD6,IL1B,ITGA2B,JUN,KLF9,MAP2K6,PDK1,PRKCQ,PTCH2,REL,SMAD7,SNAI1,WNT2,WNT7A,WNT7B
Pulmonary Fibrosis Idiopathic Signaling Pathway	2.79	0.046	1.291	ADAMTS1,BBC3,CCN2,COL8A1,FOXO3,FZD6,HES1,IL1B,JUN,MAP2K6,REL,SNAI1,WNT2,WNT7A,WNT7B
IL-12 Signaling and Production in Macrophages	1.82	0.0426	1.265	ALOX12,APOC2,CEBPA,JMJD6,JUN,MAP2K6,POU2F1,PRKCQ,REL,RIPK2
Reelin Signaling in Neurons	1.77	0.0507	1.134	ARHGEF10,CAMK2D,CAMK2G,LIMK1,MAP2K6,MAP3K11,PDK1
Regulation of the Epithelial Mesenchymal Transition by Growth Factors Pathway	1.5	0.0417	1.134	CLDN3,ETS1,HSF1,JUN,MAP2K6,MAP3K1,REL,SNAI1
Basal Cell Carcinoma Signaling	1.92	0.0694	1	FZD6,PTCH2,WNT2,WNT7A,WNT7B
JAK/STAT Signaling	1.69	0.061	1	BCL2L1,CDKN1A,JUN,REL,SOCS2
Translocation of SLC2A4 (GLUT4) to the plasma membrane	1.33	0.0563	1	EXOC2,EXOC6,TUBB1,YWHAH
Autism Signaling Pathway	1.8	0.039	0.905	ALDH5A1,BDNF,CAMK2D,CAMK2G,CCL2,FZD6,IL1B,LIF,RARA,WNT2,WNT7A,WNT7B
PCP (Planar Cell Polarity) Pathway	3.01	0.1	0.816	EFNB1,FZD6,JUN,WNT2,WNT7A,WNT7B
HGF Signaling	2.41	0.0606	0.816	CDKN1A,ETS1,ITGA2B,JUN,MAP3K1,MAP3K11,MAP3K6,PRKCQ
Chemokine Signaling	2.34	0.0741	0.816	CAMK2D,CAMK2G,CCL2,CCR3,JUN,LIMK1
NRF2-mediated Oxidative Stress Response	1.79	0.0422	0.816	AKR7A2,DNAJB2,DNAJB5,FKBP5,HERPUD1,JUN,MAP2K6,MAP3K1,PRKCQ,STIP1
Regulation of lipid metabolism by PPARalpha	1.57	0.0504	0.816	ABCA1,AHR,ALAS1,CPT1A,G0S2,MED21
Corticotropin Releasing Hormone Signaling	1.57	0.0461	0.816	BDNF,CREB5,JUN,MEF2C,NR4A1,PRKCQ,PTCH2
HMGB1 Signaling	1.38	0.0419	0.816	CCL2,IL1B,JUN,KAT2A,LIF,MAP2K6,REL
G-Protein Coupled Receptor Signaling	2.96	0.037	0.784	ADRA1A,CAMK2D,CAMK2G,CARD10,CCR3,CREB5,DUSP1,FFAR1,FOXO3,FZD6,GLP1R,GPR146,JUN,MAP2K6,MAP3K1,MAP3K11,MAP3K6,MEF2C,P2RY10,PAK4,PDE9A,PTGER2,RAP1GAP,RAPGEF3,REL,RGS4
Pathogen Induced Cytokine Storm Signaling Pathway	2.27	0.0404	0.775	ADRA1A,BHLHE40,CCL2,CCR3,COL8A1,HLA-DMB,HLA-DQA1,HLA-DQB1,HLA-DRB5,IL1B,JUN,LIF,MAPK6,Ppbp,SLC2A3
Breast Cancer Regulation by Stathmin1	1.43	0.0303	0.728	ADRA1A,ARHGEF10,CAMK2D,CAMK2G,CCND3,CCR3,CREB5,E2F4,FFAR1,FZD6,GLP1R,GPR146,JUN,P2RY10,PPP1R10,PRKCQ,PTGER2,TUBB1
WNT/SHH Axonal Guidance Signaling Pathway	2.1	0.0537	0.707	CAMK2D,CAMK2G,FZD6,PTCH2,WNT2,WNT7A,WNT7B,YWHAH
Cilium Assembly	1.77	0.0441	0.707	CCT3,CCT6A,DYNLL1,EXOC2,EXOC6,NPHP3,OFD1,RAB3IP,TUBB1
NOD1/2 Signaling Pathway	1.54	0.0423	0.707	CCL2,HSPA2,HSPA5,IL1B,JUN,LIF,MAP2K6,RIPK2
GNRH Signaling	2.94	0.0576	0.632	CAMK2D,CAMK2G,CREB5,JUN,MAP2K6,MAP3K1,MAP3K11,MAP3K6,PAK4,PRKCQ,REL
Senescence Pathway	2.71	0.0468	0.577	ATF3,BHLHE40,CCND3,CDKN1A,DHCR24,E2F4,ETS1,FOXO3,JUN,MAP2K6,MAPK6,PDK1,SMAD7,ZFP36L1
RANK Signaling in Osteoclasts	2.1	0.0659	0.447	JUN,MAP2K6,MAP3K1,MAP3K11,MAP3K6,REL
Pyridoxal 5'-phosphate Salvage Pathway	2.1	0.0769	0.447	LIMK1,MAP2K6,MAP3K6,MAPK6,PRKCQ
Renin-Angiotensin Signaling	2.06	0.0579	0.447	CCL2,JUN,MAP3K1,PAK4,PRKCQ,PTGER2,REL
ERK5 Signaling	1.87	0.0676	0.447	CREB5,FOXO3,LIF,MEF2C,YWHAH
Neurotrophin/TRK Signaling	1.78	0.0641	0.447	BDNF,CREB5,JUN,MAP2K6,SPRY1
Role of BRCA1 in DNA Damage Response	1.73	0.0625	0.447	BLM,CDKN1A,E2F4,FANCB,POU2F1
IL-17A Signaling in Fibroblasts	2.86	0.0805	0.378	CCL2,IL1B,JUN,NFKBIZ,P4HA1,P4HA2,REL
Production of Nitric Oxide and Reactive Oxygen Species in Macrophages	1.51	0.0419	0.378	APOC2,JUN,MAP3K1,MAP3K11,MAP3K6,PPP1R10,PRKCQ,REL
IL-10 Signaling	6.55	0.0974	-0.258	AHR,BCL2L1,BHLHE40,CDKN1A,CREB5,DDIT4,DUSP1,HLA-DMB,HLA-DQA1,HLA-DQB1,HLA-DRB5,IL1B,JUN,MAP2K6,REL
RAR Activation	1.73	0.035	-0.258	CAMK2D,CAMK2G,CDKN1A,CREB5,DUSP1,ERCC2,HOXA5,IL1B,JUN,LIF,MAP3K1,PDE9A,RARA,REL,SORBS3
NAFLD Signaling Pathway	1.52	0.0398	-0.333	BBC3,CPT1A,FOXO3,IL1B,JUN,LIF,PRKCQ,SOCS2,XBP1
GADD45 Signaling	3.85	0.117	-0.378	CCND3,CDKN1A,FOXO3,IL1B,MAP2K6,POU2F1,REL
Transcriptional Regulation by MECP2	3.71	0.111	-0.378	BDNF,CAMK2D,CAMK2G,DLL1,FKBP5,MEF2C,SLC2A3
Regulation of the Epithelial Mesenchymal Transition in Development Pathway	3.59	0.092	-0.378	FZD6,JAG2,PTCH2,REL,SNAI1,WNT2,WNT7A,WNT7B
Interferon gamma signaling	2.67	0.0745	-0.378	CAMK2D,CAMK2G,HLA-DQA1,HLA-DQB1,HLA-DRB5,SMAD7,TRIM2
Interleukin-4 and Interleukin-13 signaling	2.29	0.0636	-0.378	BCL2L1,CCL2,CDKN1A,FOXO3,IL1B,LIF,POU2F1
p38 MAPK Signaling	2.08	0.0583	-0.378	CREB5,DUSP1,DUSP10,FAS,IL1B,MAP2K6,MEF2C
CD27 Signaling in Lymphocytes	3.99	0.123	-0.447	BCL2L1,JUN,MAP2K6,MAP3K1,MAP3K11,MAP3K6,REL
RAC Signaling	1.79	0.0511	-0.447	ITGA2B,JUN,LIMK1,MAP3K1,MAP3K11,PAK4,REL
Protein Kinase A Signaling	1.88	0.0365	-0.577	AKAP7,CAMK2D,CAMK2G,CREB5,DUSP1,DUSP10,MAP3K1,PDE9A,PPP1R10,PRKCQ,PTCH2,PTPN3,REL,UBASH3B,YWHAH
Sleep REM Signaling Pathway	1.7	0.0541	-0.816	BDNF,CREB5,IL1B,LIF,LIMK1,NR4A2
Cachexia Signaling Pathway	1.6	0.0353	-0.832	CCL2,DDIT4,FBXO32,FOXO3,HSPA2,HSPA5,IL1B,KLF15,LIF,LIFR,MEF2C,PRKCQ,XBP1
Neuroinflammation Signaling Pathway	2.08	0.041	-0.905	BDNF,CCL2,CREB5,FAS,GLUL,HLA-DMB,HLA-DQA1,HLA-DQB1,HLA-DRB5,IL1B,JUN,MAPK6,REL
Th2 Pathway	2.89	0.0657	-1	CCR3,DLL1,HLA-DMB,HLA-DQA1,HLA-DQB1,HLA-DRB5,JAG2,JUN,PRKCQ
XBP1(S) activates chaperone genes	1.88	0.0833	-1	EXTL1,HYOU1,SYVN1,XBP1
TP53 Regulates Transcription of Cell Cycle Genes	1.85	0.0816	-1	CDKN1A,E2F4,PLK2,RGCC
RNA Polymerase I Transcription	1.82	0.08	-1	ERCC2,GATAD2A,KAT2A,TAF1B
UFMylation Signaling Pathway	1.51	0.0645	-1	ABCA1,IL1B,PDK1,XBP1
PI3K/AKT Signaling	1.41	0.04	-1	BCL2L1,CDKN1A,FOXO3,GAB2,INPP5F,ITGA2B,REL,YWHAH
Neddylation	1.33	0.0366	-1	BTRC,CDKN1A,FBXL19,FBXL4,FBXO31,FBXO32,KBTBD13,SOCS2,SPSB1
Th1 Pathway	2.05	0.0574	-1.134	DLL1,HLA-DMB,HLA-DQA1,HLA-DQB1,HLA-DRB5,MAP2K6,PRKCQ
Adipogenesis pathway	1.76	0.0504	-1.134	CEBPA,ERCC2,FZD6,KAT2A,PER2,RUNX1T1,XBP1
Ribonucleotide Reductase Signaling Pathway	1.34	0.0409	-1.134	BTRC,CDKN1A,CREB5,E2F4,FOXO3,JUN,SNAI1
Macrophage Alternative Activation Signaling Pathway	3.51	0.0632	-1.155	ABCA1,CREB5,DUSP1,FFAR1,HLA-DMB,HLA-DQA1,HLA-DQB1,HLA-DRB5,IL1B,JUN,REL,TSC22D3
Transcriptional regulation by RUNX3	1.99	0.0625	-1.342	CCN2,CDKN1A,FOXO3,HES1,KAT2A,TEAD2
p53 Signaling	1.95	0.0612	-1.342	BBC3,BCL2L1,CDKN1A,FAS,JUN,ST13
Protein folding	1.4	0.051	-1.342	CCT3,CCT6A,SPHK1,TBCC,TUBB1
HEY1 Signaling Pathway	2.41	0.0559	-1.414	CDKN1A,DLL1,E2F4,GATA2,HEY1,ITGA2B,JAG2,MEF2C,SMAD7
Natural Killer Cell Signaling	1.85	0.0455	-1.414	HSPA2,HSPA5,LIMK1,MAP3K1,MAP3K11,MAP3K6,PAK4,PRKCQ,REL
CDX Gastrointestinal Cancer Signaling Pathway	3.27	0.0594	-1.508	BLM,DLL1,EFNB1,FZD6,IL1B,JUN,LIF,REL,SNAI1,WNT2,WNT7A,WNT7B
HSP90 chaperone cycle for steroid hormone receptors in the presence of ligand	3.21	0.109	-1.633	DYNLL1,FKBP4,FKBP5,HSPA2,STIP1,TUBB1
MHC class II antigen presentation	1.47	0.0476	-1.633	DYNLL1,HLA-DMB,HLA-DQA1,HLA-DQB1,HLA-DRB5,TUBB1
ROBO SLIT Signaling Pathway	1.45	0.0472	-1.633	CABLES1,CDKN1A,HES1,JUN,PAK4,SNAI1
Cellular response to heat stress	4	0.0928	-1.667	CAMK2D,CAMK2G,FKBP4,HSF1,HSPA12B,HSPA2,HSPA4L,HSPA5,ST13
ERK/MAPK Signaling	1.64	0.0419	-1.89	CREB5,DUSP1,ETS1,ITGA2B,KSR1,PAK4,PPP1R10,RAPGEF3,YWHAH
Cholesterol biosynthesis	2.92	0.16	-2	CYP51A1,DHCR24,IDI1,MVD
Activation of gene expression by SREBF (SREBP)	2.12	0.0976	-2	CYP51A1,IDI1,MVD,PMVK
Transcriptional regulation by RUNX2	1.79	0.0784	-2	CDKN1A,HES1,HEY1,RBM14
Transcriptional regulation of granulopoiesis	1.79	0.0784	-2	CDKN1A,CEBPA,GATA2,RARA
Intrinsic Pathway for Apoptosis	1.68	0.0727	-2	BBC3,BCL2L1,DYNLL1,YWHAH
Superpathway of Cholesterol Biosynthesis	3.7	0.172	-2.236	CYP51A1,DHCR24,IDI1,MVD,PMVK
Unfolded protein response	2.77	0.0778	-2.236	CEBPA,DNAJB2,DNAJB5,HSPA2,HSPA5,SYVN1,XBP1
Signaling by NOTCH3	2.59	0.1	-2.236	DLL1,HES1,HEY1,JAG2,KAT2A
Signaling by NOTCH1	1.78	0.0641	-2.236	DLL1,HES1,HEY1,JAG2,KAT2A

## Sheet: USRs
Upstream Regulator	Expr Log Ratio	Molecule Type	Predicted Activation State	Activation z-score	p-value of overlap	Target Molecules in Dataset	Mechanistic Network
POR		enzyme	Activated	3.286	1.56e-05	ABCA1,AHR,CLDN3,CPT1A,CYP51A1,DHCR24,HLA-DQA1,HLA-DQB1,HLA-DRB5,IDI1,MAP3K6,MVD,PLA2G7,PMVK
bucladesine		chemical toxicant	Activated	3.03	2.01e-05	ABCA1,ADAMTS1,BDNF,CDKN1A,COQ10B,CPT1A,DUSP1,FOSL2,GLUL,IL1B,JUN,LIF,MAT2A,NR4A1,NR4A2,NR4A3,PLK2,Sik1,SOX7,TINAGL1	197 (21)
kainic acid		chemical toxicant	Activated	3.027	9.17e-06	APOLD1,ATF3,BCL2L1,BDNF,DUSP1,EGR3,FOSL2,HYOU1,IL1B,JUN,NR4A1,NR4A2,RGS4,Sik1	129 (19)
MAPK8		kinase	Activated	2.981	5.08e-08	ABCA1,BBC3,BCL2L1,BTRC,CCN2,CDKN1A,DUSP1,ETS1,FOSL2,IL1B,JUN,KLF6,LIF,MAP3K11,RARA,RGS4,TSC22D3	189 (21)
leukotriene D4		chemical - endogenous mammalian	Activated	2.794	1.48e-11	ADAMTS1,APOLD1,ATF3,CCL2,CCN1,DUSP1,EGR3,FOSL2,HLX,NEDD9,NR4A1,NR4A2,NR4A3	173 (21)
GATA1		transcription regulator	Activated	2.74	5.97e-07	ALOX12,ANGPT2,BCL2L1,CBFA2T3,CCND3,CCR3,CDKN1A,CEBPA,ETS1,Foxp1,GATA2,GP6,HHEX,ITGA2B,Meis1,NFE2,NR4A2,PRDM8,REL,TUBB1	139 (16)
PDX1		transcription regulator	Activated	2.729	0.000268	AKR7A2,ARL4D,ATF3,BBC3,CRELD2,FFAR1,GLP1R,HSPA5,IL1B,JUN,KLF10,KLF6	141 (12)
SIRT1		transcription regulator	Activated	2.658	6.49e-05	ABCA1,BBC3,BCL2L1,BDNF,BTRC,CCND3,CDKN1A,CPT1A,FAS,FBXO32,FOXO3,HK2,HLA-DQA1,HLA-DQB1,HLA-DRB5,HOXA5,HSPA5,IL1B,MAT2A,MEF2C,MGAT2,WNT2	234 (24)
MAPK1		kinase	Activated	2.553	1.17e-05	ATF3,BDNF,CCL2,CCN2,CD84,CDKN1A,DUSP1,EMP1,EXOC2,FBXO32,FOSL2,GRAMD1B,IL1B,ITGA2B,JUN,LIF,NR4A1,PTGER2,SNAI1,SOCS2,SPSB1	167 (19)
REL	0.632	transcription regulator	Activated	2.507	3.17e-08	AHR,ARFGAP3,BBC3,BCL2L1,CAMK2D,CCL2,CDKN1A,ETV5,FAS,FBXL4,FOXO3,IL1B,JUN,NFE2,NR4A1,NR4A3,PHF14,PLK2,REL,SNAI1	171 (17)
PPARA		ligand-dependent nuclear receptor	Activated	2.503	0.000357	ABCA1,APOC2,BCL2L1,BDNF,CDKN1A,CEBPA,CPT1A,CYP51A1,DYNLL1,G0S2,GLUL,HLA-DQA1,IDI1,IL1B,LIFR,MAT2A,MVD,PLA2G7,PMVK,SLC27A4,SOCS2	169 (19)
10E,12Z-octadecadienoic acid		chemical - endogenous mammalian	Activated	2.484	1.98e-06	ABCA1,ATF3,CCL2,CEBPA,CPT1A,CREB5,IL1B,NR4A1,NR4A2,NR4A3,PLK2,SMTNL2,SOX7,XBP1	169 (19)
TEAD3		transcription regulator	Activated	2.449	0.000353	AMOTL2,CCN1,CCN2,FILIP1L,NFKBIZ,PCDH18
GNAS		enzyme	Activated	2.412	2.89e-07	ADAMTS1,ARL4D,ATF3,BCL2L1,CABLES1,CCL2,CCN1,CEBPA,FOSL2,IL1B,NR4A1,NR4A2,NR4A3,P2RY10,PLK2,PTCH2	181 (21)
INHA		growth factor	Activated	2.408	0.0136	ADAMTS1,CCN1,CCN2,CYP51A1,SMAD7,TBCEL
F2		peptidase	Activated	2.394	6.42e-05	ADAMTS9,ANGPT2,CCL2,CCN1,CCN2,CDKN1A,DUSP1,ETS1,FOSL2,GP6,IL1B,JUN,KLF6,MTSS1,NR4A3,SLC2A3	135 (18)
POMC		other	Activated	2.384	0.00364	DUSP1,FOSL2,JUN,NR4A1,NR4A2,NR4A3,Sik1	151 (15)
dinoprost		chemical - endogenous mammalian	Activated	2.377	0.00281	FOSL2,IL1B,JUN,MAPK6,NR4A1,NR4A2	142 (19)
colchicine		chemical drug	Activated	2.301	0.000106	ATF3,BDNF,CCN2,FAS,IL1B,JUN,TUBB1	168 (19)
Wy 40905		chemical reagent	Activated	2.262	4.9e-05	ATF3,CDKN1A,JUN,KLF6,MAZ,NFKBIZ,NR4A1,RRAD	137 (18)
ceapin-A7		chemical reagent	Activated	2.236	5.02e-05	CRELD2,HERPUD1,HSPA5,HYOU1,MANF
LLGL2		other	Activated	2.236	0.000191	AMOTL2,CCN1,CCN2,DUSP1,ETV5
TEAD2	-0.322	transcription regulator	Activated	2.236	0.00231	CCN1,CCN2,FILIP1L,NFKBIZ,PCDH18
l-asparaginase		biologic drug	Activated	2.219	0.0629	CDKN1A,CYP51A1,EXTL1,IDI1,MVD	239 (19)
TNF		cytokine	Activated	2.217	1.18e-11	A4GALT,ABCA1,ANGPT2,APBA3,APOC2,ARHGEF10,ATF3,BBC3,BCL2L1,BDNF,BHLHE40,BTRC,CCL2,CCN1,CCN2,CCND3,CCR3,CDC42EP4,CDKN1A,CEBPA,CHST11,CPT1A,DDIT4,DUSP1,DUSP10,E2F4,EGR3,EMP1,ETS1,ETV5,FAS,FBXO32,FFAR1,FOSL2,G0S2,GATA2,GLUL,HES1,HEY1,HK2,HLA-DRB5,HSPA5,IL1B,JAG2,JUN,KLF10,KLF6,LFNG,LIF,LIFR,LIMK1,LRRC8D,MAP2K6,MAT2A,MEF2C,MTMR4,NEDD9,NFKBIZ,NR4A1,NR4A2,NR4A3,NR6A1,PER2,PLK2,POU2F1,Ppbp,RARA,REL,RGCC,…	203 (26)
PAK1		kinase	Activated	2.216	0.000598	CCN1,CCN2,CDKN1A,FBXO32,HES1	196 (22)
ADRB		group	Activated	2.214	8.28e-09	ATF3,BDNF,BHLHE40,CDKN1A,CYP51A1,DDIT4,E2F4,FAS,JUN,MVD,NR4A1,NR4A2,NR4A3,PCYT2,SLC40A1,WNT7B
TEAD		group	Activated	2.213	0.000527	CCN1,CCN2,HLA-DMB,HLA-DQB1,HLA-DRB5	99 (11)
gamma-secretase inhibitor compound E		chemical reagent	Activated	2.204	0.000191	FKBP4,HES1,HEY1,HSF1,STIP1	122 (7)
VEGFA		growth factor	Activated	2.199	3.7e-07	ADAMTS1,ALAS1,ANGPT2,BCL6B,CCL2,CCN1,CCN2,CDKN1A,CEBPA,DLL1,ETS1,ETV5,HES1,HEY1,HLA-DQB1,HLX,HSPA5,IL1B,MEF2C,NR4A1,NR4A2	170 (17)
Calcineurin (complex)		complex	Activated	2.199	0.0023	BDNF,CAMK2D,DUSP1,NR4A1,NR4A2,NR4A3	175 (18)
MRTFB	0.381	transcription regulator	Activated	2.188	2.58e-05	ADAMTS1,AMOTL2,BCL2L1,CCN1,CCN2,DHCR24,EGR3,FILIP1L,G0S2,GP6,NFKBIZ,PCDH18,Ppbp,TUBB1	184 (19)
dactolisib		chemical drug	Activated	2.186	0.00749	CDKN1A,DDIT4,P4HA1,P4HA2,SNAI1	91 (10)
bisphenol A		chemical - endogenous mammalian	Activated	2.173	0.000567	ALAS1,ALDH5A1,CCL2,CCN1,CCN2,CDKN1A,GK5,NR4A1,NR4A2,NR4A3,PPP1R10,STK17B	155 (21)
bicuculline		chemical - endogenous non-mammalian	Activated	2.147	1.32e-06	ATF3,BDNF,CCN1,DUSP1,HK2,JUN,NR4A1,NR4A2,SLC2A3	206 (22)
FLI1		transcription regulator	Activated	2.129	0.00214	APOC2,CCN2,CCND3,FOXO3,GP6,ITGA2B	170 (17)
Pkc(s)		group	Activated	2.074	2.2e-11	ABCA1,AHR,ATF3,BCL2L1,BDNF,CCL2,CCN1,CCN2,CCND3,CDKN1A,CPT1A,DUSP1,FAS,HSPA5,IL1B,JUN,KLF6,NR4A1,NR4A2,NR4A3,PER2,RARA,XBP1	149 (12)
NPM1		transcription regulator	Activated	2.065	3.25e-11	CCL2,CCN1,CCN2,CEBPA,DLL1,DNAJB2,EGR3,ETS1,HOXA5,HSPA5,IL1B,JUN,KLF10,LIF,MEF2C,MTSS1,NR4A1,XBP1,ZFP36L1,ZMYND8	211 (21)
dimethyl n-oxalyl-glycine		chemical reagent	Activated	2.05	5.49e-06	ATF3,CCN1,CCN2,DDIT4,DHX40,FOSL2,GPR146,HERC3,HK2,JUN,P4HA2,PDK1,RGS4,SLC2A3,TCP11L2,ZBTB25	157 (20)
WNT3A		cytokine	Activated	2.047	1.16e-05	AHR,BBC3,BDNF,CCL2,CCN1,CCN2,CEBPA,DDIT4,EFNB1,ETV5,IL1B,JUN,MEF2C,Meis1,NR6A1,RUNX1T1,SPRY1,WNT7A,WNT7B,XBP1	190 (20)
IRF8		transcription regulator	Activated	2.044	0.011	ATF3,BCL2L1,CDKN1A,CEBPA,CUX2,FAS,IL1B,KLF6,LIF	152 (16)
BDNF	0.586	growth factor	Activated	2.036	4.54e-11	ATP1A3,BCL2L1,BDNF,BHLHE40,C5orf34,CCN1,CDKN1A,DNAJB5,DUSP1,EGR3,GLUL,HSPA2,HSPA4L,HSPA5,IL1B,JUN,KIF21B,KLF10,LIMK1,MVD,NR4A1,NR4A3,P4HA1,PDLIM5,PER2,RGS4,Sik1,WNT2	134 (17)
Tcf7		transcription regulator	Activated	2.034	0.000228	CDKN1A,DHCR24,EGR3,G0S2,HES1,HLA-DQA1,INPP5F,KLF6,MVD,NR6A1,PLA2G7,PTGER2,REL,SOCS2,SOX13,SPRY1,TLCD5
OVOL1		transcription regulator	Activated	2	4.77e-05	CBFA2T3,HLA-DQA1,HLA-DQB1,HLA-DRB5	165 (20)
BAHCC1	0.44	other	Activated	2	0.00118	CDKN1A,GATA2,KLF9,SMAD7	108 (7)
LRP1B		transmembrane receptor	Activated	2	0.00157	ABCA1,BCL2L1,CDKN1A,SOCS2
MFSD2A		transporter	Activated	2	0.00363	CYP51A1,HK2,IDI1,MVD
NSUN6		enzyme	Activated	2	0.00538	AMOTL2,CCN1,CCN2,ETV5
TGS1		enzyme	Activated	2	0.00538	HERPUD1,HSPA5,HYOU1,XBP1
SKIC2		enzyme	Activated	2	0.00896	BHLHE40,DDIT4,HK2,P4HA1
ARVib-7		chemical reagent	Activated	2	0.0178	CCND3,FKBP4,FKBP5,KPNA2
ARVib-31		chemical reagent	Activated	2	0.0178	CCND3,FKBP4,FKBP5,KPNA2
ELOVL3		enzyme	Activated	2	0.0405	IDI1,MVD,PLA2G7,PMVK
MAPK3		kinase	Activated	2	0.0445	CDKN1A,FOSL2,HLA-DQB1,JUN,NR4A1
TRAP1		enzyme	Activated	2	0.0982	EARS2,GPR146,PDK1,SLC2A3
MAP4K4		kinase	Activated	2	0.172	CEBPA,GLUL,HYAL2,NT5M
mir-143		microRNA		1.998	0.00157	DLL1,HES1,HK2,SNAI1
APEX1		enzyme		1.992	0.00326	CDKN1A,EGR3,NR4A1,RGS4	174 (17)
MRTFA		transcription regulator		1.988	0.000989	AMOTL2,BCL2L1,CCN1,CCN2,DHCR24,EGR3,G0S2,GP6,LIMK1,Ppbp,TBX1,TUBB1	140 (16)
NKX2-3		transcription regulator		1.983	0.05	ANGPT2,CDKN1A,EXOC6,H2AC18/H2AC19,HEY1,SLC40A1,SMAD7,TCIM	113 (13)
SGPP2		phosphatase		1.982	0.00118	HSPA4L,HSPA5,IL1B,XBP1	126 (7)
BCYRN1		other		1.982	0.00363	BCL2L1,CTXN1,IRF2BPL,SDF2L1	211 (21)
TRH		other		1.982	0.00538	ANGPT2,DUSP1,JUN,NR4A1
HAVCR1		other		1.982	0.0476	AHR,CCN1,CCND3,HK2,JUN	146 (21)
TRAF3IP2		enzyme		1.982	0.048	CCN2,CCR3,IL1B,NFKBIZ
DIO3		enzyme		1.982	0.39	KLF9,SEMA7A,TBX1,TMPRSS13
tanshinone II		chemical - endogenous non-mammalian		1.981	0.00193	ABCA1,ATF3,BCL2L1,BDNF,CCL2	192 (21)
FASN		enzyme		1.981	0.0405	AMOTL2,DDIT4,DHCR24,IL1B
PLCG2		enzyme		1.98	0.0649	CCL2,DGKE,HLA-DQA1,HLA-DRB5	186 (18)
CREB1		transcription regulator		1.979	1.81e-13	ABCA1,ADRA1A,ALAS1,APOLD1,ATF3,BCL2L1,BDNF,BHLHE40,CCN1,CCND3,CDKN1A,CEBPA,CPT1A,CYP51A1,DOK4,DUSP1,FOXO3,GAL,HERPUD1,HLA-DQB1,HSPA5,IDI1,IL1B,JUN,KPNA2,MAT2A,Meis1,MRPS18B,MTSS1,MVD,NR4A1,NR4A2,NR4A3,NRP2,PER2,RUNX1T1,SEMA7A,Sik1,SLC2A3,SOCS2,UPP1
CALR		transcription regulator		1.966	0.0138	CDKN1A,CEBPA,HSPA5,MEF2C
NFE2	0.746	transcription regulator		1.964	0.000862	GP6,ITGA2B,NFE2,TUBB1	120 (15)
NOS1		enzyme		1.964	0.00118	BDNF,FBXO32,IL1B,PDK1	174 (19)
HSPB1		other		1.964	0.00136	BBC3,CDKN1A,E2F4,IL1B	190 (19)
RBL2		other		1.964	0.013	CDKN1A,DUSP10,E2F4,FAS,KLF10,KPNA2
IRF2		transcription regulator		1.958	0.244	CDKN1A,HK2,IL1B,MAPK6	149 (21)
formaldehyde		chemical - endogenous mammalian		1.951	0.00763	FOSL2,HK2,IL1B,JUN	118 (7)
LUCAT1		other		1.948	0.00231	CDKN1A,IL1B,NR4A2,SLC2A3
GPR174		G-protein coupled receptor		1.944	1.73e-05	ABCA1,ARAP2,CABLES1,LRRC8D,NR4A1,P2RY10,PLK2,Sik1,ST6GAL1,STK17B	178 (19)
ERK		group		1.943	8.07e-09	ABCA1,BCL2L1,CCL2,CCN2,CCND3,CDKN1A,DUSP1,E2F4,ETS1,FAS,FOSL2,FOXO3,HEY1,IL1B,ITGA2B,JUN,KLF10,LIF,NFKBIZ,RGS4,ZFP36L1	226 (21)
EGF		growth factor		1.943	8.27e-07	ABCA1,ADAMTS1,ALOX12,ATF3,BBC3,BCL2L1,CCL2,CCN1,CCN2,CCND3,CDKN1A,CLDN3,DUSP1,EGR3,EMP1,ETS1,FOSL2,GAB2,GAL,GATA2,GLUL,HES1,IDI1,IL1B,JAG2,JUN,KLF10,NR4A1,NR4A2,NR4A3,SNAI1,SPHK1,WNT7A,YWHAH
PIWIL4		other		1.941	1.66e-06	DUSP1,GATA2,GLT1D1,HLA-DRB5,ITGA2B,JUN,MEF2C,NEDD9,NR4A1,PTPN3,RAPGEF3,SLC2A3,ZFP36L1	131 (15)
MAPK9		kinase		1.941	0.00163	BBC3,CCL2,CCN2,CDKN1A,FAS,FOSL2,IL1B,JUN,KLF6,LIF	141 (20)
okadaic acid		chemical toxicant		1.941	0.00176	BCL2L1,BDNF,CCN2,CCND3,FOSL2,IL1B,JUN	106 (14)
risperidone		chemical drug		1.94	0.00136	BCL2L1,NR4A1,NR4A2,NR4A3	140 (20)
CAMK4		kinase		1.937	1.91e-06	ABCA1,ATF3,BDNF,CCL2,CDKN1A,FOSL2,IL1B,JUN	99 (3)
mir-34		microRNA		1.925	0.000162	DLL1,EFNB1,EMP1,HEY1,HK2,ITGA2B,KLF10,PDK1,PPP1R10	187 (22)
alvocidib		chemical drug		1.919	0.00538	BCL2L1,CCL2,CCND3,CDKN1A
sirolimus		chemical drug		1.914	0.0431	BBC3,BCL2L1,CCN2,CCND3,CDKN1A,CEBPA,DDIT4,FAS,FOXO3,HK2,HSPA5,IDI1,IL1B,JUN,NR4A3,SLC27A4,SLC2A3,SNAI1,XBP1
THZ531		chemical drug		1.912	0.0124	BTBD8,CCL2,FKBP5,JUN,NT5M,TYSND1,ZHX2	89 (7)
DNMT1		enzyme		1.911	0.0419	AHDC1,CDKN1A,CLK4,GATA2,MAZ,MRPS6,TAF12,ZBTB40
GRIN2A		ion channel		1.91	0.0846	BDNF,IDI1,MVD,SOX13
clozapine		chemical drug		1.886	0.025	BDNF,NR4A1,NR4A2,NR4A3	167 (16)
3-deazaneplanocin		chemical drug		1.874	5.56e-06	BCL2L1,CDKN1A,DUSP10,FAS,FBXO32,FOXO3,HOXA5,KLF6,TSC22D3	203 (18)
AGT		growth factor		1.867	0.00608	ALOX12,ANGPT2,ATF3,BDNF,BHLHE40,CCL2,CCN2,CCND3,CDKN1A,CLEC4M,COL8A1,CREB5,DUSP1,ETS1,ETV5,FKBP5,FOXO3,GLCCI1,HES1,HEY1,IDI1,IL1B,JUN,KLF15,LIF,MXD4,NR4A1,NR4A2,PCDH17,SMAD7	94 (15)
dalfampridine		chemical drug		1.852	3.99e-05	ATF3,CCN1,DUSP1,HK2,JUN,NR4A1,NR4A2,SLC2A3	159 (24)
Mek		group		1.85	0.00473	A4GALT,BCL2L1,CCN2,CCND3,CDKN1A,EGR3,ETS1,ETV5,IL1B,ITGA2B,JUN,NR4A1,SPRY1,ST6GAL1
berberine		chemical drug		1.818	0.012	BCL2L1,CCL2,CDKN1A,CPT1A,FAS,IL1B,SPHK1	157 (17)
F2RL1		G-protein coupled receptor		1.816	0.000677	ATF3,BDNF,CCL2,CCN1,CCN2,FAS,IL1B,LIF	159 (19)
mycophenolic acid		chemical drug		1.811	5.19e-08	ATF3,CCL2,CCN1,CCN2,CCND3,CDKN1A,DUSP1,ETS1,HSPA5,IL1B,PDLIM5,RGS4	150 (12)
ID3		transcription regulator		1.811	3.67e-07	BCL2L1,CBFA2T3,CDKN1A,DUSP1,DUSP10,FOXO3,Foxp1,KLF6,MAP2K6,NR4A1,NR4A3,PTPN3,RAP1GAP,REL,SEMA7A,SMAD7,SOX13
TRA2B		other		1.798	4.65e-06	BCL2L1,CCN1,CCN2,ETS1,JUN,RGS4	164 (19)
TLR3		transmembrane receptor		1.785	0.00467	ABCA1,ATF3,CCL2,DUSP1,FAS,IL1B,NFKBIZ,NR4A1,PLK2,PTGER2,SPRY1,TREML2	163 (14)
torkinib		chemical drug		1.781	1.19e-09	ADAMTS1,AHR,ATF3,BBC3,BLM,CCN2,CPT1A,DDIT4,DHCR24,FOXO3,KLF6,KPNA2,LIF,NR4A1,NR4A2,NR4A3,RGCC,SMAD7,TCP11L2	133 (16)
YAP/TAZ		group		1.777	0.000201	CCN1,CCN2,HLA-DMB,HLA-DQB1,HLA-DRB5,IL1B	6 (2)
YAP1		transcription regulator		1.769	0.00063	ADAMTS1,AMOTL2,BCL2L1,CCL2,CCN1,CCN2,CDKN1A,CPT1A,E2F4,FAS,FBXO32,IL1B,JAG2,JMJD6,JUN,LIFR,MTMR4,P4HA1,SLC2A3,SMAD7,SPRY1,ST6GAL1	166 (17)
F2R		G-protein coupled receptor		1.749	0.000121	ANGPT2,CCL2,CCN1,CCN2,CLDN3,DUSP1,EGR3,IL1B,NR4A1	135 (15)
LYN		kinase		1.744	0.000677	BDNF,CCL2,CDKN1A,ETS1,IL1B,JUN,NFKBIZ,SPHK1	131 (21)
zoledronic acid		chemical drug		1.732	0.0129	BCL2L1,CCN1,CDKN1A,IL1B
KMT2A		transcription regulator		1.726	3.93e-07	ADRA1A,BAHCC1,CDKN1A,DUSP10,ETS1,HOXA5,KLF6,Meis1,MYCT1,PRDM8,RGS4,SNAI1	97 (7)
entolimod		biologic drug		1.718	0.00179	ATF3,DUSP1,IL1B,NFKBIZ	76 (7)
NFIC		transcription regulator		1.709	0.0384	CCL2,CDKN1A,G0S2,HSPA5,RASSF9,XBP1
potassium chloride		chemical drug		1.706	1.72e-05	ATF3,BDNF,HERPUD1,HSPA5,IL1B,JUN,MEF2C,NR4A1,NR4A2,NR4A3,XBP1	170 (16)
Salmonella enterica serotype abortus equi lipopolysaccharide		chemical toxicant		1.706	0.00392	ARL5B,EGR3,G0S2,HES1,HEY1,IL1B,NFKBIZ,NR4A2,RIPK2	146 (19)
ID2		transcription regulator		1.703	4.14e-08	BCL2L1,CBFA2T3,CDKN1A,DLL1,DUSP1,DUSP10,FAS,FOXO3,Foxp1,KLF13,KLF6,MAP2K6,NR4A1,NR4A3,PTPN3,RAP1GAP,REL,SMAD7,SOX13	164 (11)
DDB1		other		1.698	2.57e-05	BBC3,CCN1,CDKN1A,CEBPA,EGR3,NR4A1	177 (22)
FSH		complex		1.697	6.35e-11	ADAMTS1,AHR,AKAP7,AMOTL2,BDNF,CAMK2G,CARD10,CCN2,CDC42EP4,DUSP1,FILIP1L,FKBP5,FOSL2,HK2,IL1B,JMJD6,JUN,KLF10,MAPK6,MN1,NR4A1,P4HA2,PLK2,PTGER2,RANGAP1,RAP1GAP,RARA,RGS4,SMAD7,STIP1,UPP1	118 (7)
fatty acid		chemical - endogenous mammalian		1.696	0.000541	ABCA1,AHR,CCN1,FAS,HSPA5,IL1B,NR4A1,NR4A2,NR4A3	185 (20)
isoprenaline		chemical drug		1.671	0.000434	CCN2,NR4A1,NR4A2,NR4A3,PLK2,ZFYVE26	176 (20)
WBP2		transcription regulator		1.664	0.0396	GK5,GLCCI1,IL1B,JUN,PIERCE1,SPRY1	113 (15)
Creb		group		1.654	3.78e-07	ATF3,BBC3,BDNF,CCN1,CDKN1A,CEBPA,COL8A1,CPT1A,CYP51A1,DUSP1,EGR3,ETV5,FAS,Foxp1,HES1,IL1B,JUN,MAT2A,NEDD9,NR4A1,NR4A2,NR4A3,PER2
RAF1		kinase		1.644	0.0071	CDKN1A,CLK1,EGR3,EMP1,FAS,IL1B,JUN,LIF,LIFR,PPP1R10	205 (22)
forskolin		chemical toxicant		1.633	9.22e-09	ABCA1,ADAMTS1,ATF3,BCL2L1,BDNF,BHLHE40,CARD10,CCL2,CCN2,CCND3,CDKN1A,DDIT4,DUSP1,FAS,FKBP5,FOSL2,GAB2,GAL,HK2,HLA-DQA1,HLA-DQB1,HOXA5,HSPA2,IL1B,JMJD6,JUN,MAT2A,NR4A1,NR4A2,NR4A3,P4HA2,PLK2,RANGAP1,RAPGEF3,RGS4,Sik1,SMAD7,UPP1,ZHX2	172 (20)
SAHM1		chemical reagent		1.633	0.000121	BHLHE40,DDIT4,HES1,HK2,P4HA1,PDK1	176 (18)
taurocholic acid		chemical - endogenous mammalian		1.633	0.0125	ATF3,CCL2,CCN1,IL1B,JAG2,SLCO5A1
PTGER4		G-protein coupled receptor		1.633	0.0252	APOC2,CCL2,HERPUD1,IL1B,ST6GAL1,TAGAP,ZFP36L1
gemcitabine		chemical drug		1.624	0.00223	BCL2L1,CDKN1A,CPT1A,ETS1,FAS,IL1B,JUN
TEAD1		transcription regulator		1.614	0.00116	AMOTL2,CCN1,CCN2,CCND3,CDKN1A,FILIP1L,GLUL,NFKBIZ,PCDH18,RUNX1T1	169 (19)
LEP		growth factor		1.612	0.00357	ANGPT2,BCL2L1,BDNF,CCL2,CCN1,CDKN1A,CPT1A,FAS,FOXO3,GAL,HES1,HSF1,HSPA5,IL1B,JUN,LIF,LIFR,PER2,SLC27A4	95 (11)
norepinephrine		chemical - endogenous mammalian		1.604	5.91e-06	ABCA1,BDNF,CCN2,COQ10B,DUSP1,FOSL2,IL1B,MAT2A,NR4A1,NR4A3,Sik1,SMAD7,SNAI1,TINAGL1	155 (17)
tributyrin		chemical drug		1.599	2.39e-08	ATF3,CCL2,CCN1,CCN2,CDKN1A,DUSP1,ETS1,HSPA5,IL1B,PDLIM5,RGS4	187 (19)
5-hydroxytryptamine		chemical - endogenous mammalian		1.592	0.0309	BDNF,CCL2,CCN2,IL1B,ITGA2B,NR4A1	103 (11)
oleic acid		chemical - endogenous mammalian		1.589	5.33e-05	ABCA1,ATF3,BBC3,CPT1A,DUSP1,FFAR1,HK2,HSPA5,IL1B,JUN,NR4A1,POU2F1,SPHK1,XBP1
EPHA2		kinase		1.567	1.58e-05	ATF3,DUSP1,IL1B,JUN,KLF6,NFKBIZ,NR4A1	188 (17)
RORA		ligand-dependent nuclear receptor		1.543	0.0469	ABCA1,CDKN1A,DHCR24,IL1B,KCNK5,SLC16A10,SLC2A3,SNAI1	181 (20)
VCAN		other		1.534	0.00348	ADAMTS9,BDNF,CCL2,CDKN1A,FAS,HYAL2,IL1B,MEF2C,ST6GAL1
everolimus		chemical drug		1.531	8.58e-06	ABCA1,ATF3,BBC3,BCL2L1,CCN2,CCND3,CDKN1A,SNAI1	176 (22)
FOXL2		transcription regulator		1.522	0.00514	ATF3,FAS,LIF,NR4A3,PTGER2,SPRY1	159 (17)
ATF2		transcription regulator		1.52	0.00865	ATF3,BCL2L1,DUSP1,DUSP10,JUN,MAT2A
RAC1		enzyme		1.516	0.0124	ATF3,BCL2L1,CCN2,DUSP1,FAS,IL1B,JUN	173 (18)
propylthiouracil		chemical drug		1.51	0.00272	BDNF,CARHSP1,CCND3,EMP1,GLUL,JUN,NR4A1,NR6A1,SLC16A10,ST6GAL1,WNT7B
SYVN1	-0.445	transporter		1.51	0.00709	AHR,AMOTL2,BHLHE40,DUSP1,FAS,IL1B,SLC2A3,SYVN1	53 (4)
COPS5		transcription regulator		1.508	0.00535	ATF3,CCND3,CDKN1A,CEBPA,DDIT4,E2F4,ERCC2,HSPA4L,SPHK1,UPP1,ZFP36L1	105 (12)
ADORA2A		G-protein coupled receptor		1.499	0.00402	ABCA1,ATP1A3,BDNF,DUSP1,NR4A1,NR4A2,NR4A3,TSC22D3	196 (22)
tyrphostin AG490		chemical drug		1.483	0.012	BCL2L1,CCL2,CCN2,CCND3,CDKN1A,IL1B	155 (18)
Immunoglobulin		complex		1.48	4.06e-07	ADRA1A,AHR,ANGPT2,ATF3,ATIC,BCL2L1,BDNF,BHLHE40,CAMK2D,CCL2,CCN2,CCND3,CDKN1A,CPT1A,DDIT4,DUSP1,EGR3,ETV5,FAM107A,FAS,FKBP5,FOXO3,GATA2,GLUL,HEY1,HK2,HLA-DQA1,HLA-DQB1,HLA-DRB5,IL1B,KAT2A,KLF6,MEF2C,NEURL3,NFKBIZ,NR4A1,PDK1,PLA2G7,PRMT5,PTGER2,REL,SLC27A4,SNAI1,SPHK1,ST6GAL1,TSC22D3,XBP1
GABA		chemical - endogenous mammalian		1.457	0.0132	ALAS1,ALDH5A1,BDNF,DHCR24,HERC3,HERPUD1,HSPA5,HYOU1,IL1B,KAT2A,NT5M,P4HA1,PRMT5,RANGAP1,SMAD7	225 (19)
CREBBP		transcription regulator		1.45	2.04e-07	ALAS1,BDNF,CAMK2D,CAMK2G,CCN1,CCND3,CDKN1A,CEBPA,DGKE,DUSP1,EGR3,EXOC2,FOSL2,GLCCI1,JUN,MEF2C,NR4A1,NR4A2,NR4A3,PLEKHF1,PPFIBP2,RAPGEF3,SPSB1,ST6GAL1,WNT7A
deoxycholate		chemical - endogenous mammalian		1.449	0.00214	APOC2,CCN1,GLUL,HK2,HSPA5,NR4A1	180 (20)
eicosapentaenoic acid		chemical drug		1.444	0.0388	BCL2L1,BDNF,CCL2,IL1B,JUN	153 (15)
vorinostat		chemical drug		1.436	5.77e-05	ADAMTS1,ATF3,BBC3,BCL2L1,CCR3,CDKN1A,CEBPA,CYP51A1,DUSP1,FAS,HLA-DQB1,HLA-DRB5,HSPA5,IDI1,IL1B,JUN,MVD,NEDD9,NFE2
MYD88		other		1.436	0.0107	BLM,CCL2,CCN1,DCLRE1A,DUSP1,FANCB,FBXO32,HSPA5,IL1B,JUN,MAZ,NFKBIZ,XBP1	150 (19)
DCAF1		kinase		1.432	0.000761	BBC3,CDKN1A,KLF10,SOCS2,WNT7A
sodium bisulfide		chemical reagent		1.432	0.00437	ANGPT2,BBC3,BDNF,CDKN1A,FAS	143 (7)
THRA		ligand-dependent nuclear receptor		1.432	0.025	CCL2,CDKN1A,CEBPA,CPT1A,IL1B,JUN,KCNQ5,KLF9,RGS4	167 (18)
haloperidol		chemical drug		1.424	0.0233	BDNF,CCND3,NR4A1,NR4A2,NR4A3	176 (19)
Sch-23390		chemical drug		1.414	1.13e-06	Ahsa2,ATF3,BDNF,DNAJB5,FAS,HERPUD1,HSPA5,ST13
prexasertib		chemical drug		1.414	6.58e-05	ATF3,CDKN1A,DUSP1,EGR3,IL1B,NR4A3,PLK2,SNAI1
5-O-mycolyl-beta-araf-(1->2)-5-O-mycolyl-alpha-araf-(1->1')-glycerol		chemical - endogenous non-mammalian		1.414	0.00016	ATF3,CCL2,DUSP1,IL1B,NFKBIZ,NR4A3,PLA2G7,SPHK1	125 (15)
ST1926		chemical drug		1.414	0.00985	CCT3,CCT6A,CDKN1A,DYNLL1,FKBP5,KPNA2,SOX11,ST13	189 (19)
25-hydroxycholesterol		chemical reagent		1.41	1.34e-06	ABCA1,ATF3,CCN2,FOSL2,HSPA5,IL1B,JUN,NR4A1,NR4A2,NR4A3	171 (13)
vincristine		chemical drug		1.406	0.00211	BCL2L1,CDKN1A,FAS,IL1B,JUN
MAP3K8		kinase		1.406	0.00272	FAM107B,GPR146,IL1B,IRF2BPL,JUN,NR4A1,PTGER2,STK17B,ZC3H6	192 (20)
testosterone		chemical - endogenous mammalian		1.399	0.00795	BCL2L1,BDNF,CDKN1A,CLDN3,CYP51A1,DDIT4,DHCR24,FAS,FBXO32,FOSL2,HSPA5,IL1B,JUN,RARA,XBP1	183 (22)
RUNX1-RUNX1T1		fusion gene/product		1.387	5.9e-07	ATF3,ATP1A3,CDKN1A,CEBPA,CHST11,GATA2,MTSS1,NFE2,RNF144A,SEC14L1,UBASH3B,XBP1,ZFP36L1	175 (19)
RPL22		translation regulator		1.387	3.42e-06	ATF3,BBC3,CDKN1A,HSPA5,XBP1	205 (20)
sorbitol		chemical - endogenous mammalian		1.387	5.05e-06	BCL2L1,CCN1,CCN2,CDKN1A,MAP3K11	119 (7)
GnRH analog		biologic drug		1.387	0.00347	ARHGEF10,ATF3,BHLHE40,DUSP1,DYNLL1,FAS,HSPA2,HYAL2,JUN,NR4A2,PDLIM5,RARA,SLC2A3,TUBGCP2	88 (11)
HGF		growth factor		1.38	2.16e-09	ADAMTS1,AHR,ANGPT2,ATF3,BCL2L1,CCL2,CCN1,CCN2,CDKN1A,CHD2,DOK4,DUSP1,DYNLL1,EMP1,ETS1,FKBP5,HES1,HK2,HLX,IL1B,JUN,KLF6,MAT2A,NFKBIZ,NR4A1,NR4A2,NR4A3,SNAI1,SOCS2,SOX13,TRIP10,YWHAH	144 (19)
IL12 (family)		group		1.373	0.000167	ATF3,BCL2L1,CCND3,DDIT4,ETV5,FOSL2,IL1B,LIF,NFKBIZ,SLC2A3,SOCS2	66 (7)
S100A9		other		1.364	0.00126	ADAMTS1,ATF3,BHLHE40,DDIT4,ETV5,FAS,IL1B,KLF15,MYCT1,NR4A3	152 (18)
dopamine		chemical - endogenous mammalian		1.36	0.00226	ATF3,BCL2L1,BDNF,CCL2,EGR3,GATA2,IL1B,JUN,NR4A1,NR4A3	179 (18)
IL1A		cytokine		1.355	0.0119	ADAMTS1,ATF3,BCL2L1,CCL2,CCN1,CDKN1A,FAS,IL1B,JUN,LIF,NFKBIZ	161 (19)
CHD4		enzyme		1.342	0.0023	CDKN1A,FAS,JUN,RRAD,SOCS2,SPRY1	131 (20)
MEF2D		transcription regulator		1.342	0.0125	BDNF,CCN2,CCND3,JUN,NR4A1
vidutolimod		chemical drug		1.342	0.0492	ATF3,CCL2,KLF6,NEURL3,PLA2G7	168 (13)
PDGF-BB		complex		1.336	3.79e-12	ABCA1,AHR,AKR7A2,ATF3,BHLHE40,CCL2,CCN1,CCN2,CCND3,CDKN1A,DUSP1,EGR3,ETS1,GLUL,HES1,IL1B,JUN,KLF10,KLF6,LIF,MAT2A,NR4A1,NR4A2,NR4A3,PLK2,SLC2A3,SNAI1,SPHK1,YWHAH,ZFP36L1
Bay 11-7082		chemical - kinase inhibitor		1.335	0.00103	ABCA1,BCL2L1,CCL2,HSPA5,IL1B,NFKBIZ,PRMT5,SNAI1
rottlerin		chemical drug		1.335	0.0162	ABCA1,CCND3,CDKN1A,FKBP5,JUN	201 (22)
IL18		cytokine		1.334	9.14e-05	ATF3,BCL2L1,CCL2,DDIT4,FAS,FOSL2,HLX,IL1B,JUN,LIF,NFKBIZ,SLC2A3,SOCS2	164 (19)
Ngf		group		1.327	0.000366	BBC3,BDNF,CDKN1A,DUSP1,JUN,NR4A1,NR4A2
MET		kinase		1.321	0.000395	CDKN1A,FBXO32,GLUL,HLX,IL1B,JAG2,JUN,NFKBIZ,PLK2,SNAI1	138 (17)
MAP2K1/2		group		1.318	2.4e-06	ATF3,BDNF,CCN2,DUSP1,HERPUD1,HK2,HSPA5,IL1B,JUN,Sik1	130 (17)
TREM1		transmembrane receptor		1.315	0.0298	ATF3,EGR3,HES1,IL1B,LIF,LRFN4,NR4A2,RRAD	127 (21)
NR5A1		ligand-dependent nuclear receptor		1.309	0.000221	ANGPT2,DLL1,ETS1,GAL,JAG2,LFNG,NR4A2,RFNG	148 (20)
tyrphostin AG 1478		chemical drug		1.309	0.000549	BCL2L1,CCL2,CDKN1A,COL8A1,FOXO3,PTGER2,SPHK1
HTT		transcription regulator		1.301	3.94e-08	ABCA1,ATF3,ATP1A3,BBC3,BDNF,BHLHE40,CCN2,CDKN1A,CEBPA,CHST11,CYP51A1,DLL1,FKBP4,FOXO3,Foxp1,GLUL,HSPA5,INPP5F,JUN,KAT2A,KLF9,MAT2A,NR4A1,NR4A2,P4HA1,PCYT2,PDK1,PER2,RAP1GAP,RARA,RGS4,RIPK2,Sik1,SLC40A1,SOCS2,ST6GAL1,SYVN1,UBE2G2,VAMP1,XBP1
isoproterenol		chemical drug		1.282	0.0151	ATF3,FOSL2,IL1B,JUN,LIF,NR4A1,NR4A3,TBC1D10A	177 (20)
JUN	0.577	transcription regulator		1.28	1.83e-07	ALAS1,ALOX12,ATF3,BBC3,BCL2L1,BDNF,CCL2,CCN1,CCN2,CCND3,CDKN1A,DUSP1,FAS,FOXO3,HES1,HEY1,HK2,IL1B,JUN,LIF,MAT2A,MVD,NFKBIZ,NR4A1,PDK1,RARA,SLC2A3,SMAD7,SPHK1	199 (21)
MAOA		enzyme		1.274	0.000404	AMOTL2,CCL2,CCN1,CCN2,IL1B
GSK3B		kinase		1.267	0.00419	BCL2L1,CCL2,CCND3,CDKN1A,DLL1,IL1B,NFKBIZ,SNAI1	216 (20)
ammonium		chemical - endogenous mammalian		1.265	0.00366	AHSA1,CAMK2D,CCT6A,DYNLL1,G0S2,KLF15,RANGAP1,SLC2A3,ST13,TENT5B	208 (21)
LEF1		transcription regulator		1.265	0.0119	CDKN1A,FAS,G0S2,HES1,HLA-DQA1,INPP5F,LFNG,PLA2G7,PTGER2,RFNG,SPRY1,TLCD5	110 (12)
LCN2		transporter		1.264	0.0322	FAS,FBXO32,IL1B,RARA,TINAGL1	174 (20)
N-Ac-Leu-Leu-norleucinal		chemical - protease inhibitor		1.255	0.00069	ABCA1,BCL2L1,CCL2,CDKN1A,CEBPA,E2F4,NEDD9
FOXO4		transcription regulator		1.251	0.0013	BCL2L1,CCN2,CDKN1A,CYP51A1,DHCR24,HSPA5,IDI1,NRP2
pifithrin alpha		chemical reagent		1.246	0.00292	BBC3,BCL2L1,CDKN1A,FAS
EPAS1		transcription regulator		1.243	2.78e-05	ANGPT2,BBC3,BHLHE40,CCN1,CCN2,CDKN1A,CEBPA,CYP51A1,HOXA5,HSPA5,ITGA2B,MANF,RGS4,SLC2A3,SLC40A1,SPHK1	160 (19)
BMP10		growth factor		1.238	0.000346	ALOX12,HEY1,IL1B,MEF2C,NR4A1,NR4A2,NR4A3,SMAD7	179 (19)
IFT88		other		1.236	0.00538	CEBPA,CYP51A1,IDI1,MVD	141 (20)
MEF2C	0.395	transcription regulator		1.235	0.0395	ATF3,BDNF,CCL2,CDKN1A,JUN,MEF2C,NR4A1	187 (20)
GATA2	-0.547	transcription regulator		1.221	1.79e-05	ANGPT2,CCL2,CCR3,CDKN1A,CEBPA,DLL1,ETS1,GATA2,GP6,HHEX,ITGA2B,MEF2C,NFE2,PDE9A,PIERCE1,PLK2,Ppbp,Retnlg,SOX18,TREM3,TUBB1,ZNF462	193 (23)
glutamine		chemical - endogenous mammalian		1.207	5.29e-05	CDKN1A,DDIT4,DUSP1,HSF1,HSPA5,JUN,LIF,NR4A1,XBP1,ZMYND8	85 (7)
ISLR		other		1.199	0.0049	CCN1,CCN2,SOX11,TEAD2	128 (7)
prostaglandin E2		chemical - endogenous mammalian		1.196	9.34e-14	ADAMTS1,AHR,ANGPT2,ATF3,BCL2L1,CCL2,CCN2,CDKN1A,DLL1,DUSP1,DYNLL1,ETS1,FAS,FBXO31,FOSL2,HLA-DMB,HLA-DQA1,HLA-DQB1,HLA-DRB5,IL1B,JAG2,JUN,NEDD9,NFKBIZ,NR4A1,NR4A2,PLK2,POU2F1,PTGER2,SNAI1,SOCS2,SPHK1,TAGAP,TLNRD1,TSC22D3
troglitazone		chemical drug		1.195	3.64e-05	ABCA1,ALAS1,ATF3,BCL2L1,BTRC,CCL2,CCND3,CDKN1A,CEBPA,E2F4,ETS1,G0S2,HSPA5,IL1B,JUN,NR4A1,NR4A3,P4HA1,POU2F1,SNAI1	98 (7)
ACOX1		enzyme		1.195	0.0171	ADAMTS1,CDKN1A,HLA-DQA1,HLA-DRB5,HSPA5,KLF6,XBP1
PTPN6		phosphatase		1.188	0.0405	BCL2L1,ETS1,GP6,IL1B	183 (22)
PRKCA		kinase		1.18	0.00293	BCL2L1,CCL2,CCN2,CDKN1A,ETS1,HES1,HEY1,JUN
HNRNPU		transporter		1.179	0.00129	ATF3,BBC3,CCL2,CDKN1A,IL1B,OSR1,WNT2	194 (19)
KIF3A		enzyme		1.177	0.000729	CDKN1A,CYP51A1,IDI1,MVD	189 (19)
RORC		ligand-dependent nuclear receptor		1.177	0.0298	DHCR24,HK2,IL1B,KCNK5,PDK1,REL,SLC16A10,SLC2A3
ROCK1		kinase		1.172	0.000225	ALOX12,CCN2,CCND3,COL8A1,ETS1
chenodeoxycholic acid		chemical - endogenous mammalian		1.172	0.0361	ABCA1,APOC2,CPT1A,HK2,SNAI1	164 (17)
OVOL2		transcription regulator		1.159	3.21e-05	BTRC,CDKN1A,HK2,HLA-DQA1,HLA-DQB1,HLA-DRB5,SLC2A3	131 (13)
FOXP1		transcription regulator		1.154	0.000954	CDKN1A,IL1B,JUN,MEF2C,XBP1	128 (7)
NAMPT		cytokine		1.154	0.0431	ALDH5A1,BDNF,CCR3,JUN,SOCS2
ARNT		transcription regulator		1.134	0.00101	AHR,BHLHE40,CARD10,GLCCI1,HK2,PCDH18,RANGAP1,SLC2A3,SOCS2,TSC22D3	130 (12)
phorbol esters		chemical - other		1.134	0.00147	DUSP1,HK2,HOXA5,IL1B,JUN,LIF,REL
ERBB3		kinase		1.134	0.00514	AMOTL2,CCN1,CCN2,CDKN1A,DUSP1,ETV5,SNAI1
RRAS2		enzyme		1.134	0.0134	AHR,EGR3,HES1,NR4A3,PLK2,PTGER2,SLC2A3	79 (8)
L-methionine		chemical - endogenous mammalian		1.132	0.00186	BDNF,DDIT4,HSPA5,IL1B,MAT2A,SMAD7
lurbinectedin		chemical drug		1.131	0.000166	ATF3,HES1,KLF10,PLK2	167 (12)
bis(4-hydroxyphenyl)sulfone		chemical reagent		1.131	0.000416	CCL2,CEBPA,IL1B,MTSS1	135 (17)
WFS1		enzyme		1.131	0.000862	BDNF,HSPA5,IL1B,XBP1	175 (23)
LH		complex		1.129	2.73e-05	ADAMTS1,BDNF,CAMK2G,CARD10,CDC42EP4,DUSP1,FKBP5,HK2,JMJD6,JUN,MAPK6,NR4A1,P4HA2,RANGAP1,RAPGEF3,RGS4,Sik1,STIP1,UPP1
silicon dioxide		chemical drug		1.119	0.000729	CCL2,E2F4,IL1B,JUN	183 (26)
AURKB		kinase		1.109	0.000611	ATF3,BBC3,BLM,CDKN1A
bilirubin		chemical - endogenous mammalian		1.103	0.00204	BDNF,HSPA5,IL1B,XBP1	83 (7)
NCOA5		other		1.103	0.0147	ATF7IP,CDKN1A,NR4A1,PIERCE1	119 (10)
paraquat		chemical toxicant		1.095	0.000379	ANGPT2,BCL2L1,CCN2,FAS,KLF6,LIFR,MRTFB,NR4A1,PIERCE1	209 (24)
GNA11		enzyme		1.091	0.000416	ADAMTS1,EGR3,KLF15,PRKG2	133 (17)
ERBB4		kinase		1.091	0.00147	BDNF,CCL2,CDKN1A,DUSP1,JUN,WNT2,WNT7A	133 (13)
S-nitrosoglutathione		chemical toxicant		1.091	0.00763	BCL2L1,CCL2,CDKN1A,LIF	201 (23)
3-nitropropionic acid		chemical toxicant		1.091	0.0178	BCL2L1,BDNF,FOXO3,JUN
IPMK		kinase		1.091	0.02	AHR,CCN1,JUN,PDLIM5	142 (17)
AIP		transcription regulator		1.091	0.02	AHR,DUSP1,PDE9A,RGS4
mir-24		microRNA		1.091	0.02	AHR,CCND3,CDKN1A,PAK4	193 (21)
PTH		other		1.088	3.11e-07	ADAMTS1,BHLHE40,CCL2,CCN2,CDKN1A,DUSP1,FOSL2,HSPA5,JUN,NR4A1,NR4A2,RAP1GAP,RBM14,SMAD7,WNT7A,WNT7B	143 (16)
NFKBIA		transcription regulator		1.078	0.000352	BCL2L1,CARD10,CCL2,CCR3,CDKN1A,FAS,HES1,HEY1,HK2,HLA-DQA1,HSPA5,IL1B,JUN,LIF,LIFR,MXD4,NR4A1,NR6A1,RGS4,USP10
NGF		growth factor		1.075	2.77e-06	ATF3,BBC3,BCL2L1,BDNF,CDKN1A,DUSP1,ETV5,FAS,FOSL2,GAL,JUN,LIFR,MAP3K11,NR4A1,PLK2,RGS4,SLC40A1,XBP1
DUSP1	1.231	phosphatase		1.069	0.03	ATF3,BHLHE40,CCL2,DUSP1,IL1B,JUN,NR4A1
ozone		chemical toxicant		1.068	0.00504	BCL2L1,CCR3,HK2,IL1B,JUN
zVAD-FMK		chemical - protease inhibitor		1.067	0.00348	BBC3,CCL2,CCND3,CDKN1A,IL1B	148 (22)
AS1842856		chemical reagent		1.067	0.00644	CCL2,CCND3,CDKN1A,FBXO32	194 (20)
baicalein		chemical drug		1.067	0.00896	BCL2L1,CCL2,CCND3,JUN	202 (22)
olanzapine		chemical drug		1.067	0.00952	ATF3,BDNF,HLA-DRB5,NR4A1,NR4A2,NR4A3
GDNF		growth factor		1.067	0.0101	BDNF,ETV5,GATA2,LMNB2,SPHK1	158 (17)
AURK		group		1.067	0.0138	BBC3,CDKN1A,HSPA4L,RRAD	183 (18)
pyridaben		chemical toxicant		1.067	0.0178	LIFR,MRTFB,NR4A1,PIERCE1	125 (7)
LIPA		enzyme		1.067	0.0354	ABCA1,HK2,IL1B,TIMM29	175 (20)
N-acetyl-L-cysteine		chemical drug		1.064	7.49e-06	ATP1A3,BCL2L1,CCL2,CCN1,CCN2,CDKN1A,DDIT4,DUSP1,FAS,FBXO32,FOXO3,HK2,HSPA5,IL1B,JUN,NFKBIZ,SNAI1	124 (14)
KDM1A		enzyme		1.048	0.0452	ATF3,BLM,CCL2,CD84,CDKN1A,HLA-DQA1,HLA-DQB1,HLA-DRB5,PRKG2,SMAD7,SNAI1,SOCS2
PMP22		other		1.044	0.000416	ABCA1,BBC3,CDKN1A,JUN
raclopride		chemical drug		1.039	7.15e-06	BDNF,NR4A1,NR4A2,NR4A3
TEAD4		transcription regulator		1.032	6.99e-10	AMOTL2,CBFA2T3,CCN1,CCN2,CCND3,CDKN1A,CEBPA,FILIP1L,FKBP5,GATAD2A,JUN,NFKBIZ,PCDH18,PLK2,SLC2A3,SNAI1
D-glucose		chemical - endogenous mammalian		1.032	1.9e-06	ABCA1,ANGPT2,ATF3,BBC3,BCL2L1,CCL2,CCN2,CCND3,CDKN1A,CEBPA,DDIT4,DUSP1,DYNLL1,FAS,FBXO32,FFAR1,GLP1R,GLUL,HERPUD1,HK2,HSPA5,IL1B,IRAG1,JUN,KLF10,MAP2K6,NR4A1,NR4A2,NR4A3,PDK1,PIGA,SNAI1,SPHK1,XBP1,ZMYND8	158 (16)
E. coli serotype 0127B8 lipopolysaccharide		chemical - endogenous non-mammalian		1.026	0.000149	BDNF,CCL2,CCN2,CHST11,FAM107A,GLUL,GPR146,HSPA5,IL1B,LIF,LIFR,SEMA7A	119 (14)
EPO		cytokine		1.022	6.87e-06	ANGPT2,BCL2L1,BDNF,BLM,CCND3,CDKN1A,DHCR24,FAS,GATA2,GCC2,GLUL,JUN,KPNA2,NFE2,PRKCQ,SMAD7,SOCS2,TSC22D3,TUBB1
Pam3-Cys-Ser-Lys4		chemical reagent		1.02	1.87e-05	ANGPT2,BCL2L1,CCL2,CCN2,DDIT4,HK2,HLA-DRB5,IL1B,JUN,NFE2,NFKBIZ,PDK1,REL,SLC40A1,XBP1	146 (12)
USP36		peptidase		1.02	0.000338	AMOTL2,CCN1,CCN2,SNAI1	83 (7)
CRH		cytokine		1.006	0.048	BDNF,IL1B,NR4A1,SLC2A3	186 (18)
MAPK7		kinase		1.001	5.07e-11	ADAMTS1,BDNF,CCN1,CCN2,CYP51A1,DHCR24,DUSP1,IDI1,IL1B,JUN,MEF2C,MVD,NR4A1,PMVK,PTGER2	193 (20)
hydrogen peroxide		chemical - endogenous mammalian		1.001	3.48e-05	ATF3,BANP,BBC3,BCL2L1,BTRC,CCL2,CCN2,CCND3,CDKN1A,CYP51A1,DDIT4,DUSP1,DUSP10,E2F4,ETS1,FAS,FBXO32,FOXO3,HES1,HSF1,HSPA5,IL1B,JUN,NR4A1,REL,SNAI1,XBP1	187 (18)
SNAI1	-0.506	transcription regulator		1.001	0.00126	BCL2L1,CCL2,CCN1,CCN2,CCND3,CDKN1A,CLDN3,LIF,SMAD7,SNAI1	217 (23)
GPER1		G-protein coupled receptor		1	3.32e-08	ATF3,BHLHE40,CCN1,CCN2,CDKN1A,DDIT4,DUSP1,HSPA5,ITPRIP,JUN,NR4A2	180 (17)
GABA receptor		complex		1	1.58e-06	BDNF,NR4A1,NR4A2,NR4A3	59 (7)
G protein alpha i		group		1	8.8e-06	ADAMTS1,ADAMTS9,ATF3,CCN1,FOSL2,LIF,NR4A3,PMVK,SPHK1
putrescine		chemical - endogenous mammalian		1	4.77e-05	CCL2,CDKN1A,JUN,MAT2A	186 (21)
PROM1		other		1	0.000338	DHCR24,IDI1,MVD,NR4A2	180 (19)
IOX2		chemical reagent		1	0.00118	JUN,P4HA1,PDK1,SLC2A3	173 (19)
VH032		chemical reagent		1	0.00136	JUN,P4HA1,PDK1,SLC2A3	147 (18)
ARG1		enzyme		1	0.0016	CCND3,CDKN1A,GLUL,HK2,SLC2A3	83 (7)
RARG		ligand-dependent nuclear receptor		1	0.00166	ABCA1,CCN2,DUSP1,HOXA5,JUN,Meis1,RARA	103 (9)
HOXA10		transcription regulator		1	0.002	CDKN1A,HLA-DQA1,HLA-DQB1,HOXA5,KLF10,KLF9,Meis1,NR4A1,ST6GAL1,STK17B	92 (8)
ACTL6A		other		1	0.00204	BBC3,BCL2L1,CDKN1A,FAS	95 (7)
ADGRE2		other		1	0.00445	CCL2,CDKN1A,GLUL,JUN
OTUB1		enzyme		1	0.00445	AMOTL2,CCN1,CCN2,SMAD7
CCAR2		peptidase		1	0.00538	CAMK2D,CAMK2G,CREB5,GLP1R
androgen		chemical drug		1	0.00568	ADAMTS15,BDNF,CCND3,DHCR24,ETS1,FOXO3,JUN,NR4A1,NR6A1	175 (15)
GPR15LG		cytokine		1	0.0059	CCN2,IL1B,JUN,MAP3K11
KDM3A		transcription regulator		1	0.00828	CCL2,CCN1,CCN2,ETS1	173 (15)
ATP2B2		transporter		1	0.00896	CDKN1A,HSPA5,PIERCE1,XBP1	125 (7)
VCP		enzyme		1	0.0107	CCL2,CDKN1A,DUSP1,HERPUD1,HSPA5	172 (16)
TOB1		transcription regulator		1	0.0112	AMOTL2,BANP,BCL2L1,CDKN1A
TIMP1		cytokine		1	0.0129	A4GALT,BCL2L1,CDKN1A,IL1B	183 (21)
RCN3		other		1	0.0138	ATF3,HSPA5,SOX13,XBP1
ANLN		other		1	0.0138	BBC3,CDKN1A,HSPA4L,RRAD	91 (7)
CLEC4G		other		1	0.02	CCN2,EGR3,IL1B,WNT2	59 (7)
ZNF281		transcription regulator		1	0.02	BLM,CCL2,CCN2,SNAI1
DRD2		G-protein coupled receptor		1	0.0254	BDNF,CCL2,FOSL2,IL1B,JUN
TSPO		transmembrane receptor		1	0.0322	CCL2,IDI1,IL1B,MVD
TOX		transcription regulator		1	0.0338	AHR,BLM,EGR3,FOXO3
salicylic acid		chemical drug		0.996	0.00048	BCL2L1,BDNF,CCN2,CEBPA,FKBP5,IL1B
IL1		group		0.994	0.000308	ADAMTS1,AHR,BDNF,BHLHE40,CCL2,CDKN1A,CPT1A,DUSP1,FAS,IL1B,JUN,KLF6,LIF,MAP2K6,NRP2,SLC2A3,SPHK1
histamine		chemical - endogenous mammalian		0.991	0.0214	BCL2L1,CCL2,IL1B,JUN,NR4A1
OSM		cytokine		0.987	6.12e-06	ABCA1,ADAMTS1,AHR,ALOX12,ANGPT2,ATF3,BHLHE40,CCL2,CDC42EP4,CDKN1A,CEBPA,COL8A1,DHCR24,GLUL,HK2,HSPA2,HSPA5,IL1B,JUN,KLF10,LIF,LIFR,MAP2K6,P2RY10,PDLIM5,STK4,TUBGCP2,ZHX2	136 (12)
HMOX1		enzyme		0.979	0.0028	ABCA1,ANGPT2,BCL2L1,BDNF,CCL2,CDKN1A,IL1B,NR4A2
NLRP3		enzyme		0.977	0.023	CCN2,CCR3,FAS,HLA-DQA1,IL1B,LIF,SMAD7
SRF		transcription regulator		0.975	0.000768	APOLD1,ATF3,BCL2L1,CCN2,CDKN1A,CLDN3,DHCR24,EGR3,ETS1,FILIP1L,G0S2,ITGA2B,JUN,LIF,NR4A1,NR4A2,Ppbp	141 (17)
NRG1		growth factor		0.963	3.14e-10	ABCA1,AMOTL2,ANGPT2,BCL2L1,BDNF,CCN1,CCN2,CCND3,CDKN1A,DNAJB2,DUSP1,EGR3,ETV5,GATA2,HES1,HK2,IDI1,JUN,LIFR,NR4A1,NR4A3,PRKG2,SLC2A3,SNAI1
RHOA		enzyme		0.949	0.0174	BCL2L1,CCN2,CDKN1A,FAS,IL1B,JUN
cycloheximide		chemical reagent		0.944	0.0028	AHR,BCL2L1,BDNF,CCL2,CCN1,CCN2,CCND3,CDKN1A,DDIT4,DUSP1,FAS,FOSL2,HSF1,IL1B,JUN,NR4A1
TRIB3		kinase		0.943	1.58e-05	CEBPA,DDIT4,FBXO32,HERPUD1,HK2,MAP3K11,PDK1	189 (21)
TGFB2		growth factor		0.941	0.000117	ABCA1,AHR,BHLHE40,CCN2,CEBPA,DDIT4,FAS,HEY1,HK2,LIF,OSR1,RUNX1T1,SPHK1	169 (20)
SP1		transcription regulator		0.939	1.67e-06	ABCA1,ADAMTS1,ALOX12,ATF3,BBC3,BDNF,CCL2,CCN2,CCND3,CDKN1A,CEBPA,COL8A1,CYP51A1,DHCR24,FAS,GP6,HES1,HEY1,HK2,HSPA5,IL1B,JUN,KLF6,MAT2A,MAZ,PCDH17,PDK1,RARA,SLC2A3,SMAD7
ROR1		kinase		0.937	0.0016	AMOTL2,CCN1,CCN2,ETV5,SNAI1	224 (23)
HDAC8		transcription regulator		0.934	0.000214	BBC3,CDKN1A,HOXA5,SNAI1	161 (17)
EDN1		cytokine		0.934	0.0409	CCL2,CCN1,CCN2,HEY1,HSPA5,JUN,PTGER2,TUBB1
CpG oligonucleotide		chemical drug		0.931	0.00677	ABCA1,AHR,DUSP1,FAS,IL1B,JMJD6,NFKBIZ,SLC2A3,SLC40A1	168 (15)
9,10-dimethyl-1,2-benzanthracene		chemical toxicant		0.927	0.000112	AHR,BBC3,BCL2L1,CDKN1A,HK2,IL1B,JUN,REL,SNAI1	148 (20)
dicarbethoxydihydrocollidine		chemical toxicant		0.927	0.0049	CEBPA,IL1B,WNT7A,WNT7B
CpG ODN 1826		chemical reagent		0.919	0.0416	ADRA1A,CCL2,HLA-DQB1,IL1B,REL	153 (7)
E. coli lipopolysaccharide		chemical - endogenous non-mammalian		0.916	7.24e-05	BCL2L1,CCL2,CCN1,CEBPA,IL1B,MVD,PMVK,TREM3	162 (18)
MYO6		other		0.905	3.21e-07	ARL4D,ARL5B,ATF3,COL8A1,DUSP1,EGR3,GAB2,KLF9,NFKBIZ,NR6A1,RAB11FIP2	56 (7)
CXCL12		cytokine		0.904	0.00017	BCL2L1,CCL2,FAS,HES1,HEY1,IL1B,JUN,NR4A1,RANGAP1,RBM14,SNAI1,SOCS2,SORBS3	219 (20)
TRPC1		ion channel		0.9	0.00179	CCND3,CDKN1A,IL1B,SPHK1	228 (23)
SW016789		chemical reagent		0.896	2.82e-09	ATF3,DUSP1,HSPA5,NR4A1,NR4A3,XBP1	99 (10)
CBFB		transcription regulator		0.896	0.00121	CEBPA,HEY1,ITGA2B,KCNK5,NFE2,RAB3IP,SOCS2	151 (17)
SPIB		transcription regulator		0.896	0.00237	ATF3,CLEC4M,DLL1,KLF6,MEF2C,P2RY10,XBP1
ATP		chemical - endogenous mammalian		0.893	0.00293	ADAMTS9,AHR,BDNF,DUSP1,FOXO3,IL1B,NR4A1,SPHK1	156 (17)
Jnk		group		0.887	3.59e-08	ABCA1,BCL2L1,BTRC,CCL2,CCN2,DUSP1,E2F4,ETS1,FAS,FBXO32,HES1,HSPA5,IL1B,JUN,KLF6,MAP3K11,NR4A1,RARA,TINAGL1	160 (16)
metformin		chemical drug		0.886	7.83e-07	ABCA1,AHR,ATF3,ATF7IP,CCL2,CCN2,CCND3,CCR3,CDKN1A,DDIT4,DUSP1,EGR3,FAS,GLP1R,HES1,HSPA5,IL1B,JUN,NR4A1,PIERCE1,SNAI1,XBP1
rolipram		chemical drug		0.882	0.0157	BDNF,CCL2,DUSP1,IL1B
EP300		transcription regulator		0.88	7.76e-08	BBC3,BCL2L1,CAMK2D,CCL2,CCND3,CDKN1A,CEBPA,CPT1A,DGKE,DUSP1,EXOC2,FOSL2,GLCCI1,HK2,JUN,MEF2C,NR4A1,PLA2G7,PLEKHF1,PPFIBP2,RAPGEF3,SLC2A3,SMAD7,SPHK1,SPSB1,ST6GAL1,WNT7A,XBP1	97 (16)
L-glutamic acid		chemical - endogenous mammalian		0.877	0.00402	BCL2L1,BDNF,CDKN1A,DHCR24,IDI1,IL1B,JUN,LIF
lipoteichoic acid		chemical - endogenous non-mammalian		0.874	0.00214	BCL2L1,CCL2,IL1B,NR4A1,NR4A2,NR4A3	171 (18)
miR-291a-3p (and other miRNAs w/seed AAGUGCU)		mature microRNA		0.874	0.00952	CDKN1A,HERPUD1,KLF13,KPNA2,NR4A2,STK4	191 (21)
Ca2+		chemical - endogenous mammalian		0.867	0.000179	AHR,ALOX12,ATF3,BCL2L1,BDNF,CCN1,CCND3,CDKN1A,DUSP1,FOSL2,HSPA5,IL1B,JUN,NR4A1,NR4A3,PER2	98 (7)
cocaine		chemical drug		0.866	2.44e-05	BDNF,BHLHE40,CCL2,CPT1A,DUSP1,DYNLL1,FOXO3,JUN,MAP2K6,NR4A1,NR4A3,Sik1,SLC16A10,UBASH3B	116 (7)
E. coli B5 lipopolysaccharide		chemical - endogenous non-mammalian		0.865	0.00917	ADAMTS1,BHLHE40,CCL2,CDKN1A,CEBPA,DNAJB2,DUSP1,IL1B,LIF,MAT2A,SOCS2
MAPK14		kinase		0.856	1.6e-05	ABCA1,ATF3,CCL2,CYP51A1,DLL1,DUSP1,FAS,FOSL2,HLA-DQA1,HSPA12B,IL1B,JUN,MAP2K6,MEF2C,SPHK1	167 (17)
arachidonic acid		chemical - endogenous mammalian		0.851	0.0476	ABCA1,FAS,IL1B,JUN,KLF6	187 (21)
CD24		other		0.849	0.00364	ATF3,CDKN1A,FXR1,JUN,N4BP3,SPHK1,TRIM2	179 (20)
estradiol-17beta-benzoate		chemical reagent		0.847	0.000591	BDNF,CHST11,COL8A1,FOSL2,GATA2,GLUL,HLA-DQA1,Mamld1,NR4A2,POU2F1,RRAD,SPSB1
NUMB		other		0.842	0.000113	BCL2L1,CDKN1A,HES1,HEY1,SNAI1	195 (22)
NFkB (complex)		complex		0.827	0.000233	ADAMTS9,AHR,ATF3,BBC3,BCL2L1,BDNF,CAMK2D,CARD10,CCL2,CCN1,CCN2,CDKN1A,ETS1,FAS,G0S2,HLA-DMB,IL1B,JUN,LIF,MTSS1,NFKBIZ,PLK2,RARA,REL,SMAD7,SNAI1	168 (20)
carbon tetrachloride		chemical toxicant		0.825	0.00263	ANGPT2,ATF3,BCL2L1,CCN2,CDKN1A,DUSP1,EMP1,IL1B,JUN,NR4A1,SMAD7,SPHK1	129 (16)
XDH		enzyme		0.816	5.07e-05	ABCA1,CCN2,CEBPA,DUSP1,DUSP10,IL1B
PHACTR1		other		0.816	0.000121	ANGPT2,CCN1,CCN2,DDIT4,EFNB1,ITPRIP	155 (20)
H1-6		other		0.816	0.00486	CBFA2T3,FKBP4,GLUL,KIF21B,PRKCQ,SGF29	168 (19)
H1f1		other		0.816	0.00486	CBFA2T3,FKBP4,GLUL,KIF21B,PRKCQ,SGF29	175 (16)
COL18A1		other		0.816	0.00574	BCL2L1,CCL2,DDIT4,ETS1,HK2,JUN	193 (21)
FOSL1		transcription regulator		0.816	0.00709	BDNF,CCL2,CCN1,IL1B,JUN,SNAI1
GLI3		transcription regulator		0.816	0.0174	DLL1,DUSP1,JAG2,KLF13,NFKBIZ,OSR1	103 (17)
SND1		enzyme		0.816	0.046	ABCA1,EMP1,KLF10,NXPE4,PIERCE1,Ppbp,ST6GAL1
deferoxamine		chemical drug		0.813	9.63e-07	ANGPT2,BDNF,BHLHE40,CCND3,CDKN1A,DUSP1,DUSP10,FAS,FBXO32,HK2,IL1B,JAG2,JUN,NR4A2,SLC2A3,SMAD7,TREML2	190 (23)
cyclic AMP		chemical - endogenous mammalian		0.812	0.000166	ABCA1,BDNF,CCL2,CCN2,CDKN1A,CEBPA,DHCR24,FOSL2,IL1B,JUN,NR4A1,NR4A2,PTGER2,RAPGEF3,RARA	173 (15)
cystamine		chemical drug		0.805	0.000166	BDNF,DNAJB2,FAS,NR4A2	182 (18)
anisomycin		chemical - endogenous non-mammalian		0.803	3e-06	AHR,ATF3,BCL2L1,CDKN1A,DUSP1,HSPA5,JUN,NR4A1,SNAI1	184 (22)
GCG		other		0.802	7.59e-06	BCL2L1,CCL2,CCN2,CPT1A,FOSL2,NR4A1,NR4A2,NR4A3,RAP1GAP,RBM14,Sik1,SLC25A25
sorafenib		chemical drug		0.798	0.0016	BCL2L1,BTRC,CCND3,HK2,HSPA5,IL1B	101 (11)
Sn50 peptide		chemical toxicant		0.788	0.00618	BCL2L1,CCN2,FAS,IL1B,SNAI1
mir-22		microRNA		0.785	0.000157	CCN1,CCN2,CCND3,CDKN1A,HK2,SNAI1
NR3C2		ligand-dependent nuclear receptor		0.784	6.26e-07	ADAMTS1,BCL2L1,CCL2,CCN2,DDIT4,FKBP4,FKBP5,HLA-DQB1,IL1B,KLF9,NR4A2,RRAD,SPHK1,TSC22D3
TLR2		transmembrane receptor		0.78	0.000352	ATF3,BDNF,CCL2,CDKN1A,DUSP1,FBXO32,HLA-DQA1,HLA-DRB5,IL1B,ITGA2B,SLC40A1,XBP1
TLR9		transmembrane receptor		0.777	0.00209	ABCA1,ATF3,BCL2L1,DUSP1,FAS,IL1B,NFKBIZ,NR4A1,PTGER2,SPHK1,SPRY1,XBP1	163 (19)
PPARA:RXRA Coactivator		complex		0.772	0.00644	ABCA1,ALAS1,CPT1A,G0S2	157 (13)
cholesterol		chemical - endogenous mammalian		0.767	4.25e-06	ABCA1,ATF3,CCL2,CPT1A,HLA-DRB5,HSPA5,IDI1,IL1B,MANF,Meis1,NR4A1,NR4A2,NR4A3,PCYT2,PMVK,RGCC,XBP1
bexarotene		chemical drug		0.766	6.79e-07	ABCA1,AMOTL2,CCL2,CCN1,DDIT4,DUSP1,EGR3,HERPUD1,IL1B,KLF10,Meis1,NR4A2,NRP2,PER2,TSC22D3,XBP1
PP2/AG1879 tyrosine kinase inhibitor		chemical drug		0.765	0.00746	CCL2,CCN2,CDKN1A,DUSP1,IL1B,SNAI1	194 (19)
verteporfin		chemical drug		0.762	0.0212	CCN2,CDKN1A,IL1B,SNAI1	148 (20)
BNIP3L		other		0.762	0.0237	BCL2L1,CCND3,HK2,IL1B
CIP2A		other		0.762	0.0423	COL8A1,FAM110D,HK2,PDK1	140 (21)
SB 216763		chemical drug		0.761	3.73e-07	BHLHE40,CCL2,CCN1,CCN2,IL1B,NR4A1,NR4A2,NR4A3,SNAI1	224 (26)
GW9662		chemical reagent		0.761	0.00137	ABCA1,CCL2,CCN2,CDKN1A,CEBPA,FFAR1,HSPA5,IL1B	172 (23)
DICER1		enzyme		0.739	0.000259	ANGPT2,BDNF,CAMK2D,CCN1,CDKN1A,DHCR24,DYNLL1,EGR3,HES1,IL1B,JUN,NR6A1,PRKCQ,RANGAP1,RGCC,SLC40A1,WNT7A,WNT7B	134 (19)
CSHL1		growth factor		0.737	0.0278	CCN2,CCND3,CUX2,SOCS2	170 (19)
GH1		growth factor		0.728	0.00737	ATF3,CCND3,CEBPA,GATA2,JUN,SNAI1,SOCS2	200 (18)
semaxinib		chemical drug		0.728	0.0139	AHR,ARHGEF10,ATF3,HES1,IL1B,NR4A2,PRKCQ	159 (17)
17-alpha-ethinylestradiol		chemical drug		0.728	0.0252	APOC2,CCR3,CDKN1A,JUN,LIFR,MANF,SLC40A1	159 (16)
IL12 (complex)		complex		0.719	0.0152	AHR,BCL2L1,CCL2,FAS,HLX,IL1B,JUN,RRAD,SOCS2	162 (20)
BCR-ABL1		fusion gene/product		0.718	6.89e-06	BCL2L1,BLM,CCL2,CEBPA,HK2,ITGA2B,MAP3K1,MXD4,SLC2A3,SOCS2
BCL2		transporter		0.714	0.0174	BBC3,BCL2L1,CDKN1A,FAS,IL1B,SPHK1	188 (20)
BCL6		transcription regulator		0.711	1.04e-05	BCL2L1,CCDC122,CCL2,CDKN1A,CUX2,EGR3,FAS,IL1B,ITPRIP,KLF6,KLHL23/PHOSPHO2-KLHL23,MAPK6,RGS4,SOCS2,TRIM2,XBP1	192 (17)
EIF5A2		translation regulator		0.707	7.78e-07	ATF3,BHLHE40,GPCPD1,HERPUD1,HSPA5,NEDD9,SDF2L1,XBP1	178 (13)
SMARCA5		transcription regulator		0.707	0.00254	AHR,CDKN1A,FAS,FKBP5,HES1,LFNG,PLK2,RRAD	166 (18)
MAGI1		enzyme		0.707	0.00632	CDKN1A,FKBP4,GAB2,GAL,HES1,HSPA4L,SDF2L1,TIPIN
UCHL1		peptidase		0.705	0.000104	BCL2L1,CCDC122,CDKN1A,HSPA5,ITPRIP,KLHL23/PHOSPHO2-KLHL23,MAPK6,TRIM2
HSPA5	-0.468	enzyme		0.704	0.00015	ATF3,BCL2L1,CPT1A,HSPA5,IDI1,IL1B,LIF,UPP1,XBP1
mifepristone		chemical drug		0.702	4.24e-11	ALAS1,ATF3,BCL2L1,CAMK2D,CCL2,CCN2,CDKN1A,CLDN3,DDIT4,DUSP1,FAS,FKBP5,GAL,HLA-DQB1,HSPA5,IL1B,JUN,KLF13,KLF9,NR4A1,PLK2,PRKG2,PTGER2,RAP1GAP,RARA,SNAI1,SOX11,XBP1	186 (17)
CD 437		chemical drug		0.694	0.00451	CCT3,CCT6A,CDKN1A,FAS,FKBP5,JUN,KPNA2,NR4A1,SOX11,ST13
APC		enzyme		0.693	0.0038	CDKN1A,GLUL,HES1,HEY1,HK2,JUN,LFNG,RFNG,SNAI1,TEKT1	181 (20)
rasagiline		chemical drug		0.691	0.00538	BCL2L1,BDNF,EGR3,FAS	184 (19)
IL1B	1.725	cytokine		0.688	1.45e-09	A4GALT,ADAMTS1,ALOX12,APOC2,ATF3,BBC3,BCL2L1,BHLHE40,BTRC,CCL2,CCN2,CDKN1A,CEBPA,DDIT4,DLL1,DUSP1,FAS,FKBP5,G0S2,HES1,HK2,HSF1,HSPA5,IL1B,JUN,KLF10,LIF,LIFR,MAP2K6,MAP3K1,MEF2C,NFKBIZ,NR4A1,NR4A2,NR4A3,P4HA2,PDK1,Ppbp,PTGER2,RARA,REL,RGCC,RGS4,RIPK2,SLC25A25,SLC2A9,SMAD7,SNAI1,SOCS2,SYVN1,TCIM,TLNRD1,TREM3,TSC22D3
dextran sulfate		chemical drug		0.685	0.0197	ADAMTS1,AHR,BDNF,BLM,CCN2,CDKN1A,DCLRE1A,ETS1,FANCB,IL1B,SPHK1,WNT2	210 (20)
JQ1		chemical reagent		0.676	6.38e-05	ARL4D,ATF3,BCL2L1,CDKN1A,DHCR24,FOXO3,HERPUD1,HLA-DMB,HSPA5,KIF21B,MAP2K6,MAP3K1,MVD
TNFSF11		cytokine		0.674	2.54e-05	ADRA1A,AHR,BCL2L1,CCL2,CCND3,CDC42EP4,CDKN1A,CEBPA,DUSP1,ETS1,FAS,IL1B,JUN,LIMK1,MAT2A,NFKBIZ,PTGER2	126 (7)
S100A8		other		0.667	0.000157	ADAMTS1,ATF3,BCL2L1,BHLHE40,CCL2,DDIT4,ETV5,FAS,IL1B,KLF15,MYCT1,NR4A3
TAC1		other		0.664	0.0233	CCL2,CCN1,CUX2,IL1B,SOX13
caffeic acid phenethyl ester		chemical drug		0.663	0.0154	BCL2L1,CDKN1A,IL1B,KLF6,RARA,ST13	146 (18)
chloropromazine		chemical drug		0.655	9.84e-06	IDI1,IL1B,NR4A1,NR4A2,NR4A3,SLC2A3,TSC22D3	152 (18)
K+		chemical - endogenous mammalian		0.654	2.66e-06	ATF3,BDNF,HSF1,IL1B,JUN,NR4A1,NR4A2,Sik1
CDK19		kinase		0.653	5.15e-08	ATF3,CDKN1A,DDIT4,FAS,HSPA4L,JAG2,JUN,LIF,MVD,MXD4,PLK2,SPHK1,UPP1,ZFP36L1	173 (18)
FGF2		growth factor		0.653	1.2e-06	ANGPT2,BBC3,BCL2L1,BDNF,CCL2,CCN1,CCND3,CDKN1A,DLL1,ETS1,ETV5,FAS,FOXO3,GAL,HES1,HK2,IL1B,JUN,Meis1,NR4A1,NR4A2,PLK2,SNAI1,SPHK1,SPRY1,WNT7B,YWHAH
cilostazol		chemical drug		0.651	0.000157	ABCA1,BDNF,CCL2,HSPA5,NR4A2,RAPGEF3	82 (7)
FAT1		other		0.651	0.000225	CCN1,CCN2,IL1B,JUN,SNAI1	26 (4)
CGS 21680		chemical reagent		0.651	0.00131	BDNF,CDKN1A,EGR3,FAS,RGS4
mir-30		microRNA		0.65	0.000914	BBC3,CCN2,CDKN1A,IL1B,KLF9,SNAI1	180 (23)
bee venom		chemical - endogenous non-mammalian		0.648	0.0335	CDC42EP4,HSPA4L,IL1B,JUN,NR4A2
BMP6		growth factor		0.647	0.000121	ADAMTS1,CCN2,CDKN1A,ETV5,Meis1,SMAD7,SNAI1,WNT2,XBP1	161 (18)
4-phenylbutyric acid		chemical - endogenous mammalian		0.647	0.0013	ABCA1,ATP1A3,CCL2,CDKN1A,HSPA5,IL1B,SEC14L1,XBP1	212 (21)
EGR1		transcription regulator		0.647	0.00366	ATF3,CCL2,CDKN1A,FAS,IL1B,JUN,NR4A1,Ppbp,RRAD,SNAI1	138 (17)
cholecalciferol		chemical - endogenous mammalian		0.647	0.00457	BCL2L1,BDNF,CCL2,CEBPA,HK2,JUN,RARA,TREML2	181 (18)
FN1		other		0.643	0.0071	CCL2,CCN1,CCN2,CDKN1A,DHCR24,IL1B,KIF21B,MAT2A,SCRN1,SNAI1	115 (17)
PADI4		enzyme		0.64	7.81e-07	BBC3,BCL2L1,CDKN1A,HSPA5,IL1B,XBP1	190 (18)
NORAD		other		0.64	0.000138	BHLHE40,CCN1,CCN2,CHST11,HSPA5,JUN
miR-3648 (miRNAs w/seed GCCGCGG)		mature microRNA		0.64	0.0154	CEBPA,EVA1C,JUN,KIF21B,PBX4,SOX13	209 (27)
TBX2		transcription regulator		0.64	0.017	ATF3,BHLHE40,CDKN1A,HEY1,TIPIN	161 (18)
TNFSF12		cytokine		0.639	0.000797	BCL2L1,CCL2,DLL1,FBXO32,HEY1,IL1B,JAG2,KLF15,MEF2C	69 (7)
pyrrolidine dithiocarbamate		chemical reagent		0.638	0.0289	ABCA1,BCL2L1,CCL2,CCN2,IL1B,NR4A1	114 (12)
Vegf		group		0.634	0.000144	ADAMTS1,AHR,ANGPT2,ATF3,CCN1,DOK4,EGR3,EMP1,ETS1,ETV5,FAS,FKBP5,HERPUD1,HES1,HK2,JUN,MAZ,MEF2C,NR4A1,NR4A2,NR4A3,RGCC,SOCS2
SLC13A1		transporter		0.632	6.89e-06	DCLRE1A,G0S2,HK2,HLA-DMB,HSPA5,KLF9,MVD,SDF2L1,ST13,XBP1	177 (17)
FGF21		growth factor		0.625	0.0154	CPT1A,FAS,HSPA5,TBX1,XBP1
CCN2	0.783	growth factor		0.616	0.000976	ADAMTS1,BCL2L1,CCN2,COL8A1,HES1,JUN,P4HA1,SLC2A3
CGA		other		0.607	6.92e-10	ADAMTS1,BDNF,BHLHA15,CCR3,CRELD2,ETV5,FKBP4,GATA2,HERPUD1,HSPA5,HYOU1,ISM1,KLF9,MXD4,SDF2L1	112 (15)
gentamicin		chemical drug		0.604	9.07e-06	ATF3,ATIC,CCL2,CHORDC1,HSPA5,HYOU1,IL1B,JUN,KLF6,KTI12,MAPK6,NEURL3,NUDC,PPP1R10,RGCC,SOCS2,TCIM,YWHAH,ZFP36L1,ZMYND8	147 (21)
NR1H3		ligand-dependent nuclear receptor		0.603	0.000135	ABCA1,APOC2,ATF3,BCL2L1,BDNF,CCL2,CCR3,CDKN1A,G0S2,IL1B,RARA,SLC16A10,SNAI1,TBX1	113 (7)
CD44		other		0.602	0.00603	BCL2L1,CDKN1A,DHTKD1,FAS,FKBP4,FKBP5,IL1B,JUN,LIMS2,PDK1,WNT2	194 (19)
trichostatin A		chemical drug		0.6	0.00159	ABCA1,ADAMTS1,AHR,BBC3,BCL2L1,BDNF,CCL2,CCR3,CDKN1A,CEBPA,DOK4,DUSP1,EFNB1,FAS,FLRT3,FOSL2,HES1,HLA-DQB1,HSPA5,IL1B,INPP5F,MANF,MAT2A,NR4A2,PDLIM5,PLA2G7,PLK2,RARA,REL,SPHK1,XBP1,YWHAH,ZMYND8	163 (23)
PRNP		other		0.6	0.0492	AHR,CCL2,HSPA5,IL1B,JUN	184 (14)
ciglitazone		chemical drug		0.596	0.0445	ABCA1,BCL2L1,CCL2,CDKN1A,GAL,PTGER2	196 (23)
reactive oxygen species		chemical toxicant		0.59	1.27e-07	BCL2L1,CCL2,CCN2,CDKN1A,DHCR24,ETS1,FAS,FOXO3,HSPA5,IL1B,JUN,KLF6,RRAD,XBP1	181 (19)
CG		complex		0.581	8.86e-12	ADAMTS1,ADAMTS9,BCL2L1,BDNF,BHLHE40,BLM,CBFA2T3,CCL2,CCND3,CDKN1A,CEBPA,CREB5,CYP51A1,DUSP1,EMP1,FAS,FILIP1L,FKBP5,FOSL2,G0S2,GAL,HK2,HLA-DQA1,IL1B,JUN,KCNQ5,LIF,MAT2A,MRPS6,MVD,NR4A1,PRICKLE2,PRKG2,PTGER2,RGS4,TIPIN,UPP1,WNT2
5-fluorouracil		chemical drug		0.579	2.74e-05	AHSA1,ATF3,BBC3,BCL2L1,CCT3,CCT6A,CDKN1A,DLL1,FAS,HSPA4L,IL1B,JAG2,JUN,LIF,MAT2A,MXD4,PLK2,SNAI1,SPHK1,UPP1,ZFP36L1
CREM		transcription regulator		0.579	0.000186	ABCA1,APOLD1,ATF3,BHLHE40,COL8A1,CYP51A1,DUSP1,IDI1,NR4A1,NR4A2,Sik1	168 (19)
INSIG1		other		0.577	1.5e-07	ABCA1,ATF3,CYP51A1,DHCR24,HLA-DQA1,HSPA5,IDI1,JUN,MVD,NFKBIZ,PCYT2,PLA2G7,PMVK	174 (21)
4-hydroxytamoxifen		chemical drug		0.572	5.96e-08	ATF3,BCL2L1,BHLHE40,CCN1,CCN2,CDKN1A,CEBPA,DDIT4,DUSP1,DYNLL1,FOSL2,ITPRIP,JUN,NEDD9,NR4A2,RARA,SPHK1	204 (19)
mir-223		microRNA		0.569	0.00632	ABCA1,CCR3,EGR3,EMP1,FOXO3,IL1B,MEF2C,SLC40A1	189 (23)
CCL5		cytokine		0.563	0.00069	AHR,BDNF,CCL2,CCR3,DUSP1,EMP1,IL1B	171 (16)
PRL		cytokine		0.56	0.000167	BCL2L1,CCL2,CCND3,CDKN1A,CLDN3,FILIP1L,HERPUD1,HES1,IL1B,JUN,LIF,NEDD9,NUDC,PRR15L,RARA,SOCS2,TSC22D3	185 (22)
benzo(a)pyrene		chemical toxicant		0.559	7.84e-05	AHR,BBC3,CCN1,CDKN1A,COL8A1,HK2,HSPA4L,IL1B,JUN,MAP2K6,NR4A1,PRKCQ,PTGER2,RAP1GAP	85 (7)
resveratrol		chemical drug		0.559	0.000113	ATF3,BCL2L1,BDNF,CCL2,CDKN1A,CPT1A,DYNLL1,FAS,FOSL2,FOXO3,HEY1,HSPA5,IL1B,ITGA2B,JUN,SPHK1,XBP1
poly rI:rC-RNA		biologic drug		0.556	0.000121	ABCA1,AHR,ATF3,BBC3,CCL2,CCND3,CCR3,CDKN1A,DCLRE1A,DDIT4,DLL1,DUSP1,ETS1,FAS,HLA-DMB,HSPA5,IL1B,JUN,KLF6,LIF,LIMK1,MRPL44,NEDD9,NFKBIZ,NR4A1,NR4A2,NR4A3,PRKCQ,REL,SLC40A1,SPSB1,ST6GAL1
POLR2M		other		0.555	7.69e-05	CDKN1A,DDIT4,FAS,IL1B,PLK2	185 (24)
erismodegib		chemical drug		0.555	0.000162	BCL2L1,CCL2,IL1B,MTSS1,SNAI1
nonylphenol		chemical toxicant		0.555	0.000853	ALAS1,ALDH5A1,CCL2,FAS,STK17B	206 (21)
SAFB		other		0.555	0.00322	BBC3,JUN,MAP3K11,NEDD9,TCIM	111 (7)
CLEC4A		transmembrane receptor		0.555	0.00469	ABCA1,BHLHE40,CEBPA,CLEC4M,IL1B
maneb		chemical toxicant		0.555	0.00578	BCL2L1,LIFR,MRTFB,NR4A1,PIERCE1	82 (9)
ZMPSTE24		peptidase		0.554	0.00176	ATF3,CDKN1A,DDIT4,IL1B,SOCS2	196 (19)
F7		peptidase		0.537	0.000954	CCN1,CCN2,IL1B,LIF,PTGER2
lovastatin		chemical drug		0.536	4.5e-06	ABCA1,ADAMTS1,ATF3,BCL2L1,BDNF,CCL2,CCN2,CCND3,CDKN1A,IL1B,LIF,MVD,PMVK	69 (7)
ERG		transcription regulator		0.528	0.000126	ABCA1,ALOX12,CUX2,ETS1,FKBP5,GATA2,HERPUD1,KLF10,MAT2A,NEDD9,NR4A2,NXPE4,PIERCE1,POU2F1,Ppbp,RASIP1,SNAI1,ST6GAL1,TSC22D3,WNT2	205 (24)
tanespimycin		chemical drug		0.527	0.000755	AHR,AHSA1,BCL2L1,CDKN1A,FAS,HSPA5,JUN,PRMT5,WNT2	170 (21)
diphenyleneiodonium		chemical reagent		0.526	0.0178	ATF3,CCL2,HSF1,HSPA5,IL1B	193 (21)
fingolimod		chemical drug		0.524	3.73e-06	BCL2L1,BDNF,CCL2,CCN2,CCND3,CDKN1A,HLA-DQA1,HLA-DQB1,IL1B,SPHK1
miR-125b-5p (and other miRNAs w/seed CCCUGAG)		mature microRNA		0.524	0.00539	ADAMTS1,HK2,IL1B,JUN,KLF13,MAP3K11,MAZ
SPHK1	-0.556	kinase		0.523	9.79e-06	BCL2L1,CCN2,CDKN1A,IL1B,JUN,MAP2K6,SNAI1,SPHK1	192 (22)
GNAQ		enzyme		0.522	1.59e-06	ADAMTS1,ATF3,CCN1,CCN2,EMP1,HK2,KLF15,NR4A1,NR4A2,NR4A3,PDK1,PRKG2,SPHK1,ZFP36L1	172 (20)
MAP3K1	0.328	kinase		0.518	0.00469	ATF3,DUSP1,FAS,JUN,RGS4	198 (21)
HBEGF		growth factor		0.513	0.00013	BDNF,BHLHE40,CCN2,CCND3,GLUL,HK2,IL1B,LIF,NFKBIZ	166 (18)
HES1	-0.577	transcription regulator		0.513	0.000177	BBC3,CCND3,CDKN1A,CEBPA,DLL1,DUSP1,HES1	201 (23)
LGALS1		other		0.51	0.0214	AHR,CDKN1A,GPCPD1,IL1B,SNAI1	192 (17)
TNFRSF9		transmembrane receptor		0.509	0.00319	BCL2L1,BLM,FAS,HLA-DQB1,IL1B,TIPIN	186 (24)
NFATC3		transcription regulator		0.508	0.00846	ATF3,DDIT4,EGR3,JUN,NR4A1
pemetrexed		chemical drug		0.492	3.07e-05	CDKN1A,IL1B,LIF,NR4A1,PLK2,SNAI1	182 (20)
IKZF1		transcription regulator		0.491	9.41e-06	BCL2L1,CCND3,CDKN1A,DOK4,EMP1,FOXO3,GATA2,HES1,HK2,HSF1,ITGA2B,JADE2,NFE2,NFKBIZ,PRKCQ,RAB11FIP2,SLC2A3,SPSB1	191 (20)
AHR	0.455	ligand-dependent nuclear receptor		0.49	0.00082	A4GALT,ALDH5A1,ATF3,BDNF,CCL2,CCND3,CD84,CDKN1A,CEBPA,DACT2,FAS,HES1,HK2,HSPA5,IL1B,JUN,NEDD9,NRP2,PRKCQ,SLC16A10,SLC40A1,SNAI1,SPRY1	189 (22)
docosahexaenoic acid		chemical drug		0.489	1.54e-06	ABCA1,BCL2L1,BDNF,CCL2,CCN2,CDKN1A,CEBPA,CPT1A,FAS,FOXO3,HK2,IL1B,PRKG2,SMAD7,SPHK1	167 (19)
lysophosphatidic acid		chemical - other		0.486	3.15e-06	CCL2,CCN1,CCN2,DUSP1,FKBP5,HYOU1,IL1B,JUN,LIF,SNAI1,SPHK1	202 (22)
palbociclib		chemical drug		0.485	1.73e-05	ATF3,CDKN1A,DUSP1,EGR3,HES1,IL1B,JUN,KLF10,LIF,NR4A2
ELF4		transcription regulator		0.485	0.000954	CDKN1A,DUSP1,IL1B,MANF,Ppbp	163 (17)
tert-butyl-hydroquinone		chemical reagent		0.485	0.0374	ATF3,FOSL2,HERPUD1,HSPA5,JUN
SGK1		kinase		0.478	0.000282	CCN2,CDKN1A,CEBPA,IL1B,KCNQ5,LIF,SLC2A3	164 (12)
MAX		transcription regulator		0.478	0.000371	CDKN1A,FBXO32,HK2,KLF10,KLF6,MYCT1,PDK1,SLC2A3	180 (13)
SHH		peptidase		0.478	0.00102	ADAMTS1,ANGPT2,GATA2,HEY1,HK2,LFNG,MEF2C,NR4A1,PTCH2,TBX1,TSC22D3
RAS		group		0.475	7.59e-06	BCL2L1,CCL2,CCN2,CCND3,CDKN1A,CEBPA,IL1B,JUN,LIF,PAK4,SNAI1,UPP1	182 (20)
aspirin		chemical drug		0.475	0.000508	ABCA1,AHR,BCL2L1,BDNF,CCL2,CDKN1A,EMP1,HEY1,IL1B,LIFR,SOX7	114 (16)
EPHX2		enzyme		0.47	4.38e-09	BDNF,CCL2,DLL1,HES1,HEY1,HSPA5,IL1B,XBP1	53 (4)
ROCK		group		0.469	0.0167	CCL2,CCN2,CDKN1A,ETS1	73 (7)
CRNDE		other		0.468	0.000954	BCL2L1,CDKN1A,DUSP10,NR4A1,SNAI1	125 (7)
MTORC1		complex		0.456	0.0189	AHR,HK2,IDI1,MAT2A
CHADL		other		0.447	0.000162	CDKN1A,FAM107A,FAS,MEF2C,MN1	128 (15)
citarinostat		chemical drug		0.447	0.000225	FILIP1L,LIF,NEDD9,RARA,TSC22D3	134 (16)
PAK2		kinase		0.447	0.000676	DUSP1,ETS1,SMAD7,SMC5,TUBB1
galactosylceramide-alpha		chemical reagent		0.447	0.000701	CCL2,CCN2,FAS,IL1B,REL,SLC27A4	101 (7)
PTN		growth factor		0.447	0.000768	APOC2,BDNF,CEBPA,CPT1A,NR4A1,SLC27A4	178 (18)
CYBB		enzyme		0.447	0.00118	CCL2,CCN2,CDKN1A,DUSP1,IL1B
PPRC1		transcription regulator		0.447	0.00145	DDIT4,HK2,MYCT1,NFKBIZ,ZFP36L1	152 (22)
RNF20		enzyme		0.447	0.00173	CDKN1A,FOSL2,GLP1R,MEF2C,Meis1,NR4A2	147 (13)
lysophosphatidylinositol		chemical - endogenous mammalian		0.447	0.00176	ANGPT2,CCL2,CPT1A,GLUL,IL1B	167 (19)
VPC-220010		chemical reagent		0.447	0.00193	DHCR24,FKBP5,HERC3,LIFR,PDLIM5	169 (20)
Srgn		other		0.447	0.00193	BANP,EGR3,HLA-DRB5,IL1B,NEURL3	141 (18)
Bvht		other		0.447	0.0119	ETS1,MEF2C,NFE2,SNAI1,TBX1	176 (20)
KLF11		transcription regulator		0.447	0.034	ADAMTS1,CCL2,CCN2,IL1B,SMAD7,SNAI1	195 (23)
RARA	-0.308	ligand-dependent nuclear receptor		0.44	0.00135	ABCA1,CD84,CDKN1A,CEBPA,DUSP1,EGR3,FOSL2,HOXA5,JUN,LIFR,Meis1,MXD4,NEDD9,PRDM8,RARA,XBP1
folic acid		chemical - endogenous mammalian		0.437	0.016	BCL2L1,BDNF,CDKN1A,FZD6,IL1B,JUN,SNAI1	142 (12)
5-N-ethylcarboxamido adenosine		chemical reagent		0.429	2.04e-07	BHLHE40,CCL2,CCN2,HK2,HLA-DQA1,HLA-DQB1,IL1B,KLF6,NR4A1,NR4A2,NR4A3,PLK2,SNAI1	169 (19)
PDGF (complex)		complex		0.428	0.0104	CCL2,CDKN1A,FOXO3,HEY1,JUN,NR4A2	79 (7)
ITGB1		transmembrane receptor		0.425	0.0395	CCL2,CCN2,CDKN1A,FOXO3,IL1B,JUN,SNAI1	189 (22)
CD40LG		cytokine		0.423	1.79e-06	A4GALT,AHR,ARMC6,ATF3,BCL2L1,CCL2,CCN2,CCND3,CDKN1A,DUSP1,FAS,FOSL2,G0S2,HK2,HLA-DQA1,HLA-DQB1,IL1B,JUN,NR4A3,PMVK,REL,STK4,ZFP36L1	214 (21)
SOCS1		other		0.423	0.0003	BCL2L1,CCL2,CCND3,CDKN1A,DUSP1,FAS,FKBP5,IL1B,JUN,SNAI1	189 (20)
FOS		transcription regulator		0.422	2.57e-06	ALAS1,ATF3,ATF7IP,BDNF,CAMK2D,CCL2,CCN2,FOXO3,FZD6,HK2,HSPA5,IL1B,JUN,KLF6,MAPK6,NR4A1,PCYT2,PLK2,RAP1GAP,RAPGEF3,RARA,RFNG,RGS4,SMAD7,SNAI1,SPHK1,WNT7A,WNT7B,ZHX2	189 (22)
IGF1		growth factor		0.42	2.87e-05	ABCA1,ANGPT2,BBC3,BCL2L1,BDNF,BHLHE40,CCN1,CCN2,CCND3,CDKN1A,COL8A1,DDIT4,DUSP1,FBXO32,GATA2,HOXA5,HSPA5,IL1B,JUN,KAT2A,KLF6,NFE2,NR4A1,PLK2,SLC25A25,XBP1,ZFP36L1	151 (20)
platelet activating factor		chemical - endogenous mammalian		0.418	0.00348	ANGPT2,CCL2,CDKN1A,NR4A1,PLA2G7	234 (26)
deoxynivalenol		chemical toxicant		0.411	0.00179	CLDN3,HSPA5,IL1B,XBP1	181 (19)
lactacystin		chemical - protease inhibitor		0.402	0.000352	ATF3,CCL2,CCND3,CDKN1A,DUSP1,FAS,HSPA5,MAPK6,NEDD9,NR4A1,P4HA2,RANGAP1
RB1		transcription regulator		0.401	0.000817	ANGPT2,ATF3,BLM,CCN2,CCND3,CDKN1A,CEBPA,CLDN3,DUSP1,E2F4,EGR3,FAS,FZD6,HES1,JUN,KLF10,MEF2C,NR4A2,NR4A3,PIERCE1,SOX7
wortmannin		chemical drug		0.4	1.6e-05	ATF3,BCL2L1,BDNF,CCL2,CCN2,CCND3,CCR3,CDKN1A,IL1B,JUN,NR4A1,NR4A3,P4HA1,SNAI1,SOCS2	171 (19)
linoleic acid		chemical - endogenous mammalian		0.393	0.0132	ABCA1,CPT1A,DUSP1,HSPA5,IL1B	98 (3)
SERPINE1		other		0.391	0.0374	CCN2,CDKN1A,DUSP1,HLA-DQB1,MAP3K1	120 (13)
TFRC		transporter		0.389	5.68e-05	ATF3,BBC3,CDKN1A,DDIT4,HERPUD1,HK2,HSPA5,JUN,SOX11,TREML2,XBP1	83 (7)
IFITM3		other		0.378	0.000308	CCN2,DLL1,HYAL2,IL1B,RGCC,SPHK1,WNT7A	174 (19)
CISH		other		0.378	0.000549	BCL2L1,FBXO31,IL1B,NR4A3,Retnlg,RGCC,SPHK1	146 (16)
PPIF		enzyme		0.378	0.00176	CCL2,HEY1,LIF,LRRC8D,Ppbp,TBX1,TIPIN	179 (22)
PRKAA1		kinase		0.378	0.0204	ATF3,CCND3,CDKN1A,FKBP5,FOXO3,HSPA5,ZFP36L1,ZNF462
LDL		complex		0.377	2.37e-09	ABCA1,ATF3,BCL2L1,BHLHE40,CCL2,CCN2,CDKN1A,DHCR24,DUSP1,EGR3,FAS,G0S2,HK2,HSF1,HSPA5,HYOU1,IL1B,JUN,KLF6,NR4A1,NR4A2,NR4A3,RARA,SPHK1,XBP1	150 (11)
EIF2AK2		kinase		0.373	0.000104	ATF3,BCL2L1,BDNF,BHLHE40,CDKN1A,FAS,IL1B,JUN,NEDD9
NOS3		enzyme		0.371	0.0138	ATF3,CCL2,CCN2,SNAI1
E2F1		transcription regulator		0.366	8.26e-05	ANGPT2,BBC3,BCL2L1,CCND3,CDKN1A,CEBPA,DUSP1,DUSP10,E2F4,FAS,FOXO3,GLP1R,H2AC18/H2AC19,HES1,JAG2,MTBP,NR4A3,NUDC,PDK1,PLK2,PRPSAP1,SERTAD2,SOX7,STK17B	102 (7)
U73122		chemical reagent		0.351	0.00211	HSPA5,KLF15,NR4A1,SNAI1,XBP1
NOX4		enzyme		0.351	0.00406	BCL2L1,CCL2,CDKN1A,HK2,PDK1
TGFA		growth factor		0.351	0.00408	BCL2L1,CCL2,CCN2,CDKN1A,FOSL2,NR4A2	160 (17)
genistein		chemical drug		0.346	0.000269	ALAS1,ALDH5A1,BCL2L1,BDNF,CCL2,CCN2,CDKN1A,CEBPA,DUSP1,HLA-DQA1,HSPA5,IL1B,JUN,MAP3K1,PCDH17,PLA2G7,SPHK1,STK17B,TBX1	129 (7)
NUPR1		transcription regulator		0.343	3.65e-11	ALDH5A1,ATF3,ATPSCKMT,BLM,CCN1,CREB5,CTU1,DHCR24,DHTKD1,ETS1,FOXO3,GAB2,GPCPD1,HK2,HSPA2,IRF2BP2,JADE2,KLF6,LIF,LMAN2L,MAT2A,MGME1,MRTFB,NCKIPSD,P4HA2,PDK1,PLEKHM3,PPFIBP2,RBM14,SERTAD2,SLC16A10,TLCD5,UPP1,XBP1,ZFP36L1	133 (18)
USF1		transcription regulator		0.339	0.00156	ABCA1,CEBPA,CPT1A,DUSP1,FBXO32,HK2,P4HA1
PTGS1		enzyme		0.339	0.00896	ANGPT2,ATF3,IL1B,PTGER2
sulindac sulfide		chemical drug		0.333	0.000432	ATF3,BCL2L1,CCN2,CDKN1A,DYNLL1,HSPA5,RAP1GAP	195 (17)
MKNK1		kinase		0.333	0.0017	ATP1A3,CCN1,ETS1,HSPA2,HSPA4L,KIF21B,KLF13,NR4A3,PDK1,PDLIM5
CDKN1B		other		0.328	0.00242	CCND3,CCT6A,CDKN1A,GAB2,HSPA5,RRAD,SMAD7,TEKT1
silibinin		chemical drug		0.328	0.0125	BBC3,CCN2,CDKN1A,HK2,SNAI1
ACVR1C		kinase		0.323	2.13e-05	BCL2L1,CDKN1A,CEBPA,IL1B,SMAD7,SNAI1
quercetin		chemical drug		0.316	0.000168	ABCA1,BCL2L1,BDNF,BHLHE40,CCL2,CCN2,CDKN1A,HSPA5,IL1B,JUN,KLF10,NEDD9,PER2,SMAD7	201 (18)
DLK1		other		0.315	0.00702	HES1,HEY1,REL,SNAI1	141 (10)
GRN		growth factor		0.314	0.033	BHLHE40,CCL2,CD84,EMP1,ETV5,IL1B,MEF2C,XBP1
CCN1	2.489	other		0.312	3.25e-05	BCL2L1,CCL2,CCN1,CDKN1A,IL1B,JUN,NR4A1,WNT7A,WNT7B
valproic acid		chemical drug		0.305	6.15e-06	ALOX12,ATF3,BCL2L1,BDNF,CCL2,CCN1,CDKN1A,CEBPA,CPT1A,CYP51A1,FAM107A,FAS,GLUL,HERPUD1,HES1,HSPA5,IDI1,JUN,MGAT2,MVD,RARA,RNF144A,TSC22D3,XBP1,YWHAH	102 (10)
MAP2K4		kinase		0.305	0.00064	ATF3,BCL2L1,CDKN1A,FAS,JUN,MEF2C	73 (7)
T-5224		chemical reagent		0.302	1.26e-05	ADAMTS1,ADAMTS9,BDNF,CREB5,CYP51A1,FILIP1L,FKBP5,JUN,MAT2A,MVD,PRICKLE2	176 (21)
PTX3		other		0.298	0.000954	CCL2,CCN2,EGR3,IL1B,JUN	143 (7)
N-methyl-D-aspartate		chemical drug		0.288	0.00108	BCL2L1,BDNF,CCL2,HSPA5,LIF,LIMK1	79 (7)
PSEN1		peptidase		0.288	0.00903	ATP1A3,BDNF,CAMK2D,CCL2,CYP51A1,DGKE,DLL1,DUSP1,EMP1,FOXO3,HES1,HSPA5,IL1B,LFNG,STIP1	143 (7)
manganese		chemical - endogenous mammalian		0.283	1.61e-08	ATF3,BDNF,CCL2,CDKN1A,DDIT4,DHCR24,DLL1,DUSP10,HEY1,HSPA5,IL1B,JUN,SLC40A1
EGFR		kinase		0.278	4.94e-07	A4GALT,AMOTL2,ARMC6,BCL2L1,CCL2,CCN2,CDKN1A,CLK1,COL8A1,DUSP1,EGR3,FOSL2,HERPUD1,HK2,HSPA5,IL1B,JUN,NUDC,PDK1,PDLIM5,PTGER2,RASSF9,RUVBL2,SDF2L1,SEMA7A,SLC2A3,SNAI1,SPHK1,ST6GAL1,WNT7B	183 (15)
LEPR		transmembrane receptor		0.277	0.0322	ATF3,BCL2L1,HERPUD1,HSPA5,LIF,SOCS2,STK17B,TSC22D3
alitretinoin		chemical drug		0.273	0.0129	ABCA1,ATP1A3,BCL2L1,CCND3,CDKN1A,DUSP1,RARA,SNAI1
JAK2		kinase		0.266	0.000628	BBC3,BCL2L1,CCL2,CDKN1A,DHX40,IL1B,NFKBIZ,NR4A1,PLK2,RARA
tamoxifen		chemical drug		0.256	0.00337	BCL2L1,BDNF,CCN1,CDKN1A,E2F4,ETV5,G0S2,HES1,HSPA5,JUN,LIF,PTGER2,SLC2A3,SMAD7,SNAI1
NR4A1	2.687	ligand-dependent nuclear receptor		0.25	0.0103	ATF3,CCN2,CEBPA,G0S2,HK2,IL1B,MAT2A,NR4A1,NR4A2,NR4A3,PDK1,SMAD7
mir-1		microRNA		0.24	0.00706	BDNF,CCL2,FBXO32,GATAD2A,IL1B,TRIM2,ZFP36L1
PTEN		phosphatase		0.239	7.1e-05	ADAMTS9,ANGPT2,ATF3,BBC3,BTRC,CCND3,CDKN1A,CEBPA,COL8A1,DUSP1,ETS1,FAS,FOXO3,FZD6,G0S2,GATA2,GPR146,IDI1,IL1B,JAG2,JUN,KAT2A,KLF6,MAT2A,MVD,MXD4,NR4A2,RANGAP1,SNAI1,TAF12,TSC22D3	78 (7)
STEAP3		transporter		0.239	7.62e-05	CCN2,KLF15,NEDD9,NR4A3,P4HA1,RGCC,SORBS3	84 (7)
spironolactone		chemical drug		0.239	0.00311	CCL2,CCN2,CDKN1A,DUSP1,FKBP5,IL1B,TSC22D3	151 (16)
nicotine		chemical drug		0.238	0.0362	AHR,BDNF,CCL2,CCN2,CDKN1A,IL1B,PTGER2,WNT7A,XBP1
ATM		kinase		0.231	1.35e-05	BBC3,BCL2L1,BLM,CCN2,CDKN1A,DUSP1,DUSP10,FAS,JUN	190 (19)
sphingosine-1-phosphate		chemical - endogenous mammalian		0.229	2.85e-05	AHR,BTRC,CCL2,CCN2,CCR3,ETS1,FAS,IL1B,JUN,NRP2,RARA,SPHK1	183 (19)
Ap1		complex		0.226	0.000829	ATF3,BBC3,BCL2L1,BDNF,CCL2,CCN2,ETS1,FAS,IL1B,JUN,KLF9
parthenolide		chemical drug		0.225	0.00193	BCL2L1,CCL2,CCN2,IL1B,LIF
arsenic trioxide		chemical drug		0.223	0.00216	BBC3,BCL2L1,CCL2,CDKN1A,CYP51A1,DHCR24,ETV5,FAS,HSPA2,HSPA5,HYOU1,IDI1,MAPK6,NFE2,XBP1	123 (16)
bisindolylmaleimide I		chemical drug		0.222	0.00153	BCL2L1,CCN2,CDKN1A,HSPA5,MAT2A,NR4A1,NR4A2,SNAI1	93 (11)
P38 MAPK		group		0.22	1.79e-08	ABCA1,ATF3,BBC3,BCL2L1,BDNF,CCL2,CCN2,CDKN1A,CEBPA,DDIT4,DUSP1,FAS,FBXO32,HSPA5,IL1B,JUN,KLF13,KLF15,MEF2C,NR4A1,NR4A3,PLA2G7,RARA,RGS4,RRAD,SNAI1	188 (18)
1-palmitoyl-2-(5-oxovaleroyl)-sn-glycero-3-phosphorylcholine		chemical reagent		0.22	0.00363	CCL2,COL8A1,IL1B,SNAI1	182 (20)
ZEB1		transcription regulator		0.219	0.0227	CCN1,CCN2,HK2,IL1B,NRP2,RAB3IP	169 (19)
lipopolysaccharide		chemical drug		0.218	8.05e-16	ABCA1,ADAMTS1,AHR,ALOX12,ANGPT2,ANKMY2,APOC2,ARFGAP3,ATF3,BCL2L1,BDNF,CARHSP1,CBFA2T3,CCL2,CCN1,CCN2,CCND3,CCR3,CCT6A,CDC42EP4,CDKN1A,CEBPA,CLDN3,CPT1A,CREB5,CRELD2,CUX2,DDIT4,DHCR24,DLL1,DUSP1,EGR3,ETV5,FAS,FBXO32,Foxp1,G0S2,GATA2,GLCCI1,HERPUD1,HES1,HEY1,HHEX,HK2,HLA-DMB,HLA-DQA1,HLA-DQB1,HLA-DRB5,HSPA4L,HSPA5,HYOU1,IDI1,IL1B,JAG2,JMJD6,JUN,KCNK5,KLF10,KLF6,LIF,LIFR,MANF,MAP3K1,MAP3K6,MAPK6,MEF…	177 (19)
asciminib		chemical drug		0.218	0.00363	ATF3,DDIT4,HERPUD1,HSF1	187 (20)
resatorvid		chemical drug		0.218	0.00896	CCL2,HK2,IL1B,SLC2A3	137 (19)
propofol		chemical drug		0.218	0.0112	BCL2L1,CCL2,CCN2,IL1B	130 (11)
EGLN		group		0.213	0.00296	CCL2,DHX40,FOSL2,GPR146,HK2,HLA-DQB1,PDK1,SMTNL2,ZBTB25	206 (21)
salmonella minnesota R595 lipopolysaccharides		chemical - endogenous non-mammalian		0.208	0.0235	CCL2,HLA-DMB,HLA-DQA1,IL1B,JUN,NFKBIZ	191 (22)
fulvestrant		chemical drug		0.207	1.85e-10	BLM,CCL2,CCN1,CDKN1A,CLK1,DDIT4,DHCR24,DYNLL1,EGR3,FOSL2,GAB2,GAL,HES1,IL1B,JUN,KLF10,MANF,MAP2K6,MAP3K11,MAZ,PLK2,RBM14,SEMA7A,TSC22D3,XBP1	144 (21)
TP63		transcription regulator		0.205	1.47e-17	ADAMTS1,ADAMTS9,AHR,ALOX12,BBC3,BCL2L1,BHLHE40,BLM,CCN1,CCN2,CCND3,CDKN1A,CEBPA,CLDN3,COL8A1,CTXN1,DDIT4,DLL1,DUSP10,EMP1,FAS,FOSL2,FOXO3,GAL,HES1,HEY1,HK2,HLA-DMB,HLA-DQB1,HLA-DRB5,HSF1,IL1B,JAG2,JUN,KLF6,LIF,Mamld1,MAP3K1,POU2F1,RASL11B,RASSF9,REL,REXO4,SLC2A3,SMAD7,SNAI1,TINAGL1,TIPIN,WNT7A
fenretinide		chemical drug		0.193	0.0147	ATF3,BBC3,IL1B,JUN,MAPK6
tetradecanoylphorbol acetate		chemical drug		0.192	4.54e-11	ABCA1,ADAMTS1,AHR,AHSA1,ALAS1,ALOX12,ANGPT2,ATF3,ATP1A3,BCL2L1,BDNF,BLM,CCL2,CCN1,CCN2,CCND3,CCR3,CDKN1A,CEBPA,DDIT4,DUSP1,E2F4,EGR3,EMP1,ETS1,FAS,FKBP5,FOSL2,GAL,GATA2,GP6,HES1,HK2,HOXA5,HSPA2,HSPA5,IL1B,ITGA2B,JUN,KLF6,LIF,NR4A1,NR4A2,PER2,PRKCQ,PRKG2,PTGER2,RARA,REL,RUVBL2,SNAI1,SPHK1,SPRY1,ST6GAL1,TCIM,TEAD2,TEKT1,TSC22D3,UPP1	78 (7)
TFAP2C		transcription regulator		0.192	0.000593	CCN2,CDKN1A,EGR3,FKBP4,Meis1,RARA,XBP1
JUNB		transcription regulator		0.186	0.00272	ATF3,BDNF,DUSP1,HES1,HK2,IL1B,MVD,SNAI1,XBP1	148 (18)
lactic acid		chemical - endogenous mammalian		0.173	0.0124	AHSA1,CCL2,CCN2,HK2,IL1B,PCDH17,PDK1,RUNX1T1,SNAI1
PPARGC1A		transcription regulator		0.169	2.01e-08	ABCA1,ADAMTS1,ALAS1,ALDH5A1,APOC2,ATP1A3,BBC3,BLM,CCN2,CDKN1A,CEBPA,CPT1A,FAS,FBXO32,HK2,IL1B,ISM1,LIF,LIFR,MAP2K6,MAP3K1,NFKBIZ,NR4A1,PCYT2,PLA2G7,Sik1,SLC25A25,SMAD7,SMC5,XBP1
apigenin		chemical - endogenous non-mammalian		0.168	0.0218	AHR,BCL2L1,CCL2,CDKN1A,HK2,IL1B	200 (21)
decitabine		chemical drug		0.165	0.00263	ADAMTS1,BDNF,CCN2,CCND3,CCR3,CDKN1A,DOK4,DUSP1,EFNB1,EGR3,FAS,FILIP1L,FLRT3,HK2,HSPA5,IL1B,INPP5F,KLF6,MANF,NR4A2,NR4A3,PDE9A,PDLIM5,PER2,PLK2,REL,RRAD,SLC2A3,SNAI1,WNT7A,ZMYND8	163 (19)
HDAC5		transcription regulator		0.162	3.25e-05	CDKN1A,CPT1A,HES1,HK2,JUN,KLF6,MEF2C,NR4A1,SMAD7
carfilzomib		biologic drug		0.159	0.00101	ATF3,HSF1,HSPA5,IL1B	182 (19)
IRAK1		kinase		0.157	0.0129	ABCA1,CCL2,IL1B,RARA	174 (19)
sulforafan		chemical drug		0.156	0.00584	ADAMTS1,BCL2L1,CCL2,CDKN1A,FAS,FBXL4,IL1B,KLF13,PMVK,PTGER2,RUNX1T1,WDR73	188 (18)
tacrolimus		chemical drug		0.155	0.00942	BCL2L1,CCL2,CCR3,CEBPA,FKBP5,IL1B,JUN,NR4A1,PTGER2,SMAD7,WNT7A	189 (22)
GAS2L3		other		0.152	0.000166	CDKN1A,FAS,LIF,PLK2	180 (21)
PTPN1		phosphatase		0.152	0.0189	ADRA1A,DUSP1,HHEX,SMAD7
GIP		other		0.152	0.0237	ATF3,CCL2,CEBPA,IL1B	125 (7)
LIN28B		other		0.152	0.0338	CCN2,CDKN1A,SNAI1,SOX11	185 (19)
LCK		kinase		0.152	0.0442	ABCA1,BCL2L1,JUN,PRKCQ	177 (15)
ETV6-RUNX1		fusion gene/product		0.15	0.00217	APOLD1,ARHGEF10,ARL4D,DDIT4,DLL1,KLF6,MAP3K11,MN1,PCDH18,PDLIM5,RNF144A,SMAD7,STK17B,TSC22D3	174 (19)
PITX2		transcription regulator		0.149	0.0216	CCND3,COL8A1,DACT2,GATA2,SNAI1,TBX1,WNT2	95 (7)
C5		cytokine		0.147	0.00985	ATF3,BCL6B,CCL2,HSPA5,IL1B,SMAD7,ST6GAL1	144 (19)
let-7		microRNA		0.147	0.0148	BCL2L1,BDNF,BOP1,E2F4,GAB2,HK2,IL1B,MAPK6,ZC3H3,ZNF512B	133 (11)
TCF7L2		transcription regulator		0.141	8.75e-05	ARAP2,ARHGEF10,CARHSP1,CCN2,CDKN1A,CEBPA,CREB5,CYP51A1,DBNDD2,DHCR24,EFNB1,FBXO32,GLP1R,GLUL,HSPA2,JUN,PIGA,SMAD7,SNX18,SORBS3,STK17B
MAP2K1		kinase		0.136	1.56e-06	AHR,ATF3,BCL2L1,CCL2,CCN1,CCN2,CDKN1A,CEBPA,DUSP1,EMP1,ETV5,HSPA5,ITGA2B,JUN,RAP1GAP,SEMA7A,TCIM	180 (20)
FOXP3		transcription regulator		0.13	4.15e-05	BBC3,CCR3,CDKN1A,FOSL2,JUN,NR4A1,NR4A3,P2RY10,RBM14,SLC2A3,SMAD7,SOCS2,XBP1	188 (22)
BTRC	0.298	enzyme		0.13	0.000162	BCL2L1,CDKN1A,GLUL,IL1B,SNAI1	180 (15)
mir-154		microRNA		0.13	0.000463	ADAMTS1,ATF3,KLF10,TRIM2,WNT7B
panobinostat		chemical drug		0.128	0.046	BBC3,BCL2L1,CDKN1A,NEDD9	83 (7)
palmitic acid		chemical - endogenous mammalian		0.123	1.68e-08	ABCA1,AHR,ATF3,BBC3,BCL2L1,CCL2,CCN2,CDKN1A,CPT1A,DUSP1,ETV5,FBXO32,GLP1R,HK2,HSPA5,HYOU1,IL1B,JUN,MVD,NR4A1,NR4A2,NR4A3,PMVK,POU2F1,SLC40A1,SNAI1,SPHK1,STK4,USP10,XBP1	66 (7)
calcimycin		chemical reagent		0.122	0.00153	ATF3,DDIT4,HERPUD1,HSPA5,IL1B,JUN,NR4A1,SDF2L1
Insulin		group		0.118	1.88e-07	ABCA1,ALAS1,ATF3,BCL2L1,BDNF,CCL2,CCN2,CCND3,CCT6A,CDKN1A,CEBPA,DDIT4,DUSP1,DYNLL1,E2F4,FBXO32,FFAR1,FOXO3,HES1,HEY1,HK2,HSPA5,IL1B,JUN,LIFR,NR4A1,NR4A2,NR4A3,PDK1,PER2,PRKCQ,SLC2A3,SMAD7,SNAI1,SOCS2,XBP1
PTGS2		enzyme		0.117	4.02e-07	ANGPT2,BBC3,BCL2L1,CCL2,CDKN1A,DUSP1,DYNLL1,FAS,HLA-DMB,HLA-DQA1,HLA-DQB1,HLA-DRB5,IL1B,NR4A2,PTGER2,SEMA7A,SNAI1,SOCS2	81 (7)
KLF4		transcription regulator		0.115	7.09e-05	ADAMTS1,BCL2L1,CBFA2T3,CCL2,CDKN1A,CEBPA,COL8A1,DLL1,DUSP1,HES1,HEY1,HLA-DQB1,MEF2C,MRPS18B,PCDH18,SMAD7,SPHK1,TEAD2	156 (20)
THRB		ligand-dependent nuclear receptor		0.113	0.00177	ATP1A3,CCL2,CCND3,CEBPA,CPT1A,DHCR24,FZD6,HLA-DMB,IL1B,JUN,KLF9,NR4A1,WNT2,WNT7A	159 (14)
Ro31-8220		chemical drug		0.111	1.83e-05	BCL2L1,CCL2,CDKN1A,DUSP1,IL1B,PRKCQ,ST6GAL1	80 (7)
EZR		other		0.109	3.07e-05	ATF3,BCL2L1,BOP1,DDIT4,FAS,IL1B	174 (21)
FBN1		other		0.106	0.02	ABCA1,ADAMTS1,CCN1,CCN2	167 (18)
RUNX1		transcription regulator		0.105	9.41e-06	ALOX12,ATF3,BBC3,CCND3,CDKN1A,CEBPA,FAS,FOSL2,GATA2,HSPA5,IL1B,ITGA2B,MAP3K6,NFE2,NR4A3,PRKCQ,RGCC,UPP1	186 (21)
ABCA1	0.411	transporter		0.098	0.00376	ABCA1,CPT1A,CYP51A1,HSPA5,IL1B	155 (17)
MUC1		other		0.094	0.0445	BCL2L1,HSPA5,NT5M,SNAI1,UPP1,XBP1
HIF1A		transcription regulator		0.093	2.02e-09	ADAMTS1,AHR,BCL2L1,BCL6B,BHLHE40,CCL2,CCN1,CCN2,CDKN1A,DDIT4,ETS1,FAS,HK2,HSPA5,IL1B,ITGA2B,JMJD6,JUN,LIFR,MANF,MEF2C,NFKBIZ,NR4A1,NR4A3,P4HA1,P4HA2,PDK1,PER2,REL,SLC2A3,SLC40A1,SMAD7,SNAI1,SPHK1,ZNF608
butyric acid		chemical - endogenous mammalian		0.087	0.0166	ABCA1,BCL2L1,CCN2,CCR3,CDKN1A,DHCR24,DUSP1,E2F4,ERCC2,G0S2,GATA2,IL1B,KDM5A,NR4A1,PDK1,ZFP36L1	169 (18)
IKZF3		transcription regulator		0.074	0.00952	BCL2L1,CCND3,DOK4,NFKBIZ,SPSB1	172 (20)
lithium		chemical drug		0.069	0.013	BDNF,CDKN1A,FAS,JUN,PER2,XBP1
advanced glycation end-products		chemical - endogenous mammalian		0.068	0.000914	ABCA1,ARL5B,CCL2,CCN2,CDKN1A,IL1B	194 (19)
calphostin C		chemical drug		0.068	0.0016	BCL2L1,CCL2,CDKN1A,DUSP1,ETS1,HSPA5	202 (21)
miR-21-5p (and other miRNAs w/seed AGCUUAU)		mature microRNA		0.067	2.03e-05	BCL2L1,CDKN1A,FAS,GLCCI1,HK2,IL1B,SLC16A10,SMAD7,SPRY1	219 (23)
N-[N-(3,5-difluorophenacetyl-L-Ala)]-S-phenylglycine t-butyl ester		chemical - protease inhibitor		0.064	4.99e-05	BCL2L1,DHCR24,HES1,HEY1,IDI1,IL1B,MN1,MVD,REL,RFNG,SNAI1
SIRT3		enzyme		0.063	0.00263	CPT1A,FAS,HSPA5,IL1B,PDK1,XBP1
beta-estradiol		chemical - endogenous mammalian		0.055	8.55e-16	5930430L01Rik,A4GALT,ABCA1,ADAMTS1,ADRA1A,AHR,AMOTL2,ATF3,BBC3,BCL2L1,BDNF,BHLHE40,BOP1,CBFA2T3,CCL2,CCN1,CCN2,CCND3,CCR3,CDC42EP4,CDKN1A,CEBPA,CLDN3,CPT1A,CTU1,CYP51A1,DDIT4,DHCR24,DLL1,DUSP1,DUSP10,DYNLL1,EGR3,EMP1,ETS1,ETV5,FAM107A,FAS,FLRT3,FOSL2,FOXO3,GAB2,GAL,GATA2,GATAD2A,GLUL,H2AC18/H2AC19,HERPUD1,HES1,HEY1,HLA-DQA1,HLA-DRB5,HSF1,HSPA2,HSPA5,IL1B,INPP5F,ITPRIP,JUN,KCNK5,KCNQ5,KLF10,KLF6,K…	120 (18)
HEIH		other		0.055	1.44e-05	BCL2L1,DUSP1,FAS,HSPA2,JUN,MEF2C	194 (19)
Sb202190		chemical drug		0.05	0.0012	CCL2,CCN2,CCND3,CDKN1A,HSPA5,IL1B,MAPK6,P4HA1,SNAI1
Activin (family)		group		0.049	1.1e-05	AHR,BHLHE40,CCN1,CCN2,CDKN1A,DDIT4,DLL1,FBXO32,IL1B,KLF10,KLF9,MAP2K6,RAPGEF3,RUNX1T1,SNX18,ZNF608	73 (8)
ursolic acid		chemical drug		0.048	0.0109	ATF3,BBC3,BCL2L1,CDKN1A,HK2,IL1B	203 (22)
IL32		cytokine		0.047	0.00659	BBC3,BCL2L1,CCL2,FAS,IL1B
AURKA		kinase		0.042	7.69e-05	BBC3,BCL2L1,CDKN1A,HK2,SNAI1	159 (19)
miR-30c-5p (and other miRNAs w/seed GUAAACA)		mature microRNA		0.032	5.91e-05	ADAMTS15,BDNF,CCN2,COL8A1,FOXO3,HES1,HEY1,JUN,LMNB2,MAT2A,P4HA2,PCDH17
15-deoxy-delta-12,14 -PGJ 2		chemical - endogenous mammalian		0.026	0.00568	BCL2L1,CCL2,CCN2,CDKN1A,E2F4,FKBP4,GAL,IL1B,JUN,P4HA1,REL	136 (17)
ERK1/2		group		0.019	1.59e-07	ABCA1,ANGPT2,ATP1A3,BCL2L1,BDNF,CCL2,CCN2,CDKN1A,CEBPA,DUSP1,ETS1,FKBP5,HK2,HSPA5,IL1B,JUN,KLF13,MAP3K11,NR4A3,PTGER2,SNAI1,SYVN1	81 (7)
resiquimod		chemical drug		0.003	6.58e-05	ATF3,CCL2,CREB5,DLL1,FAS,FBXO32,HERPUD1,HES1,HEY1,HHEX,HSPA5,IL1B,JUN,LIF,NFKBIZ,REL,RGCC,RIPK2,SEMA7A,XBP1,ZFP36L1	168 (18)
HMGB1		transcription regulator		-0.004	0.0335	CCL2,CDKN1A,GLUL,IL1B,SMAD7	191 (21)
TP53		transcription regulator		-0.007	2.63e-12	ABCA1,ADRA1A,AMOTL2,ARAP2,ATF3,ATIC,BBC3,BCL2L1,BCL6B,BDNF,BHLHE40,BOP1,CAMK2D,CARD10,CARHSP1,CCL2,CCN1,CCN2,CCND3,CDKN1A,CEBPA,CPT1A,CYP51A1,DCLRE1A,DDIT4,DHCR24,DNAJB2,DNAJB5,DUSP1,DYNLL1,E2F4,EGR3,EMP1,FAS,FKBP4,FKBP5,FOXO3,FZD6,G0S2,GLUL,HES1,HK2,HLA-DQA1,HOMEZ,HSF1,HSPA4L,HSPA5,IL1B,ITGA2B,JUN,KLF6,KPNA2,KSR1,LIF,LIMK1,MAP2K6,MAPK6,MVD,NFE2,NR4A3,NR6A1,P4HA1,PDK1,PDLIM5,PIERCE1,PLK2,POLR3E,P…	195 (20)
IgE		complex		-0.016	0.000173	ALAS1,BCL2L1,CAMK2G,CARHSP1,CCL2,CCND3,CDKN1A,CEBPA,CHST11,ETV5,FAS,IL1B,LIF,NXPE4,RIPK2,SEMA7A,SPHK1	159 (17)
SNCA		enzyme		-0.02	6.81e-08	ADRA1A,ARFGAP3,BBC3,BCL2L1,BDNF,BHLHE40,CCL2,CTXN1,DUSP1,EMP1,FAM107A,FBXO32,GRAMD1B,HES1,HLA-DQA1,HLA-DRB5,HSPA5,IL1B,KLF10,NR4A2,NRP2,SLC2A3,TCP11L2,TRIM47,TSC22D3,UBE2G2,YWHAH,ZNF641	130 (7)
APOE		transporter		-0.022	3.93e-06	ABCA1,AHDC1,ALOX12,ATF3,CCN1,CCN2,CLEC4M,CPT1A,FKBP4,FKBP5,GLUL,HERPUD1,HSPA5,IL1B,JUN,LIMS2,MAP3K1,PPFIBP2,PRKCQ,SLC27A4,WNT2,XBP1	178 (21)
8-bromo-cAMP		chemical reagent		-0.022	4.79e-05	ABCA1,BBC3,BCL2L1,CCN2,CDKN1A,CEBPA,DUSP1,ETS1,FAS,GLUL,IL1B,JUN,LIF,LIFR,LIMK1,MAT2A,P4HA1,P4HA2,PRICKLE2,SMAD7,SPRY1,ST6GAL1,WNT2,YWHAH	180 (17)
PDPK1		kinase		-0.03	0.00828	CDKN1A,FOXO3,IL1B,SNAI1	130 (18)
doxycycline		chemical drug		-0.034	0.0114	BCL2L1,E2F4,IL1B,MXD4,SNAI1,SOX11	222 (21)
PARP1		enzyme		-0.035	0.000268	ABCA1,CDKN1A,FAS,HES1,IL1B,JUN,LIF,POU2F1,SNAI1,SOCS2	113 (16)
FOXO1		transcription regulator		-0.044	0.00158	ABCA1,ALAS1,ANGPT2,CCN2,CDKN1A,CPT1A,DDIT4,FAS,FBXO32,GATA2,HSPA5,HYOU1,IL1B,JUN,MVD,NRP2,SLC25A25,UBASH3B
arsenite		chemical toxicant		-0.053	0.0013	AHR,CDKN1A,COL8A1,DUSP1,HSF1,HSPA4L,JUN,NR4A1	226 (19)
PML		transcription regulator		-0.055	0.00362	AKR7A2,CDKN1A,CPT1A,FAS,HLA-DMB,IDI1,IL1B,SNAI1,STIP1
TAL1		transcription regulator		-0.059	0.00312	CDKN1A,CHST11,ETS1,GATA2,JUN,MAP3K1,MVD,NFKBIZ,NR4A3,REL,SLC2A3	131 (10)
SPI1		transcription regulator		-0.059	0.0396	CDKN1A,CEBPA,Foxp1,GATA2,HES1,HK2,IL1B,JUN,KLF13,MEF2C,P2RY10	170 (16)
tretinoin		chemical drug		-0.066	1.67e-10	ABCA1,AHR,ALAS1,ATF3,BCL2L1,BHLHE40,CCL2,CCN1,CCN2,CCND3,CDKN1A,CEBPA,CPT1A,CYP4F22,DACT2,DLL1,DUSP1,DYNLL1,E2F4,EFNB1,ETS1,FOSL2,FOXO3,FUBP3,G0S2,GAL,GATA2,GIMAP6,HES1,HEY1,HLA-DMB,HOXA5,HSF1,HSPA2,IL1B,ITGA2B,JUN,KCNE4,KCNQ5,KLF10,KLF13,KLF15,KLF9,LIMK1,MAP3K1,MAP3K11,MAPK6,MAZ,MEF2C,Meis1,MXD4,NFE2,P4HA2,PDK1,PLA2G7,PLK2,POU2F1,RARA,RBM14,REL,RREB1,RUVBL2,SEMA7A,SMAD7,SMYD5,SOX7,TAF12,TSC22D3,…	133 (19)
iloprost		chemical drug		-0.068	0.000271	ANGPT2,CCL2,CCN2,IL1B
sodium orthovanadate		chemical reagent		-0.068	0.000404	BCL2L1,CCL2,CDKN1A,CEBPA,MAP3K1
PRKAA		group		-0.07	8.58e-06	CCN2,CDKN1A,CPT1A,DUSP1,FKBP5,FOXO3,HYOU1,SNAI1	19 (4)
CDKN2A		transcription regulator		-0.073	0.0431	BBC3,BLM,CCL2,CCN2,CCND3,CDKN1A,DUSP1,FAS,GLUL,IL1B,JUN,P4HA2
PRKCE		kinase		-0.084	0.000104	BCL2L1,CCN1,CCND3,CDKN1A,HSPA5,IL1B,ITGA2B,JUN	169 (17)
Nr1h		group		-0.087	0.0259	ABCA1,APOC2,CCL2,DHCR24,IL1B,NFKBIZ,PRKCQ
IL3		cytokine		-0.093	1.27e-07	BCL2L1,CCL2,CCND3,CCR3,CDKN1A,CPT1A,EGR3,FAS,FOSL2,GATA2,HK2,HSPA2,HSPA5,IL1B,JUN,KLF13,KLF9,LIF,NEDD9,PLA2G7,SEMA7A,SLC2A3,XBP1	165 (19)
lysophosphatidylcholine		chemical - other		-0.095	0.00109	ABCA1,BDNF,CCL2,CPT1A,CYP51A1,HSPA5,IL1B,JUN,MVD
TGFB3		growth factor		-0.097	0.000335	BHLHE40,CCN1,CCN2,CDKN1A,ETS1,FOSL2,JUN,SMAD7,SNAI1
diallyl trisulfide		chemical - endogenous non-mammalian		-0.098	0.000113	BCL2L1,CCL2,CDKN1A,FAS,JUN	158 (17)
BRD4		kinase		-0.099	0.000232	BBC3,BCL2L1,BHLHE40,CDKN1A,CEBPA,FOSL2,IL1B,KAT2A,KCNQ5,MAP3K1,RREB1,XBP1	176 (20)
HNF1A		transcription regulator		-0.102	0.0103	BCL2L1,BCL6B,COQ10B,ETV5,FAM107B,FAS,G0S2,GAL,GLP1R,GLUL,HSPA5,MRPS18B,PAK4,PDK1,PTPN3,SLC40A1,WDR12,XBP1
MMP9		peptidase		-0.104	0.0121	BCL2L1,CDKN1A,EXOC2,HLA-DQB1,IL1B,IRF2BPL,JAG2,WNT7A	186 (18)
arotinoid acid		chemical toxicant		-0.106	0.00157	ABCA1,CDKN1A,DUSP1,RARA
PCSK9		peptidase		-0.106	0.00828	CCL2,CDKN1A,IL1B,SNAI1	185 (19)
IRF6		transcription regulator		-0.106	0.025	CBFA2T3,CCL2,IL1B,NR4A2	190 (18)
ESRRA		transcription regulator		-0.115	0.000747	ALAS1,APOLD1,ATP1A3,CCL2,CEBPA,COL8A1,CYP51A1,EGR3,ETS1,HK2,IDI1,NRP2,PLK2,RARA,XBP1	188 (24)
caffeine		chemical drug		-0.115	0.00173	BDNF,CCN2,CDKN1A,CEBPA,NR4A1,SNAI1	212 (25)
OGT		enzyme		-0.12	0.0445	BCL2L1,CDKN1A,IL1B,JUN,LIF,PTCH2	140 (20)
TGFB1		growth factor		-0.125	3.86e-15	ABCA1,AHR,ALDH5A1,ALOX12,AMOTL2,APOC2,ATF3,BBC3,BCL2L1,BDNF,BHLHE40,CAMK2G,CBFA2T3,CCL2,CCN1,CCN2,CCND3,CCR3,CCT6A,CDC42EP4,CDKN1A,CEBPA,CHST11,COL8A1,CYP51A1,DDIT4,DHCR24,DUSP1,DYNLL1,EGR3,ETS1,FAM107A,FAS,FILIP1L,FOSL2,FOXO3,GAL,GLUL,GPR146,HES1,HEY1,HHEX,HK2,HLA-DQA1,HLA-DQB1,HLA-DRB5,HSPA5,IDI1,IL1B,JADE2,JAG2,JUN,KLF10,KLF15,KLF9,LIF,LIFR,MAP3K1,MAP3K11,MAPK6,MEF2C,MRPS6,MVD,MXD4,NEDD9,NR4A1…	156 (20)
UCN-01		chemical drug		-0.125	7.69e-05	BCL2L1,CCND3,CDKN1A,IL1B,PRKCQ
HNF4A		transcription regulator		-0.127	0.00907	AHSA1,ALDH5A1,APOC2,ARMC6,BCL2L1,BTRC,CAMK2D,CDKN1A,CDKN2AIPNL,CEBPA,CLDN3,COQ10B,CPT1A,CUX2,CYP51A1,DHX35,E2F4,ERLIN1,FAM107B,FAS,FBXO31,FOSL2,FZD6,G0S2,GPR146,H2AC18/H2AC19,HEY1,HPS6,HSPA4L,HSPA5,JUN,KCNQ5,KLF15,LMAN2L,MAT2A,MGME1,MRPL44,MRPS18B,MTMR4,PDK1,POLR3E,PPFIBP2,PPP1R10,RANGAP1,RAP1GAP,RARA,RUVBL2,SEMA7A,ST13,TBC1D10A,TCIM,VAMP1,WDR12,WRNIP1,XBP1,XPNPEP2	199 (21)
carbonyl cyanide m-chlorophenyl hydrazone		chemical toxicant		-0.128	0.000838	DDIT4,HK2,IL1B,MYCT1,NFKBIZ,ZFP36L1	164 (20)
JAK1		kinase		-0.128	0.00281	CCL2,CDKN1A,IL1B,LIF,SMAD7,SNAI1
TO-901317		chemical reagent		-0.139	0.0133	ABCA1,ALAS1,APOC2,BCL2L1,CCL2,CPT1A,HK2,IL1B,LIFR,RARA	186 (17)
THPO		cytokine		-0.145	5.96e-07	BCL2L1,CCND3,CEBPA,E2F4,Foxp1,GATA2,GP6,IL1B,ITGA2B,NFKBIZ,RARA,REL
dimethyl itaconate		chemical reagent		-0.147	0.00231	ATF3,HLA-DQA1,NFKBIZ,XBP1
TP53COR1		other		-0.152	0.000416	BBC3,FAS,IL1B,PLK2
zidovudine		chemical drug		-0.152	0.000729	CCL2,CDKN1A,CPT1A,IL1B
NFYA		transcription regulator		-0.152	0.00113	BBC3,CDKN1A,HLA-DQB1,HSPA5,JUN,POU2F1,RGS4	166 (13)
CLEC10A		other		-0.152	0.0059	CREB5,IL1B,MAP3K6,Retnlg
IL17A		cytokine		-0.152	0.00648	APBA3,BCL2L1,CCL2,CCN1,CCN2,FAS,IL1B,JUN,LIF,MAP3K1,NFKBIZ,NR4A2,SNAI1,SPSB1	188 (20)
mir-181		microRNA		-0.152	0.0204	CDKN1A,IL1B,KLF6,SMAD7,SNAI1
KDM8		enzyme		-0.152	0.0442	DHCR24,HERPUD1,HK2,PDK1
NR4A3	0.884	ligand-dependent nuclear receptor		-0.154	0.00956	ATF3,BBC3,BCL2L1,CDKN1A,CEBPA,ELFN1,FBXO32,IL1B,MEF2C,NR4A3
AGN194204		chemical drug		-0.156	1.02e-06	ABCA1,AHR,ATF3,CAMK2D,CDKN1A,CEBPA,CPT1A,CYP51A1,DUSP1,EMP1,Foxp1,HK2,IDI1,KLF6,LIFR,PALM3,XBP1	158 (23)
dasatinib		chemical drug		-0.162	0.0212	BCL2L1,CCN1,CCN2,CDKN1A	137 (19)
N-acetylmuramyl-L-alanyl-D-isoglutamine		chemical - endogenous non-mammalian		-0.166	0.00846	ABCA1,CCL2,ETS1,IL1B,SNAI1	170 (17)
Interferon alpha		group		-0.173	5.4e-06	A4GALT,ADAMTS1,ATF3,BBC3,BCL2L1,BHLHA15,CCL2,CCND3,CCR3,CDKN1A,CRELD2,DDIT4,E2F4,FAS,FILIP1L,FOSL2,IL1B,LIF,PLK2,SDF2L1,SLC2A3,SOCS2,SPRY1,ST6GAL1,TBC1D10A,TRAM2,TXNDC11,XBP1	171 (20)
NCOA3		transcription regulator		-0.173	0.000121	AHR,CCN1,CCN2,CDKN1A,CEBPA,HES1,HK2,KAT2A,XBP1	198 (22)
IL15		cytokine		-0.175	5.94e-06	AHR,BBC3,BCL2L1,CAMK2D,CAMK2G,CCL2,CCN2,CCND3,CD84,CDKN1A,CPT1A,ETS1,FAS,H2AC18/H2AC19,HK2,HLX,IL1B,JUN,LIF,PDK1,SMAD7,SOCS2,UPP1,XBP1,ZFP36L1	243 (18)
SCD		enzyme		-0.176	5.45e-05	ABCA1,ATF3,CPT1A,DHCR24,FAS,G0S2,HERPUD1,HSPA5,IL1B,JUN,LIFR,MVD,XBP1
IRF4		transcription regulator		-0.181	0.0165	IL1B,IRF2BP2,MANF,PRKCQ,STK17B,STK4,XBP1,YWHAH,ZFP36L1	89 (11)
FcER1		complex		-0.182	0.00578	CCL2,IL1B,JUN,LIF,SPHK1	79 (7)
IL13		cytokine		-0.183	0.000225	ABCA1,ATF3,BCL2L1,BDNF,CCL2,CCN2,CEBPA,DHCR24,DUSP10,FAS,G0S2,HLA-DRB5,IL1B,JUN,KLF6,MAP2K6,MN1,MTSS1,NFE2,RIPK2,SPHK1	176 (21)
FGFR1		kinase		-0.183	0.000243	CDKN1A,CPT1A,DLL1,ERCC6L2,HES1,HK2,HSPA5,JUN,LIF,SNAI1,XBP1	163 (18)
CTNNBIP1		other		-0.185	6.8e-05	CDKN1A,CYP51A1,IDI1,NEDD9	126 (7)
TNFRSF1A		transmembrane receptor		-0.185	0.0125	ANGPT2,BCL2L1,BDNF,CCL2,CCN2,CDKN1A,IL1B,JUN
vitamin E		chemical drug		-0.186	0.000214	ALOX12,ATP1A3,BCL2L1,CCL2,CDKN1A,IL1B,KLF6	73 (7)
levodopa		chemical - endogenous mammalian		-0.187	0.000129	BBC3,BCL2L1,CASKIN2,CHST11,CTXN1,DUSP1,ERLIN1,FKBP5,Foxp1,INPP5F,KLF6,KLF9,MAP3K1,MAT2A,MEF2C,PCYT2,PER2,PLK2,PRKG2,RAP1GAP,SCRN1,SEC14L1,UBFD1,VAMP1,WNT7B,Zfp758,ZMYND8	138 (10)
aldosterone		chemical - endogenous mammalian		-0.187	0.00436	ADAMTS1,BDNF,CCL2,CCN2,CEBPA,DUSP1,FKBP5,HSPA5,TSC22D3,ZMYND8
pioglitazone		chemical drug		-0.187	0.0391	ABCA1,CCN2,CDKN1A,HSPA5,IL1B,NR4A1,NR4A3,XBP1
TSC22D3	-0.599	transcription regulator		-0.2	5.35e-05	BBC3,CCL2,CDKN1A,CEBPA,DUSP1,EGR3,IL1B	158 (17)
SMAD1		transcription regulator		-0.2	0.000226	BCL2L1,CCN2,CDKN1A,HEY1,HHEX,SMAD7
MSI2		other		-0.206	1.76e-05	CCN1,CDKN1A,CLDN3,DLL1,HES1,SNAI1	55 (6)
SMARCA4		transcription regulator		-0.208	1.22e-06	ABCA1,AHR,AMOTL2,BCL2L1,CCL2,CCN2,CDKN1A,CLK1,DLL1,EFNB1,FAS,FKBP5,FOSL2,HEY1,HSF1,IL1B,JUN,MEF2C,MN1,MXD4,NFKBIZ,NRP2,PDK1,SEMA7A,SLC2A3,SLC40A1,SNAI1,SOCS2,SPHK1,TCIM,TMPRSS13,WNT7A
PTPN11		phosphatase		-0.208	0.000296	BCL2L1,CDKN1A,CEBPA,GATA2,GP6,JUN,MEF2C,MXD4,SOX7
LIN28A		other		-0.21	0.00469	CCN1,CCN2,CDKN1A,SNAI1,STK4
diclofenac		chemical drug		-0.21	0.00746	ATF3,BCL2L1,CDKN1A,HERPUD1,JUN,KLF9
EIF2AK4		kinase		-0.211	0.0167	ATF3,CCND3,DDIT4,IL1B
topotecan		chemical drug		-0.212	1.21e-05	ANKMY2,ATF3,CCL2,CDKN1A,CREB5,EFNB1,EGR3,FAS,HLA-DQA1,IL1B,JUN,KIAA0040,MAP3K1,MAT2A,MGAT2,PLK2,PRKCQ,USP10,ZER1,ZMYND8	68 (7)
Tgf beta		group		-0.217	1.36e-06	ABCA1,AHR,BCL2L1,BHLHA15,BHLHE40,CCL2,CCN1,CCN2,CD300LB,CDKN1A,CHST11,HES1,HEY1,IL1B,JUN,KLF10,LIF,MN1,MXD4,MYCT1,NEDD9,NR4A1,NR4A2,PTGER2,SMAD7,SNAI1
geranylgeranyl pyrophosphate		chemical - endogenous mammalian		-0.218	0.00157	ABCA1,CCL2,IL1B,TSC22D3	62 (7)
IFN gamma		complex		-0.218	0.00199	BCL2L1,CCL2,CDKN1A,FAS,IL1B,LIF,NR4A3
IgM		complex		-0.218	0.002	BCL2L1,CDKN1A,FAS,IL1B,XBP1,ZFP36L1
wogonin		chemical - endogenous non-mammalian		-0.218	0.0026	ABCA1,CCL2,CDKN1A,IL1B
AZ-1		chemical - protease inhibitor		-0.218	0.00362	AMOTL2,ARMC6,JUN,PDLIM5,RASSF9,RUVBL2
leucine		chemical - endogenous mammalian		-0.218	0.00363	ATF3,CDKN1A,HERPUD1,NR4A1
SERPINF1		other		-0.218	0.00437	BCL2L1,BDNF,CCN2,CEBPA,G0S2	180 (21)
vitamin D		chemical drug		-0.218	0.0101	ADAMTS1,CCL2,CCN1,CDKN1A,IL1B	163 (16)
thapsigargin		chemical toxicant		-0.221	7.24e-09	ATF3,BBC3,BCL2L1,BDNF,CDKN1A,CEBPA,CPT1A,DDIT4,ETS1,Foxp1,HERPUD1,HK2,HSPA5,IL1B,JUN,LIFR,MEF2C,NR4A1,NR4A3,NT5M,SYVN1,UPP1,VAMP1,XBP1	130 (18)
mir-146		microRNA		-0.221	0.00514	APBA3,CCL2,DUSP1,HK2,IDI1,IL1B,TRIP10
PLG		peptidase		-0.232	0.0132	BDNF,CCL2,CCN1,IL1B,RAPGEF3	126 (16)
IL6		cytokine		-0.237	1.01e-05	ABCA1,ADAMTS1,AHR,ALAS1,ATF3,BBC3,BCL2L1,BDNF,BHLHE40,CCL2,CCN2,CCR3,CDKN1A,CEBPA,DUSP1,E2F4,FAS,GAL,GATAD2A,HLA-DQA1,HLA-DRB5,HSPA5,IL1B,IRAG1,JUN,LIF,LIFR,PLK2,POU2F1,SLC40A1,SMAD7,SNAI1,SOCS2,XBP1,XPNPEP2	159 (17)
rosiglitazone		chemical drug		-0.237	0.00613	ABCA1,ADAMTS1,BDNF,CCL2,CCN2,CDKN1A,CEBPA,CPT1A,ETS1,FFAR1,HSPA5,IL1B,LFNG,MAT2A,PDK1,POU2F1,SLC27A4,SNAI1	185 (23)
Am 580		chemical reagent		-0.239	0.000434	CPT1A,CYP51A1,DUSP1,HES1,PMVK,RARA
NFKB1		transcription regulator		-0.241	0.000875	BCL2L1,BHLHE40,CCL2,CCN1,CCN2,CDKN1A,CEBPA,DUSP1,FAS,HLA-DMB,IL1B,MAT2A,NR4A1,NR4A2,NR4A3	134 (18)
LGR4		transmembrane receptor		-0.243	0.000254	AHR,GLUL,IL1B,SLC16A10,SNAI1,WNT7A	132 (7)
oblimersen		biologic drug		-0.243	0.00048	ATF3,BCL2L1,CDKN1A,DUSP1,KLF10,PCF11	160 (16)
ATG5		other		-0.243	0.00997	DYNLL1,HK2,HSPA5,IL1B,MAP2K6,SLC40A1	179 (21)
glucocorticoid		chemical drug		-0.246	0.0057	AHR,BDNF,CCL2,CCN2,CCND3,CDKN1A,DUSP1,FAS,GLUL,IL1B,NR4A2,PER2,TSC22D3	191 (18)
zinc		chemical drug		-0.246	0.00574	BDNF,CLDN3,FAS,IDI1,IL1B,KPNA2
METTL3		enzyme		-0.251	0.000667	BDNF,CCL2,CDKN1A,FAS,IL1B,JAG2,JUN,NR4A1,PIERCE1,SLC2A3,SNAI1	205 (20)
CD3E		transmembrane receptor		-0.254	0.00237	BCL2L1,BLM,FAS,JUN,SPHK1,STK4,TIPIN	146 (18)
ARHGAP31		other		-0.254	0.00292	CCN2,JUN,SERTAD2,SNAI1	191 (18)
MANF	-0.778	other		-0.254	0.0049	FOXO3,HSPA5,IL1B,XBP1	184 (21)
PRKACA		kinase		-0.254	0.00967	ALAS1,BDNF,CCND3,Sik1	216 (19)
NCOR1		transcription regulator		-0.254	0.0125	CDKN1A,CEBPA,DUSP1,IL1B,MRPS18B,RARA
GPS2		transcription regulator		-0.254	0.0354	ABCA1,CDKN1A,IL1B,TBCC
Y 27632		chemical drug		-0.256	0.00147	AMOTL2,BBC3,CCL2,CCN1,CCN2,CDKN1A,CEBPA	86 (12)
raloxifene		chemical drug		-0.258	6.54e-07	CDKN1A,CLK1,DDIT4,DUSP1,DYNLL1,EGR3,H2AC18/H2AC19,HES1,JUN,KLF6,MAP3K11,MXD4,PLK2,RAP1GAP,SMAD7
carbon monoxide		chemical - endogenous mammalian		-0.262	0.0054	BDNF,CCL2,CDKN1A,IL1B,XBP1	197 (19)
pitavastatin		chemical drug		-0.271	0.00145	ABCA1,CYP51A1,IDI1,MVD,SNAI1	92 (7)
PRMT1		enzyme		-0.271	0.00946	ALOX12,CDKN1A,ITGA2B,Meis1,NFE2,SMAD7,SNAI1
FOXO3	-0.401	transcription regulator		-0.277	5.5e-06	AHR,ANGPT2,BBC3,CCN1,CCN2,CCND3,CDKN1A,DDIT4,FBXO32,FOXO3,GATA2,GLUL,MEF2C,MXD4,NRP2,SLC40A1,SMAD7,SNAI1,STK4,TCIM,TIPIN	157 (21)
MTTP		transporter		-0.277	0.000853	ABCA1,CPT1A,HSPA5,JUN,XBP1
SCARB1		transporter		-0.277	0.00193	ABCA1,CCL2,DDIT4,FBXO32,IL1B	198 (20)
SP2509		chemical reagent		-0.277	0.00501	ADAMTS1,BCL2L1,BDNF,DOK4,EFNB1,FLRT3,HSPA5,INPP5F,MANF,NR4A2,PDLIM5,PLK2,ZMYND8	186 (24)
TERT		enzyme		-0.277	0.012	ATF3,CCL2,CCN2,CDKN1A,ETS1,IL1B,MGME1,UBASH3B,XBP1	153 (21)
roscovitine		chemical drug		-0.277	0.0167	CCN2,CDKN1A,CEBPA,JUN	180 (23)
WWTR1		transcription regulator		-0.277	0.0244	CCN1,CCN2,CDKN1A,EMP1,HES1,IL1B,SMAD7	107 (12)
RARB		ligand-dependent nuclear receptor		-0.277	0.0283	CDKN1A,CPT1A,ETS1,HOXA5,IL1B,JUN,Meis1,RARA
garcinol		chemical - endogenous non-mammalian		-0.277	0.0348	BCL2L1,CBFA2T3,MEF2C,NR4A3,TAF12	209 (17)
CEBPB		transcription regulator		-0.279	0.0142	BCL2L1,BDNF,CCL2,CDKN1A,CEBPA,CPT1A,FAS,FBXO32,FOXO3,HSF1,IL1B,JUN,KDM5A,KLF10,KPNA2,NFKBIZ,RGS4,TIPIN,UPP1,XBP1	151 (23)
MYOG		transcription regulator		-0.283	0.0026	CCND3,CDKN1A,FBXO32,MEF2C	227 (25)
BMP2		growth factor		-0.284	0.000342	BCL2L1,BDNF,BHLHE40,CDKN1A,CLDN3,ETS1,HEY1,JUN,KLF10,KLF9,MEF2C,SMAD7,TBC1D10A	157 (24)
DDIT3		transcription regulator		-0.286	0.00293	ATF3,BBC3,CEBPA,HSPA5,IL1B,RGS4,TSC22D3,XBP1	185 (20)
NLRX1		other		-0.288	0.000309	ANGPT2,BDNF,CARD10,CCND3,CDKN1A,CREB5,DDIT4,DUSP1,GAB2,IL1B,MAPK6,MEF2C,REL,SNAI1
ESRRB		transcription regulator		-0.289	0.0112	CDKN1A,HK2,MEF2C,SMAD7	173 (20)
CDK5		kinase		-0.294	0.000214	BDNF,CDKN1A,CREB5,JUN,NR6A1,XBP1,ZHX2
phytohemagglutinin		chemical drug		-0.295	0.0111	APOC2,CCL2,CCND3,DNAJB2,FAS,FOSL2,GAB2,GATA2,IL1B,PTPN3,SPHK1,XBP1	180 (21)
Hsp90 (family)		group		-0.298	0.0276	AHR,BBC3,BCL2L1,CDKN1A,SNAI1
ARNT2		transcription regulator		-0.302	0.00152	ANGPT2,DLL1,GATA2,GLUL,LIFR,NFE2,NUDC,SLC2A3,TSC22D3,WNT7B,ZFP36L1	189 (24)
TLR7		transmembrane receptor		-0.307	0.0479	ATF3,CCL2,CCND3,CDKN1A,CREB5,ETV5,IL1B,RGS4	173 (20)
phenylephrine		chemical drug		-0.309	0.000371	DUSP1,E2F4,HSPA5,JUN,MTSS1,RAPGEF3,RGS4,RRAD	162 (18)
LRP6		transmembrane receptor		-0.312	0.0225	CCN2,HK2,IL1B,SLC2A3	191 (20)
paroxetine		chemical drug		-0.314	6.24e-05	ABCA1,BDNF,IL1B,PDK1,RBM12B
PLAU		peptidase		-0.314	0.00246	BCL2L1,CCL2,CCN1,HSPA5,IL1B,SNAI1
epigallocatechin-gallate		chemical drug		-0.324	3.43e-06	AHR,ANGPT2,BCL2L1,CCL2,CCN1,CCN2,CDKN1A,CEBPA,FAS,FOSL2,FOXO3,HES1,IL1B,JUN,NR4A2,REL,SNAI1	223 (25)
BCL3		transcription regulator		-0.328	0.0107	BCL2L1,HLA-DQB1,IL1B,JUN,NR4A1	130 (11)
TWIST1		transcription regulator		-0.329	0.0184	ADAMTS1,CCL2,CDKN1A,ETS1,FAS,IL1B,PCDH18,SNAI1,SPHK1
prednisolone		chemical drug		-0.33	0.000748	BCL2L1,CCL2,DLL1,DUSP1,DUSP10,FAS,FBXO32,FKBP5,HES1,HEY1,IL1B,KLF9,TSC22D3	186 (20)
NFKBIB		transcription regulator		-0.333	0.0167	BCL2L1,CCL2,IL1B,SMAD7	191 (23)
AGER		transmembrane receptor		-0.34	0.0361	CCL2,CDKN1A,FAS,IL1B,SNAI1	192 (18)
Mapk		group		-0.342	0.000186	BCL2L1,BDNF,CCL2,CDKN1A,IL1B,JUN,NR4A3,PER2,SNAI1	193 (24)
SATB1		transcription regulator		-0.342	0.0355	CDKN1A,ETS1,Foxp1,HLA-DMB,Meis1,NR4A2,TSC22D3
Cdk (family)		group		-0.351	0.000305	CCL2,DDIT4,DUSP1,NEDD9,PLEKHF1	242 (20)
sodium arsenite		chemical drug		-0.351	0.000549	CDKN1A,CEBPA,EGR3,FKBP5,HK2,JUN,MAT2A	176 (21)
aldesleukin		biologic drug		-0.351	0.0147	DDIT4,FOSL2,GLUL,NFKBIZ,TAGAP	204 (17)
Z-LLL-CHO		chemical - protease inhibitor		-0.352	9.19e-08	AHR,ATF3,BBC3,BCL2L1,CCL2,CCN2,CCND3,CDKN1A,CEBPA,DUSP1,ETS1,ETV5,FAS,FKBP4,G0S2,GATA2,HSF1,HSPA5,IL1B,JUN,MAPK6,MAT2A,RANGAP1,RGS4,SNAI1	108 (10)
NME1		kinase		-0.353	0.00896	BOP1,CCN2,CDKN1A,SMAD7	152 (17)
GLI1		transcription regulator		-0.357	5.29e-07	ATF3,BBC3,BCL2L1,CCN1,CDKN1A,EGR3,EMP1,ETV5,FAS,HES1,HOXA5,IRF2BPL,JAG2,KDM7A,KLF13,KLF6,KLF9,LFNG,LIF,MEF2C,MRPS6,PCDH18,PTCH2,SERTAD2,SNAI1,SOCS2,SOX13,SOX18,TRIP10
ocifisertib		chemical drug		-0.371	0.012	CAMK2G,CCL2,IL1B,KLF6
imatinib		chemical drug		-0.371	0.0124	BBC3,BCL2L1,CDKN1A,CEBPA,ETV5,FOXO3,HSPA2,HSPA5,HYOU1,IL1B,MAPK6,NFE2,SOCS2	185 (21)
MYOCD		transcription regulator		-0.372	0.00746	BCL2L1,CDKN1A,FBXO32,MEF2C,SNAI1,XBP1	111 (14)
SYK		kinase		-0.373	0.00539	BTBD8,CCL2,IL1B,PRKCQ,RGCC,TAGAP,TSC22D3	179 (17)
PRKCD		kinase		-0.382	0.000232	ABCA1,BCL2L1,CCL2,CDKN1A,FOSL2,IL1B,JUN,KLF6,LIF,NR4A1,SPHK1,SPRY1	149 (11)
HMG20A		transcription regulator		-0.389	7.08e-06	ATF3,CCN1,CCN2,CYP51A1,JUN,LIF,MVD,PMVK,PTGER2,SNAI1,SPHK1	181 (21)
TWIST2		transcription regulator		-0.391	0.00193	CDKN1A,HSPA5,IL1B,KLF6,SNAI1
YBX1		transcription regulator		-0.391	0.0177	BCL2L1,CDKN1A,HLA-DQB1,IL1B,PDK1,SLC2A3,SNAI1	126 (17)
ELK1		transcription regulator		-0.393	0.000114	BCL2L1,CCL2,CDKN1A,EGR3,JUN,NR4A1,SNAI1,SOX18	127 (19)
NDRG1		kinase		-0.396	0.046	APOC2,ATF3,JUN,SNAI1
WT1		transcription regulator		-0.397	0.00337	BCL2L1,CCL2,CCN2,CDKN1A,ETS1,IDI1,IL1B,NR4A2,RARA,SLC2A3,SPRY1,ST6GAL1	156 (13)
YY1		transcription regulator		-0.399	0.000387	ABCA1,BCL2L1,BDNF,CCL2,CDKN1A,DDIT4,FAS,HEY1,HK2,HSPA5,IL1B,MAT2A,NFKBIZ,PDK1,RBM14,SLC2A3	120 (7)
NPR1		enzyme		-0.404	0.0112	CCN2,GAL,IL1B,RGS4	176 (16)
ARID1A		transcription regulator		-0.415	0.00296	ALOX12,CBFA2T3,CDKN1A,CHST11,HES1,HSPA5,IL1B,JUN,MEF2C,NR6A1,P4HA1,P4HA2,PDLIM5,RNF144A,SLC2A3,SMAD7,SNAI1,SPHK1,SPRY1	184 (22)
nifedipine		chemical drug		-0.421	0.0154	ABCA1,BDNF,CCL2,IL1B,NR4A1
MDM2		enzyme		-0.422	0.000677	ATF3,BBC3,CDKN1A,ETS1,FOXO3,H2AC18/H2AC19,IL1B,SNAI1
CLOCK		transcription regulator		-0.426	3.28e-07	ARHGEF10,BHLHE40,CCN2,CEBPA,CYP51A1,DHTKD1,FAM107A,FKBP5,FZD6,GAS8,GCC2,HLA-DQB1,JMJD6,KLF13,MGAT2,PER2,PIGA,RANGAP1,ZDHHC20	180 (16)
MED1		transcription regulator		-0.426	2.81e-05	BCL2L1,BHLHE40,BOP1,CCND3,CDKN1A,CEBPA,CREB5,FKBP5,Foxp1,IL1B,KLF13,LIF,MEF2C,PRR5L,XBP1
Tnf (family)		group		-0.43	0.0257	ATF3,BBC3,BCL2L1,CCL2,DUSP10,FBXO32,IL1B,JAG2,JUN,ST6GAL1
PKM		kinase		-0.432	0.0298	ABCA1,BCL2L1,HK2,IL1B,PDK1	205 (20)
THZ1		chemical drug		-0.44	5.58e-05	ARL4D,ATF3,BCL2L1,CCN1,CCN2,CCND3,DUSP10,EMP1,KIF21B,MTSS1,STK17B,TIPIN	144 (10)
piceatannol		chemical - endogenous non-mammalian		-0.44	0.000761	ANGPT2,BCL2L1,CCL2,FAS,IL1B
PXDN		enzyme		-0.447	2.73e-06	CDKN1A,DDIT4,DUSP1,IL1B,JUN,KLF6	129 (20)
streptozocin		chemical drug		-0.447	0.000231	ANGPT2,ATF3,BBC3,BCL2L1,CCN2,CCND3,CDKN1A,CEBPA,CPT1A,FAS,FBXO32,FFAR1,HSPA5,IL1B,SLC2A3,XBP1	205 (21)
tetrabromobisphenol A		chemical toxicant		-0.447	0.00376	CCL2,CCN2,JUN,SMAD7,SNAI1	188 (20)
MACROH2A1		other		-0.447	0.00384	ABCA1,CDKN1A,ETS1,MAP2K6,SNAI1,SOCS2	189 (19)
NPY		other		-0.447	0.00659	BDNF,FAS,FKBP5,GAL,PER2	192 (20)
trovafloxacin		chemical drug		-0.447	0.00796	BHLHE40,CDKN1A,CEBPA,DNAJB2,SOCS2
DLX1		transcription regulator		-0.447	0.00846	BCL2L1,RGS4,SNAI1,WNT7B,ZFP36L1	117 (16)
BACH2		transcription regulator		-0.447	0.0101	AHR,ETV5,JUN,RARA,XBP1	175 (18)
infliximab		biologic drug		-0.447	0.0107	DDIT4,G0S2,IL1B,SPHK1,WNT7A	194 (21)
nelfinavir		chemical drug		-0.447	0.0162	ATF3,CEBPA,HERPUD1,TSC22D3,XBP1	129 (7)
EGLN2		enzyme		-0.447	0.017	AHSA1,ARHGEF10,GCC2,PDK1,SOCS2
FLT1		kinase		-0.447	0.0187	CDKN1A,DHCR24,MAT2A,NRP2,SCRN1	166 (18)
EHMT1		transcription regulator		-0.447	0.0195	A4GALT,CDKN1A,ITPRIP,PRR15L,RGCC,RRAD
PD173074		chemical reagent		-0.447	0.0233	BCL2L1,CEBPA,GATA2,HEY1,SLC40A1	158 (16)
ILF3		transcription regulator		-0.447	0.0335	ATF3,FKBP5,IL1B,PLA2G7,SEMA7A
FBXW7		enzyme		-0.447	0.0416	ATF3,CCN2,HEY1,JUN,STIP1	186 (21)
LIF	0.72	cytokine		-0.451	5.49e-06	BCL2L1,CDKN1A,GAL,GLUL,GPCPD1,HES1,HEY1,HK2,IL1B,JUN,KLF10,LIFR,MEF2C,RGS4,SOCS2,XBP1	180 (21)
TRIM28		transcription regulator		-0.451	1.68e-05	ATF7IP,ETS1,ETV5,FKBP5,FOXO3,IL1B,KLF13,LIF,SOX11,TRIM47,WNT7A,WNT7B	74 (7)
3,3'-diindolylmethane		chemical drug		-0.451	0.0016	ATF3,BBC3,BCL2L1,CDKN1A,FAS,IL1B	189 (19)
DETA-NONOate		chemical reagent		-0.453	0.02	BCL2L1,CDKN1A,DUSP1,FAS	155 (20)
DLL1	-0.443	enzyme		-0.455	7.01e-06	CCN2,CDKN1A,DLL1,EFNB1,GATA2,HES1,LFNG	79 (7)
FGFR2		kinase		-0.457	0.00192	CDKN1A,DLL1,FAS,FLRT3,HES1,IL1B,MAP3K1,SNAI1,SOX7	137 (21)
ELAVL1		other		-0.458	2.42e-06	ABCA1,ATF3,BCL2L1,CCN1,CCN2,CDKN1A,CEBPA,CLDN3,CPT1A,CYP51A1,DUSP1,GLP1R,HLA-DRB5,HSPA2,IL1B,MAT2A,MVD,PLA2G7,SNAI1,TSC22D3
CAV1		transmembrane receptor		-0.464	0.00854	CDKN1A,FAS,HK2,IL1B,NR4A1,SLC2A3,SNAI1,ST6GAL1	191 (22)
AICAR		chemical - endogenous mammalian		-0.467	0.0252	ABCA1,BBC3,CDKN1A,HK2,HSPA5,HYOU1
LMO2		transcription regulator		-0.471	9.85e-06	ADAMTS9,AHR,BBC3,CCND3,CDKN1A,DDHD2,ETS1,FZD6,HHEX,HLX,HOXA5,MAP3K1,MEF2C,NFE2,PTPN3,RIPK2,RRAD,SLC40A1	175 (21)
TRAF3		enzyme		-0.478	0.0125	FAS,HSPA5,IL1B,KSR1,PPFIBP2,XBP1	167 (16)
PIK3R1		kinase		-0.485	0.0223	BCL2L1,HSPA5,IL1B,PDK1,XBP1	213 (22)
SELP		transmembrane receptor		-0.492	0.00538	CCL2,CDKN1A,CLK1,IL1B	141 (21)
etoposide		chemical drug		-0.493	6.64e-07	ATF3,BBC3,BCL2L1,BDNF,BLM,CCL2,CDKN1A,CEBPA,DDIT4,DUSP1,FAS,HK2,HLA-DQA1,IL1B,JUN,NR4A1,PIERCE1,REL,SLC2A3,SPHK1	167 (16)
cigarette smoke		chemical toxicant		-0.499	4.76e-08	ABCA1,AHR,BCL2L1,CCL2,CCN1,CCN2,CDKN1A,DDIT4,DNAJB5,FBXO32,FOXO3,HSPA5,IL1B,JUN,MAP3K1,RAPGEF3,REL,SMAD7,XBP1	91 (7)
FOXA1		transcription regulator		-0.5	2.97e-08	BHLHE40,CCL2,CDKN1A,DDIT4,DUSP1,FKBP4,FOSL2,FOXO3,HK2,JUN,MAP3K1,NR4A2,P4HA1,P4HA2,PDK1,RARA,SPSB1,TRIM2,WNT7B,XBP1	143 (7)
PRKAA2		kinase		-0.501	0.000417	ALAS1,CCND3,CDKN1A,CEBPA,FOXO3,GLP1R,HSPA5,SNAI1,ZFP36L1,ZNF462
CSF2		cytokine		-0.502	2.13e-08	ABCA1,BBC3,BCL2L1,CCL2,CCND3,CDKN1A,CHST11,COL8A1,EGR3,FAS,FBXO31,GATAD2A,HK2,HLA-DQB1,IL1B,JUN,MAT2A,NFE2,NR4A1,NR4A2,NR4A3,PTGER2,RARA,Retnlg,RGCC,RIPK2,SLC2A3,SOCS2,SPHK1,UPP1,XBP1	114 (16)
TGFBR2		kinase		-0.505	2.69e-06	ALOX12,BDNF,BHLHE40,CCN2,CCND3,CDKN1A,DDIT4,FKBP5,GAL,HK2,IL1B,JUN,MAP3K11,NFKBIZ,PTGER2,Retnlg,RRAD,SEMA7A,SLC2A3,SMAD7,SNAI1,UPP1,ZSWIM4	111 (14)
clopidogrel		chemical drug		-0.508	7.09e-07	ATF3,CCL2,CHD2,DUSP10,HERPUD1,HOXA5,KLF15,WNT7B,XBP1,ZMYND8	168 (12)
RNF187		enzyme		-0.509	0.000798	AHR,AMOTL2,ATF3,BHLHE40,CDKN1A,JUN,ZFP36L1	170 (20)
WNT1		cytokine		-0.513	0.000225	CCND3,CDKN1A,CEBPA,DLL1,E2F4,EFNB1,HES1,JUN,Meis1,SNAI1	96 (7)
BCR (complex)		complex		-0.517	1.91e-05	AHDC1,ARAP2,ATF3,BCL2L1,CCND3,CDKN1A,FAM107B,FAS,FOSL2,HK2,HSPA5,KLF9,KSR1,LFNG,PPFIBP2,REL,XBP1,ZNF608	85 (10)
triptolide		chemical drug		-0.52	8.82e-05	AHR,BBC3,BCL2L1,CDKN1A,DUSP1,EMP1,FAS,HEY1,HK2,JUN,LIFR
ionomycin		chemical reagent		-0.524	9.6e-05	BCL2L1,BDNF,CCL2,DUSP1,ETS1,FAS,HK2,HSPA5,IL1B,NR4A1,NR4A2,Sik1,SOCS2	145 (17)
MAP2K5		kinase		-0.526	4.23e-06	CYP51A1,DHCR24,IDI1,JUN,MVD,NR4A1,NR4A3,PMVK	175 (21)
arginine		chemical - endogenous mammalian		-0.528	0.0059	BCL2L1,DDIT4,HSPA5,XBP1	152 (19)
cisplatin		chemical drug		-0.531	6.95e-06	ADAMTS1,ATF3,BBC3,BCL2L1,CCL2,CCN2,CDKN1A,CEBPA,CPT1A,CREB5,DDIT4,DGKE,DNAJC27,DUSP1,EXOC6,FAS,FLRT3,G0S2,HK2,HSPA4L,HSPA5,IL1B,JUN,KCNK5,MXD4,P4HA2,PIERCE1,PLK2,POU2F1,SEMA7A,SLC2A3,ST6GAL1,STK17B,TCIM,UPP1,USP3,ZNF436
VHL		transcription regulator		-0.539	4.5e-06	BBC3,BCL2L1,BHLHE40,CCN2,CDKN1A,FILIP1L,HK2,NEDD9,NFE2,PDK1,SLC2A3,SLC40A1,ZFP36L1	161 (21)
NFATC2		transcription regulator		-0.547	0.000187	ABCA1,BCL2L1,CDKN1A,EGR3,FAS,IL1B,JUN,NFKBIZ,NR4A1,PLK2,REL,SNAI1,SOCS2	177 (19)
calcitriol		chemical drug		-0.551	2.36e-07	AHR,ANGPT2,ATIC,BCL2L1,CCN1,CCND3,CDKN1A,CEBPA,COL8A1,CPT1A,DACT2,DHCR24,DLL1,DUSP1,DUSP10,ETV5,FAM107A,FAS,FOXO3,Foxp1,HES1,HK2,IL1B,JUN,KPNA2,MRPS6,NEDD9,P4HA2,PDE9A,PTGER2,REL,RGCC,RNF144A,RUNX1T1,SMAD7,TINAGL1,ZNF608
LIPE		enzyme		-0.555	1.1e-07	ABCA1,ATF3,CEBPA,CLK1,FKBP5,G0S2,HLA-DQA1,HSPA5,IL1B,MEF2C,NR4A1,RARA,RRAD,SMAD7,SOX18	200 (27)
LGR5		transmembrane receptor		-0.555	6.24e-05	AHR,BCL2L1,GLUL,SLC16A10,SNAI1
ANGPT1		growth factor		-0.555	0.000178	ADAMTS1,ADAMTS9,ANGPT2,BCL2L1,CCL2,DUSP1
herbimycin		chemical drug		-0.555	0.00176	BCL2L1,CCN2,CCND3,DUSP1,IL1B	58 (6)
PLA2G10		enzyme		-0.555	0.00952	CCL2,DYNLL1,FAS,IL1B,KPNA2,PPP1R10	31 (3)
PPARGC1B		transcription regulator		-0.555	0.0107	ABCA1,DHCR24,FBXO32,HK2,MVD	136 (12)
ruxolitinib		chemical drug		-0.555	0.0431	BCL2L1,CCL2,IL1B,LIFR,SOCS2
IFNG		cytokine		-0.557	2.3e-10	ABCA1,ADAMTS9,AHR,ALOX12,ARAP2,ARFGAP3,ATF3,BBC3,BCL2L1,BDNF,CCL2,CCN2,CCND3,CCR3,CDKN1A,CEBPA,CHST11,CPT1A,DLL1,DUSP1,E2F4,EGR3,ETS1,FAM107A,FAS,FFAR1,FKBP5,GLUL,GPR146,HES1,HK2,HLA-DMB,HLA-DQA1,HLA-DQB1,HLA-DRB5,HSPA5,IDI1,IL1B,JUN,KLF10,KLF6,LIF,LIFR,LIMK1,MAT2A,MTSS1,NEDD9,NEURL3,NFKBIZ,NR4A3,PCDH17,PLA2G7,PRKCQ,PRKG2,RGCC,RIPK2,SEMA7A,SLC40A1,SMAD7,SNAI1,SOCS2,ST13,ST6GAL1,TBC1D10A,TREM3,TRE…
FGF1		growth factor		-0.557	0.000715	AHR,ANGPT2,CCN1,CCN2,CDKN1A,DLL1,IL1B,JUN,NR4A2	124 (13)
MSTN		growth factor		-0.557	0.0327	CCN2,CDKN1A,CEBPA,FBXO32,HSPA2,KLF10,MEF2C	88 (11)
NCOA1		transcription regulator		-0.563	0.023	ABCA1,AHR,CDKN1A,CEBPA,IL1B,NFKBIZ,POU2F1	98 (7)
TGFBR1		kinase		-0.57	8.7e-05	AHR,BHLHE40,CCN2,CDKN1A,HEY1,IL1B,LIMK1,OSR1,SMAD7,SNAI1	96 (7)
staurosporine		chemical drug		-0.57	9.96e-05	BBC3,BCL2L1,CCR3,CDKN1A,FAS,GATA2,IL1B,KLF10,NEDD9,NR4A1	78 (7)
U0126		chemical drug		-0.571	7.73e-12	ANGPT2,ATF3,BCL2L1,BDNF,BHLHE40,CCL2,CCN2,CCND3,CDKN1A,CEBPA,DUSP1,DUSP10,EGR3,EMP1,ETS1,ETV5,FKBP5,G0S2,GRAMD1B,HERPUD1,HLA-DQA1,HSPA5,IDI1,IL1B,ITGA2B,JUN,KLF10,LIF,LIFR,MAT2A,NR4A1,NR4A2,NR4A3,PER2,PLK2,SLC2A3,SNAI1,SPRY1,TSC22D3	94 (9)
HOTAIR		other		-0.573	0.0264	CDKN1A,CEBPA,IL1B,SNAI1	58 (3)
erlotinib		chemical drug		-0.574	2.32e-05	BBC3,BCL2L1,CCL2,COL8A1,FAS,HSPA5,IL1B,LIF,SLC2A3,SNAI1,XBP1
CCN5		growth factor		-0.577	0.0167	CCN2,CEBPA,JUN,XBP1	149 (11)
tazemetostat		chemical drug		-0.577	0.0236	ADAMTS1,BDNF,DOK4,EFNB1,FLRT3,HSPA5,INPP5F,MANF,NR4A2,PDLIM5,PLK2,ZMYND8
rituximab		biologic drug		-0.579	0.00326	BCL2L1,BDNF,CDKN1A,FAS	144 (17)
STAT6		transcription regulator		-0.582	0.000615	APOLD1,BCL2L1,CCL2,CDKN1A,CPT1A,FKBP5,HLA-DMB,HLX,IL1B,KSR1,LIF,LIFR,NEDD9,SLC25A25,SOCS2,SOX13,SPHK1,ST6GAL1,XBP1,ZNF608
ID1		transcription regulator		-0.582	0.00384	BCL2L1,CCN2,CDKN1A,FAM110D,RAP1GAP,SNAI1
ASAH1		enzyme		-0.585	0.000954	ETS1,NR4A1,NR4A2,NR4A3,SPHK1
cytokine		group		-0.59	0.000569	BCL2L1,CCL2,CCN1,DUSP1,FAS,JUN,LIF,RIPK2,SOCS2,UPP1
ARID2		transcription regulator		-0.594	0.0147	CHST11,COL8A1,MEF2C,SNAI1
SB-431542		chemical reagent		-0.594	0.0182	CCN2,DHCR24,GAL,GATA2,IDI1,MVD,SMAD7,SPSB1
FOXC2		transcription regulator		-0.598	0.00709	ANGPT2,CEBPA,DLL1,LFNG,SNAI1,TBX1
L-triiodothyronine		chemical - endogenous mammalian		-0.599	2.92e-10	ABCA1,APOC2,ATIC,ATP1A3,BBC3,BCL2L1,BDNF,CCN2,CDC42EP4,CDKN1A,CEBPA,COQ10B,CPT1A,CYP51A1,DHCR24,DUSP1,FAS,GATA2,GPCPD1,H2AC18/H2AC19,IDI1,KLF13,KLF9,MVD,NR4A1,PMVK,PRKCQ,RARA,RGS4,RREB1,SEMA7A,SLC16A10,SMAD7,ST6GAL1,STK17B,WNT7A	4 (2)
NR1I3		ligand-dependent nuclear receptor		-0.6	0.0154	AHR,ALAS1,CDKN1A,DHCR24,FAM107B,NEDD9
IL2		cytokine		-0.601	5.77e-14	ABCA1,AHR,BBC3,BCL2L1,BHLHE40,CARD10,CCL2,CCND3,CCR3,CDKN1A,CEBPA,CYP51A1,DDIT4,DHCR24,DUSP1,E2F4,EMP1,ETS1,FAS,FOSL2,FOXO3,HHEX,HK2,HLA-DQA1,HLA-DQB1,HLA-DRB5,HSPA5,IDI1,IL1B,JUN,KLF13,KLF6,LIF,LIFR,MAP2K6,NR4A3,PDK1,PTGER2,PTPN3,RGCC,RREB1,Sik1,SLC2A3,SLC40A1,SOCS2,STIP1,STK17B,UPP1,XBP1
STAT1		transcription regulator		-0.603	6.17e-05	ABCA1,ANGPT2,APOC2,BCL2L1,CBFA2T3,CCL2,CCN2,CCND3,CDKN1A,FAS,HES1,HEY1,HLA-DQA1,HLA-DRB5,IL1B,JUN,LIF,NEURL3,NFE2,PCDH17,SMAD7	79 (7)
RELA		transcription regulator		-0.614	2.37e-05	AHR,ARFGAP3,BBC3,BCL2L1,BHLHE40,CCL2,CCN2,CDKN1A,DUSP1,FAS,HES1,IL1B,IRF2BP2,JUN,KLF10,MAT2A,NR4A1,NR4A2,NR4A3,SLC2A3,SMAD7,SNAI1,STK17B,STK4	111 (11)
6-hydroxydopamine		chemical toxicant		-0.614	7.63e-05	BBC3,BCL2L1,BDNF,DDIT4,HERPUD1,HSPA5,IL1B,JUN,NR4A2	144 (11)
KDM5B		transcription regulator		-0.618	0.00184	CCN2,DHCR24,GAL,JADE2,NEDD9,RRAD,SMC5,WNT7B,XBP1
CTNNB1		transcription regulator		-0.624	7.33e-06	AHR,ARFGAP3,BBC3,BCL2L1,BDNF,BHLHE40,CCL2,CCN1,CCN2,CDKN1A,CEBPA,CPT1A,CYP51A1,FAS,GATA2,GLUL,HES1,HHEX,HK2,HOXA5,IDI1,IL1B,JUN,LFNG,LIF,MAP3K11,NR4A1,NR6A1,NRP2,PTCH2,RFNG,SCRN1,SMAD7,SNAI1,SORBS3,SOX11,SOX7,TEAD2,WNT2,WNT7A,WNT7B
FOXA2		transcription regulator		-0.626	1.01e-05	ALAS1,APOC2,BBC3,CCL2,CDKN1A,CEBPA,CPT1A,DDIT4,GAL,GLP1R,HHEX,HK2,JOSD2,NR4A2,RARA,SEMA7A,SLC27A4,SNAI1,SPSB1,TBX1,WNT7A,WNT7B,XBP1	102 (12)
SMAD7	-0.391	transcription regulator		-0.631	0.0275	BCL2L1,CCL2,CCN2,CDKN1A,FAS,IL1B,SMAD7
TYA-018		chemical reagent		-0.632	0.00451	CDKN1A,CTU1,FAS,FKBP4,FOSL2,FOXO3,MTM1,NR4A3,PMVK,TIMM29	84 (7)
SIM1		transcription regulator		-0.632	0.00647	ANGPT2,DLL1,GATA2,GLUL,LIFR,NFE2,NUDC,TSC22D3,WNT7B,ZFP36L1	122 (7)
methyl methanesulfonate		chemical toxicant		-0.641	4.8e-10	ARFGAP3,ATF3,CDKN1A,CRELD2,HERPUD1,HSPA5,JUN,LIF,MANF,POU2F1,SNAI1,SYVN1
BAG1		other		-0.651	0.00118	BCL2L1,CDKN1A,FKBP5,JUN,SNAI1	151 (17)
INSR		kinase		-0.653	0.000411	ATF3,CCL2,CCN2,CDKN1A,CEBPA,CPT1A,CYP51A1,DUSP1,HHEX,IDI1,IL1B,KLF10,KLF9,MVD,NR4A1,NR6A1,PDLIM5,PRKCQ,RUVBL2,SLC27A4,SLC2A3,SOCS2,SOX7,TEAD2
cadmium		chemical toxicant		-0.659	0.0119	BCL2L1,CDKN1A,HLA-DQB1,HSPA5,JUN
tetrachlorodibenzodioxin		chemical toxicant		-0.66	9.47e-05	AHR,BDNF,CARD10,CCN1,CCN2,CDKN1A,DACT2,FAS,GLCCI1,HES1,HSPA2,HYAL2,IL1B,JUN,MANF,NEDD9,PCDH18,SERTAD2,SLC16A10,SLC2A3,SLC40A1,SOCS2,TSC22D3	207 (19)
IKBKB		kinase		-0.661	5.23e-06	ABCA1,ATF3,BCL2L1,CCL2,CCN2,CCR3,CDKN1A,ETS1,FAS,FOXO3,HK2,IL1B,LIFR,MAT2A,NR6A1,REL,SMAD7,SNAI1,SOCS2	199 (21)
mir-122		microRNA		-0.663	0.013	ABCA1,FOSL2,LMNB2,MVD,NUDC,PMVK
pentoxifylline		chemical drug		-0.666	0.00702	BCL2L1,CCN2,IL1B,REL	186 (23)
TLR4		transmembrane receptor		-0.668	4.32e-06	ATF3,BCL2L1,CCL2,CCN1,FAS,FBXO32,HHEX,HK2,HLA-DQA1,HSPA5,IL1B,NFKBIZ,NR4A1,NR4A2,NR4A3,PLK2,REL,RGCC,RIPK2,SLC2A3,SPHK1,TREM3,XBP1	195 (16)
HDAC1		enzyme		-0.669	3.27e-06	ANGPT2,ATF3,BBC3,BDNF,CDKN1A,CEBPA,DUSP1,FAM107A,FAS,GLUL,HES1,IL1B,MEF2C,Meis1,SMAD7,SNAI1,SOX11,TBX1,TSC22D3	82 (7)
isobutylmethylxanthine		chemical toxicant		-0.673	0.00732	ABCA1,BDNF,CCN2,CDKN1A,CEBPA,E2F4,IL1B,JUN,PDK1,SNAI1
entinostat		chemical drug		-0.68	0.00865	BBC3,BCL2L1,CCL2,CDKN1A,DUSP1,XBP1	187 (16)
SLC15A4		transporter		-0.689	3.81e-05	ADAMTS1,BHLHA15,CCL2,CRELD2,FILIP1L,IL1B,SDF2L1,ST6GAL1,TRAM2,TXNDC11,XBP1	183 (21)
TG		other		-0.689	0.00231	ANGPT2,CEBPA,CPT1A,NFE2	190 (17)
MTA1		transcription regulator		-0.689	0.0129	BCL2L1,EMP1,SLC16A10,SNAI1	157 (16)
fenofibrate		chemical drug		-0.69	0.0274	APOC2,CCL2,CPT1A,FBXO32,GLUL,HSPA5,JAG2,JUN,SLC27A4,TBX1	173 (19)
KITLG		growth factor		-0.691	4.93e-07	BCL2L1,CCL2,CCN2,CCND3,CDKN1A,CEBPA,DHCR24,GCC2,GP6,IL1B,IRAG1,ITGA2B,KPNA2,MEF2C,Ppbp,PRKCQ,TAF12,TSC22D3,TUBB1	151 (20)
TET1		enzyme		-0.692	0.000239	ATF3,CCN2,FZD6,JUN,Meis1,SLC40A1,SMAD7,TEAD2	60 (7)
IGF2BP3		translation regulator		-0.694	0.00136	BCL2L1,CDKN1A,MAP3K1,SNAI1	76 (7)
STAT3		transcription regulator		-0.705	2.65e-07	AHR,ANGPT2,BCL2L1,CAMK2D,CCL2,CCN2,CDKN1A,CEBPA,DDIT4,DLL1,DUSP1,EGR3,ETS1,FAS,FLRT3,H2AC18/H2AC19,HEY1,HK2,HLA-DQA1,HLA-DRB5,IL1B,ISM1,JUN,LIF,NEURL3,NFKBIZ,NR4A1,NR4A2,NRP2,PDK1,POU2F1,SMAD7,SNAI1,SOCS2,SOX11,SOX13,XBP1,XPNPEP2	134 (14)
mir-10		microRNA		-0.705	0.000357	BCL2L1,BTRC,CCL2,CCN1,FKBP5,GAB2,KLF13,LIFR,SYVN1
TXNIP		other		-0.706	0.0307	CDKN1A,DDIT4,G0S2,IL1B
RASSF1		other		-0.707	0.000322	BHLHE40,CDKN1A,EMP1,HES1,KLF10,LIF,PLK2,TUBB1	193 (21)
NOTCH3		transcription regulator		-0.708	0.0195	CDKN1A,COL8A1,HES1,HEY1,PRKCQ	188 (21)
TCR		complex		-0.71	8.2e-05	ALOX12,BCL2L1,CCND3,CCR3,ETV5,FAS,HSPA5,JUN,KCNK5,NR4A1,PRMT5,REL,RGCC,SLC2A3,SMAD7,SOCS2,SPHK1,SPRY1,TSC22D3	182 (21)
POU5F1		transcription regulator		-0.711	0.0034	AHR,CBFA2T3,CDKN1A,DUSP1,FAS,GATA2,HK2,MEF2C,Meis1,PCDH18,RARA,RIPK2,SLC27A4,SMAD7,SNAI1,TEAD2	85 (7)
VDR		transcription regulator		-0.711	0.0131	ANGPT2,BCL2L1,CCND3,CDKN1A,CPT1A,HK2,JUN,KCNE4,NEDD9,RGCC,RNF144A	178 (20)
2-deoxyglucose		chemical drug		-0.716	0.000213	BCL2L1,BDNF,CDKN1A,DDIT4,HK2,HSPA5,IL1B,JUN,XBP1	216 (23)
celecoxib		chemical drug		-0.718	0.0279	BCL2L1,CDKN1A,FAS,HSPA5,IL1B,RIPK2
IL21		cytokine		-0.727	0.0182	BCL2L1,CCND3,CDKN1A,HLA-DRB5,HLX,NEURL3,SOCS2,XBP1	127 (15)
LDB1		transcription regulator		-0.728	3.55e-05	ADAMTS9,AHR,BBC3,CCND3,CDKN1A,DDHD2,FZD6,HHEX,HLX,HOXA5,MAP3K1,MEF2C,NFE2,PTPN3,RIPK2,RRAD,SLC25A47,SLC40A1	194 (22)
PD184352		chemical drug		-0.728	0.00101	BCL2L1,HSPA5,NR4A1,NR4A3
mir-17		microRNA		-0.732	0.00295	ABCA1,CCN2,CDKN1A,CPT1A,FAS,SNAI1,ZNF512B
NFkB (family)		group		-0.738	0.0136	BCL2L1,CCL2,CDKN1A,FBXO32,IL1B,SNAI1	133 (18)
MECOM		transcription regulator		-0.739	0.000305	BCL2L1,CDKN1A,CEBPA,GATA2,ITGA2B
N-acetylsphingosine		chemical reagent		-0.747	0.0016	BCL2L1,CDKN1A,JUN,RARA,SPHK1	159 (15)
bardoxolone		chemical drug		-0.747	0.00326	BCL2L1,CDKN1A,CEBPA,HERPUD1	148 (13)
SP3		transcription regulator		-0.748	1.6e-05	ABCA1,ALOX12,ANGPT2,ATF3,CDKN1A,CEBPA,CYP51A1,DUSP1,FAS,HES1,HEY1,HSPA5,JUN,MAT2A,SLC2A3	190 (20)
indomethacin		chemical drug		-0.749	0.000865	ADAMTS1,ANGPT2,BCL2L1,BDNF,CCL2,CDKN1A,CEBPA,CPT1A,DYNLL1,IL1B,MANF,Ppbp,UPP1	170 (20)
CSF3		cytokine		-0.751	0.0232	ARHGEF10,BCL2L1,CCND3,CEBPA,EGR3,ETS1,HLA-DQA1,JUN,RARA	124 (14)
LY294002		chemical drug		-0.757	3.36e-14	ABCA1,ADAMTS1,ANGPT2,ATF3,BBC3,BCL2L1,BDNF,BHLHE40,CCL2,CCN1,CCN2,CCND3,CDKN1A,CEBPA,DHCR24,DUSP1,EGR3,ETS1,FAS,HERPUD1,HES1,HK2,HSPA5,IDI1,IL1B,ITGA2B,JUN,KLF10,LIF,MAT2A,MEF2C,NR4A1,NR4A2,NR4A3,PLK2,PTGER2,SNAI1,SOCS2,SPRY1,VAMP1,WNT7A,XBP1	160 (18)
mitoxantrone		chemical drug		-0.762	0.00763	BBC3,CDKN1A,FAS,IL1B	95 (4)
paclitaxel		chemical drug		-0.77	2.24e-05	ATF3,BCL2L1,BHLHE40,CCL2,CCN2,CDKN1A,DUSP10,EMP1,ETV5,FAS,FOXO3,G0S2,GRAMD1B,IL1B,JUN,MAP3K1,SLC2A3,SPRY1,TUBB1	118 (7)
atorvastatin		chemical drug		-0.774	4.27e-07	ABCA1,BCL2L1,BDNF,CCL2,CCN1,CCN2,CDKN2AIPNL,CPT1A,CYP51A1,DHCR24,DUSP1,IDI1,JUN,MVD,NR4A1,PMVK,TCIM,TSC22D3	161 (16)
fluticasone propionate		chemical drug		-0.777	1.83e-05	CCL2,DDIT4,EMP1,FKBP5,GAL,HLA-DMB,HLA-DQA1,IL1B,KLF9,PTGER2,SPRY1,ST6GAL1,TSC22D3	145 (9)
PRDM1		transcription regulator		-0.781	0.00115	BHLHA15,DDIT4,H2AC18/H2AC19,HHEX,HLA-DMB,HLA-DQA1,IL1B,IRF2BP2,PCDH18,RAPGEF3,SNAI1,SOCS2,SPRY1,XBP1
PTK2		kinase		-0.781	0.0354	CCN1,CDKN1A,P4HA1,SNAI1
PI3K (family)		group		-0.794	0.00137	ABCA1,CCL2,CCND3,DDIT4,FBXO32,FOXO3,HSPA5,IL1B
cyclosporin A		biologic drug		-0.796	0.000289	ALAS1,ATF3,BCL2L1,BDNF,CCL2,CCN2,CDKN1A,DDIT4,FAS,FKBP5,HERPUD1,HSPA5,IL1B,JUN,NFE2,NR4A1,REL,SPHK1,UPP1,YWHAH	200 (27)
IL33		cytokine		-0.8	0.000171	ABCA1,ADAMTS1,APOLD1,ARFGAP3,BCL2L1,CCL2,CHST11,EGR3,ETS1,FAS,FOSL2,G0S2,IL1B,NFKBIZ,NR4A1,P4HA1,REL,RIPK2,TBX1,ZHX2
cobalt chloride		chemical reagent		-0.812	1.81e-10	ADAMTS1,BBC3,BDNF,BHLHE40,CDKN1A,DDIT4,DUSP1,FOSL2,FOXO3,HES1,HK2,JUN,MAP3K1,P4HA1,P4HA2,PDK1,SLC40A1,SMAD7,SPHK1
CAMP		other		-0.812	0.0188	AHR,BCL2L1,CCL2,IL1B,LIFR,SNAI1	209 (21)
EIF2AK3		kinase		-0.814	0.00201	ARFGAP3,ATF3,BDNF,HERPUD1,HSPA5,IL1B,JUN,SYVN1,XBP1	199 (18)
CASZ1		enzyme		-0.816	0.000226	ATP1A3,GATA2,HEY1,IRAG1,Sik1,SOX11	154 (15)
fluocinolone acetonide		chemical drug		-0.816	0.000582	BCL2L1,FKBP5,IL1B,KLF15,RASL11B,RGCC
CX3CL1		cytokine		-0.816	0.00192	ADAMTS1,BCL2L1,CCL2,EFNB1,HSPA5,IL1B,Meis1,N4BP3,SPHK1	201 (20)
APLN		other		-0.816	0.00214	ANGPT2,CCN2,CEBPA,GATA2,ITGA2B,SOX18
TWF1		kinase		-0.816	0.00246	CREB5,DUSP1,JUN,NR4A1,PTGER2,XBP1
GLI2		transcription regulator		-0.816	0.00336	BCL2L1,CBFA2T3,CDKN1A,HK2,IL1B,JAG2,MEF2C,SNAI1
CASR		G-protein coupled receptor		-0.816	0.0396	ANGPT2,BCL2L1,CCND3,NEDD9,RGCC,RNF144A
PP1		chemical drug		-0.817	0.00644	ANGPT2,BCL2L1,IL1B,JUN	166 (20)
DCN		other		-0.824	0.00048	CCN2,CDKN1A,DUSP1,HLA-DQA1,HLA-DQB1,IL1B
OGA		enzyme		-0.833	0.00034	APOC2,BCL2L1,CCL2,CDKN1A,CEBPA,CREB5,EFNB1,FAS,FZD6,GLUL,HSF1,IL1B,JUN,LIF,PDK1,PRKG2,Slc28a2b,SLC2A9,SOCS2	67 (7)
budesonide		chemical drug		-0.84	0.0143	ALOX12,CDKN1A,DYNLL1,EMP1,JUN,KLF9,MAP2K6,NHSL1,PRKCQ,RAP1GAP,TRIP10,TSC22D3	157 (24)
mir-155		microRNA		-0.842	0.00794	CCL2,CDKN1A,CEBPA,DHX40,FOXO3,HK2,IL1B,SNAI1
IL24		cytokine		-0.845	0.0129	BCL2L1,FAS,HSPA5,XBP1	119 (15)
PF4		cytokine		-0.846	3.63e-07	CCL2,CDKN1A,CEBPA,E2F4,Foxp1,GATA2,IL1B,NFKBIZ,RARA,REL,SPHK1
EPCAM		other		-0.849	0.000392	ATF3,CDKN1A,FOSL2,IL1B,JUN,SNAI1
CLU		other		-0.849	0.00376	BCL2L1,CCL2,CDKN1A,HSPA5,IL1B	212 (18)
STK11		kinase		-0.86	1.91e-06	ATF3,ATIC,BCL6B,CCL2,CCT6A,CDKN1A,CEBPA,FOXO3,IL1B,LIF,NEDD9,NR4A1,NR4A2,Ppbp,PTPN3,SNAI1,STK17B,WNT2,ZBTB25,ZNF462
PD98059		chemical - kinase inhibitor		-0.861	6.05e-09	ABCA1,ANGPT2,ATF3,BBC3,BCL2L1,BDNF,CCL2,CCN2,CDKN1A,CEBPA,DUSP1,E2F4,EGR3,EMP1,ETS1,FAS,FKBP5,HSPA5,HYOU1,IL1B,ITGA2B,JUN,KLF15,LIFR,MAT2A,NR4A1,PPP1R10,SNAI1,SOCS2,ST6GAL1,TEAD2,TSC22D3,XBP1,ZFP36L1	74 (7)
STK40		kinase		-0.861	7.24e-05	CCL2,CEBPA,HLA-DQA1,IL1B,JUN,OSR1,WNT2,WNT7A	190 (16)
KLF5		transcription regulator		-0.863	5.96e-06	BCL2L1,CDKN1A,DHCR24,DUSP1,HHEX,IL1B,JUN,NFKBIZ,RARA,SMAD7,ZFP36L1
nickel chloride		chemical toxicant		-0.871	1.27e-05	CCL2,DDIT4,HSF1,IL1B,JMJD6,JUN,MAP2K6,P4HA1	159 (11)
CCL2	-1.437	cytokine		-0.871	0.0167	ABCA1,BCL2L1,CCL2,CEBPA,IL1B,SLC40A1	101 (10)
HIPK2		kinase		-0.873	0.0125	BCL2L1,BDNF,CDKN1A,GATA2,IL1B
Growth hormone		group		-0.874	0.0172	CEBPA,FKBP5,FOSL2,HES1,IL1B,JUN,KLF10,NEDD9,PLK2,SOCS2	189 (14)
REST		transcription regulator		-0.875	0.00456	ATF3,BDNF,CEBPA,DHCR24,JUN,KCNQ5,SNAI1,SOX11,SOX18	73 (7)
DDX5		enzyme		-0.879	0.0218	BBC3,CDKN1A,DUSP1,IL1B,JUN,SMAD7
tributyltin		chemical reagent		-0.882	0.0299	ABCA1,AHR,CCN2,CEBPA,PALM3,PDK1
olaparib		chemical drug		-0.883	3.35e-06	ABCA1,BHLHE40,CCL2,CDKN1A,DUSP1,EGR3,FAS,NR4A2,PLK2,SLC2A3	176 (20)
FDX1		transporter		-0.896	9.44e-06	ATF3,DUSP1,HSPA5,JUN,MAT2A,SLC2A3
NCSTN		peptidase		-0.896	4.31e-05	CD84,CEBPA,GATA2,HES1,ITGA2B,TREM3	146 (20)
isotretinoin		biologic drug		-0.896	0.003	ABCA1,BCL2L1,CCL2,CDKN1A,HOXA5,RARA	202 (19)
DSCAM		other		-0.896	0.00784	CEBPA,ETV5,KLF9,PCDH17,SEMA7A,WNT7B	133 (7)
trans-hydroxytamoxifen		chemical drug		-0.905	0.000508	ANGPT2,DDIT4,DUSP1,EGR3,H2AC18/H2AC19,KLF6,MXD4,PDK1,PLK2,RAP1GAP,XBP1	74 (7)
MYC		transcription regulator		-0.907	1.26e-06	ABCA1,ADAMTS1,AHR,ANGPT2,ATIC,BBC3,BCL2L1,BDNF,BOP1,CABLES1,CBFA2T3,CCND3,CCT3,CDKN1A,CEBPA,COL8A1,CPT1A,DDIT4,DUSP1,EMP1,FAS,FBXO32,FKBP5,G0S2,GATA2,GLUL,HES1,HK2,HOXA5,IRF2BPL,JAG2,JUN,KAT2A,KLF10,KLF6,MAT2A,MTBP,MYCT1,NUDC,PCDH18,PDK1,RARA,RIN3,RUVBL2,SLC2A3,SMAD7,SNAI1,TEAD2,UPP1,WNT7B,XBP1,ZFP36L1
PI3K (complex)		complex		-0.909	3.45e-08	ABCA1,ATF3,BBC3,BCL2L1,CCL2,CCN2,CCND3,CCT6A,CDKN1A,DDIT4,DUSP1,E2F4,ETS1,FBXO32,GATA2,HK2,IL1B,JUN,MEF2C,NR4A2,SNAI1,XBP1	152 (20)
NQO1		enzyme		-0.915	0.00214	BCL2L1,CDKN1A,CEBPA,HK2,PDK1,SNAI1
nitroprusside		chemical drug		-0.927	0.0167	BCL2L1,BDNF,FAS,JMJD6
SCAP		other		-0.928	0.0025	ABCA1,ATF3,CYP51A1,IDI1,MVD,PDK1,PMVK	197 (22)
SOX2		transcription regulator		-0.931	1.44e-07	AHR,ARHGEF10,ATF3,BCL2L1,BHLHE40,CASKIN2,CBFA2T3,CCN2,CDKN1A,DLL1,DUSP1,ETV5,FAM107B,Foxp1,GAB2,GATA2,HEY1,JUN,KLF6,LIMS2,MEF2C,Meis1,PCDH18,PDK1,PRKCQ,SNAI1,SNX18,SOX13,TEAD2
morphine		chemical drug		-0.943	0.00709	BDNF,CDKN1A,FAS,FOSL2,IL1B,MAP3K1,NR4A1,WNT7A	195 (22)
estrogen		chemical drug		-0.946	2.82e-06	ABCA1,BDNF,BOP1,CCL2,CCN1,CCN2,CDKN1A,DUSP1,FAS,GAL,IL1B,JUN,KPNA2,LIF,MVD,NR4A1,RARA,WDR73,XBP1	172 (20)
mitomycin C		chemical drug		-0.946	1.35e-05	ATF3,BBC3,BCL2L1,CDKN1A,FAS,HSPA5,IRF2BP2,IRF2BPL,JUN	200 (21)
miR-155-5p (miRNAs w/seed UAAUGCU)		mature microRNA		-0.954	0.0151	ARL5B,CCN1,CYP51A1,DHX40,ETS1,FOXO3,IL1B,PDLIM5
glutathione		chemical - endogenous mammalian		-0.956	0.00186	ATF3,BCL2L1,CDKN1A,FOXO3,HSPA5,IL1B
MIR17HG		other		-0.956	0.00837	CDKN1A,DLL1,HOXA5,MAP3K1,MRTFB,Sik1,SOX11
methamphetamine		chemical drug		-0.96	1.87e-09	Ahsa2,ATF3,BCL2L1,BDNF,CARHSP1,DDIT4,DNAJB5,FAS,FOSL2,HERPUD1,HSPA5,IL1B,JUN,MAP3K6,NR4A1,PLEKHF1,PRPSAP1,ST13,XBP1	133 (22)
progesterone		chemical - endogenous mammalian		-0.961	2.36e-08	ADAMTS1,ATF3,BCL2L1,BDNF,BHLHA15,BHLHE40,CCL2,CCND3,CCR3,CDKN1A,CLDN3,FKBP4,FKBP5,GAL,GATA2,HEY1,HLA-DQB1,HSPA2,JUN,KLF10,KLF9,LIF,Meis1,MTSS1,NEDD9,NR4A1,PDK1,PER2,PLA2G7,PLK2,PRPSAP1,PTGER2,SLC2A3,SPHK1,SPSB1,WNT7B	140 (16)
CCL11		cytokine		-0.967	0.00406	BCL2L1,CCL2,CCR3,FAS,IL1B
SMAD2/3/SMAD4		complex		-0.97	0.00967	CCN2,CDKN1A,SMAD7,SNAI1
bortezomib		chemical drug		-0.98	0.00013	ATF3,BCL2L1,CDKN1A,DNAJB2,E2F4,FAS,HSF1,HSPA5,IL1B,KLF9,LIF,MAPK6,SNAI1,TSC22D3,XBP1	59 (7)
simvastatin		chemical drug		-0.985	0.00356	ABCA1,ADAMTS1,ANGPT2,BBC3,BCL2L1,CCL2,CCN1,CCN2,CDKN1A,IL1B,TSC22D3
CDX2		transcription regulator		-0.985	0.0438	CDKN1A,DLL1,ETS1,HOXA5,IL1B,JUN,SNAI1	25 (4)
nitric oxide		chemical - endogenous mammalian		-0.993	0.000207	AHR,ATF3,BBC3,BCL2L1,CCN2,CDKN1A,DUSP1,FAS,HEY1,IL1B,JUN	98 (7)
SB204990		chemical reagent		-1	4.77e-05	HK2,IL1B,NR4A1,NR4A3	121 (7)
FUS-DDIT3		fusion gene/product		-1	0.000138	CCN2,IL1B,LIFR,RGS4,SOCS2,TSC22D3
Cd1		group		-1	0.000729	ALAS1,APOC2,CYP51A1,IDI1
dexamethasone phosphate		chemical drug		-1	0.000862	DDIT4,DUSP1,IL1B,PLEKHF1	18 (4)
ADCY		group		-1	0.000862	CDKN1A,IL1B,ITGA2B,NR4A2	112 (7)
OAT		enzyme		-1	0.00363	BHLHA15,CDKN1A,FAS,MANF	104 (12)
SN-38		biologic drug		-1	0.00702	BCL2L1,CDKN1A,FAS,HK2
DIO2		enzyme		-1	0.00854	ATF3,DDIT4,IL1B,KLF15,NR4A1,NR4A2,OSR1,SEMA7A
MNT		transcription regulator		-1	0.0212	CD300LB,FBXO32,KLF10,KLF6
ICAM1		transmembrane receptor		-1	0.025	HES1,HEY1,IL1B,SNAI1
MAP3K14		kinase		-1	0.0276	BCL2L1,FAS,IL1B,REL,XBP1	111 (10)
diethylstilbestrol		chemical drug		-1.006	0.028	AHR,CCN2,CDKN1A,EMP1,FAS,GAL,MXD4,NR4A3,RGS4,SOCS2,WNT7A	59 (7)
ESR1		ligand-dependent nuclear receptor		-1.014	0.000836	ARL4D,ATF3,BCL2L1,BDNF,CCL2,CCN1,CCND3,CDKN1A,CEBPA,COL8A1,DDIT4,DHCR24,DLL1,DUSP10,EGR3,FAS,FKBP4,FOSL2,GAL,GATA2,HES1,HEY1,HSPA2,IL1B,ITGA2B,JUN,LIFR,MAP2K6,MAP3K1,NEDD9,PCDH18,PDLIM5,POU2F1,PRR15L,PTCH2,RARA,SEC14L1,SNAI1,SOCS2,STK4,TCIM,TSC22D3,XBP1,ZMYND8	76 (7)
SQSTM1		transcription regulator		-1.015	0.00749	IL1B,JUN,PLK2,RGCC,SNAI1	76 (7)
SOCS3		phosphatase		-1.015	0.0431	ABCA1,ATF3,CDKN1A,IL1B,JUN
ZC3H12A		enzyme		-1.016	6.6e-12	AHDC1,ARAP2,CABLES1,CCL2,CEBPA,DUSP1,FAM107B,IL1B,KSR1,LFNG,LIF,LRRC8D,NFKBIZ,P2RY10,PPFIBP2,RARA,REL,RRAD,SMAD7,TAGAP,ZFP36L1,ZNF608	82 (9)
ouabain		chemical drug		-1.016	1.58e-05	ATP1A3,BCL2L1,BDNF,CDKN1A,CLDN3,HSPA5,YWHAH
temozolomide		chemical drug		-1.021	0.0264	BCL2L1,CCL2,CDKN1A,FAS
PKD1		ion channel		-1.028	0.0238	ALG6,AMOTL2,CCN1,CCN2,CDKN1A,NEDD9,POU2F1,SLC2A9,SLC40A1	62 (7)
curcumin		chemical drug		-1.035	3.19e-07	A4GALT,ABCA1,BANP,BBC3,BCL2L1,BDNF,CCL2,CCN2,CCND3,CDKN1A,CEBPA,E2F4,ETS1,FAS,FOSL2,GLUL,IL1B,JUN,KLF9,SMAD7,SNAI1,ST13,TSC22D3,ZMYND8
RET		kinase		-1.055	0.0252	BBC3,CCL2,DNAJB2,FKBP4,IL1B,ST13,STIP1
IgG		complex		-1.056	1.21e-05	AHR,BCL2L1,BHLHE40,CCL2,CDKN1A,CLDN3,CPT1A,DUSP1,EGR3,EMP1,FOSL2,GP6,HSPA5,IL1B,LIF,REL,RIPK2,SLC2A3,SLC40A1,TSC22D3	99 (7)
INHBA		growth factor		-1.056	0.0479	BCL2L1,CCL2,CCN2,CDKN1A,KLF13,NR4A2,SMAD7,TENT5B	171 (16)
SP600125		chemical drug		-1.058	5.4e-12	ABCA1,ADAMTS9,ATF3,BCL2L1,CCL2,CCN1,CCN2,CDKN1A,COL8A1,CYP51A1,DDIT4,DUSP1,ERCC2,FAS,FBXO32,FLRT3,H2AC18/H2AC19,HSPA5,IL1B,JUN,MAP3K11,NEDD9,NR4A1,P4HA2,PLK2,PRR18,RGS4,SNAI1,SOX7,SPHK1	130 (12)
BHLHE40	-0.597	transcription regulator		-1.058	0.000487	AHR,ATF3,BCL2L1,BDNF,BHLHE40,DHX40,FAS,HK2,HSPA5,JMJD6,LIF,MEF2C,P4HA1,RIPK2,Slc28a2b,UPP1
SALL4		transcription regulator		-1.066	0.00491	CCN1,CCND3,CEBPA,ETS1,HLA-DQB1,IL1B,JUN,MAPK6,RAP1GAP	195 (22)
L-phenylalanine		chemical - endogenous mammalian		-1.067	6.8e-05	BDNF,CPT1A,FAS,KLF15
PD 153035		chemical drug		-1.067	0.000507	BCL2L1,CCL2,HSPA5,XBP1	167 (16)
ILKAP		phosphatase		-1.067	0.000611	HK2,IL1B,NR4A1,NR4A3	89 (7)
Mt2		other		-1.067	0.000862	ATF3,CEBPA,IL1B,JUN	216 (21)
fasudil		chemical drug		-1.067	0.00118	BCL2L1,CCL2,CCN2,IL1B,JUN
metyrapone		chemical drug		-1.067	0.00136	ALAS1,BCL2L1,HK2,IL1B
vismodegib		chemical drug		-1.067	0.0278	CCL2,IL1B,MTSS1,PTCH2	204 (19)
GSTO1		enzyme		-1.067	0.0322	CAMK2D,NR4A2,PDLIM5,ZFP36L1	80 (7)
PRKCB		kinase		-1.067	0.0371	BCL2L1,CDKN1A,FOXO3,JUN
BACH1		transcription regulator		-1.067	0.0423	DUSP1,HK2,PDK1,SLC40A1	96 (7)
rebemadlin		chemical reagent		-1.068	6.03e-06	BBC3,CCND3,CDKN1A,CEBPA,DDIT4,FAS,HSPA4L,HSPA5,NR4A3,PLK2,RRAD,YWHAH	124 (17)
MYOD1		transcription regulator		-1.068	0.00254	BCL2L1,CCL2,CCND3,CDKN1A,DUSP1,HSPA4L,KLF6,LIF,LMNB2,MEF2C,SMAD7,TEAD2	184 (20)
MYCN		transcription regulator		-1.074	3.71e-05	ABCA1,ADAMTS1,AMOTL2,BCL2L1,CCN2,CDKN1A,COL8A1,DUSP1,EMP1,FBXO32,GATA2,HES1,HEY1,HK2,HLA-DQB1,LIF,MAT2A,PDK1,USP3
RUNX2		transcription regulator		-1.076	0.034	BCL2L1,CDKN1A,CEBPA,PCDH18,RGCC,SNAI1	183 (20)
L-carnitine		chemical - endogenous mammalian		-1.091	0.00231	BCL2L1,CDKN1A,IL1B,SNAI1
TAFAZZIN		enzyme		-1.093	3.63e-09	ADAMTS1,AMOTL2,BDNF,CCL2,CCN1,CCN2,CCND3,CCT6A,DUSP1,Foxp1,HLA-DQA1,IL1B,KLF6,MANF,P4HA1,PDLIM5,PLK2,RGS4,SLC40A1,ST6GAL1,TBX1,TSC22D3,UBFD1,UPP1,USP3	196 (22)
homocysteine		chemical - endogenous mammalian		-1.096	4.56e-05	ATF3,BCL2L1,CCL2,CDKN1A,FOSL2,HERPUD1,HSPA5,IDI1,IL1B,XBP1
JAG1		growth factor		-1.098	6.58e-05	CDKN1A,DUSP1,DUSP10,GATA2,HES1,HEY1,LIFR,SNAI1
APP		other		-1.103	0.000306	ABCA1,ATP1A3,BBC3,BCL2L1,BDNF,CAMK2D,CCL2,CCN2,CDKN1A,DHCR24,FOXO3,Foxp1,HERPUD1,HES1,HEY1,HSPA5,HYOU1,IL1B,JUN,KAT2A,LIF,LIMK1,MEF2C,Meis1,NR4A2,NRP2,PDK1,PTCH2,RUNX1T1,SMAD7,ST6GAL1,STIP1,TAGAP,TBX1,ZFP36L1
HCAR1		G-protein coupled receptor		-1.103	0.000862	HK2,IL1B,NEDD9,SNAI1	150 (20)
thalidomide		chemical drug		-1.103	0.00702	ANGPT2,BCL2L1,IL1B,NRP2	143 (7)
vitamin K3		chemical drug		-1.103	0.00763	FAS,HK2,HSPA5,KLF6
PROC		peptidase		-1.106	0.0112	ANGPT2,CCL2,IL1B,NR4A1	205 (22)
SERPINA1		other		-1.109	0.00281	ARFGAP3,BHLHA15,CCL2,HSPA5,SYVN1,XBP1	165 (18)
HDL		complex		-1.113	0.0178	ATF3,CCL2,HSPA5,IL1B
SMAD		complex		-1.114	0.00136	CCN2,CDKN1A,HEY1,SMAD7	114 (10)
THBS2		other		-1.117	9.38e-05	HES1,HEY1,HK2,SLC2A3	169 (11)
IL4		cytokine		-1.119	2.62e-09	ABCA1,AHR,ALAS1,ALOX12,APOLD1,ARMC6,ATP1A3,BCL2L1,BDNF,BHLHE40,BOP1,CCL2,CCND3,CCR3,CCT3,CDKN1A,DDIT4,DUSP10,FAS,FKBP5,HK2,HLA-DMB,HLA-DQA1,HLA-DQB1,HLA-DRB5,HLX,IL1B,JUN,KDM5A,KLF6,KSR1,LFNG,LIF,LIFR,MAP3K11,NEDD9,NFKBIZ,NR4A3,PDK1,PMVK,Retnlg,RRAD,SDF2L1,SEMA7A,SLC25A25,SOCS2,SOX13,SPHK1,ST6GAL1,STK4,TINAGL1,UPP1,USP10,XBP1,ZNF608,ZSWIM4
Map3k7		kinase		-1.121	7.87e-06	BCL2L1,BHLHE40,IL1B,JUN,NFKBIZ,OSR1,RUNX1T1,SNAI1,SPHK1
indican		chemical - endogenous mammalian		-1.131	0.00402	ANGPT2,CCL2,CDKN1A,IL1B
mir-23		microRNA		-1.131	0.0129	CDKN1A,FBXO32,HK2,IL1B
cytarabine		chemical drug		-1.131	0.0354	BBC3,CDKN1A,FAS,IL1B
SETD2		enzyme		-1.134	2.12e-05	BTRC,CCN1,CCN2,FOXO3,HHEX,JUN,MEF2C
CAPN6		peptidase		-1.134	0.00166	BTRC,CCN2,CCND3,FZD6,SMAD7,TEAD2,WNT7B
bleomycin		biologic drug		-1.137	3.28e-15	ANGPT2,ATF3,BCL2L1,BHLHE40,BLM,CCL2,CCN2,CDKN1A,CEBPA,CPT1A,FAS,FZD6,GAB2,HEY1,HK2,HSPA5,IL1B,KLF15,MAP3K6,MYCT1,NR4A1,PLK2,PTGER2,RGCC,SEMA7A,Sik1,SLC2A3,SNAI1,SOCS2,SPHK1,STK17B,TINAGL1,XBP1	178 (21)
SB203580		chemical drug		-1.139	2.29e-07	ADAMTS9,AMOTL2,ATF3,BBC3,BDNF,CCL2,CCN2,CDKN1A,CYP51A1,DUSP1,FAS,HK2,HSPA5,IL1B,JUN,LIFR,MAP2K6,MAPK6,MAT2A,NR4A1,NR4A3,P4HA1,REL,RIPK2,SNAI1,SOX7,STK17B,ZFYVE26
lithium chloride		chemical drug		-1.14	0.00114	AHR,CCND3,CDKN1A,CYP51A1,HES1,IDI1,JUN,RARA,SNAI1
SIRT6		enzyme		-1.145	0.00737	CCN1,CCN2,FBXO32,FOXO3,IL1B,PIGA,SLC40A1
GATA6		transcription regulator		-1.151	0.0479	CDKN1A,HES1,IL1B,MEF2C,SORBS3,SOX7,WNT2,WNT7B	178 (18)
geldanamycin		chemical drug		-1.153	3.66e-07	AHSA1,BCL2L1,CCND3,CHORDC1,DBNDD2,DNAJB2,EGR3,FKBP4,FKBP5,HLA-DQA1,HSF1,HSPA5,JUN,KPNA2,LIF,MAP3K11,NUDC,SLC16A10,ST13,STK4
Mt1		other		-1.154	0.00136	ATF3,CEBPA,IL1B,JUN	176 (20)
VTN		other		-1.154	0.00231	BCL2L1,BHLHE40,CDKN1A,IL1B
PRKN		enzyme		-1.154	0.0211	CCL2,CDKN1A,CPT1A,IL1B,PLK2,XBP1	74 (8)
MAC		complex		-1.165	0.0026	ITPRIP,KAT2A,PTGER2,RGCC	179 (20)
ASCL1		transcription regulator		-1.165	0.0361	CDKN1A,DLL1,PRKCQ,SEMA7A,TEAD2	163 (18)
obeticholic acid		chemical drug		-1.172	0.0237	CCN2,CEBPA,CPT1A,IL1B	144 (20)
FGFR4		kinase		-1.176	0.0139	BCL2L1,CCND3,CDKN1A,KIAA0040,SNAI1
CREB3		transcription regulator		-1.184	0.000271	CCND3,FKBP4,HSPA5,XBP1
Gsk3		group		-1.185	0.000742	BBC3,CEBPA,IL1B,JUN,NR4A1,NR4A2,SNAI1
TCF12		transcription regulator		-1.187	1.79e-05	CBFA2T3,CCND3,CDKN1A,ETS1,GLUL,JUN,KLF6,MVD,NR4A3,SEMA7A,SOX13,STK17B	160 (15)
ethanol		chemical - endogenous mammalian		-1.19	1.49e-06	ABCA1,ATF3,BCL2L1,BDNF,CCL2,CCN2,CDKN1A,CEBPA,CPT1A,DUSP1,FAS,FOSL2,HEY1,HSPA5,IL1B,JUN,KLF6,MAT2A,MEF2C,Meis1,PDLIM5,RGCC,RUVBL2,Sik1,SLC40A1,SNAI1,SOX18,TSC22D3	157 (12)
mibolerone		chemical drug		-1.193	0.000253	AHR,CYP51A1,FKBP5,FOSL2,HLA-DQA1,HSPA5,HYOU1,JUN,KLF10,MAT2A	182 (22)
SMAD3		transcription regulator		-1.202	0.00173	ADAMTS1,CCL2,CCN2,CDKN1A,CYP51A1,FOXO3,HEY1,HHEX,HK2,HSPA5,IL1B,JUN,SMAD7,SNAI1,SPHK1	139 (19)
CHUK		kinase		-1.203	0.000616	ATF3,BCL2L1,CCL2,CDKN1A,FAS,HEY1,HK2,IL1B,KLF10,LIFR,MAT2A,NR6A1
gefitinib		chemical drug		-1.206	0.000101	ADAMTS1,ADAMTS15,BCL2L1,CCL2,COL8A1,EGR3,ETV5,IL1B,LIFR,MAP2K6,MTBP,NRP2,SLC2A3
ascorbic acid		chemical - endogenous mammalian		-1.213	0.0416	BCL2L1,CDKN1A,CEBPA,FAS,HSPA5
CD28		transmembrane receptor		-1.214	0.00035	AHR,BCL2L1,BHLHE40,CCND3,CLK1,E2F4,H2AC18/H2AC19,HK2,HLA-DQB1,IL1B,JUN,NR4A1,PRMT5,REL,RGCC,SOCS2,TUBB1	176 (20)
ESR2		ligand-dependent nuclear receptor		-1.216	1.08e-08	A4GALT,ABCA1,ADAMTS1,ATF3,BBC3,BCL2L1,CBFA2T3,CCL2,CCN1,CCN2,CCT3,CDKN1A,DHCR24,DUSP10,EGR3,FKBP5,FOSL2,FOXO3,HERC3,HSPA2,HYOU1,IDI1,IL1B,JAG2,KCNQ5,KPNA2,MAP2K6,MRPS18B,NEDD9,NR4A3,NRP2,PDLIM5,RARA,REL,RGCC,SMAD7,SNAI1,SOCS2,SOX11,SPHK1	142 (13)
mono-(2-ethylhexyl)phthalate		chemical toxicant		-1.219	0.0355	CEBPA,DDIT4,FAS,HK2,IL1B,PDK1,SLC40A1
vitamin A		chemical - endogenous mammalian		-1.227	0.00292	AHR,CDKN1A,RARA,SLC40A1	136 (12)
MYF6		transcription regulator		-1.231	0.0476	BDNF,CCND3,CDKN1A,DLL1,LIF	188 (14)
PGR		ligand-dependent nuclear receptor		-1.235	3.52e-05	ADAMTS1,BCL2L1,CCND3,CDKN1A,CEBPA,DYNLL1,ERCC2,FKBP5,FLRT3,GAL,GLUL,HES1,HSPA2,KLF9,LIF,LIMK1,MAT2A,MTSS1,NEDD9,P4HA2,PLK2,PRKG2,TSC22D3	169 (13)
TNFSF13B		cytokine		-1.242	0.00168	BCL2L1,CCL2,CLEC4M,FAS,HLA-DMB,HLA-DQA1,JUN,NR4A2,SOX11	159 (13)
FGFR3		kinase		-1.254	2.26e-06	BCL2L1,CDKN1A,DLL1,HES1,HK2,HSPA5,IL1B,SNAI1	188 (18)
chloroquine		chemical drug		-1.254	0.031	BCL2L1,FOXO3,IL1B,LIFR,SNAI1
SMAD2		transcription regulator		-1.256	0.00198	CCN2,CDKN1A,CYP51A1,HES1,HHEX,SMAD7,SNAI1,SPHK1	188 (21)
farnesol		chemical reagent		-1.257	3.98e-05	ATF3,CDKN1A,HERPUD1,HSPA5,XBP1	157 (17)
EZH2		transcription regulator		-1.257	0.00345	ATF3,BCL2L1,CABLES1,CCND3,CDKN1A,CEBPA,FANCB,FKBP5,FOXO3,IRF2BPL,MAT2A,PER2,RAP1GAP,RASSF9,SNAI1,TBX1,UPP1,WNT7B	151 (17)
KLF15	-0.831	transcription regulator		-1.27	0.0416	CCL2,CCN2,DDIT4,FKBP5,KLF15	195 (21)
RELB		transcription regulator		-1.279	0.0408	BCL2L1,CCR3,CDKN1A,IL1B,MAT2A,PPFIBP2	190 (17)
camptothecin		chemical drug		-1.287	3.58e-08	ARAP2,ATF3,BBC3,BCL2L1,CAMK2G,CCL2,CDKN1A,CHST11,DUSP10,FAS,HLA-DQA1,HLA-DQB1,HSPA2,HSPA4L,HSPA5,IL1B,JMJD6,JUN,LIMK1,MAP3K11,MEF2C,MRTFB,NR4A1,NR4A2,P2RY10,POU2F1,PPFIBP2,PTGER2,RARA,RIPK2,STK17B,TBCC,ZFP36L1,ZHX2
memantine		chemical drug		-1.293	0.0195	BCL2L1,BDNF,GLUL,HSPA5,NR4A1,PCDH17	182 (21)
hyaluronic acid		chemical - endogenous mammalian		-1.296	0.0227	BCL2L1,IL1B,JUN,NR4A1,NR4A2,SPHK1	211 (19)
STAT4		transcription regulator		-1.308	2.58e-07	ARFGAP3,ARL5B,BANP,BCL2L1,BHLHE40,CCL2,ETV5,H2AC18/H2AC19,HLA-DQB1,JAG2,KLF9,MAP3K1,P4HA2,PBX4,PDK1,RGCC,RRAD,SLC2A3	200 (22)
PIN1		enzyme		-1.308	0.0178	CDKN1A,HES1,HSPA5,IL1B,XBP1	188 (19)
ATF3	1.209	transcription regulator		-1.318	9.94e-05	ATF3,BBC3,BHLHA15,CDKN1A,HSF1,HSPA5,IL1B,JUN,NFKBIZ,RIPK2,XBP1
IL10		cytokine		-1.318	0.00324	ABCA1,ARAP2,BCL2L1,CCL2,CCND3,CDKN1A,DUSP1,FAS,FKBP5,HLA-DQB1,HLA-DRB5,IL1B,JUN,LIF,NEDD9,NR4A3,TINAGL1,TSC22D3	161 (11)
TBK1		kinase		-1.32	0.00539	BCL2L1,CDKN1A,IL1B,NFKBIZ,RGCC,SNAI1,TAF12	159 (18)
TP73		transcription regulator		-1.321	8.89e-07	ATF3,BBC3,BHLHE40,CASS4,CCL2,CCN1,CCND3,CDKN1A,DCLRE1A,DDIT4,ERCC2,FAS,FOXO3,FXR1,G0S2,GAB2,GATA2,HES1,IL1B,JAG2,LIMK1,PDK1,PLK2,PTPN3,SNAI1,SORBS3,TBX1	172 (23)
PNO1		other		-1.321	9.37e-05	CDKN1A,DLL1,HES1,HEY1,SNAI1	165 (18)
NR1H4		ligand-dependent nuclear receptor		-1.327	0.0429	APOC2,CCN1,CCN2,CEBPA,FAS,HSPA5,IL1B,RARA,SEMA7A	132 (12)
SMAD4		transcription regulator		-1.331	0.000771	ANGPT2,BBC3,BDNF,CCL2,CCN2,CDKN1A,HHEX,IL1B,JAG2,KLF15,PTGER2,RGCC,SMAD7,SNAI1,SPHK1	193 (22)
HRAS		enzyme		-1.337	2.12e-05	AMOTL2,ATP1A3,BCL2L1,CCN1,CCN2,CCND3,CDKN1A,CHST11,CPT1A,DLL1,DUSP1,ETS1,ETV5,FAS,FOSL2,HES1,HEY1,HSF1,IL1B,JUN,KLF6,MGME1,NR6A1,PDLIM5,PER2,RAP1GAP,SNAI1,SOCS2,TINAGL1,UBASH3B	152 (19)
FAS	-0.295	transmembrane receptor		-1.338	2.29e-06	ARAP2,BCL2L1,CAMK2G,CCL2,CCN2,CDKN1A,COL8A1,DUSP10,FAS,FOXO3,HLA-DQB1,IL1B,JMJD6,JUN,MEF2C,NR4A1,NR4A2,P2RY10,PPFIBP2,PTGER2,RARA,STK17B	123 (15)
PD 169316		chemical drug		-1.342	3.13e-05	ABCA1,CCND3,CDKN1A,MAPK6,SNAI1	113 (7)
TET3		enzyme		-1.342	0.00014	ADAMTS9,ATF3,CCL2,CCN2,FZD6,JUN,KLF9,SMAD7,TEAD2	109 (7)
B2M		transmembrane receptor		-1.342	0.000262	HLA-DQA1,HLA-DQB1,HLA-DRB5,IL1B,MEF2C	175 (21)
daporinad		chemical drug		-1.342	0.00106	BHLHE40,CCL2,IL1B,LIF,SOX11	200 (19)
ZAP70		kinase		-1.342	0.00437	ALAS1,FKBP5,NFE2,SEC14L1,TSC22D3	192 (22)
GRIN1		ion channel		-1.342	0.00659	ATF3,EGR3,GAL,IL1B,SOX11	192 (18)
MSB0011359C		biologic drug		-1.342	0.0107	ATF3,CDKN1A,DUSP1,HK2,IL1B	228 (21)
DSCAML1		other		-1.342	0.0243	ETV5,KLF9,PCDH17,SEMA7A,WNT7B	173 (19)
CD3		complex		-1.365	0.00356	AHR,ALAS1,BCL2L1,CCND3,CLK1,E2F4,EGR3,ETS1,FAS,H2AC18/H2AC19,HLA-DQB1,HSPA5,IL1B,JUN,NR4A1,PCYT2,REL,SEC14L1,SOCS2,TRIP10,TUBB1,ZFP36L1	135 (17)
IL5		cytokine		-1.367	8.56e-10	BCL2L1,CCL2,CCND3,CCR3,CDKN1A,CRELD2,EGR3,FAS,FOSL2,HLX,HSPA5,IDI1,LFNG,MANF,MAPK6,MAT2A,NFE2,P4HA1,PDK1,RAP1GAP,SDF2L1,SOCS2,UPP1,XBP1	112 (15)
IFNGR1		transmembrane receptor		-1.372	0.0151	BTRC,DNAJB2,FAS,IL1B,RUVBL2,ST6GAL1,SYVN1,XBP1
KRAS		enzyme		-1.377	1.35e-08	ABCA1,ADAMTS1,AHR,ALOX12,ATF3,BCL2L1,CAMK2G,CBFA2T3,CCL2,CCN1,CCN2,CCND3,CDKN1A,CHST11,CPT1A,DUSP1,E2F4,EMP1,ETV5,FAS,GLUL,HES1,HK2,HLA-DMB,HOXA5,HSPA5,HYOU1,IL1B,JUN,KLF6,KSR1,LIF,NR4A1,NUDC,PDLIM5,Ppbp,RUNX1T1,RUVBL2,SEMA7A,SNAI1,SPHK1,SPRY1,ST6GAL1,TEAD2,TINAGL1,UPP1,WNT2,ZFP36L1	79 (7)
zeaxanthin dipalmitate		chemical - endogenous non-mammalian		-1.387	2.66e-06	ADAMTS1,AHR,ATF3,CCL2,CCN1,CCND3,HES1,JMJD6,LIF,MAP3K1,NR4A1,TCIM,ZFP36L1	151 (16)
KN 93		chemical drug		-1.387	0.00106	ABCA1,BBC3,ETS1,NR4A1,NR4A2	161 (12)
Hif1		complex		-1.387	0.0154	CDKN1A,DDIT4,HEY1,JAG2,PDK1	180 (15)
RNF5		enzyme		-1.387	0.0322	CCN2,FOSL2,IL1B,SORBS3,SPRY1
NC410		biologic drug		-1.387	0.0374	ATF3,CDKN1A,DUSP1,HK2,IL1B
rotenone		chemical toxicant		-1.387	0.0442	HSPA5,IL1B,NR4A2,PDK1	173 (20)
INS		other		-1.389	1.84e-07	AMOTL2,BCL2L1,CCN1,CCN2,CDKN1A,CPT1A,DDIT4,DUSP1,FAS,FOSL2,HSPA5,JUN,NR4A1,PLK2,SNAI1,WNT2,XBP1	88 (11)
ADIPOQ		other		-1.394	0.0199	APOC2,CCL2,CCN2,CDKN1A,CEBPA,DUSP1,FZD6,IL1B,SLC2A3,WNT2	177 (21)
SOX9		transcription regulator		-1.397	0.0154	ADAMTS1,CCN2,CDKN1A,DHCR24,HES1,HEY1,TBX1	129 (7)
SPARC		other		-1.407	0.000511	BHLHE40,BLM,FANCB,HES1,IL1B,PER2,SNAI1,TRIM2,ZHX2	174 (20)
selumetinib		chemical drug		-1.41	0.00898	CDKN1A,FOSL2,FOXO3,JUN,WNT7A	114 (12)
KLF6	0.472	transcription regulator		-1.42	5.19e-05	AHR,ATF3,BCL2L1,CCL2,CDKN1A,HK2,HSPA5,IL1B,KLF10,NR4A1,P4HA2,PLA2G7,REL,RIPK2,SPSB1,UPP1
ERN1		kinase		-1.432	6.42e-06	ATF3,CPT1A,ETS1,FAS,HSPA5,IL1B,JUN,MVD,PIGA,SDF2L1,SYVN1,TINAGL1,XBP1
N-nitro-L-arginine methyl ester		chemical drug		-1.432	0.0109	ATF3,BCL2L1,CCL2,CCN2,FAS,IL1B
cerivastatin		chemical drug		-1.443	0.003	CCL2,CCN2,CDKN1A,IDI1,JUN,TSC22D3	150 (20)
STAT5B		transcription regulator		-1.444	4.28e-06	BCL2L1,CCND3,CDKN1A,CUX2,DUSP1,FAS,FOSL2,G0S2,GATA2,GIMAP6,GLUL,JUN,KLF9,KSR1,MYCT1,NR4A2,NRP2,RUVBL2,SOCS2,TREM3,TRIM47
FURIN		peptidase		-1.446	0.00145	BDNF,DLL1,HES1,JAG2,SMAD7
KL		enzyme		-1.446	0.00173	ATF3,BCL2L1,CCN2,CDKN1A,HSPA5,XBP1	80 (7)
Il3		cytokine		-1.45	0.0034	BCL2L1,BHLHE40,CCND3,CDKN1A,FAS,KSR1
plicamycin		chemical drug		-1.454	9.9e-06	ABCA1,AHR,BBC3,CCL2,CCN2,CDKN1A,FOXO3,RASL11B,SEMA7A,SLC40A1,ZMYND8
NFKB2		transcription regulator		-1.454	8.31e-05	BCL2L1,CDKN1A,ETS1,HLA-DMB,HLA-DQA1,IL1B,MAT2A,PER2,Ppbp,RRAD,ST6GAL1,ZFP36L1
SREBF2		transcription regulator		-1.456	8.39e-06	ABCA1,BHLHE40,CCN1,CCN2,CDKN1A,CYP51A1,DHCR24,IDI1,KLF6,MVD,PMVK	62 (7)
IL6R		transmembrane receptor		-1.459	0.0287	BCL2L1,CCL2,CDKN1A,GAL,IL1B
lenalidomide		chemical drug		-1.461	0.00758	CEBPA,DHTKD1,DOK4,HLA-DQA1,HSPA5,NFKBIZ,PDK1,REL,SPSB1,WNT7B,XBP1
GFI1		transcription regulator		-1.463	0.00066	BBC3,CDKN1A,CEBPA,ETS1,FOSL2,IL1B,JUN,RASL11B,REL,RIPK2
KLF2		transcription regulator		-1.463	0.00121	ANGPT2,CCL2,CCN2,CCND3,CCR3,CDKN1A,CEBPA,DLL1,HYAL2,IL1B
NR1I2		ligand-dependent nuclear receptor		-1.465	0.00017	ABCA1,AHR,ALAS1,APOC2,CDKN1A,CEBPA,CLDN3,CPT1A,DHCR24,GLUL,IL1B,JUN,SPHK1	118 (7)
NR0B2		ligand-dependent nuclear receptor		-1.471	0.0318	ABCA1,CCN2,CDKN1A,CEBPA,CPT1A,CYP51A1,IL1B
sunitinib		chemical drug		-1.477	0.003	ANGPT2,BBC3,CCN2,CCND3,CDKN1A,COL8A1
TET2		enzyme		-1.478	1.67e-07	ATF3,ATP1A3,BHLHE40,CCN2,CEBPA,CHST11,FOSL2,FZD6,IL1B,JUN,Meis1,MTSS1,NFE2,PDK1,RNF144A,SEC14L1,SMAD7,TEAD2,Zfp532
ETS1	0.372	transcription regulator		-1.478	0.0126	APOC2,BCL2L1,BTRC,CCL2,CCN2,CDKN1A,ETS1,ITGA2B,SNAI1,SYVN1
FBXO32	0.418	enzyme		-1.482	0.00092	BHLHA15,FBXO32,HERPUD1,HSPA5,HYOU1,IL1B,XBP1	170 (19)
USP19		peptidase		-1.484	5.95e-06	DDIT4,FBXO32,FKBP5,FOXO3,IL1B,KLF15
TRAPPC1		other		-1.492	4.25e-05	CDKN1A,DNAJB2,HERPUD1,HSPA2,HSPA5,HYOU1,SYVN1,UBE2G2,XBP1
KAT2A	-0.315	enzyme		-1.492	9.96e-05	ADAMTS1,BCL2L1,EMP1,FBXO32,GATA2,HLA-DQB1,HSPA5,JUN,KAT2A,NUDC	62 (7)
CITED2		transcription regulator		-1.495	0.0238	CCL2,DUSP1,IL1B,KLF6,MAPK6,RIPK2,TAGAP,TREML2,UPP1
ANXA1		enzyme		-1.498	0.00322	ANGPT2,CCL2,IL1B,SPHK1,TSC22D3
Hdac		group		-1.504	1.78e-09	ADAMTS1,AHR,ATF3,BCL2L1,BDNF,CDKN1A,DLL1,E2F4,EGR3,FBXO32,IL1B,JUN,KLF10,KLF6,KLF9,NR4A1,OSR1,SPRY1	83 (7)
medroxyprogesterone acetate		chemical drug		-1.508	4.27e-07	ADAMTS1,ANGPT2,BBC3,BCL2L1,BDNF,CCL2,CCN1,CCN2,CDKN1A,CEBPA,ETS1,FAM107A,FAS,GLUL,IL1B,JUN,LIF,LIFR,LIMK1,P4HA1,P4HA2,PRICKLE2,SMAD7,SPRY1,ST6GAL1,WNT2,YWHAH	74 (7)
HFE		transmembrane receptor		-1.508	1.86e-05	BHLHE40,CRELD2,DUSP1,HHEX,HLA-DQA1,HLA-DQB1,HLA-DRB5,HSPA5,LIF,MVD,SYVN1
5-azacytidine		chemical drug		-1.511	0.000244	BBC3,BCL2L1,CDKN1A,DUSP1,ETV5,FOXO3,HK2,HSPA5,KLF6,SOX11,SPHK1,UPP1
BTK		kinase		-1.512	1.16e-05	BBC3,BCL2L1,CCND3,CCT6A,CDKN1A,CEBPA,EMP1,ETS1,IL1B,JUN,SLC2A3
HSF1	-0.28	transcription regulator		-1.513	8.95e-08	AHSA1,BCL2L1,CCN2,CCT3,CCT6A,FKBP4,FXR1,HSF1,HSPA4L,IL1B,JMJD6,JUN,LIF,LMAN2L,MAT2A,RANGAP1,RRAD,SMTNL2,ST13,STIP1	70 (7)
promegestone		chemical drug		-1.52	0.012	BCL2L1,CCN2,CDKN1A,CEBPA,FKBP5,GAL
MYB		transcription regulator		-1.531	1.48e-12	ATF3,BCL2L1,BHLHE40,CARNS1,CCND3,HERC3,HK2,HSPA5,ITGA2B,JUN,LIF,MAT2A,MTSS1,NEDD9,NEURL3,Ppbp,REL,RGCC,SLC2A3,SNAI1,SOCS2,SPHK1,Zfp532	148 (21)
BAPTA-AM		chemical reagent		-1.534	1.27e-05	ATF3,BDNF,CCL2,CDKN1A,HSPA5,JUN,NR4A1,SOCS2	178 (22)
PG3-Oc		chemical reagent		-1.534	0.000162	ATF3,BBC3,CDKN1A,FAS,HSPA4L
(+)-MK-801		chemical drug		-1.542	0.00362	BDNF,CDKN1A,HSPA5,ITGA2B,JUN,PTGER2	158 (19)
pirinixic acid		chemical toxicant		-1.553	0.000289	ABCA1,ALAS1,APOC2,CCL2,CCND3,CCT3,CCT6A,CDKN1A,CPT1A,DNAJB2,DYNLL1,FAS,FBXO32,G0S2,GLUL,HLA-DQA1,IL1B,JAG2,KLF10,LIFR
dihydrotestosterone		chemical - endogenous mammalian		-1.568	2.44e-10	ABCA1,ADAMTS1,ALAS1,ARFGAP3,BCL2L1,CCN2,CCND3,CCT3,CDKN1A,CEBPA,CPT1A,DHCR24,DYNLL1,FBXO32,FKBP4,FKBP5,Foxp1,FZD6,G0S2,GLUL,HERC3,HK2,HOXA5,JUN,KLF15,LRIG3,MAP2K6,NR4A1,PDE9A,PER2,POU2F1,RASSF9,SLC25A16,SLC2A3,SLC2A9,SNAI1,SOX13,WNT7A,WNT7B	150 (18)
doxorubicin		chemical drug		-1.57	0.000592	ADAMTS1,ATF3,BBC3,BCL2L1,BHLHE40,CAMK2D,CCL2,CCN1,CCN2,CDKN1A,DDIT4,DUSP1,FAS,FOXO3,IL1B,JAG2,JUN,MEF2C,NR4A1,PIERCE1,SMAD7,SNAI1,SPHK1,STK4,UPP1	206 (21)
methylprednisolone		chemical drug		-1.583	3.53e-07	AKR7A2,ALAS1,ATIC,BBC3,BDNF,CCN2,CCT6A,CDKN1A,CLDN3,DDIT4,DUSP1,DYNLL1,EMP1,FBXO32,FKBP4,G0S2,HYAL2,IL1B,JUN,KLF15,KLF9,MAP3K1,PCYT2,PDK1,PER2,REL,RGCC,SLC2A3,SLC40A1,TINAGL1,UBE2G2,ZFP36L1	127 (15)
CSF1		cytokine		-1.605	3.77e-06	ABCA1,BCL2L1,BHLHE40,CCL2,CCND3,CDKN1A,CEBPA,CYP51A1,DHCR24,DUSP1,EGR3,FAS,HK2,HSPA5,IDI1,IL1B,JUN,MVD,PMVK,SOCS2,XBP1	184 (20)
GW3965		chemical reagent		-1.605	0.00908	ABCA1,DUSP1,IL1B,MVD,PCYT2,PRKG2,RARA
NR3C1		ligand-dependent nuclear receptor		-1.608	9.12e-08	ABCA1,BCL2L1,BDNF,BHLHE40,CARD10,CCL2,CCN1,CCN2,CDKN1A,CEBPA,CPT1A,DDIT4,DUSP1,DYNLL1,EMP1,FKBP4,FKBP5,FOXO3,GLCCI1,GLUL,HERPUD1,IL1B,JMJD6,JUN,KLF13,KLF15,KLF9,LIF,NEDD9,PLEKHF1,PLK2,RIPK2,SERTAD2,SLC2A3,SNAI1,STK17B,TCIM,TSC22D3,WDR12,YWHAH
ezetimibe		chemical drug		-1.616	8.18e-08	ABCA1,CEBPA,CPT1A,CYP51A1,FAS,IDI1,IL1B,MVD,PMVK	136 (20)
Cdc42		enzyme		-1.622	0.000174	AKAP7,CCN1,CCN2,CEBPA,ETV5,FAS,GATA2,LIF	172 (17)
THEM6		other		-1.633	3.07e-05	ATF3,CYP51A1,HERPUD1,HSPA5,MVD,XBP1	209 (22)
ODC1		enzyme		-1.633	0.00064	BHLHA15,CDKN1A,FAS,IL1B,MANF,MAT2A
TARDBP		transcription regulator		-1.633	0.00769	CYP51A1,DHCR24,IDI1,IL1B,MVD,PMVK,TRIP10	141 (19)
hydrocortisone		chemical - endogenous mammalian		-1.633	0.0102	CCL2,CCN2,CCND3,CEBPA,FAS,GLUL,IL1B,TSC22D3	182 (18)
methotrexate		chemical drug		-1.638	0.000804	ABCA1,ALOX12,BDNF,CCL2,CDKN1A,CPT1A,DUSP1,DUSP10,FAS,IL1B,MAP2K6,NR4A2,ZFP36L1	181 (18)
STAT5a/b		group		-1.639	2.44e-10	AHR,BCL2L1,CDKN1A,DUSP1,EMP1,GATA2,GP6,IDI1,IRAG1,ITGA2B,MEF2C,Ppbp,RARA,SLC2A3,STIP1,STK17B,TUBB1
Akt		group		-1.644	3.04e-06	BBC3,BCL2L1,BHLHE40,CCL2,CCN2,CCND3,CDKN1A,CPT1A,DHCR24,E2F4,FAS,FBXO32,FKBP5,FOXO3,GATA2,HES1,HK2,IL1B,JUN,NRP2,PTGER2,SNAI1,XBP1
DNMT3A		enzyme		-1.667	0.00568	ADAMTS9,ATF3,ETV5,JUN,MANF,Meis1,NR4A1,PLA2G7,PLK2,SPHK1,Zfp532	120 (17)
tunicamycin		chemical - endogenous non-mammalian		-1.693	3.29e-05	ARFGAP3,ATF3,BBC3,CCND3,CDKN1A,CPT1A,DDIT4,ETS1,HERPUD1,HSPA5,IL1B,MANF,MVD,PIGA,SDF2L1,SYVN1,XBP1	188 (20)
EGLN1		enzyme		-1.698	0.000366	ANGPT2,DLL1,HES1,IL1B,JAG2,PDK1,Ppbp	180 (20)
STAT		group		-1.698	0.000853	BCL2L1,CDKN1A,PTGER2,SMAD7,SOCS2	144 (18)
SSTR2		G-protein coupled receptor		-1.706	8.39e-06	ATF3,CCN1,CCN2,ETS1,G0S2,HEY1,JUN,KLF10,KLF9,MAP3K1,SLC2A3
mir-8		microRNA		-1.711	0.000178	ADAMTS1,AMOTL2,ATF3,BBC3,CDKN1A,CLDN3,CPT1A,ETS1,HOXA5,IL1B,MAP3K1,SNAI1,XBP1	124 (16)
IL11		cytokine		-1.718	0.0243	BCL2L1,IL1B,JUN,SNAI1,SPHK1
BRCA1		transcription regulator		-1.725	0.000165	BCL2L1,CARD10,CDKN1A,DDIT4,FAS,FKBP5,FOXO3,NEDD9,POLR3E,POU2F1,RUVBL2,SNAI1	183 (18)
TFAP4		transcription regulator		-1.729	0.00231	BCL2L1,CBFA2T3,CDKN1A,LIF,SNAI1
CRBN		enzyme		-1.732	0.000507	HSPA5,IL1B,JUN,XBP1	93 (7)
ZBED6		transcription regulator		-1.732	0.00326	BOP1,DDIT4,FOSL2,UPP1	204 (25)
STAR		transporter		-1.732	0.0292	ABCA1,ATP1A3,CPT1A,XBP1
NOTCH1		transcription regulator		-1.754	1.24e-05	BCL2L1,CCN1,CCN2,CCND3,CD84,CDKN1A,CEBPA,DLL1,GATA2,HES1,HEY1,HK2,HSF1,ITGA2B,LFNG,REL,SNAI1,TREM3	175 (20)
BMAL1		transcription regulator		-1.766	0.00384	CEBPA,HK2,HSPA5,IL1B,PER2,RARA	211 (21)
metribolone		chemical reagent		-1.785	0.15	ADAMTS1,BCL2L1,CDKN1A,DHCR24,FKBP5,HERC3,HK2,HSPA5,IDI1,LIFR,PDLIM5,SLC2A3,YWHAH
IL27		cytokine		-1.793	0.0291	AHR,CCL2,CCND3,FAS,HLA-DMB,HLA-DQA1,HLA-DQB1,IL1B	155 (11)
HDAC4		transcription regulator		-1.809	0.0016	ATF3,BDNF,CDKN1A,JUN,MEF2C,NEDD9,NR4A1,NR4A2,RGS4	98 (7)
actinomycin D		biologic drug		-1.813	1.38e-07	ABCA1,BBC3,BDNF,CCL2,CCN1,CCN2,CDKN1A,DDIT4,DUSP1,ETS1,FAS,FOSL2,JUN,RGS4,RIPK2,SLC40A1,SMAD7,SPHK1,TBC1D10A	56 (6)
BMP4		growth factor		-1.861	3.15e-05	BHLHE40,CCN1,CDKN1A,CEBPA,DLL1,GATA2,HES1,HEY1,HK2,JUN,KLF10,KLF9,RAPGEF3,SLC40A1,SMAD7,SNAI1,SNX18,ZNF608	146 (20)
CD40		transmembrane receptor		-1.869	9.78e-06	A4GALT,BCL2L1,CCL2,CCND3,CDKN1A,DUSP1,FAS,HK2,HLA-DQB1,HSPA5,IL1B,JUN,KLF9,MAP3K6,PTGER2,REL,SMAD7,SYVN1,XBP1	106 (11)
IL7		cytokine		-1.886	0.000374	AHR,BCL2L1,CCL2,CCND3,CDKN1A,FAS,LIF,SMAD7,UPP1,XBP1	183 (16)
lapatinib		chemical drug		-1.89	1.58e-05	CEBPA,ETV5,FOSL2,FOXO3,JUN,SOX13,WNT7A	57 (7)
SP110		transcription regulator		-1.89	0.0154	ATF3,CCN1,DUSP10,EGR3,ETS1,MRTFB,RIPK2
RBPJ		transcription regulator		-1.898	4.73e-08	CCL2,CDKN1A,DLL1,DUSP1,ETS1,FBXL19,HES1,HEY1,HLA-DMB,HLA-DQA1,HLA-DQB1,IL1B,JUN,LFNG,LIF,MAPK6,MVD,NR4A1,NRP2,SNAI1	170 (16)
NCOA2		transcription regulator		-1.905	4.07e-06	AHR,APOC2,CDKN1A,CEBPA,CYP51A1,IDI1,IL1B,LIF,NR4A2,NR4A3,RARA,SNAI1,TSC22D3,WNT2,WNT7B	166 (12)
GDF2		growth factor		-1.929	0.000463	DOK4,GATA2,HES1,HEY1,KDM7A,RASL11B,SLC40A1,SMAD7,SOCS2,YWHAH
ATF4		transcription regulator		-1.933	0.000148	ABCA1,APBA3,ATF3,BBC3,CCL2,CDKN1A,CPT1A,DDIT4,HERPUD1,HSPA5,HYOU1,JUN,KLF9	164 (19)
A2M		transporter		-1.934	0.00896	HSPA5,IL1B,SLC40A1,XBP1	164 (19)
KAT2B		enzyme		-1.944	0.00376	CCL2,CCN2,CDKN1A,HK2,HSPA5
STAT5A		transcription regulator		-1.947	0.000109	ABCA1,BCL2L1,CCND3,CDKN1A,CEBPA,FAS,FOSL2,H2AC18/H2AC19,KLF10,KSR1,NR4A2,PPFIBP2,PRR15L,SLC2A3,SOCS2,TBX1	201 (22)
stattic		chemical reagent		-1.948	0.00644	CCN2,FAS,IL1B,WNT2	176 (16)
DKK1		growth factor		-1.949	0.0119	ABCA1,ANGPT2,BDNF,CDKN1A,WNT7A	146 (15)
ITCH		enzyme		-1.951	0.00644	CCN1,CCN2,IL1B,SLC2A3	162 (23)
ceruletide		biologic drug		-1.951	0.128	CDC42EP4,HSPA5,KSR1,XBP1
EBI3		cytokine		-1.953	0.02	CCND3,FAS,HLA-DMB,HLA-DQA1	195 (18)
ATG7		enzyme		-1.96	0.165	CCN2,HK2,IL1B,JUN	211 (24)
ATF6		transcription regulator		-1.962	0.000278	CPT1A,CRELD2,HERPUD1,HSPA5,HYOU1,MANF,SYVN1,XBP1
triamcinolone acetonide		chemical drug		-1.969	1.17e-08	ALDH5A1,ATF3,BHLHE40,DGKE,DUSP1,DUSP10,FKBP5,FOXO3,JUN,KLF10,KLF15,KLF9,MXD4,PLK2,RASL11B,RGCC,SOCS2,SPRY1,TSC22D3
RUNX3		transcription regulator		-1.969	0.012	BBC3,CCN1,CCN2,CDKN1A,CEBPA,IL1B,LIFR
GADD45A		other		-1.982	0.000729	BCL2L1,CDKN1A,IL1B,JUN	124 (19)
MEN1		transcription regulator		-1.982	0.00437	CDKN1A,FKBP5,IL1B,Meis1,SNAI1	190 (22)
anandamide		chemical - endogenous mammalian		-1.987	0.0059	BBC3,HSPA5,IL1B,STIP1	191 (22)
IFNA2		cytokine		-1.989	0.0909	CCL2,CDKN1A,DNAJB2,FAS,IL1B,KDM5A,SOCS2,XBP1	99 (12)
CIITA		transcription regulator		-1.998	0.00828	HLA-DMB,HLA-DQA1,HLA-DQB1,HLA-DRB5
DPP-23		chemical reagent	Inhibited	-2	0.000338	DNAJB2,HSPA5,SYVN1,XBP1	188 (18)
caspase		group	Inhibited	-2	0.00231	CCND3,CDKN1A,GLUL,HERPUD1	186 (20)
HSF2		transcription regulator	Inhibited	-2	0.00538	CCT3,CCT6A,IL1B,JUN
ACE2		peptidase	Inhibited	-2	0.00702	CCL2,CCN2,IL1B,SMAD7	144 (17)
Go 6976		chemical drug	Inhibited	-2	0.00749	ABCA1,BCL2L1,CDKN1A,ETS1,NR4A2	149 (11)
FL3		chemical reagent	Inhibited	-2	0.00763	ETS1,MAT2A,REL,STK4
cadmium chloride		chemical toxicant	Inhibited	-2	0.013	FKBP5,HK2,HSF1,HSPA5,JUN,SNAI1
Firre		other	Inhibited	-2	0.0627	BANP,CCND3,FKBP4,TRABD	92 (11)
PPARG		ligand-dependent nuclear receptor	Inhibited	-2.024	5.45e-06	ABCA1,ALOX12,ARL4D,BCL2L1,CCL2,CCN2,CDKN1A,CEBPA,CPT1A,ETS1,FFAR1,GATA2,HES1,HK2,HYOU1,IL1B,JUN,KLF6,MVD,NR4A1,PMVK,POU2F1,PRKG2,SLC27A4,TBCC,TSC22D3	55 (6)
ANGPT2	0.542	growth factor	Inhibited	-2.026	7.51e-07	ABCA1,CDKN1A,CYP51A1,ETS1,FAS,FKBP4,HSPA2,HSPA5,IL1B,INPP5F,JMJD6,KPNA2,LMNB2,RBM14,SMYD5,SNAI1,ST13	136 (12)
NFAT5		transcription regulator	Inhibited	-2.091	0.000764	CCL2,CCR3,DDIT4,HLA-DMB,HLA-DQA1,HLA-DQB1,HLA-DRB5,HSPA2,IL1B,LIF	172 (17)
mir-210		microRNA	Inhibited	-2.169	0.0361	ALDH5A1,BDNF,CCN2,KLF6,SERTAD2	131 (19)
filgrastim		biologic drug	Inhibited	-2.176	3.4e-09	ATF3,ATP1A3,BCL2L1,CCND3,CCR3,EGR3,ERLIN1,FKBP5,G0S2,HEY1,HLA-DMB,HLA-DQB1,HLA-DRB5,IRF2BP2,JUN,KLF6,KLF9,MAP2K6,MAPK6,MEF2C,NR4A1,NR4A3,P2RY10,PTGER2,STK16,TAGAP,TUBB1,XBP1,ZFP36L1
THBS4		other	Inhibited	-2.176	0.000404	CRELD2,HSPA5,HYOU1,MANF,SDF2L1	155 (18)
methylnitronitrosoguanidine		chemical toxicant	Inhibited	-2.183	0.000162	BBC3,CDKN1A,CEBPA,FAS,KLF10	138 (17)
DDX25		enzyme	Inhibited	-2.2	0.0611	BCL2L1,GLUL,RANGAP1,SGF29,UBE2G2	190 (22)
CTCF		transcription regulator	Inhibited	-2.213	0.0662	BDNF,CDKN1A,HLA-DQA1,HLA-DQB1,HLA-DRB5,LIF	138 (15)
fluoride		chemical - endogenous mammalian	Inhibited	-2.216	0.0178	FAS,HSPA2,HSPA5,PRKCQ,XBP1	182 (20)
TSC1		other	Inhibited	-2.219	0.168	CCN2,FOXO3,GLUL,LRRC8D,MAP2K6	206 (18)
RPTOR		other	Inhibited	-2.224	0.000728	CCND3,CYP51A1,DHCR24,HK2,IDI1,IL1B,JUN,MVD,PMVK,SNAI1	175 (20)
AR		ligand-dependent nuclear receptor	Inhibited	-2.226	0.00064	ABCA1,ATP1A3,BCL2L1,BOP1,CCN2,CCT3,CDKN1A,CLDN3,CUX2,DDIT4,DHCR24,FKBP4,FKBP5,FZD6,GLCCI1,HSPA5,KPNA2,LIF,MEF2C,MRPS6,P4HA1,PDE9A,PIGA,Sik1,SLC2A3,SNAI1,USP3,XBP1	159 (23)
EWSR1-FLI1		fusion gene/product	Inhibited	-2.233	0.000239	BCL2L1,CCN1,CCN2,CDKN1A,EGR3,FILIP1L,NFKBIZ,PCDH18	163 (17)
Z36		chemical reagent	Inhibited	-2.236	0.000113	BBC3,CDKN1A,HERPUD1,HSPA5,XBP1	145 (9)
SH3TC2		other	Inhibited	-2.236	0.000162	CYP51A1,DHCR24,IDI1,MVD,PMVK	176 (19)
rosuvastatin		chemical drug	Inhibited	-2.236	0.000761	CPT1A,CYP51A1,IDI1,MVD,PMVK
PBRM1		other	Inhibited	-2.236	0.00106	ADAMTS9,CCL2,CDKN1A,JUN,PDK1	118 (17)
JAK1/2		group	Inhibited	-2.236	0.00952	CCL2,CTXN1,FAM107A,HLA-DQA1,HLA-DRB5
CD38		enzyme	Inhibited	-2.243	0.00377	CRELD2,LFNG,MANF,P4HA1,PDK1,RAP1GAP,SDF2L1,SOCS2,XBP1
CDKN1A	-0.829	kinase	Inhibited	-2.28	0.00142	BBC3,BCL2L1,CCL2,CCN1,CCN2,CCND3,CDKN1A,DUSP1,E2F4,FAS,HSPA5,IL1B,NRP2,P4HA1,PLK2	129 (19)
dexamethasone		chemical drug	Inhibited	-2.283	2.77e-23	A4GALT,ABCA1,ADAMTS1,ADAMTS15,AHR,ALAS1,ARL5B,ATF3,ATP1A3,B4GALT4,BBC3,BCL2L1,BDNF,BHLHE40,CCL2,CCN1,CCN2,CCND3,CCR3,CDKN1A,CEBPA,CYP51A1,DDIT4,DHCR24,DLL1,DUSP1,DUSP10,E2F4,EGR3,ERLIN1,ETV5,FAM107A,FANCB,FBXO32,FILIP1L,FKBP4,FKBP5,FOSL2,FOXO3,G0S2,GAL,GCC2,GLCCI1,GLP1R,GLUL,HERPUD1,HES1,HEY1,HK2,HLA-DMB,HLA-DQA1,HLA-DQB1,HLA-DRB5,HSF1,HSPA5,IL1B,IRF2BP2,ITPRIP,JUN,KAT2A,KLF10,KLF13,KLF15,KLF6,KL…
CMTM3		cytokine	Inhibited	-2.333	3.89e-05	AHSA1,AMOTL2,CHORDC1,DDIT4,FKBP4,HSPA4L,NR4A1,STIP1,UPP1	129 (15)
ERBB2		kinase	Inhibited	-2.376	8.79e-05	ALAS1,ANGPT2,ATF3,BCL2L1,BHLHE40,CBFA2T3,CCL2,CCN2,CCND3,CCR3,CDKN1A,CLDN3,CYP51A1,DLL1,EMP1,ETV5,GLUL,HES1,HEY1,HK2,HSF1,IDI1,IL1B,JAG2,JUN,LIF,NEDD9,P4HA2,PDK1,PMVK,POLR3E,PRR15L,RRAD,SMAD7,SNAI1,SOCS2,ST6GAL1,STK17B,XBP1	72 (7)
EGR2		transcription regulator	Inhibited	-2.4	0.00271	AHR,ATF3,BHLHE40,CDKN1A,CYP51A1,HSPA5,IDI1,IL1B,JUN,MVD,NRP2,RARA,RRAD	53 (6)
2-amino-5-phosphonovaleric acid		chemical - other	Inhibited	-2.402	6.37e-08	ADAMTS1,BBC3,BDNF,DACT2,DUSP1,EGR3,JUN,NHSL1,NR4A1,NR4A2,NR4A3,PER2,RUNX1T1,SLC25A29,TIMM29
SPRY2		other	Inhibited	-2.414	0.00424	CDKN1A,ETS1,ETV5,G0S2,IL1B,LIF,ST6GAL1
H89		chemical drug	Inhibited	-2.417	0.000382	ABCA1,BCL2L1,BDNF,CDKN1A,DUSP1,EGR3,IL1B,JUN,NR4A1,NR4A2,SLC2A3
elaidic acid		chemical - endogenous mammalian	Inhibited	-2.433	0.00709	CEBPA,CYP51A1,DHCR24,IDI1,PCYT2,YWHAH	128 (7)
ELL2		transcription regulator	Inhibited	-2.449	0.00064	ARFGAP3,CRELD2,MANF,RAPGEF3,TXNDC11,XBP1	176 (16)
aflatoxin B1		chemical - endogenous non-mammalian	Inhibited	-2.449	0.449	CDKN1A,FAS,HLA-DQA1,HLA-DQB1,IDI1,RAP1GAP
estrogen receptor		group	Inhibited	-2.466	0.000322	ABCA1,BDNF,CCN2,CLDN3,ETS1,GAL,JUN,KLF10,NEDD9,PCDH18,SNAI1,TRIP10,TSC22D3,XBP1	148 (16)
NFE2L2		transcription regulator	Inhibited	-2.5	3.21e-07	ADAMTS1,AHR,AKR7A2,ALAS1,APBA3,ATF3,BCL2L1,BDNF,CCN2,CCT3,CDKN1A,CEBPA,CHORDC1,CPT1A,DNAJB5,DYNLL1,FKBP5,FOXO3,HERPUD1,HK2,HSF1,HYOU1,IL1B,MEF2C,MRPS18B,PMVK,RUNX1T1,STIP1,WDR73,XBP1	125 (7)
TCF4		transcription regulator	Inhibited	-2.524	4.86e-06	ADAMTS9,BHLHA15,BHLHE40,CBFA2T3,CCT6A,CDKN1A,CRELD2,FAS,HES1,HYOU1,IL1B,MANF,MEF2C,NEDD9,PLK2,RUVBL2,SDF2L1,SMAD7,TXNDC11,WDR12,XBP1
IL1RN		cytokine	Inhibited	-2.549	0.000177	ATF3,BTRC,CCL2,CDKN1A,HLA-DQB1,IL1B,KLF6,LIF,LIFR,RIPK2	154 (13)
EIF4E		translation regulator	Inhibited	-2.639	0.0244	ADAMTS15,BCL2L1,CDKN1A,CEBPA,HLA-DQB1,KLF13,SNAI1,SPHK1,UPP1	68 (7)
SREBF1		transcription regulator	Inhibited	-2.657	3.87e-07	ABCA1,ALOX12,BCL2L1,BHLHE40,CDKN1A,CEBPA,CYP51A1,FAS,FBXO32,GLP1R,HK2,HSPA5,IDI1,IL1B,MEF2C,MVD,P4HA2,PDK1,PMVK,SORBS3	152 (12)
XBP1	-0.559	transcription regulator	Inhibited	-2.68	0.00016	ARFGAP3,BHLHA15,DNAJB2,ETS1,EXTL1,FAS,HERPUD1,HSPA5,HYOU1,MGAT2,PIGA,SDF2L1,SYVN1,TXNDC11,XBP1
corticosterone		chemical - endogenous mammalian	Inhibited	-2.723	5.21e-07	BDNF,CCN2,CDKN1A,CPT1A,DDIT4,FKBP4,FKBP5,GLUL,HSPA5,JUN,KLF9,LIF,TSC22D3,WNT7B,XBP1	91 (7)
FOXC1		transcription regulator	Inhibited	-2.813	0.0121	DLL1,GATA2,HLA-DQB1,HLX,JUN,KLF6,LFNG,TBX1
QKI		other	Inhibited	-2.917	3.92e-05	CDKN1A,CLEC4M,CYP51A1,DHCR24,ERCC2,HLA-DQA1,HLA-DQB1,IDI1,MVD,PMVK	96 (7)
TCF3		transcription regulator	Inhibited	-2.988	3.18e-07	ATF3,BHLHA15,CBFA2T3,CCND3,CDKN1A,CRELD2,DGKE,E2F4,ETS1,GATA2,GLUL,HYOU1,IL1B,JUN,KLF6,MANF,MEF2C,NR4A3,SDF2L1,SEMA7A,SNAI1,SOX13,STK17B,TXNDC11,XBP1	81 (7)
1,2-dithiol-3-thione		chemical reagent	Inhibited	-2.996	0.0148	ALAS1,APBA3,CCT3,CHORDC1,DYNLL1,FKBP5,MRPS18B,STIP1,XBP1	118 (7)
NTRK1		kinase	Inhibited	-3.165	2.85e-09	BCL2L1,BDNF,BHLHA15,CAMK2D,CCN1,CDKN1A,CREB5,CRELD2,ELFN1,ETS1,FILIP1L,HERPUD1,HES1,HEY1,HSPA5,HYOU1,MANF,NR4A1,P4HA2,SDF2L1,SPRY1,SYVN1,XBP1,ZGRF1	118 (7)

## Sheet: Cytokine USRs
Upstream Regulator	Expr Log Ratio	Molecule Type	Predicted Activation State	Activation z-score	p-value of overlap	Target Molecules in Dataset
TNF		cytokine	Activated	2.217	1.18e-11	A4GALT,ABCA1,ANGPT2,APBA3,APOC2,ARHGEF10,ATF3,BBC3,BCL2L1,BDNF,BHLHE40,BTRC,CCL2,CCN1,CCN2,CCND3,CCR3,CDC42EP4,CDKN1A,CEBPA,CHST11,CPT1A,DDIT4,DUSP1,DUSP10,E2F4,EGR3,EMP1,ETS1,ETV5,FAS,FBXO32,FFAR1,FOSL2,G0S2,GATA2,GLUL,HES1,HEY1,HK2,HLA-DRB5,HSPA5,IL1B,JAG2,JUN,KLF10,KLF6,LFNG,LIF,LIFR,LIMK1,LRRC8D,MAP2K6,MAT2A,MEF2C,MTMR4,NEDD9,NFKBIZ,NR4A1,NR4A2,NR4A3,NR6A1,PER2,PLK2,POU2F1,Ppbp,RARA,REL,RGCC,…
WNT3A		cytokine	Activated	2.047	1.16e-05	AHR,BBC3,BDNF,CCL2,CCN1,CCN2,CEBPA,DDIT4,EFNB1,ETV5,IL1B,JUN,MEF2C,Meis1,NR6A1,RUNX1T1,SPRY1,WNT7A,WNT7B,XBP1
IL1A		cytokine		1.355	0.0119	ADAMTS1,ATF3,BCL2L1,CCL2,CCN1,CDKN1A,FAS,IL1B,JUN,LIF,NFKBIZ
IL18		cytokine		1.334	9.14e-05	ATF3,BCL2L1,CCL2,DDIT4,FAS,FOSL2,HLX,IL1B,JUN,LIF,NFKBIZ,SLC2A3,SOCS2
NAMPT		cytokine		1.154	0.0431	ALDH5A1,BDNF,CCR3,JUN,SOCS2
EPO		cytokine		1.022	6.87e-06	ANGPT2,BCL2L1,BDNF,BLM,CCND3,CDKN1A,DHCR24,FAS,GATA2,GCC2,GLUL,JUN,KPNA2,NFE2,PRKCQ,SMAD7,SOCS2,TSC22D3,TUBB1
CRH		cytokine		1.006	0.048	BDNF,IL1B,NR4A1,SLC2A3
GPR15LG		cytokine		1	0.0059	CCN2,IL1B,JUN,MAP3K11
TIMP1		cytokine		1	0.0129	A4GALT,BCL2L1,CDKN1A,IL1B
OSM		cytokine		0.987	6.12e-06	ABCA1,ADAMTS1,AHR,ALOX12,ANGPT2,ATF3,BHLHE40,CCL2,CDC42EP4,CDKN1A,CEBPA,COL8A1,DHCR24,GLUL,HK2,HSPA2,HSPA5,IL1B,JUN,KLF10,LIF,LIFR,MAP2K6,P2RY10,PDLIM5,STK4,TUBGCP2,ZHX2
EDN1		cytokine		0.934	0.0409	CCL2,CCN1,CCN2,HEY1,HSPA5,JUN,PTGER2,TUBB1
CXCL12		cytokine		0.904	0.00017	BCL2L1,CCL2,FAS,HES1,HEY1,IL1B,JUN,NR4A1,RANGAP1,RBM14,SNAI1,SOCS2,SORBS3
IL1B	1.725	cytokine		0.688	1.45e-09	A4GALT,ADAMTS1,ALOX12,APOC2,ATF3,BBC3,BCL2L1,BHLHE40,BTRC,CCL2,CCN2,CDKN1A,CEBPA,DDIT4,DLL1,DUSP1,FAS,FKBP5,G0S2,HES1,HK2,HSF1,HSPA5,IL1B,JUN,KLF10,LIF,LIFR,MAP2K6,MAP3K1,MEF2C,NFKBIZ,NR4A1,NR4A2,NR4A3,P4HA2,PDK1,Ppbp,PTGER2,RARA,REL,RGCC,RGS4,RIPK2,SLC25A25,SLC2A9,SMAD7,SNAI1,SOCS2,SYVN1,TCIM,TLNRD1,TREM3,TSC22D3
TNFSF11		cytokine		0.674	2.54e-05	ADRA1A,AHR,BCL2L1,CCL2,CCND3,CDC42EP4,CDKN1A,CEBPA,DUSP1,ETS1,FAS,IL1B,JUN,LIMK1,MAT2A,NFKBIZ,PTGER2
TNFSF12		cytokine		0.639	0.000797	BCL2L1,CCL2,DLL1,FBXO32,HEY1,IL1B,JAG2,KLF15,MEF2C
CCL5		cytokine		0.563	0.00069	AHR,BDNF,CCL2,CCR3,DUSP1,EMP1,IL1B
PRL		cytokine		0.56	0.000167	BCL2L1,CCL2,CCND3,CDKN1A,CLDN3,FILIP1L,HERPUD1,HES1,IL1B,JUN,LIF,NEDD9,NUDC,PRR15L,RARA,SOCS2,TSC22D3
CD40LG		cytokine		0.423	1.79e-06	A4GALT,AHR,ARMC6,ATF3,BCL2L1,CCL2,CCN2,CCND3,CDKN1A,DUSP1,FAS,FOSL2,G0S2,HK2,HLA-DQA1,HLA-DQB1,IL1B,JUN,NR4A3,PMVK,REL,STK4,ZFP36L1
C5		cytokine		0.147	0.00985	ATF3,BCL6B,CCL2,HSPA5,IL1B,SMAD7,ST6GAL1
IL32		cytokine		0.047	0.00659	BBC3,BCL2L1,CCL2,FAS,IL1B
IL3		cytokine		-0.093	1.27e-07	BCL2L1,CCL2,CCND3,CCR3,CDKN1A,CPT1A,EGR3,FAS,FOSL2,GATA2,HK2,HSPA2,HSPA5,IL1B,JUN,KLF13,KLF9,LIF,NEDD9,PLA2G7,SEMA7A,SLC2A3,XBP1
THPO		cytokine		-0.145	5.96e-07	BCL2L1,CCND3,CEBPA,E2F4,Foxp1,GATA2,GP6,IL1B,ITGA2B,NFKBIZ,RARA,REL
IL17A		cytokine		-0.152	0.00648	APBA3,BCL2L1,CCL2,CCN1,CCN2,FAS,IL1B,JUN,LIF,MAP3K1,NFKBIZ,NR4A2,SNAI1,SPSB1
IL15		cytokine		-0.175	5.94e-06	AHR,BBC3,BCL2L1,CAMK2D,CAMK2G,CCL2,CCN2,CCND3,CD84,CDKN1A,CPT1A,ETS1,FAS,H2AC18/H2AC19,HK2,HLX,IL1B,JUN,LIF,PDK1,SMAD7,SOCS2,UPP1,XBP1,ZFP36L1
IL13		cytokine		-0.183	0.000225	ABCA1,ATF3,BCL2L1,BDNF,CCL2,CCN2,CEBPA,DHCR24,DUSP10,FAS,G0S2,HLA-DRB5,IL1B,JUN,KLF6,MAP2K6,MN1,MTSS1,NFE2,RIPK2,SPHK1
IL6		cytokine		-0.237	1.01e-05	ABCA1,ADAMTS1,AHR,ALAS1,ATF3,BBC3,BCL2L1,BDNF,BHLHE40,CCL2,CCN2,CCR3,CDKN1A,CEBPA,DUSP1,E2F4,FAS,GAL,GATAD2A,HLA-DQA1,HLA-DRB5,HSPA5,IL1B,IRAG1,JUN,LIF,LIFR,PLK2,POU2F1,SLC40A1,SMAD7,SNAI1,SOCS2,XBP1,XPNPEP2
LIF	0.72	cytokine		-0.451	5.49e-06	BCL2L1,CDKN1A,GAL,GLUL,GPCPD1,HES1,HEY1,HK2,IL1B,JUN,KLF10,LIFR,MEF2C,RGS4,SOCS2,XBP1
CSF2		cytokine		-0.502	2.13e-08	ABCA1,BBC3,BCL2L1,CCL2,CCND3,CDKN1A,CHST11,COL8A1,EGR3,FAS,FBXO31,GATAD2A,HK2,HLA-DQB1,IL1B,JUN,MAT2A,NFE2,NR4A1,NR4A2,NR4A3,PTGER2,RARA,Retnlg,RGCC,RIPK2,SLC2A3,SOCS2,SPHK1,UPP1,XBP1
WNT1		cytokine		-0.513	0.000225	CCND3,CDKN1A,CEBPA,DLL1,E2F4,EFNB1,HES1,JUN,Meis1,SNAI1
IFNG		cytokine		-0.557	2.3e-10	ABCA1,ADAMTS9,AHR,ALOX12,ARAP2,ARFGAP3,ATF3,BBC3,BCL2L1,BDNF,CCL2,CCN2,CCND3,CCR3,CDKN1A,CEBPA,CHST11,CPT1A,DLL1,DUSP1,E2F4,EGR3,ETS1,FAM107A,FAS,FFAR1,FKBP5,GLUL,GPR146,HES1,HK2,HLA-DMB,HLA-DQA1,HLA-DQB1,HLA-DRB5,HSPA5,IDI1,IL1B,JUN,KLF10,KLF6,LIF,LIFR,LIMK1,MAT2A,MTSS1,NEDD9,NEURL3,NFKBIZ,NR4A3,PCDH17,PLA2G7,PRKCQ,PRKG2,RGCC,RIPK2,SEMA7A,SLC40A1,SMAD7,SNAI1,SOCS2,ST13,ST6GAL1,TBC1D10A,TREM3,TRE…
IL2		cytokine		-0.601	5.77e-14	ABCA1,AHR,BBC3,BCL2L1,BHLHE40,CARD10,CCL2,CCND3,CCR3,CDKN1A,CEBPA,CYP51A1,DDIT4,DHCR24,DUSP1,E2F4,EMP1,ETS1,FAS,FOSL2,FOXO3,HHEX,HK2,HLA-DQA1,HLA-DQB1,HLA-DRB5,HSPA5,IDI1,IL1B,JUN,KLF13,KLF6,LIF,LIFR,MAP2K6,NR4A3,PDK1,PTGER2,PTPN3,RGCC,RREB1,Sik1,SLC2A3,SLC40A1,SOCS2,STIP1,STK17B,UPP1,XBP1
IL21		cytokine		-0.727	0.0182	BCL2L1,CCND3,CDKN1A,HLA-DRB5,HLX,NEURL3,SOCS2,XBP1
CSF3		cytokine		-0.751	0.0232	ARHGEF10,BCL2L1,CCND3,CEBPA,EGR3,ETS1,HLA-DQA1,JUN,RARA
IL33		cytokine		-0.8	0.000171	ABCA1,ADAMTS1,APOLD1,ARFGAP3,BCL2L1,CCL2,CHST11,EGR3,ETS1,FAS,FOSL2,G0S2,IL1B,NFKBIZ,NR4A1,P4HA1,REL,RIPK2,TBX1,ZHX2
CX3CL1		cytokine		-0.816	0.00192	ADAMTS1,BCL2L1,CCL2,EFNB1,HSPA5,IL1B,Meis1,N4BP3,SPHK1
IL24		cytokine		-0.845	0.0129	BCL2L1,FAS,HSPA5,XBP1
PF4		cytokine		-0.846	3.63e-07	CCL2,CDKN1A,CEBPA,E2F4,Foxp1,GATA2,IL1B,NFKBIZ,RARA,REL,SPHK1
CCL2	-1.437	cytokine		-0.871	0.0167	ABCA1,BCL2L1,CCL2,CEBPA,IL1B,SLC40A1
CCL11		cytokine		-0.967	0.00406	BCL2L1,CCL2,CCR3,FAS,IL1B
IL4		cytokine		-1.119	2.62e-09	ABCA1,AHR,ALAS1,ALOX12,APOLD1,ARMC6,ATP1A3,BCL2L1,BDNF,BHLHE40,BOP1,CCL2,CCND3,CCR3,CCT3,CDKN1A,DDIT4,DUSP10,FAS,FKBP5,HK2,HLA-DMB,HLA-DQA1,HLA-DQB1,HLA-DRB5,HLX,IL1B,JUN,KDM5A,KLF6,KSR1,LFNG,LIF,LIFR,MAP3K11,NEDD9,NFKBIZ,NR4A3,PDK1,PMVK,Retnlg,RRAD,SDF2L1,SEMA7A,SLC25A25,SOCS2,SOX13,SPHK1,ST6GAL1,STK4,TINAGL1,UPP1,USP10,XBP1,ZNF608,ZSWIM4
TNFSF13B		cytokine		-1.242	0.00168	BCL2L1,CCL2,CLEC4M,FAS,HLA-DMB,HLA-DQA1,JUN,NR4A2,SOX11
IL10		cytokine		-1.318	0.00324	ABCA1,ARAP2,BCL2L1,CCL2,CCND3,CDKN1A,DUSP1,FAS,FKBP5,HLA-DQB1,HLA-DRB5,IL1B,JUN,LIF,NEDD9,NR4A3,TINAGL1,TSC22D3
IL5		cytokine		-1.367	8.56e-10	BCL2L1,CCL2,CCND3,CCR3,CDKN1A,CRELD2,EGR3,FAS,FOSL2,HLX,HSPA5,IDI1,LFNG,MANF,MAPK6,MAT2A,NFE2,P4HA1,PDK1,RAP1GAP,SDF2L1,SOCS2,UPP1,XBP1
Il3		cytokine		-1.45	0.0034	BCL2L1,BHLHE40,CCND3,CDKN1A,FAS,KSR1
CSF1		cytokine		-1.605	3.77e-06	ABCA1,BCL2L1,BHLHE40,CCL2,CCND3,CDKN1A,CEBPA,CYP51A1,DHCR24,DUSP1,EGR3,FAS,HK2,HSPA5,IDI1,IL1B,JUN,MVD,PMVK,SOCS2,XBP1
IL11		cytokine		-1.718	0.0243	BCL2L1,IL1B,JUN,SNAI1,SPHK1
IL27		cytokine		-1.793	0.0291	AHR,CCL2,CCND3,FAS,HLA-DMB,HLA-DQA1,HLA-DQB1,IL1B
IL7		cytokine		-1.886	0.000374	AHR,BCL2L1,CCL2,CCND3,CDKN1A,FAS,LIF,SMAD7,UPP1,XBP1
EBI3		cytokine		-1.953	0.02	CCND3,FAS,HLA-DMB,HLA-DQA1
IFNA2		cytokine		-1.989	0.0909	CCL2,CDKN1A,DNAJB2,FAS,IL1B,KDM5A,SOCS2,XBP1
CMTM3		cytokine	Inhibited	-2.333	3.89e-05	AHSA1,AMOTL2,CHORDC1,DDIT4,FKBP4,HSPA4L,NR4A1,STIP1,UPP1
IL1RN		cytokine	Inhibited	-2.549	0.000177	ATF3,BTRC,CCL2,CDKN1A,HLA-DQB1,IL1B,KLF6,LIF,LIFR,RIPK2

## Sheet: Disease or Functions
Categories	Diseases or Functions Annotation	p-value	Predicted Activation State	Activation z-score	Molecules
Cellular Development,Tissue Development	Differentiation of epithelial tissue	1.71e-05	Increased	2.551	ADAMTS9,ANGPT2,CDKN1A,CEBPA,DLL1,GATA2,HES1,HEY1,HHEX,IL1B,LIF,MAPK6,MEF2C,NFE2,NFKBIZ,OSR1,PAK4,PTCH2,RASIP1,SMAD7,SNAI1,SOX11,SOX18,SPHK1,STK4,TBX1,WNT7A,ZFP36L1
Cardiovascular Disease,Organismal Injury and Abnormalities	Fibrosis of heart	0.000849	Increased	2.449	AHR,ANGPT2,ATF3,CAMK2D,CAMK2G,CCN2,DUSP10,IL1B,JUN,KLF15,LIMS2,MAP2K6,PDE9A,SMAD7,SNAI1,STK4,USP4
Cell Death and Survival,Organismal Injury and Abnormalities	Cell death of colorectal cancer cell lines	5.23e-05	Increased	2.323	AHSA1,ATF3,BANP,BBC3,BCL2L1,CDKN1A,ETS1,EXOC2,FAS,FOXO3,G0S2,HK2,HOXA5,HSF1,HSPA5,IL1B,KSR1,MAP2K6,MTSS1,NR4A2,SMAD7,SPHK1,ST6GAL1,XBP1,YWHAH
Cell Death and Survival,Organismal Injury and Abnormalities	Cell viability of mononuclear leukocytes	0.000662	Increased	2.246	BBC3,BCL2L1,BLM,CAMK2G,EGR3,FAS,FOXO3,Foxp1,GAB2,MEF2C,PDK1,PRKCQ,REL,TSC22D3
Embryonic Development,Hair and Skin Development and Function,Organ Development,Organismal Development,Tissue Development	Formation of skin	1.17e-05	Increased	2.232	AHDC1,BCL6B,CCN2,CCND3,CDKN1A,DACT2,DHCR24,DLL1,EMP1,ERCC2,FOSL2,FZD6,KSR1,NFE2,NFKBIZ,PAK4,PTCH2,PTGER2,SLC27A4,SMAD7,SNAI1,SOX18,SPHK1,STK4,WNT2,WNT7B,ZFP36L1
Cellular Development,Tissue Development	Differentiation of epithelial cells	0.000191	Increased	2.205	ADAMTS9,CDKN1A,CEBPA,DLL1,GATA2,HES1,HHEX,LIF,MAPK6,MEF2C,NFE2,NFKBIZ,OSR1,PAK4,PTCH2,SMAD7,SNAI1,SOX11,SPHK1,STK4,TBX1,WNT7A,ZFP36L1
Cell-To-Cell Signaling and Interaction	Adhesion of blood cells	0.000466	Increased	2.145	ALOX12,ANGPT2,CCL2,CCN1,CCR3,CLEC4M,DGKE,EFNB1,FAS,GAB2,GP6,IL1B,ITGA2B,JMJD6,KCNK5,LIF,LIMK1,NEDD9,NR4A3,PRKCQ,RAP1GAP,REL,STK4
Metabolic Disease,Organismal Injury and Abnormalities	Glucose metabolism disorder	2.6e-05	Increased	2.062	ABCA1,ADAMTS1,ADAMTS9,ADRA1A,AHDC1,ALAS1,ALOX12,ANGPT2,APOC2,APOLD1,ATF3,BAIAP2L1,BBC3,BCL2L1,BDNF,BHLHA15,BHLHE40,CABLES1,CCL2,CCN1,CCN2,CD84,CDKN1A,CEBPA,COL8A1,CPT1A,CREB5,CUX2,CYP51A1,DUSP1,EGR3,FAS,FKBP4,FKBP5,FOSL2,FOXO3,Foxp1,G0S2,GAL,GATA2,GLP1R,GLUL,HERPUD1,HES1,HHEX,HK2,HLA-DMB,HLA-DQA1,HLA-DQB1,HLA-DRB5,HSF1,HSPA5,HYAL2,HYOU1,IL1B,ITGA2B,JUN,KLF10,KLF15,MANF,MAPK6,MEF2C,MGAT2,NR4A1,NR4…
Cellular Development,Skeletal and Muscular System Development and Function,Tissue Development	Differentiation of muscle	1.76e-09	Increased	2.053	ANGPT2,ATF3,BDNF,BHLHA15,CCL2,CCN2,CDKN1A,CEBPA,DLL1,FOSL2,FOXO3,Foxp1,HYAL2,IL1B,JUN,KAT2A,LIF,MAP2K6,MEF2C,MRTFB,NR4A1,NR4A2,NR4A3,PLEKHM3,PRKG2,RARA,RIPK2,Sik1,SOX11,STK4,TBX1,WNT7B,XBP1,ZFP36L1
Cellular Development,Skeletal and Muscular System Development and Function,Tissue Development	Differentiation of muscle cells	4.47e-10	Increased	2.052	ANGPT2,ATF3,BDNF,BHLHA15,CCL2,CCN2,CDKN1A,CEBPA,DLL1,FOSL2,FOXO3,Foxp1,HYAL2,IL1B,JUN,KAT2A,LIF,MAP2K6,MEF2C,MRTFB,NR4A1,NR4A2,NR4A3,PLEKHM3,RARA,RIPK2,Sik1,SOX11,STK4,TBX1,WNT7B,XBP1,ZFP36L1
Cellular Movement,Immune Cell Trafficking	Leukocyte migration	1.85e-06	Increased	2.024	ABCA1,AHR,ANGPT2,APBA3,BDNF,BHLHE40,BLM,CAMK2D,CCL2,CCN1,CCN2,CCR3,CD300LB,CDKN1A,CEBPA,CLEC4M,DDIT4,DUSP1,EFNB1,ETS1,ETV5,FAS,FOSL2,Foxp1,GAB2,GATA2,GP6,HLA-DQB1,HSPA5,IL1B,ITGA2B,JUN,KCNK5,KLF15,KLF6,LIF,LIMK1,NEDD9,NFKBIZ,NR4A1,NRP2,P2RY10,PDK1,PLA2G7,Ppbp,PRKCQ,RAP1GAP,REL,Retnlg,RGCC,RIN3,RIPK2,SMAD7,SNAI1,SOX11,SPHK1,STK4,TREM3,TREML2
Cell-To-Cell Signaling and Interaction,Hematological System Development and Function	Binding of leukocytes	0.000595	Increased	2.004	ALOX12,ANGPT2,CCL2,CCN1,CCR3,CLEC4M,DLL1,FAS,GAB2,GP6,IL1B,JMJD6,JUN,KCNK5,LFNG,LIF,NEDD9,NR4A3,PRKCQ,RAP1GAP,REL,RFNG,STK4
Cardiovascular System Development and Function,Organismal Development,Tissue Development	Development of endothelial tissue	6.62e-05		1.992	ADAMTS1,ALOX12,ANGPT2,BDNF,CAMK2D,CCL2,CCN1,CCR3,CDKN1A,COL8A1,EGR3,FOXO3,HEY1,HHEX,HSPA5,IL1B,JUN,MAP2K6,MEF2C,NR4A1,NR4A2,NRP2,RASIP1,RGCC,SLC40A1,WNT2,XBP1
Cell Death and Survival,Connective Tissue Disorders,Hematological Disease,Organismal Injury and Abnormalities	Hemolysis	0.000151		1.982	BCL2L1,BHLHE40,DGKE,FAS,FOXO3,GIMAP6,HSPA5,JUN,NPHP3,NR4A2,PER2,PIGA
Cellular Development,Cellular Growth and Proliferation,Lymphoid Tissue Structure and Development,Tissue Development	Proliferation of bone marrow cells	0.000211		1.949	CCL2,CDKN1A,CEBPA,FOXO3,GAB2,LIF,Meis1,NFE2,NR4A3,REL,SNAI1
Cell Death and Survival,Organismal Injury and Abnormalities	Cell death of blood cells	1.81e-06		1.914	AHR,ANGPT2,ATF3,BBC3,BCL2L1,BLM,CAMK2G,CCL2,CDKN1A,CEBPA,DDIT4,DLL1,E2F4,EFNB1,EGR3,ETS1,FAS,FOXO3,Foxp1,GAB2,GATA2,HES1,HSPA5,IL1B,JUN,KLF13,MAP2K6,MEF2C,Meis1,NR4A1,NR4A3,PDK1,POLR3E,PRKCQ,PRMT5,REL,SMAD7,SPHK1,ST6GAL1,STK17B,STK4,SYVN1,TSC22D3,XBP1,ZHX2
Cellular Development,Skeletal and Muscular System Development and Function,Tissue Development	Differentiation of myotube	0.000211		1.912	ATF3,BDNF,BHLHA15,CEBPA,MAP2K6,MEF2C,MRTFB,NR4A1,Sik1,SOX11,XBP1
Cell Death and Survival,Organismal Injury and Abnormalities	Cell death of immune cells	3.99e-06		1.893	AHR,ANGPT2,ATF3,BBC3,BCL2L1,BLM,CAMK2G,CCL2,CDKN1A,CEBPA,DDIT4,DLL1,EFNB1,EGR3,ETS1,FAS,FOXO3,Foxp1,GAB2,HES1,HSPA5,IL1B,JUN,KLF13,MAP2K6,MEF2C,NR4A1,NR4A3,PDK1,POLR3E,PRKCQ,PRMT5,REL,SMAD7,SPHK1,ST6GAL1,STK17B,STK4,SYVN1,TSC22D3,XBP1,ZHX2
Cardiovascular System Development and Function,Cellular Development,Cellular Function and Maintenance,Cellular Growth and Proliferation,Organismal Development,Tissue Development	Proliferation of endothelial cells	0.00053		1.846	ADAMTS1,ANGPT2,BDNF,CAMK2D,CCL2,CCR3,CDKN1A,COL8A1,EGR3,FOXO3,HEY1,HHEX,HSPA5,IL1B,JUN,MEF2C,NR4A1,NR4A2,NRP2,RGCC,WNT2,XBP1
Cell Death and Survival	Cytolysis	0.000493		1.82	BCL2L1,BHLHE40,CLDN3,DGKE,ETS1,FAS,FOXO3,GIMAP6,HSPA5,IL1B,JUN,MRTFB,NPHP3,NR4A2,PER2,PIGA,REL,SNAI1
Cell-To-Cell Signaling and Interaction	Binding of blood cells	1.37e-05		1.819	ALOX12,ANGPT2,CCL2,CCN1,CCR3,CD84,CLEC4M,DGKE,DLL1,EFNB1,FAS,GAB2,GP6,IL1B,ITGA2B,JMJD6,JUN,KCNK5,LFNG,LIF,LIMK1,NEDD9,NFE2,NR4A3,PRKCQ,RAP1GAP,REL,RFNG,STK4
Cellular Development,Nervous System Development and Function,Tissue Development	Differentiation of neurons	1.79e-06		1.815	BAHCC1,BCL2L1,BDNF,DDIT4,DLL1,EFNB1,ERCC2,ETV5,FOXO3,GAB2,GATA2,HES1,HEY1,IL1B,KLF6,KLF9,LIF,LIFR,LMNB2,MEF2C,Meis1,NOVA2,NR4A2,PAK4,RAP1GAP,RARA,SOCS2,SOX11,TBX1,WNT7A,ZHX2
Cardiovascular System Development and Function,Cellular Development,Cellular Function and Maintenance,Cellular Growth and Proliferation,Organismal Development,Tissue Development	Endothelial cell development	0.000259		1.815	ADAMTS1,ANGPT2,BDNF,CAMK2D,CCL2,CCN1,CCR3,CDKN1A,COL8A1,EGR3,FOXO3,HEY1,HHEX,HSPA5,IL1B,JUN,MAP2K6,MEF2C,NR4A1,NR4A2,NRP2,RASIP1,RGCC,WNT2,XBP1
Hematological System Development and Function,Hematopoiesis	Development of hematopoietic system	0.000369		1.803	BBC3,CBFA2T3,CCND3,CDKN1A,CEBPA,DLL1,E2F4,EFNB1,EGR3,ETS1,FAS,GATA2,HES1,HOXA5,IL1B,LFNG,MEF2C,Meis1,NFE2,PTCH2,REL,SOCS2
Gene Expression	Transactivation	2.64e-11		1.795	AHR,BDNF,BTRC,CCN2,CCND3,CD300LB,CEBPA,DUSP1,E2F4,EGR3,ERCC2,ETS1,FKBP4,FOSL2,FOXO3,HERPUD1,HES1,HSF1,IL1B,JMJD6,JUN,KAT2A,KDM5A,KLF13,KLF6,MAP2K6,MAZ,MEF2C,MN1,NFE2,NR4A1,NR4A2,NR4A3,NR6A1,POU2F1,PRKCQ,PTPN3,RARA,RBM14,REL,RIPK2,SMAD7,TAF12,TSC22D3,YWHAH,ZHX2
Cellular Development,Embryonic Development,Organismal Development,Tissue Development	Differentiation of embryonic tissue	4.55e-05		1.776	BCL2L1,BDNF,CEBPA,FOSL2,FOXO3,GAB2,GATA2,HES1,HHEX,JUN,LIF,LIFR,MEF2C,NR4A2,OSR1,RARA,SNAI1,SOX11,SPHK1,ST13,TSC22D3,WNT7A
Hematological System Development and Function,Hematopoiesis,Tissue Morphology	Quantity of erythroid precursor cells	3.76e-05		1.772	BCL2L1,CBFA2T3,E2F4,FOXO3,HOXA5,HYAL2,KLF13,MGAT2,NR4A1,POU2F1,SLC40A1,TCIM,TSC22D3
Gene Expression	Transcription	2.28e-17		1.734	AHR,ALOX12,APBA3,ATF3,ATF7IP,BANP,BCL2L1,BCL6B,BDNF,BHLHA15,BHLHE40,BLM,BTRC,CAMK2D,CBFA2T3,CCL2,CCN1,CCN2,CCND3,CDKN1A,CEBPA,CLDN3,CREB5,CUX2,DLL1,DNAJB5,DUSP1,E2F4,EGR3,ERCC2,ETS1,ETV5,FAS,FOSL2,FOXO3,Foxp1,FUBP3,GAB2,GAL,GATA2,GATAD2A,GLP1R,HES1,HEY1,HHEX,HOXA5,HSF1,HYAL2,IL1B,IQCE,IRF2BP2,IRF2BPL,JAG2,JMJD6,JUN,KAT2A,KDM5A,KDM7A,KLF10,KLF13,KLF15,KLF6,KLF9,KPNA2,LIF,Mamld1,MAP2K6,MAP3K1,MAP3K…
Organismal Development,Tissue Development	Development of epithelial tissue	2.03e-06		1.725	ADAMTS1,AHR,ALOX12,ANGPT2,BDNF,CAMK2D,CCL2,CCN1,CCN2,CCR3,CDKN1A,CLDN3,COL8A1,DACT2,E2F4,EGR3,FOSL2,FOXO3,HEY1,HHEX,HOXA5,HSF1,HSPA5,IL1B,JAG2,JUN,MAP2K6,MAP3K1,MEF2C,NR4A1,NR4A2,NRP2,RASIP1,RGCC,SLC40A1,SMAD7,WNT2,WNT7B,XBP1
Cardiovascular Disease,Organismal Injury and Abnormalities	Disorder of blood pressure	0.000652		1.71	ADAMTS15,ADRA1A,AHR,ALOX12,ANGPT2,ARHGEF10,ARL5B,BCL2L1,CCL2,CD84,COL8A1,CREB5,DBNDD2,DHX35,DUSP1,EARS2,FANCB,FBXO32,FOSL2,GLP1R,GLUL,HES1,HLA-DQA1,IL1B,INTS3,JMJD6,KIAA0040,KLF15,KLF6,KLF9,NHSL1,PCF11,PDE9A,PIGA,PLA2G7,PTGER2,RUNX1T1,SLC16A10,SMAD7,SOX11,ST6GAL1,TEAD2,UBASH3B,UBFD1,XBP1,XPNPEP2
Nutritional Disease,Organismal Injury and Abnormalities	Obesity	8.47e-06		1.708	ADAMTS1,ADRA1A,ALDH5A1,ANGPT2,APOC2,ATF3,BCL2L1,BDNF,CABLES1,CCL2,CCND3,CDKN1A,CYP51A1,DDIT4,DUSP1,FKBP5,G0S2,GAL,GLP1R,HHEX,HLA-DQA1,HSF1,HSPA5,IL1B,KLF15,LIF,MANF,NR4A1,NR4A2,NR4A3,P4HA2,PDE9A,PRKCQ,PTGER2,RAPGEF3,RIPK2,SERTAD2,SLC25A25,SPHK1,STIP1,WNT7A
Cellular Development,Cellular Growth and Proliferation	Proliferation of myeloid cells	0.000185		1.707	BCL2L1,CCL2,CDKN1A,CEBPA,DUSP1,FAS,FOXO3,GAB2,HOXA5,IL1B,Meis1,NFE2,NR4A3,SLC40A1,SNAI1,ZFP36L1
Cell Death and Survival	Quantity of apoptotic cells	0.000387		1.706	BCL2L1,BDNF,CDKN1A,CEBPA,E2F4,FAS,HSF1,IL1B,RBM14,SGF29
Cell Death and Survival,Organismal Injury and Abnormalities	Apoptosis of colorectal cancer cell lines	0.000181		1.703	AHSA1,ATF3,BANP,BBC3,BCL2L1,CDKN1A,ETS1,EXOC2,FAS,FOXO3,G0S2,HOXA5,HSF1,HSPA5,IL1B,KSR1,MTSS1,NR4A2,SMAD7,SPHK1,ST6GAL1
Cell Death and Survival	Cell viability of connective tissue cells	7.01e-05		1.683	BLM,CDKN1A,E2F4,ERCC2,FAS,IL1B,JUN,LIF,MAP3K1,MAP3K11,PER2,POU2F1,SPRY1
Cellular Development,Connective Tissue Development and Function,Skeletal and Muscular System Development and Function,Tissue Development	Differentiation of chondrocytes	1.87e-05		1.682	CCN1,CCN2,FOSL2,MAP2K6,MEF2C,MRPS18B,OSR1,PRKG2,RARA,SMAD7,SOX11,WNT7A
Cellular Movement	Homing of cells	3.69e-06		1.673	ANGPT2,BAIAP2L1,BDNF,CCL2,CCN1,CCN2,CCR3,CDKN1A,DUSP1,EFNB1,EGR3,FAS,IL1B,JAG2,JUN,LIF,LIFR,LIMK1,MAP3K1,MEF2C,MTSS1,NEDD9,NR4A1,NRP2,OSR1,PLA2G7,PRKCQ,RAP1GAP,REL,Retnlg,RIN3,SPHK1,ST13,ST6GAL1,STK4,TREM3,TREML2,TRIP10
Cellular Movement,Hematological System Development and Function,Immune Cell Trafficking	Cell movement of leukocytes	0.000111		1.653	ABCA1,AHR,ANGPT2,APBA3,BDNF,BLM,CAMK2D,CCL2,CCN1,CCN2,CCR3,CDKN1A,CEBPA,CLEC4M,DDIT4,DUSP1,EFNB1,ETS1,ETV5,FAS,Foxp1,GATA2,HLA-DQB1,HSPA5,IL1B,JUN,KCNK5,KLF15,KLF6,LIMK1,NEDD9,NFKBIZ,NR4A1,NRP2,P2RY10,PDK1,PLA2G7,PRKCQ,RAP1GAP,REL,Retnlg,RGCC,RIN3,RIPK2,SMAD7,SPHK1,STK4,TREM3,TREML2
Cell Death and Survival	Cell viability of blood cells	0.000342		1.629	BBC3,BCL2L1,BLM,CAMK2G,EGR3,FAS,FOXO3,Foxp1,GAB2,GATA2,IL1B,JAG2,MEF2C,NFE2,PDK1,PRKCQ,REL,TSC22D3,XBP1
Cell Cycle,Gene Expression	Binding of protein binding site	7.01e-06		1.615	AHR,ALOX12,CCN2,CEBPA,ETS1,FAS,FOXO3,FZD6,HEY1,IL1B,JUN,KLF13,LIF,MAP2K6,MAP3K1,NFKBIZ,PRKCQ,RARA,REL,RGCC,SNAI1
Cardiovascular System Development and Function,Cellular Movement	Migration of endothelial cells	0.000116		1.607	ADAMTS1,ALOX12,ANGPT2,BDNF,CCL2,CCN1,CCN2,DGKE,EGR3,ETS1,FOXO3,GATA2,GLUL,HEY1,HHEX,HLX,HSPA5,IL1B,MAP2K6,MEF2C,NR4A1,NR4A2,NRP2,RGCC,WNT7A
Cell-To-Cell Signaling and Interaction	Adhesion of tumor cell lines	0.000777		1.607	ANGPT2,CCL2,CCN1,CCN2,DLL1,EFNB1,EGR3,ETS1,ETV5,GP6,HES1,HLX,HSF1,JUN,KCNK5,KLF15,LIF,PRKG2,RAP1GAP,ST6GAL1,TCIM
Cellular Movement,Hematological System Development and Function,Immune Cell Trafficking,Inflammatory Response	Cell movement of phagocytes	0.000806		1.598	ABCA1,ANGPT2,APBA3,BDNF,BLM,CAMK2D,CCL2,CCN1,CCN2,CCR3,CDKN1A,CLEC4M,DDIT4,DUSP1,EFNB1,ETV5,FAS,GATA2,HLA-DQB1,HSPA5,IL1B,KLF15,KLF6,LIMK1,NFKBIZ,NRP2,PLA2G7,PRKCQ,REL,RIN3,SMAD7,SPHK1,STK4,TREM3,TREML2
Cell Death and Survival,Organismal Injury and Abnormalities	Cell death of sympathetic neuron	3.77e-05		1.593	BCL2L1,BDNF,DUSP1,FOXO3,JUN,LIF,MAP3K1
Cell Death and Survival	Cell viability	5.94e-12		1.588	ABCA1,ADAMTS1,AHR,AKAP7,ALG6,ALOX12,ANGPT2,ATF3,BBC3,BCL2L1,BCL6B,BDNF,BHLHE40,BLM,BTRC,CAMK2D,CAMK2G,CARD10,CCL2,CCN1,CCN2,CCND3,CCT6A,CDKN1A,CLDN3,DCLRE1A,DHCR24,DUSP1,DUSP10,E2F4,EFNB1,EGR3,ERCC2,EXOC2,FANCB,FAS,FBXO32,FKBP4,FKBP5,FOXO3,Foxp1,GAB2,GATA2,GLP1R,HERPUD1,HES1,HEY1,HHEX,HK2,HOXA5,HSF1,HSPA5,HSPBAP1,HYOU1,IL1B,JAG2,JMJD6,JUN,KLF6,KLF9,KSR1,LIF,MANF,MAP2K6,MAP3K1,MAP3K11,MAT2A,MED21,…
Molecular Transport	Quantity of metal	0.000176		1.585	A4GALT,ADAMTS1,ADRA1A,ANGPT2,BCL2L1,BDNF,CAMK2D,CCL2,CCR3,FAS,FFAR1,FOXO3,GAL,GP6,HERPUD1,HSPA4L,HSPA5,HYAL2,HYOU1,IL1B,IRAG1,MAP3K1,NEDD9,NHLRC1,PTGER2,RAPGEF3,SLC2A9,SLC40A1,TSC22D3,WNT7A
Gene Expression	Transcription of RNA	8.94e-21		1.557	AHR,ATF3,ATF7IP,BANP,BCL2L1,BCL6B,BDNF,BHLHA15,BHLHE40,BLM,BTRC,CAMK2D,CBFA2T3,CCL2,CCN1,CCN2,CCND3,CDKN1A,CEBPA,CREB5,CUX2,DLL1,DNAJB5,DUSP1,E2F4,EGR3,ERCC2,ETS1,ETV5,FOSL2,FOXO3,Foxp1,FUBP3,GAB2,GAL,GATA2,GATAD2A,GLP1R,HES1,HEY1,HHEX,HOXA5,HSF1,HYAL2,IL1B,IQCE,IRF2BP2,IRF2BPL,JAG2,JMJD6,JUN,KAT2A,KDM5A,KDM7A,KLF10,KLF13,KLF15,KLF6,KLF9,KPNA2,LIF,Mamld1,MAP2K6,MAP3K1,MAP3K11,MAZ,MED21,MEF2C,Meis…
Gene Expression	Expression of RNA	7.47e-16		1.553	AHR,ALOX12,APBA3,ATF3,ATF7IP,BANP,BCL2L1,BCL6B,BDNF,BHLHA15,BHLHE40,BLM,BTRC,CAMK2D,CAMK2G,CBFA2T3,CCL2,CCN1,CCN2,CCND3,CDKN1A,CEBPA,CLDN3,CREB5,CUX2,DLL1,DNAJB5,DUSP1,E2F4,EGR3,ERCC2,ETS1,ETV5,FAS,FOSL2,FOXO3,Foxp1,FUBP3,FXR1,GAB2,GAL,GATA2,GATAD2A,GLP1R,HES1,HEY1,HHEX,HOXA5,HSF1,HYAL2,IL1B,IQCE,IRF2BP2,IRF2BPL,JAG2,JMJD6,JUN,KAT2A,KDM5A,KDM7A,KLF10,KLF13,KLF15,KLF6,KLF9,KPNA2,LIF,Mamld1,MAP2K6,…
Cell Cycle	Interaction of DNA	9.27e-11		1.54	AHR,ALOX12,ANGPT2,ATF3,BANP,BTRC,CCN2,CDKN1A,CEBPA,DDIT4,EGR3,ERCC2,ETS1,FAS,FOSL2,FOXO3,Foxp1,FZD6,GATA2,HEY1,HSF1,IL1B,JUN,KAT2A,KLF13,LIF,MAP2K6,MAP3K1,NFKBIZ,NR4A1,NR4A2,POU2F1,PRKCQ,PTGER2,RAPGEF3,RARA,REL,RGCC,SMAD7,SNAI1,SOCS2,ST13,STK4,TSC22D3
Cell Cycle,Gene Expression	Binding of DNA	1.32e-10		1.54	AHR,ALOX12,ANGPT2,ATF3,BANP,BTRC,CCN2,CDKN1A,CEBPA,DDIT4,EGR3,ETS1,FAS,FOSL2,FOXO3,Foxp1,FZD6,GATA2,HEY1,HSF1,IL1B,JUN,KAT2A,KLF13,LIF,MAP2K6,MAP3K1,NFKBIZ,NR4A1,NR4A2,POU2F1,PRKCQ,PTGER2,RAPGEF3,RARA,REL,RGCC,SMAD7,SNAI1,SOCS2,ST13,STK4,TSC22D3
Cell Death and Survival,Organismal Injury and Abnormalities	Apoptosis of sympathetic neuron	0.000119		1.538	BCL2L1,BDNF,DUSP1,JUN,LIF,MAP3K1
Carbohydrate Metabolism	Glycolysis of cells	0.000647		1.533	APBA3,BCL2L1,CBFA2T3,DDIT4,EXOC6,FOXO3,FZD6,GLP1R,HK2,IL1B,KCNK5,LIF,NR4A1,PDK1,PRMT5,SLC2A3,ZHX2
Molecular Transport	Quantity of metal ion	0.000171		1.516	A4GALT,ADAMTS1,ADRA1A,ANGPT2,BCL2L1,BDNF,CAMK2D,CCL2,CCR3,FAS,FFAR1,FOXO3,GAL,GP6,HERPUD1,HSPA4L,HSPA5,HYOU1,IL1B,IRAG1,MAP3K1,NHLRC1,PTGER2,RAPGEF3,SLC2A9,TSC22D3,WNT7A
Organismal Injury and Abnormalities	Non-malignant disorder	1.94e-12		1.497	ABCA1,ADAMTS1,ADAMTS9,ADRA1A,AHR,ALDH5A1,ALG6,ALOX12,ANGPT2,APOLD1,ARL4D,ARL5B,ATF3,ATP1A3,BBC3,BCL2L1,BDNF,BLM,BTRC,CABLES1,CCL2,CCN1,CCN2,CCND3,CDKN1A,CEBPA,CHD2,CLDN3,CYP51A1,DCLRE1A,DDIT4,DLL1,DUSP1,DYNLL1,EFNB1,EGR3,EMP1,ERCC2,ETS1,ETV5,EXOC2,FANCB,FAS,FOSL2,FOXO3,G0S2,GAL,GIMAP6,GLP1R,GLUL,HES1,HLA-DQA1,HOXA5,HPS6,HSPA5,HYAL2,IL1B,INPP5F,IRAG1,JAG2,JUN,KIAA0040,KLF10,KLF6,KSR1,LFNG,LIF,LIFR…
Cell-To-Cell Signaling and Interaction,Hematological System Development and Function	Binding of mononuclear leukocytes	0.00055		1.493	ANGPT2,CCL2,CCR3,FAS,IL1B,JMJD6,JUN,KCNK5,LFNG,LIF,NEDD9,RAP1GAP,RFNG,STK4
Gene Expression	Transactivation of RNA	1.44e-10		1.483	AHR,BDNF,BTRC,CCND3,CD300LB,CEBPA,DUSP1,E2F4,EGR3,ERCC2,ETS1,FOSL2,FOXO3,HERPUD1,HES1,HSF1,IL1B,JMJD6,JUN,KAT2A,KLF13,KLF6,MAP2K6,MAZ,MEF2C,MN1,NFE2,NR4A1,NR4A2,NR4A3,NR6A1,POU2F1,PRKCQ,PTPN3,RARA,RBM14,REL,RIPK2,SMAD7,TAF12,TSC22D3,YWHAH,ZHX2
Cell Death and Survival,Organismal Injury and Abnormalities	Apoptosis of epithelial cell lines	5.42e-06		1.483	ATF3,BCL2L1,CABLES1,CDKN1A,DYNLL1,ETS1,FAS,FOXO3,HK2,HSPA5,JUN,MAP2K6,MAP3K1,NR4A3,RGS4,SNAI1,SPHK1,STK4,SYVN1,XBP1,ZNF512B
Organismal Injury and Abnormalities	Mediastinal lesion	0.00053		1.483	AHR,ANGPT2,ATF3,ATIC,BBC3,BLM,CAMK2D,CAMK2G,CCN2,CDKN1A,DUSP10,IL1B,JUN,KLF15,LIMS2,MAP2K6,MEF2C,PDE9A,REL,SMAD7,SNAI1,SPHK1,STK4,TUBB1,USP4
Cellular Movement	Chemotaxis	2.66e-06		1.48	ANGPT2,BAIAP2L1,BDNF,CCL2,CCN1,CCN2,CCR3,CDKN1A,DUSP1,EFNB1,EGR3,FAS,IL1B,JAG2,JUN,LIF,LIFR,LIMK1,MAP3K1,MTSS1,NEDD9,NR4A1,NRP2,OSR1,PLA2G7,PRKCQ,RAP1GAP,REL,Retnlg,RIN3,SPHK1,ST13,ST6GAL1,STK4,TREM3,TREML2,TRIP10
Hematological System Development and Function,Hematopoiesis,Tissue Morphology	Quantity of hematopoietic progenitor cells	1.52e-10		1.477	AHR,BBC3,BCL2L1,BDNF,BHLHE40,BLM,CBFA2T3,CCND3,CDKN1A,CEBPA,E2F4,EFNB1,EGR3,ETS1,FAS,FOSL2,FOXO3,GATA2,GLCCI1,HLA-DQB1,HOXA5,HYAL2,ITGA2B,KAT2A,KLF13,LIF,Meis1,MGAT2,NFE2,NR4A1,PER2,POLR3E,POU2F1,PRKCQ,REL,SLC40A1,SOX13,ST6GAL1,STK17B,STK4,TCIM,TSC22D3
Tissue Morphology	Quantity of cells	2.18e-10		1.453	ABCA1,ADAMTS1,AHR,ANGPT2,APBA3,ATF3,BBC3,BCL2L1,BCL6B,BDNF,BHLHE40,BLM,CAMK2D,CAMK2G,CBFA2T3,CCL2,CCN2,CCND3,CCR3,CD84,CDKN1A,CEBPA,CLEC4M,CUX2,DHTKD1,DLL1,DUSP1,DUSP10,DYNLL1,E2F4,EFNB1,EGR3,ETS1,FAS,FOSL2,FOXO3,Foxp1,GAB2,GAL,GATA2,GLCCI1,GLP1R,GP6,HES1,HEY1,HLA-DQA1,HLA-DQB1,HOXA5,HSF1,HSPA5,HYAL2,IL1B,ISM1,ITGA2B,JAG2,JUN,KAT2A,KDM5A,KLF10,KLF13,KLF6,KSR1,LFNG,LIF,LIFR,LMNB2,Mamld1,MANF,MEF2C…
Gene Expression	Transcription of DNA	9.08e-19		1.449	AHR,ATF3,ATF7IP,BANP,BCL6B,BHLHA15,BHLHE40,BLM,BTRC,CAMK2D,CBFA2T3,CCN1,CCND3,CEBPA,CREB5,CUX2,DLL1,DNAJB5,E2F4,EGR3,ERCC2,ETS1,ETV5,FOSL2,FOXO3,Foxp1,FUBP3,GAL,GATA2,GATAD2A,GLP1R,HES1,HEY1,HHEX,HOXA5,HSF1,HYAL2,IL1B,IQCE,IRF2BP2,IRF2BPL,JMJD6,JUN,KAT2A,KDM5A,KDM7A,KLF10,KLF13,KLF15,KLF6,KLF9,KPNA2,LIF,Mamld1,MAP3K1,MAZ,MED21,MEF2C,Meis1,MRTFB,MXD4,NFE2,NFKBIZ,NR4A1,NR4A2,NR4A3,NR6A1,OSR1,PER2,P…
Cell Death and Survival	Cell survival	4.6e-13		1.442	ABCA1,ADAMTS1,AHR,AKAP7,ALG6,ALOX12,ANGPT2,ATF3,BBC3,BCL2L1,BCL6B,BDNF,BHLHE40,BLM,BTRC,CAMK2D,CAMK2G,CARD10,CCL2,CCN1,CCN2,CCND3,CCT6A,CDKN1A,CLDN3,DCLRE1A,DHCR24,DUSP1,DUSP10,E2F4,EFNB1,EGR3,EMP1,ERCC2,ETV5,EXOC2,FANCB,FAS,FBXO32,FKBP4,FKBP5,FOXO3,Foxp1,GAB2,GATA2,GLP1R,HERPUD1,HES1,HEY1,HHEX,HK2,HLX,HOXA5,HSF1,HSPA5,HSPBAP1,HYOU1,IL1B,JAG2,JMJD6,JUN,KLF6,KLF9,KSR1,LIF,MANF,MAP2K6,MAP3K1,MAP3K1…
Organismal Injury and Abnormalities	Damage of vascular system	0.000765		1.437	ALOX12,ANGPT2,CAMK2D,CARD10,FAS,GLP1R,IL1B,MAP2K6,NR4A1,RAP1GAP,RAPGEF3,SPHK1,TCIM,WNT7B
Behavior	Cognition	0.000373		1.429	ATP1A3,BDNF,CAMK2G,CASKIN2,CCN2,CDC42EP4,CEBPA,CUX2,DDHD2,DLL1,EFNB1,FAM107A,GAL,GLP1R,IL1B,JUN,KAT2A,KLF9,KSR1,LIMK1,NHLRC1,NR4A2,NRP2,PLK2,PTGER2,RAPGEF3,REL,SLC2A3,ST13,TBX1
Cellular Development,Cellular Growth and Proliferation,Hematological System Development and Function,Lymphoid Tissue Structure and Development	Proliferation of immune cells	1.39e-11		1.425	AHR,BBC3,BCL2L1,BCL6B,BHLHE40,BLM,CCL2,CCN2,CCND3,CD84,CDKN1A,CEBPA,CLEC4M,DDIT4,DUSP1,DUSP10,EFNB1,EGR3,ETS1,EXTL1,FAS,FOSL2,FOXO3,Foxp1,GAB2,GAL,GATA2,HES1,HHEX,HLA-DMB,HLA-DQA1,HLA-DQB1,HSF1,HSPA5,IL1B,ITGA2B,JUN,KAT2A,KCNK5,KLF9,KSR1,LIF,MAP2K6,MAP3K1,MEF2C,MTBP,NFKBIZ,NR4A1,PDK1,PRKCQ,REL,RIPK2,RUVBL2,SLC40A1,SMAD7,SOX11,SOX13,ST6GAL1,STK17B,STK4,TSC22D3,UBASH3B,ZFP36L1
Cell Signaling	Protein kinase cascade	2.57e-05		1.419	ADRA1A,BTRC,CCL2,CCN2,CD84,DNAJC27,DOK4,DUSP1,DUSP10,HES1,HSF1,IL1B,KSR1,LIF,MAP2K6,MAP3K1,MAP3K11,MEF2C,PLK2,PTPN3,RCE1,RIPK2,SH3RF2,SOCS2,SORBS3,TBX1,USP10,WNT7A,WNT7B,ZFP36L1
Organismal Injury and Abnormalities	Soft tissue lesion	3.59e-12		1.411	ABCA1,ADAMTS1,ADAMTS15,ADAMTS9,ADRA1A,AHDC1,AHR,ALAS1,ALDH5A1,ALOX12,AMOTL2,ANGPT2,ANKMY2,APBA3,APOLD1,ARAP2,ARFGAP3,ARHGEF10,ARL4D,ARL5B,ARMC6,ATF7IP,ATIC,ATP1A3,B4GALT4,BAHCC1,BAIAP2L1,BANP,BBC3,BCL2L1,BCL6B,BDNF,BHLHA15,BHLHE40,BLM,BTBD8,C6orf136,CABLES1,CAMK2G,CARD10,CARNS1,CASKIN2,CASS4,CASTOR1,CBFA2T3,CCL2,CCND3,CCR3,CCT3,CD300LB,CDC42EP4,CDKN1A,CHD2,CLDN3,COQ10B,CPT1A,CREB5,CTU1,CTXN1,CUX2…
Cardiovascular System Development and Function,Cellular Development,Skeletal and Muscular System Development and Function,Tissue Development	Differentiation of cardiomyocytes	9.36e-06		1.406	DLL1,FOXO3,Foxp1,JUN,KAT2A,LIF,MEF2C,RARA,Sik1,TBX1
Lipid Metabolism,Small Molecule Biochemistry,Vitamin and Mineral Metabolism	Synthesis of terpenoid	0.000629		1.404	ABCA1,AHR,ALG6,ALOX12,ANGPT2,ATF3,BDNF,CYP51A1,DHCR24,ERLIN1,IDI1,IL1B,LIF,MVD,NR4A1,NR4A2,NR4A3,PMVK,PRKG2,SNAI1
DNA Replication, Recombination, and Repair	Synthesis of DNA	2.11e-05		1.388	ALOX12,ANGPT2,ATF3,BCL2L1,BDNF,CCN1,CDKN1A,CEBPA,DUSP1,ERCC2,GAB2,IL1B,JUN,KSR1,LIF,LIMK1,MAZ,NR4A1,NR4A3,RAP1GAP,RGS4,RRAD,SMAD7,SNAI1,SPHK1,TIPIN,WRNIP1
Organismal Injury and Abnormalities	Fibrosis	0.000454		1.385	ADRA1A,AHR,ANGPT2,ATF3,BCL2L1,CAMK2D,CAMK2G,CCL2,CCN2,CDKN1A,CEBPA,DUSP10,ETS1,FAM107A,FAS,FFAR1,FOSL2,GAB2,HK2,HLA-DQA1,HLA-DQB1,HSPA12B,HSPA5,IL1B,JAG2,JUN,KLF15,KLF6,LIF,LIMS2,MAP2K6,MEF2C,MTSS1,NFE2,NR4A1,NR4A3,OFD1,PDE9A,REL,SEMA7A,SLC2A9,SMAD7,SNAI1,SPHK1,STK4,SYVN1,TRAM2,TRIM2,USP4,WNT2,XBP1
Cell Death and Survival,Embryonic Development,Organismal Injury and Abnormalities	Cell death of embryonic cell lines	1.11e-06		1.379	AHR,ATF3,BANP,BBC3,BCL2L1,CABLES1,CDKN1A,DDIT4,DUSP1,EMP1,FAS,FKBP4,FOXO3,HK2,HSF1,HSPA5,JUN,MAP2K6,MAP3K1,NR4A2,NR4A3,PPP1R10,REL,RGS4,SPHK1,STK4,SYVN1,XBP1,ZNF512B
Cell Death and Survival,Organismal Injury and Abnormalities	Cell death of tumor cell lines	3.39e-14		1.354	A4GALT,ABCA1,AHR,AHSA1,AKAP7,ALOX12,ANGPT2,ARHGEF10,ATF3,BANP,BBC3,BCL2L1,BCL6B,BDNF,BHLHE40,BLM,BTRC,CABLES1,CAMK2G,CCL2,CCN1,CCN2,CCND3,CCT3,CCT6A,CDKN1A,CEBPA,CREB5,DDIT4,DHCR24,DLL1,DUSP1,DYNLL1,EGR3,ETS1,EVA1C,EXOC2,EXOC6,FAS,FBXO31,FBXO32,FKBP5,FOXO3,FZD6,G0S2,GAL,GATA2,GIMAP6,GLCCI1,GLP1R,HERPUD1,HES1,HK2,HLA-DQB1,HOXA5,HSF1,HSPA5,IL1B,INTS3,IRF2BP2,JUN,KAT2A,KLF10,KLF15,KLF6,KLF9,KPNA2,KS…
Tissue Morphology	Quantity of progenitor cells	5.83e-11		1.351	AHR,ANGPT2,BBC3,BCL2L1,BDNF,BHLHE40,BLM,CBFA2T3,CCND3,CDKN1A,CEBPA,E2F4,EFNB1,EGR3,ETS1,FAS,FOSL2,FOXO3,GATA2,GLCCI1,HLA-DQB1,HOXA5,HYAL2,IL1B,ITGA2B,KAT2A,KLF13,LIF,Meis1,MGAT2,NFE2,NR4A1,PER2,POLR3E,POU2F1,PRKCQ,REL,SLC40A1,SOX13,ST6GAL1,STK17B,STK4,TCIM,TSC22D3
Cell-To-Cell Signaling and Interaction	Binding of lymphatic system cells	0.000552		1.349	CCL2,CCR3,FAS,IL1B,ITGA2B,JMJD6,KCNK5,LFNG,LIF,NEDD9,RAP1GAP,RFNG,STK4
Cell Death and Survival,Organismal Injury and Abnormalities	Necrosis	2.38e-12		1.348	A4GALT,ABCA1,ADAMTS1,ADRA1A,AHR,AHSA1,AKAP7,ALOX12,ANGPT2,ARHGEF10,ATF3,ATIC,BANP,BBC3,BCL2L1,BCL6B,BDNF,BHLHE40,BLM,BTRC,CABLES1,CAMK2D,CAMK2G,CCL2,CCN1,CCN2,CCND3,CCT3,CCT6A,CD300LB,CDKN1A,CEBPA,CREB5,DDIT4,DGKE,DHCR24,DLL1,DNAJB2,DUSP1,DYNLL1,E2F4,EFNB1,EGR3,EMP1,ERCC2,ETS1,EVA1C,EXOC2,EXOC6,FAS,FBXO31,FBXO32,FKBP4,FKBP5,FOSL2,FOXO3,Foxp1,FZD6,G0S2,GAB2,GAL,GATA2,GIMAP6,GLCCI1,GLP1R,HERPUD1,HE…
Cell Cycle	Cell cycle progression of tumor cell lines	0.000105		1.34	AHR,BANP,CARD10,CCND3,CDKN1A,DDIT4,DUSP1,FOXO3,GAL,HES1,KLF10,KLF15,LIF,NEDD9,NR4A1,PMVK,PRMT5,RAP1GAP,RARA,RRAD,RUNX1T1,XBP1
Inflammatory Response	Inflammatory response	0.000135		1.321	AHR,ANGPT2,ATF3,BDNF,CCL2,CCR3,CD84,CDKN1A,CEBPA,CLEC4M,DUSP1,EFNB1,ETS1,FAS,FOSL2,FOXO3,FXR1,HSF1,HYAL2,IL1B,JMJD6,JUN,LIF,LIMK1,MEF2C,NEDD9,NFKBIZ,NR4A1,NR4A2,NRP2,PLA2G7,PTGER2,RAP1GAP,RAPGEF3,REL,Retnlg,RIN3,RIPK2,SEMA7A,SMAD7,SPHK1,STK4,TREM3,TREML2,TUBB1,XBP1
Cell-To-Cell Signaling and Interaction,Hematological System Development and Function	Interaction of mononuclear leukocytes	0.000384		1.319	ANGPT2,CCL2,CCR3,CLEC4M,FAS,IL1B,JMJD6,JUN,KCNK5,LFNG,LIF,NEDD9,RAP1GAP,RFNG,STK4
Free Radical Scavenging	Synthesis of reactive oxygen species	9.49e-06		1.316	ABCA1,AHR,ALOX12,ANGPT2,APOC2,BBC3,BCL2L1,CCN1,CCR3,CDKN1A,DDIT4,DHCR24,DOK4,DUSP1,ETS1,FAS,FOXO3,GAB2,GLP1R,HK2,HSF1,IL1B,LIF,LIMK1,MAP3K11,NR4A1,NR4A3,PDK1,PRKCQ,RAPGEF3,RIPK2,SLC40A1,SYVN1,TREML2,USP10,WNT2,XBP1
Cardiovascular Disease,Cell Death and Survival,Neurological Disease,Organismal Injury and Abnormalities,Skeletal and Muscular Disorders	Cell death of ventricular myocytes	0.00029		1.316	ADRA1A,CAMK2D,CDKN1A,MANF,SPHK1,STK4
Cellular Development,Cellular Growth and Proliferation,Nervous System Development and Function,Organismal Development,Tissue Development	Development of neural cells	0.000315		1.316	ADAMTS1,AHR,ATF3,BCL2L1,BDNF,CAMK2G,CCN1,CCN2,CDKN1A,CUX2,DDIT4,DLL1,EFNB1,EGR3,ELFN1,FAM107A,FBXO31,FLRT3,FOXO3,HES1,HEY1,HSPA5,IL1B,JUN,KLF9,LIF,LIFR,LIMK1,MAPK6,MEF2C,MRTFB,MTSS1,NCKIPSD,NR4A1,NR4A2,NRP2,PAK4,PDLIM5,PLK2,PRICKLE2,RAPGEF3,RUFY3,SEMA7A,SOX11,SPHK1,STIP1,TRIP10,VAMP1,WNT7A,WNT7B,XBP1,YWHAH,ZMYND8
Organ Development,Reproductive System Development and Function	Growth of genital organ	7.22e-06		1.303	AHR,CABLES1,CCL2,CDKN1A,ETV5,FOXO3,IL1B,JUN,LIF,MEF2C,NR4A1,PTGER2,SPHK1,TSC22D3
Organismal Injury and Abnormalities	Benign lesion	4.05e-08		1.301	ABCA1,ADAMTS1,ADRA1A,AHR,ALDH5A1,ALG6,ANGPT2,APOLD1,ARL4D,BBC3,BCL2L1,BDNF,BLM,BTRC,CCL2,CCN1,CCND3,CDKN1A,CEBPA,DCLRE1A,DLL1,DUSP1,EMP1,ERCC2,ETV5,EXOC2,FANCB,FAS,FOXO3,GAL,GLUL,HES1,HLA-DQA1,HOXA5,HYAL2,IRAG1,JUN,KIAA0040,KLF10,KLF6,KSR1,LIFR,LIMK1,MAP3K1,MGAT2,NFKBIZ,NR4A1,NR4A2,NR4A3,NR6A1,NRP2,NXPE4,PLA2G7,PRMT5,PTCH2,PTGER2,RAPGEF3,RARA,RASIP1,RIN3,RREB1,SLC27A4,SNAI1,SOX11,SOX18,SPSB1,TINA…
Cell Death and Survival,Organismal Injury and Abnormalities	Cell death of fibroblast cell lines	2.26e-06		1.301	A4GALT,AHR,ATF3,BANP,BBC3,BCL2L1,BLM,CCN1,CDKN1A,DDIT4,DUSP1,ETS1,FAS,FKBP4,FOXO3,GLP1R,HSF1,HSPA5,HSPBAP1,HYAL2,JUN,KLF6,MAP3K1,NR4A2,PLEKHF1,REL,SPHK1,STK17B,STK4,XBP1
Cellular Function and Maintenance	Function of blood cells	2.54e-05		1.294	ABCA1,AHR,APBA3,ATF3,BBC3,BCL2L1,BHLHE40,CCL2,CCR3,CD84,CDKN1A,DUSP1,ETS1,GAB2,GATA2,HLA-DQB1,IL1B,ITGA2B,KCNK5,KLF10,NEDD9,NFKBIZ,PER2,PRKCQ,PTGER2,REL,RIPK2,ST6GAL1,STK4,TRIP10,TUBB1,XBP1
Cellular Function and Maintenance	Function of leukocytes	0.000289		1.294	AHR,APBA3,ATF3,BBC3,BCL2L1,BHLHE40,CCL2,CCR3,CD84,DUSP1,ETS1,GAB2,GATA2,HLA-DQB1,IL1B,KCNK5,KLF10,NEDD9,NFKBIZ,PRKCQ,PTGER2,REL,RIPK2,ST6GAL1,STK4,TRIP10,XBP1
Cell Death and Survival,Organismal Injury and Abnormalities	Cell death of neuroblastoma cell lines	1.16e-06		1.273	ARHGEF10,BBC3,BCL2L1,BDNF,CCT3,CCT6A,CDKN1A,FAS,FOXO3,GAL,HSF1,HSPA5,IL1B,JUN,KAT2A,NHLRC1,SPHK1,SYVN1,USP10
Nervous System Development and Function	Sensory system development	0.000266		1.273	ADAMTS9,ANGPT2,BDNF,CCL2,CDKN1A,COL8A1,DLL1,FOSL2,FOXO3,GAL,HES1,HK2,HPS6,HSF1,JAG2,LFNG,LIF,MAP3K1,Meis1,NFKBIZ,NR4A2,PER2,PRKCQ,RARA,SMAD7,SNAI1,SOX11,SPRY1,TBX1,WNT2
Cell Death and Survival,Organismal Injury and Abnormalities,Renal and Urological Disease	Necrosis of kidney	0.000151		1.26	ATF3,BCL2L1,CABLES1,CCN2,CD300LB,CDKN1A,DUSP1,EMP1,FAS,FOXO3,HK2,HSPA5,HYOU1,IL1B,MAP2K6,MAP3K1,NR4A3,PPP1R10,RGS4,SMAD7,SPHK1,STK4,SYVN1,ZHX2,ZNF512B
Cell Death and Survival,Embryonic Development	Cell viability of embryonic cell lines	3.91e-05		1.244	ALG6,BCL2L1,BLM,CDKN1A,DUSP1,HSF1,JUN,NR4A1,NR4A2,NR4A3,POU2F1,SLC40A1,SYVN1,UBE2G2,XBP1
Free Radical Scavenging	Metabolism of reactive oxygen species	1.13e-05		1.238	ABCA1,AHR,ALOX12,ANGPT2,APOC2,BBC3,BCL2L1,CCN1,CCN2,CCR3,CDKN1A,DDIT4,DHCR24,DOK4,DUSP1,ETS1,FAS,FOXO3,GAB2,GLP1R,HK2,HSF1,IL1B,LIF,LIMK1,MAP3K11,NR4A1,NR4A3,PDK1,PRKCQ,RAPGEF3,RIPK2,SLC40A1,SYVN1,TREML2,USP10,WNT2,XBP1
Embryonic Development,Organ Development,Organismal Development,Skeletal and Muscular System Development and Function,Tissue Development	Formation of muscle	3.82e-08		1.234	ADAMTS15,ALOX12,BDNF,CAMK2D,CDKN1A,DUSP1,EGR3,FILIP1L,FOSL2,Foxp1,FXR1,GPCPD1,HEY1,HHEX,HLX,JUN,KLF10,KLF15,LIF,MAP2K6,MEF2C,MGAT2,MRTFB,NCKIPSD,PRKCQ,RAPGEF3,RGS4,SMAD7,SOCS2,SPHK1,STIP1,TBX1,WNT2,WNT7B
Gene Expression	Activation of DNA endogenous promoter	2.84e-19		1.232	AHR,ATF3,ATF7IP,BCL6B,BHLHA15,BHLHE40,CAMK2D,CBFA2T3,CCN1,CCND3,CEBPA,CREB5,CUX2,DLL1,DNAJB5,E2F4,EGR3,ERCC2,ETS1,ETV5,FOSL2,FOXO3,Foxp1,FUBP3,GAL,GATA2,GLP1R,HES1,HEY1,HHEX,HOXA5,HSF1,HYAL2,IL1B,IQCE,IRF2BP2,IRF2BPL,JMJD6,JUN,KAT2A,KDM5A,KLF10,KLF13,KLF15,KLF6,KLF9,LIF,Mamld1,MAP3K1,MAZ,MED21,MEF2C,Meis1,MRTFB,NFKBIZ,NR4A1,NR4A2,NR4A3,NR6A1,OSR1,PER2,PHF14,POU2F1,PRMT5,RAPGEF3,RARA,RBM14,REL,RGC…
Hematological System Development and Function,Tissue Morphology	Quantity of myeloid cells	8.85e-08		1.214	ABCA1,AHR,ANGPT2,APBA3,ATF3,BCL2L1,BCL6B,BDNF,BLM,CBFA2T3,CCL2,CCND3,CCR3,CDKN1A,CEBPA,CLEC4M,DUSP1,E2F4,FAS,FOSL2,FOXO3,GAB2,GATA2,GP6,HOXA5,HYAL2,IL1B,ITGA2B,JUN,KDM5A,KLF13,LIF,MANF,Meis1,MGAT2,NFE2,NR4A1,POU2F1,PTGER2,REL,RIPK2,SLC40A1,SMAD7,ST6GAL1,STK4,TCIM,TSC22D3
Cellular Development,Tissue Development	Differentiation of neural cells	5.25e-07		1.204	BAHCC1,BCL2L1,BDNF,DDIT4,DLL1,DUSP10,EFNB1,ERCC2,ETV5,FOXO3,GAB2,GATA2,GLUL,HES1,HEY1,IL1B,KLF15,KLF6,KLF9,LIF,LIFR,LMNB2,MEF2C,Meis1,NOVA2,NR4A2,PAK4,PRMT5,RAP1GAP,RAPGEF3,RARA,SNAI1,SOCS2,SOX11,SOX13,TBX1,WNT7A,ZHX2
Cellular Function and Maintenance	Metabolism of macromolecule	1.04e-05		1.203	ABCA1,ADAMTS9,AHR,ALOX12,ANGPT2,ATF7IP,BANP,BCL2L1,BDNF,BLM,BTRC,CAMK2G,CCT3,CCT6A,CDKN1A,CYP51A1,DUSP1,FAM107A,FAS,FBXL4,FBXO32,FOSL2,FOXO3,FXR1,GAB2,HERPUD1,HSPA5,IL1B,JADE2,JUN,KAT2A,KLF15,KPNA2,LIF,MAP3K1,MAT2A,MGME1,MRPL44,NHLRC1,NR4A1,NR4A3,NT5M,PIGA,PLA2G7,PLK2,POP1,POU2F1,PRKCQ,RAPGEF3,RARA,RCE1,REXO4,RIPK2,RUVBL2,SMAD7,SOCS2,SPHK1,SPSB1,STIP1,STK4,SYVN1,TBC1D10A,TENT5B,TIPIN,TMPRSS13,TYS…
Organismal Development	Size of body	0.000102		1.203	ABCA1,ADAMTS1,AHR,ALDH5A1,ATP1A3,BDNF,CCND3,CDKN1A,CEBPA,DUSP1,E2F4,ETS1,ETV5,FBXL19,FBXL4,FKBP4,G0S2,GLP1R,HES1,HEY1,HK2,HSF1,KBTBD13,KDM5A,KLF6,LFNG,LIF,LRIG3,Mamld1,MGAT2,NFE2,PER2,PLK2,PRKG2,RAPGEF3,RCE1,Sik1,SLC25A25,SLC27A4,SLC2A9,SMAD7,SOCS2,TSC22D3,WNT2,ZFYVE26
Developmental Disorder,Organismal Injury and Abnormalities	Midline defect	3.77e-09		1.195	ADAMTS9,AHR,BCL2L1,BLM,CARD10,CCL2,CDKN1A,CYP51A1,EFNB1,Foxp1,HES1,HHEX,HYAL2,JAG2,JMJD6,JUN,KAT2A,Meis1,MN1,MRTFB,PIGA,RARA,SMAD7,SNAI1,SOX11,SPHK1,TAF1B,TBX1,TEAD2,TIPIN
Cellular Development,Embryonic Development,Nervous System Development and Function,Organismal Development,Tissue Development	Differentiation of neural precursor cells	0.000229		1.195	BCL2L1,BDNF,FOXO3,HES1,NR4A2,WNT7A
Post-Translational Modification	Phosphorylation of protein	2.68e-06		1.185	AHR,APOC2,CAMK2D,CAMK2G,CCL2,CCN1,CCN2,CCND3,CCR3,CDKN1A,CLDN3,CLK1,CLK4,DUSP1,DYNLL1,FAS,GP6,HSF1,HSPA2,IL1B,ITGA2B,LIMK1,MAP2K6,MAP3K11,MAP3K6,MAPK6,NHLRC1,PLK2,PRKCQ,PRKG2,PRR5L,RAPGEF3,RARA,SEMA7A,Sik1,SPHK1,ST6GAL1,STK16,STK17B,STK4,TBX1
Endocrine System Disorders,Gastrointestinal Disease,Metabolic Disease,Organismal Injury and Abnormalities	Diabetes mellitus	7.41e-05		1.179	ABCA1,ADAMTS1,ADAMTS9,ADRA1A,ALAS1,ALOX12,ANGPT2,APOC2,APOLD1,ATF3,BBC3,BCL2L1,BDNF,BHLHA15,BHLHE40,CABLES1,CCL2,CCN1,CCN2,CD84,CDKN1A,COL8A1,CPT1A,CREB5,CUX2,CYP51A1,DUSP1,EGR3,FAS,FKBP5,FOSL2,FOXO3,Foxp1,G0S2,GAL,GLP1R,GLUL,HERPUD1,HES1,HHEX,HK2,HLA-DMB,HLA-DQA1,HLA-DQB1,HLA-DRB5,HSF1,HSPA5,HYAL2,HYOU1,IL1B,ITGA2B,JUN,KLF10,KLF15,MANF,MEF2C,NR4A1,NR4A2,NR4A3,NRP2,P2RY10,PAK4,PDE9A,PDK1,PRKCQ,PT…
Cellular Growth and Proliferation,Lymphoid Tissue Structure and Development	Proliferation of lymphatic system cells	1.2e-13		1.17	AHR,BBC3,BCL2L1,BCL6B,BHLHE40,BLM,CCL2,CCN2,CCND3,CD84,CDKN1A,CEBPA,CLEC4M,DDIT4,DUSP1,DUSP10,EFNB1,EGR3,ETS1,EXTL1,FAS,FOSL2,FOXO3,Foxp1,GAB2,GAL,GATA2,HES1,HLA-DMB,HLA-DQA1,HLA-DQB1,HSF1,HSPA5,IL1B,ITGA2B,JUN,KAT2A,KCNK5,KLF9,KSR1,LFNG,LIF,MAP2K6,MAP3K1,MEF2C,Meis1,MTBP,NFE2,NFKBIZ,NR4A1,NR4A3,PDK1,PRKCQ,REL,RFNG,RIPK2,RUVBL2,SMAD7,SNAI1,SOX11,SOX13,ST6GAL1,STK17B,STK4,TSC22D3,UBASH3B,ZFP36L1
Free Radical Scavenging	Production of reactive oxygen species	9.37e-05		1.17	ABCA1,AHR,ANGPT2,APOC2,BCL2L1,CCR3,CDKN1A,DOK4,ETS1,FAS,FOXO3,GLP1R,HK2,HSF1,IL1B,LIMK1,MAP3K11,NR4A1,NR4A3,PDK1,PRKCQ,RAPGEF3,RIPK2,SLC40A1,SYVN1,TREML2,USP10,XBP1
Hematological System Development and Function,Inflammatory Response,Tissue Morphology	Quantity of phagocytes	0.000706		1.163	ABCA1,AHR,ANGPT2,APBA3,ATF3,BCL6B,BLM,CBFA2T3,CCL2,CCR3,CDKN1A,CEBPA,CLEC4M,FAS,FOSL2,GAB2,GATA2,GP6,IL1B,KDM5A,LIF,MANF,Meis1,PTGER2,SMAD7,ST6GAL1,STK4,TCIM,XBP1
Cellular Development	Differentiation of progenitor cells	5.77e-08		1.155	ANGPT2,ARMC6,BCL2L1,BDNF,BLM,CBFA2T3,CDKN1A,CEBPA,CHD2,DACT2,DHTKD1,DLL1,EGR3,EMP1,ERCC2,EXTL1,FAS,Foxp1,GATA2,HES1,HEY1,HHEX,HOXA5,HYAL2,IL1B,ITGA2B,JAG2,JUN,LFNG,LIF,MEF2C,Meis1,MRPS18B,NFE2,PLEKHM3,RARA,SOX13,SPRY1,STK4,ZFP36L1
Cellular Development,Cellular Growth and Proliferation,Hematological System Development and Function,Humoral Immune Response,Lymphoid Tissue Structure and Development	Proliferation of B lymphocytes	8.53e-05		1.153	AHR,BCL2L1,CCND3,CDKN1A,EGR3,ETS1,EXTL1,FAS,FOSL2,Foxp1,HSF1,IL1B,KLF9,MAP3K1,MEF2C,MTBP,NFKBIZ,PDK1,REL,SMAD7,ST6GAL1
Cell-To-Cell Signaling and Interaction,Hematological System Development and Function	Binding of lymphocytes	0.000815		1.153	CCL2,CCR3,FAS,IL1B,JMJD6,KCNK5,LFNG,LIF,NEDD9,RAP1GAP,RFNG,STK4
Cell Death and Survival,Organismal Injury and Abnormalities	Cell death of connective tissue cells	7.52e-07		1.14	A4GALT,AHR,ATF3,BANP,BBC3,BCL2L1,BLM,BTRC,CCN1,CDKN1A,CEBPA,DDIT4,DHCR24,DUSP1,ETS1,FAS,FKBP4,FOSL2,FOXO3,GLP1R,HSF1,HSPA5,HSPBAP1,HYAL2,IL1B,ITPRIP,JUN,KLF6,KSR1,MAP3K1,NR4A1,NR4A2,PLEKHF1,REL,SPHK1,STK17B,STK4,SYVN1,WNT7A,XBP1
Cellular Development,Cellular Growth and Proliferation	Proliferation of stem cells	0.000375		1.136	BDNF,CCN1,CCND3,CDKN1A,CEBPA,ERCC2,GAB2,GATA2,HES1,HSF1,IL1B,KAT2A,LIF,MAP3K1,SNAI1,SOCS2,SOX11,SOX18,ZFP36L1
Organismal Injury and Abnormalities	Hypertrophy	1.23e-07		1.131	A4GALT,ABCA1,ADRA1A,AHR,ANGPT2,ATF3,BDNF,CAMK2D,CAMK2G,CCN2,CDKN1A,CPT1A,DUSP1,DUSP10,EMP1,FBXO32,FOSL2,FOXO3,GAL,HES1,IL1B,INPP5F,IRAG1,JUN,KLF15,LIF,MAP2K6,MEF2C,NR4A3,PDE9A,PRKG2,PRMT5,RAPGEF3,RARA,RGS4,RRAD,SMAD7,USP4,WNT7A
Nervous System Development and Function,Tissue Morphology	Quantity of neurons	7.27e-05		1.126	ABCA1,AHR,ANGPT2,BDNF,CAMK2D,CDKN1A,CUX2,DLL1,DUSP1,EFNB1,EGR3,FOXO3,GAL,HES1,HSF1,IL1B,JAG2,LFNG,LIF,LIFR,NR4A1,NR4A2,NRP2,PCDH17,PTGER2,REL,SLC2A3,SOX11,VAMP1,WNT7A,WNT7B
Cellular Function and Maintenance,Protein Synthesis	Metabolism of protein	0.000265		1.118	ABCA1,ADAMTS9,AHR,ALOX12,ANGPT2,ATF7IP,BANP,BCL2L1,BDNF,BTRC,CCT3,CCT6A,CYP51A1,FAM107A,FAS,FBXL4,FBXO32,FOXO3,FXR1,GAB2,HERPUD1,HSPA5,IL1B,JUN,KAT2A,KLF15,LIF,MAP3K1,MAT2A,MRPL44,NHLRC1,PLA2G7,PLK2,POU2F1,PRKCQ,RAPGEF3,RARA,RCE1,RIPK2,SMAD7,SOCS2,SPHK1,SPSB1,STIP1,STK4,SYVN1,TBC1D10A,TENT5B,TMPRSS13,TYSND1,UBE2G2,USP3,USP4,XBP1,ZFP36L1
Cellular Development,Cellular Growth and Proliferation,Hematological System Development and Function,Hematopoiesis	Proliferation of hematopoietic progenitor cells	6.44e-09		1.112	BBC3,BCL2L1,BLM,CCL2,CCND3,CDKN1A,CEBPA,DLL1,EFNB1,EGR3,ERCC2,FAS,FOXO3,GATA2,HOXA5,HSF1,IL1B,JAG2,LIF,MEF2C,Meis1,MTBP,NR4A3,RARA,REL,SOCS2,SOX18
Cellular Development	Differentiation of keratinocyte cancer cell lines	0.000112		1.109	BHLHE40,CCN1,E2F4,IL1B
Cell Death and Survival,Organismal Injury and Abnormalities,Renal and Urological Disease	Cell death of kidney cells	0.00018		1.109	ATF3,BCL2L1,CABLES1,CCN2,CDKN1A,DUSP1,EMP1,FAS,FOXO3,HK2,HSPA5,HYOU1,IL1B,MAP2K6,MAP3K1,NR4A3,PPP1R10,RGS4,SMAD7,SPHK1,STK4,SYVN1,ZHX2,ZNF512B
Lipid Metabolism,Small Molecule Biochemistry	Lipolysis	0.000824		1.1	ADRA1A,APOC2,DDHD2,FAS,G0S2,GPCPD1,IL1B,INPP5F,LIF,MTM1,MTMR4,NR4A1,PLA2G7,RGS4,SERTAD2,SLC27A4
Inflammatory Response,Organismal Injury and Abnormalities	Inflammation of organ	3.95e-07		1.099	ABCA1,ADRA1A,AHR,AHSA1,ALDH5A1,ALOX12,ANGPT2,ARFGAP3,ATF3,BBC3,BCL2L1,BDNF,BHLHE40,BLM,CAMK2G,CBFA2T3,CCL2,CCN1,CCR3,CD84,CDKN1A,CEBPA,CYP51A1,DDIT4,DHCR24,DLL1,DUSP1,DUSP10,ETS1,FAS,FBXL4,FBXO32,FFAR1,FKBP4,FOXO3,FXR1,GAL,GATA2,GLP1R,HLA-DMB,HLA-DQA1,HLA-DQB1,HLA-DRB5,HOXA5,HSF1,HSPA5,IDI1,IL1B,JUN,KAT2A,KSR1,LIF,MANF,MAP3K1,MAT2A,MAZ,MGAT2,MVD,NFKBIZ,NR4A1,NR4A2,P2RY10,P4HA2,PDK1,PMVK,PRKCQ,PTG…
Cellular Development,Cellular Growth and Proliferation,Hematological System Development and Function,Lymphoid Tissue Structure and Development	Proliferation of lymphocytes	1.28e-11		1.096	AHR,BBC3,BCL2L1,BCL6B,BHLHE40,BLM,CCL2,CCN2,CCND3,CD84,CDKN1A,CEBPA,CLEC4M,DDIT4,DUSP1,DUSP10,EFNB1,EGR3,ETS1,EXTL1,FAS,FOSL2,FOXO3,Foxp1,GAB2,GAL,GATA2,HES1,HLA-DMB,HLA-DQA1,HLA-DQB1,HSF1,HSPA5,IL1B,ITGA2B,JUN,KAT2A,KCNK5,KLF9,KSR1,MAP2K6,MAP3K1,MEF2C,MTBP,NFKBIZ,NR4A1,PDK1,PRKCQ,REL,RIPK2,RUVBL2,SMAD7,SOX11,SOX13,ST6GAL1,STK17B,STK4,TSC22D3,UBASH3B,ZFP36L1
Hematological System Development and Function,Immune Cell Trafficking,Inflammatory Response,Tissue Development	Accumulation of leukocytes	3.61e-05		1.08	AHR,ANGPT2,APBA3,CCL2,CCR3,CD300LB,CEBPA,DLL1,DUSP1,EGR3,ETV5,FAS,FOXO3,GATAD2A,IL1B,NR4A1,PRKCQ,SMAD7,STK4,TSC22D3,XBP1
Tissue Development	Accumulation of cells	3.39e-06		1.076	AHR,ANGPT2,APBA3,CCL2,CCN1,CCR3,CD300LB,CDKN1A,CEBPA,DLL1,DUSP1,EGR3,ETV5,FAS,FOXO3,GATA2,GATAD2A,GP6,IL1B,MRTFB,NR4A1,PRKCQ,SEMA7A,SMAD7,STK4,TSC22D3,XBP1
Dermatological Diseases and Conditions,Organismal Injury and Abnormalities	Skin lesion	9.45e-15		1.068	A4GALT,ABCA1,ADAMTS1,ADAMTS15,ADAMTS9,ADRA1A,AHDC1,AHR,AHSA1,ALAS1,ALDH5A1,ALOX12,AMOTL2,ANKMY2,APBA3,ARAP2,ARFGAP3,ARHGEF10,ARL4D,ATF3,ATF7IP,ATIC,ATP1A3,BAHCC1,BAIAP2L1,BCL2L1,BCL6B,BHLHA15,BLM,BTBD8,BTRC,CAMK2G,CARD10,CARHSP1,CARNS1,CASKIN2,CASS4,CASTOR1,CBFA2T3,CCN2,CCND3,CCR3,CCT3,CD300LB,CD84,CDKN1A,CEBPA,CHD2,CHORDC1,CLDN3,CLEC4M,CLK4,COL8A1,CPT1A,CREB5,CUX2,CYP4F22,DACT2,DDHD2,DGKE,DHCR24…
Cell Death and Survival,Connective Tissue Development and Function	Cell viability of fibroblasts	5.5e-06		1.067	BLM,CDKN1A,E2F4,ERCC2,FAS,IL1B,JUN,MAP3K1,MAP3K11,PER2,POU2F1,SPRY1
Nervous System Development and Function	Neuroprotection	0.000279		1.062	BDNF,HSF1,IL1B,LIF,NR4A2,REL,STIP1,TRIM2
Cellular Development,Cellular Growth and Proliferation,Hematological System Development and Function,Lymphoid Tissue Structure and Development	Proliferation of T lymphocytes in spleen	0.000489		1.061	AHR,BHLHE40,BLM,CCL2,CEBPA,EFNB1,EGR3,FOXO3,IL1B,KAT2A,NR4A1,PRKCQ,RIPK2,RUVBL2,STK17B,TSC22D3
Inflammatory Response,Organismal Injury and Abnormalities	Inflammation of body cavity	2.41e-05		1.045	ABCA1,ADRA1A,AHR,AHSA1,ALDH5A1,ALOX12,ANGPT2,ATF3,BBC3,BCL2L1,BDNF,BLM,CAMK2G,CBFA2T3,CCL2,CCN1,CCR3,CDKN1A,CEBPA,CYP51A1,DDIT4,DUSP1,DUSP10,ETS1,FAS,FBXL4,FBXO32,FFAR1,FOXO3,GATA2,GLP1R,HLA-DMB,HLA-DQA1,HLA-DQB1,HLA-DRB5,HOXA5,HSF1,HSPA5,IL1B,JUN,KSR1,LIF,MAP3K1,MAZ,MGAT2,NFKBIZ,P2RY10,RAPGEF3,RARA,REL,Retnlg,RIPK2,SLC2A9,SMAD7,SNAI1,SOCS2,SOX18,SPHK1,STK4,TRAM2,TUBB1,XBP1
Organismal Injury and Abnormalities,Skeletal and Muscular Disorders	Limb defect	0.000251		1.044	ADAMTS1,ADAMTS9,ADRA1A,ATP1A3,CCN2,CHST11,COL8A1,CYP51A1,EFNB1,ETV5,HOXA5,HYAL2,IQCE,JAG2,KLF10,Mamld1,OFD1,PRKG2,RARA,RFNG,SLC25A16,TBX1,WNT7A
Cardiovascular Disease,Organismal Injury and Abnormalities	Abnormality of heart ventricle	8.77e-07		1.038	ABCA1,ADAMTS1,ADRA1A,ANGPT2,APOC2,CAMK2D,CAMK2G,CCN1,CCND3,CDKN1A,COL8A1,CPT1A,FAS,Foxp1,HEY1,HHEX,IL1B,ITGA2B,JMJD6,JUN,KLF15,LMNB2,LRIG3,MANF,MAP3K1,MEF2C,Meis1,MRTFB,PAK4,PDE9A,PDLIM5,RARA,RFNG,SMAD7,SOX11,SPHK1,STK4,TBX1,TEAD2,TUBB1,XBP1
Tissue Morphology	Quantity of stem cells	3.19e-05		1.033	AHR,BBC3,CCND3,CDKN1A,CEBPA,DLL1,FOXO3,LIF,Meis1,NR4A1,PER2,PRMT5,SNAI1,TCIM,WNT7A
Cardiovascular System Development and Function,Organismal Development	Vasculogenesis	1.64e-10		1.029	ADAMTS1,ADAMTS9,AHR,ALOX12,ANGPT2,ATF3,BCL6B,BDNF,CAMK2D,CAMK2G,CCL2,CCN1,CCN2,CCR3,CDKN1A,COL8A1,CYP51A1,DLL1,EFNB1,EGR3,EMP1,ETS1,FAS,FOXO3,GLUL,HES1,HEY1,HHEX,HK2,HLA-DMB,HLA-DQB1,HLX,HSPA5,IL1B,JUN,KLF10,LIF,MAP2K6,MEF2C,Meis1,MRTFB,NCKIPSD,NR4A1,NR4A2,NR4A3,NRP2,PLA2G7,PTGER2,RARA,RASIP1,RGCC,RGS4,RREB1,SMAD7,SOX18,SOX7,SPHK1,ST6GAL1,STK4,SYVN1,TBX1,TEAD2,WNT2,WNT7A,WNT7B,XBP1,ZFP36L1
Cell Morphology,Cellular Assembly and Organization,Cellular Function and Maintenance	Formation of filopodia	0.000598		1.029	BDNF,CCL2,CCN1,CCN2,CDC42EP4,IL1B,MTBP,MTM1,MTSS1,PAK4,PRKCQ,RAB3IP,ZMYND8
Cell-mediated Immune Response,Cellular Development,Cellular Function and Maintenance,Cellular Growth and Proliferation,Embryonic Development,Hematological System Development and Function,Hematopoiesis,Lymphoid Tissue Structure and Development,Organ Development,Organismal Development,Tissue Development	Differentiation of Th2 cells	0.000807		1.029	AHR,DLL1,GATA2,HLX,KLF10,LFNG,PRKCQ,SOCS2
Immunological Disease,Inflammatory Disease,Organismal Injury and Abnormalities	Immune mediated inflammatory disease	4.83e-07		1.009	ABCA1,ADRA1A,AHR,ALDH5A1,ALOX12,ARAP2,ARFGAP3,ATIC,BCL2L1,BDNF,CAMK2D,CBFA2T3,CCL2,CCN2,CCND3,CCR3,CDKN1A,CEBPA,CPT1A,CYP51A1,DUSP1,DUSP10,DYNLL1,EFNB1,EGR3,ERCC2,ETS1,FAS,FKBP4,FKBP5,FOXO3,FZD6,G0S2,GATA2,GLUL,HES1,HLA-DMB,HLA-DQA1,HLA-DQB1,HLA-DRB5,HSPA5,IDI1,IL1B,ITGA2B,JAG2,JUN,KAT2A,KIAA0040,KLF13,LIF,LIMK1,MAP2K6,MAZ,MGAT2,NFE2,NFKBIZ,NR4A1,NR4A2,NR4A3,OFD1,P4HA2,PDK1,PLA2G7,PRMT5,PTCH2,PTG…
Cellular Development,Cellular Growth and Proliferation,Connective Tissue Development and Function,Organismal Development,Tissue Development	Development of connective tissue cells	5.5e-06		1.003	AHR,ATF3,CCL2,CDKN1A,CEBPA,CHST11,DHCR24,DLL1,FOXO3,GATA2,HES1,HEY1,HSF1,IL1B,JUN,LIF,MAT2A,MEF2C,MRPS18B,RARA,SLC40A1,SMAD7,WNT7B,XBP1
Embryonic Development,Organismal Development,Tissue Development	Development of mesenchyme	1.05e-05		1	CCN1,GATA2,HEY1,OSR1,RARA,TEAD2,WNT7A,WNT7B
Connective Tissue Disorders,Organismal Injury and Abnormalities,Skeletal and Muscular Disorders	Non-traumatic arthropathy	3.1e-05		1	ADAMTS1,ADAMTS15,ADAMTS9,ADRA1A,ALOX12,ARAP2,ATIC,BDNF,BHLHE40,CAMK2D,CCL2,CCND3,DUSP1,DYNLL1,EFNB1,ETS1,FAS,FILIP1L,FKBP5,FOXO3,G0S2,GLP1R,GLUL,HES1,HLA-DMB,HLA-DQA1,HLA-DQB1,HLA-DRB5,HYAL2,IL1B,JUN,KLF13,LRIG3,MAP2K6,MAZ,MN1,NR4A1,NR4A2,NR4A3,OFD1,PTGER2,RARA,RGCC,SLC2A9,SOX11,SPHK1,STK17B,TAGAP,TRAM2,TUBB1,WNT7B,XBP1
Tissue Morphology	Modification of bone	0.000237		1	AHR,CCN1,FOSL2,PRKG2,SOX11
Cardiovascular Disease,Organismal Injury and Abnormalities	Fibrosis of blood vessel	0.000868		1	AHR,ANGPT2,ETS1,KLF15
Cellular Development,Cellular Growth and Proliferation	Proliferation of blood cells	3.06e-15		0.994	AHR,BBC3,BCL2L1,BCL6B,BHLHE40,BLM,CCL2,CCN2,CCND3,CD84,CDKN1A,CEBPA,CLEC4M,DDIT4,DLL1,DUSP1,DUSP10,E2F4,EFNB1,EGR3,ERCC2,ETS1,EXTL1,FAS,FOSL2,FOXO3,Foxp1,GAB2,GAL,GATA2,HES1,HHEX,HLA-DMB,HLA-DQA1,HLA-DQB1,HOXA5,HSF1,HSPA5,IL1B,ITGA2B,JAG2,JUN,KAT2A,KCNK5,KLF9,KSR1,LIF,MAP2K6,MAP3K1,MEF2C,Meis1,MTBP,NFE2,NFKBIZ,NR4A1,NR4A3,PDK1,PRKCQ,RARA,REL,RIPK2,RUVBL2,SLC40A1,SMAD7,SNAI1,SOCS2,SOX11,SOX13,SOX1…
Cellular Development,Cellular Growth and Proliferation,Hematological System Development and Function,Hematopoiesis	Proliferation of hematopoietic cells	4.16e-09		0.978	BBC3,BCL2L1,BLM,CCL2,CCND3,CDKN1A,CEBPA,DLL1,E2F4,EFNB1,EGR3,ERCC2,FAS,FOXO3,GATA2,HOXA5,HSF1,IL1B,JAG2,LIF,MEF2C,Meis1,MTBP,NR4A3,RARA,REL,SOCS2,SOX18
Cardiovascular System Development and Function,Embryonic Development,Organ Development,Organismal Development,Tissue Development	Cardiogenesis	5.1e-12		0.973	ADAMTS9,ADRA1A,BDNF,CAMK2D,CCN1,CCND3,CDKN1A,CYP51A1,DLL1,DUSP1,EMP1,FILIP1L,FLRT3,FOXO3,Foxp1,HES1,HEY1,HHEX,HSPA5,IL1B,JMJD6,JUN,KLF10,KLF15,LIF,LIMS2,MAP2K6,MAP3K1,MEF2C,MRTFB,NCKIPSD,NPHP3,NRP2,OSR1,PAK4,RAPGEF3,RARA,RGS4,RREB1,SMAD7,SNAI1,SOX11,SOX18,SPHK1,STIP1,STK4,TBX1,WNT2,XBP1,ZFP36L1
Cellular Development,Cellular Growth and Proliferation	Proliferation of progenitor cells	1.52e-09		0.973	BBC3,BCL2L1,BDNF,BLM,CCL2,CCND3,CDKN1A,CEBPA,DLL1,EFNB1,EGR3,ERCC2,FAS,FOXO3,GATA2,HES1,HOXA5,HSF1,IL1B,JAG2,KLF10,LIF,MEF2C,Meis1,MTBP,NR4A3,RARA,REL,SOCS2,SOX18,SPRY1,TBX1,WNT7A,WNT7B
Cell Cycle,Gene Expression	Binding of DNA endogenous promoter	2.83e-05		0.971	AHR,ANGPT2,BANP,ETS1,Foxp1,IL1B,KAT2A,NR4A2,POU2F1,REL,SMAD7,ST13
Cell Death and Survival,Embryonic Development,Organismal Injury and Abnormalities	Apoptosis of embryonic cell lines	8.47e-06		0.965	AHR,ATF3,BANP,BBC3,BCL2L1,CABLES1,CDKN1A,DDIT4,DUSP1,FAS,FOXO3,HSPA5,JUN,MAP2K6,MAP3K1,NR4A3,REL,RGS4,SPHK1,STK4,SYVN1,ZNF512B
Hematological System Development and Function,Tissue Development	Accumulation of myeloid cells	0.000191		0.964	AHR,ANGPT2,APBA3,CCL2,CCR3,CD300LB,CEBPA,ETV5,FAS,GATA2,GATAD2A,IL1B,NR4A1,SMAD7,XBP1
Neurological Disease,Organismal Injury and Abnormalities	Neurogenic lesion	7.1e-13		0.956	ABCA1,ADAMTS1,ADAMTS15,ADAMTS9,ADRA1A,AHDC1,AHR,ALAS1,ALDH5A1,ALOX12,AMOTL2,ANGPT2,ANKMY2,APBA3,APOLD1,ARAP2,ARFGAP3,ARHGEF10,ARL4D,ARL5B,ARMC6,ATF7IP,ATIC,ATP1A3,B4GALT4,BAHCC1,BAIAP2L1,BANP,BBC3,BCL2L1,BCL6B,BDNF,BHLHA15,BHLHE40,BLM,BTBD8,CABLES1,CAMK2G,CARD10,CARNS1,CASKIN2,CASS4,CBFA2T3,CCL2,CCND3,CCR3,CCT3,CD300LB,CDC42EP4,CDKN1A,CHD2,CLDN3,COQ10B,CPT1A,CREB5,CTU1,CTXN1,CUX2,CYP4F22,CYP51A1,…
Cardiovascular Disease,Organismal Injury and Abnormalities	Peripheral vascular disease	3.94e-05		0.956	ABCA1,ADRA1A,ALDH5A1,ANGPT2,ATF3,ATP1A3,BDNF,CAMK2G,CHORDC1,DNAJB5,FAS,GLP1R,H2AC18/H2AC19,HYOU1,IL1B,ITGA2B,LIMK1,MED21,NEDD9,NR4A2,PDE9A,PDLIM5,PLA2G7,PLK2,Ppbp,PTGER2,RARA,RUVBL2,SLC2A3,SOX18,ST6GAL1,STIP1,TINAGL1,TUBB1,VAMP1
Cell-To-Cell Signaling and Interaction,Hematological System Development and Function	Interaction of lymphocytes	0.000622		0.951	CCL2,CCR3,CLEC4M,FAS,IL1B,JMJD6,KCNK5,LFNG,LIF,NEDD9,RAP1GAP,RFNG,STK4
Cellular Development	Differentiation of heart cells	1.18e-06		0.946	CDKN1A,DLL1,FOXO3,Foxp1,JUN,KAT2A,LIF,MEF2C,RARA,Sik1,SOX18,TBX1
Cardiovascular Disease,Organismal Injury and Abnormalities	Aortic aneurysm	0.000151		0.944	ALOX12,ANGPT2,CCN2,FAS,G0S2,HSPA5,IL1B,MAT2A,MRTFB,NR4A3,PTGER2,SLC2A3
Cell Death and Survival	Activation-induced cell death	0.000541		0.932	BCL2L1,CDKN1A,FAS,JUN,NR4A1,RIPK2,SYVN1,TSC22D3
Cell Death and Survival,Organismal Injury and Abnormalities,Renal and Urological Disease	Apoptosis of kidney cell lines	0.000209		0.927	BCL2L1,CABLES1,CDKN1A,FAS,FOXO3,HSPA5,HYOU1,MAP2K6,MAP3K1,NR4A3,RGS4,SMAD7,SPHK1,STK4,SYVN1,ZHX2,ZNF512B
Cellular Development,Cellular Growth and Proliferation	Development of progenitor cells	0.000118		0.918	BBC3,BDNF,CBFA2T3,CCND3,CDKN1A,DLL1,E2F4,EFNB1,EGR3,ETS1,FAS,GATA2,HES1,HOXA5,IL1B,LFNG,MEF2C,NFE2,REL,WNT2,WNT7B
Cellular Development,Cellular Growth and Proliferation,Hematological System Development and Function,Hematopoiesis,Tissue Development	Development of hematopoietic progenitor cells	0.000766		0.918	BBC3,CBFA2T3,CCND3,CDKN1A,DLL1,E2F4,EFNB1,EGR3,ETS1,FAS,GATA2,HES1,HOXA5,IL1B,LFNG,MEF2C,NFE2,REL
Cellular Development,Cellular Growth and Proliferation,Connective Tissue Development and Function	Proliferation of fibroblast cell lines	0.000293		0.908	ADRA1A,AHR,ANGPT2,BCL2L1,BLM,BOP1,BTRC,CDKN1A,CEBPA,E2F4,FOXO3,IL1B,JUN,KLF6,KSR1,MAP2K6,MAP3K1,MAP3K11,MTBP,PAK4,SMC5,SPHK1,STIP1,TSC22D3,USP4
Cell Death and Survival,Neurological Disease,Organismal Injury and Abnormalities	Cell death of granule cells	6.63e-05		0.905	BDNF,CDKN1A,E2F4,FAS,FOXO3,HSF1,JUN,MAP3K1,STK4
Hematological System Development and Function,Tissue Development	Accumulation of blood cells	1.47e-05		0.901	AHR,ANGPT2,APBA3,CCL2,CCR3,CD300LB,CEBPA,DLL1,DUSP1,EGR3,ETV5,FAS,FOXO3,GATA2,GATAD2A,GP6,IL1B,NR4A1,PRKCQ,SMAD7,STK4,TSC22D3,XBP1
Tissue Development	Growth of epithelial tissue	1.9e-12		0.897	ADAMTS1,AHR,ANGPT2,ATF3,BCL2L1,BDNF,BTRC,CAMK2D,CAMK2G,CBFA2T3,CCL2,CCN1,CCND3,CCR3,CDKN1A,CEBPA,COL8A1,DUSP10,EGR3,ETV5,FAS,FOXO3,Foxp1,GAB2,GATA2,GLUL,HES1,HEY1,HHEX,HLX,HOXA5,HSF1,HSPA5,IL1B,JUN,KLF10,KLF9,LIMS2,MAP2K6,MEF2C,MTSS1,NFKBIZ,NR4A1,NR4A2,NR4A3,NRP2,OSR1,PTGER2,RARA,REL,RGCC,RGS4,SMAD7,SNAI1,SOX11,SPHK1,STK4,TBX1,WNT2,WNT7A,XBP1,ZFP36L1
Cellular Function and Maintenance	Function of lymphatic system cells	3.71e-05		0.895	AHR,ATF3,BBC3,BCL2L1,BHLHE40,CCND3,CD84,DUSP1,ETS1,GATA2,HLA-DQA1,HLA-DQB1,IL1B,KCNK5,KLF10,NEDD9,PRKCQ,REL,RIPK2,STK4,TRIP10,XBP1
Cellular Function and Maintenance	Function of mononuclear leukocytes	5.14e-05		0.895	AHR,ATF3,BBC3,BCL2L1,BHLHE40,CCL2,CD84,DUSP1,ETS1,GATA2,HLA-DQB1,IL1B,KCNK5,KLF10,NEDD9,PRKCQ,REL,RIPK2,STK4,TRIP10,XBP1
Cellular Function and Maintenance,Hematological System Development and Function	Function of lymphocytes	0.000135		0.895	AHR,ATF3,BBC3,BCL2L1,BHLHE40,CD84,DUSP1,ETS1,GATA2,HLA-DQB1,IL1B,KCNK5,KLF10,NEDD9,PRKCQ,REL,RIPK2,STK4,TRIP10,XBP1
Cell Morphology,Cellular Assembly and Organization,Cellular Development,Cellular Function and Maintenance,Cellular Growth and Proliferation,Nervous System Development and Function,Organismal Development,Tissue Development	Branching of neurons	0.000858		0.891	ATF3,BDNF,CCN1,CDKN1A,CUX2,EFNB1,EGR3,ELFN1,FAM107A,IL1B,JUN,KLF9,LIFR,LIMK1,MAPK6,MEF2C,MTSS1,NR4A1,NRP2,PAK4,PDLIM5,PLK2,WNT7A,ZMYND8
Cellular Development	Differentiation of tumor cell lines	1.31e-11		0.89	ADRA1A,AHR,BCL2L1,BDNF,BHLHE40,CCN1,CCN2,CDKN1A,CEBPA,DLL1,DUSP1,E2F4,ETV5,FFAR1,FOXO3,GATA2,HES1,HOXA5,IL1B,JUN,KLF6,LIF,LIFR,LIMK1,MAP2K6,MEF2C,Meis1,PAK4,PTGER2,RAPGEF3,RARA,RUNX1T1,SMAD7,SOX11,SPHK1,USP3,WNT7A,XBP1
Cellular Movement	Cell movement	1.92e-09		0.861	ABCA1,ADAMTS1,AHR,AKAP7,ALOX12,ANGPT2,APBA3,ARFGAP3,ATF3,BAIAP2L1,BANP,BCL2L1,BDNF,BHLHE40,BLM,CAMK2D,CARD10,CASS4,CCL2,CCN1,CCN2,CCR3,CD300LB,CDC42EP4,CDKN1A,CEBPA,CLDN3,CLEC4M,CPT1A,CUX2,DACT2,DDIT4,DGKE,DLL1,DPCD,DUSP1,EFNB1,EGR3,EMP1,ETS1,ETV5,EXOC6,FAM107A,FAS,FBXL19,FKBP4,FOSL2,FOXO3,Foxp1,FZD6,GAB2,GAL,GATA2,GLUL,GP6,HERC3,HES1,HEY1,HHEX,HK2,HLA-DQB1,HLX,HSF1,HSPA5,HYAL2,IL1B,ITGA2B,JAG2,J…
Cellular Assembly and Organization,Cellular Function and Maintenance	Microtubule dynamics	1.26e-05		0.861	ADAMTS1,ADAMTS9,AHR,ANGPT2,ATF3,BCL6B,BDNF,CAMK2G,CCL2,CCN1,CCN2,CDC42EP4,CDKN1A,CUX2,DLL1,DYNLL1,E2F4,EFNB1,EGR3,ELFN1,EXOC2,FAM107A,FAS,FBXO31,FKBP4,FLRT3,GAL,GAS8,GCC2,HES1,HSPA5,IL1B,JUN,KLF9,LIF,LIFR,LIMK1,MAP3K1,MAPK6,MEF2C,MRTFB,MTBP,MTM1,MTSS1,NCKIPSD,NEDD9,NFE2,NPHP3,NR4A1,NRP2,OFD1,PAK4,PDLIM5,PLK2,PRICKLE2,PRKCQ,RAB3IP,RAP1GAP,RAPGEF3,RRAD,RREB1,RUFY3,SEMA7A,SNAI1,SPHK1,STIP1,TRIP10,TU…
Cell Death and Survival,Organismal Injury and Abnormalities	Cell death of phagocytes	0.000659		0.856	AHR,ANGPT2,ATF3,BBC3,BCL2L1,CAMK2G,CCL2,CDKN1A,DLL1,FAS,FOXO3,IL1B,NR4A1,NR4A3,ST6GAL1,STK4
Hematological System Development and Function,Tissue Morphology	Quantity of blood cells	5.59e-12		0.854	ABCA1,AHR,ANGPT2,APBA3,ATF3,BBC3,BCL2L1,BCL6B,BDNF,BHLHE40,BLM,CAMK2G,CBFA2T3,CCL2,CCND3,CCR3,CD84,CDKN1A,CEBPA,CLEC4M,DLL1,DUSP1,DUSP10,E2F4,EFNB1,EGR3,ETS1,FAS,FOSL2,FOXO3,Foxp1,GAB2,GATA2,GLCCI1,GP6,HLA-DQA1,HLA-DQB1,HOXA5,HYAL2,IL1B,ITGA2B,JAG2,JUN,KAT2A,KDM5A,KLF10,KLF13,KLF6,LIF,Mamld1,MANF,Meis1,MGAT2,MRTFB,NEDD9,NFE2,NR4A1,PDK1,PER2,POLR3E,POU2F1,PRKCQ,PRMT5,PTGER2,RARA,REL,RGCC,RIPK2,SLC…
Cellular Movement	Migration of vascular cells	0.000493		0.849	ADAMTS1,ANGPT2,ATF3,BDNF,CAMK2D,CCL2,CCN1,CCN2,DGKE,EGR3,FOXO3,GLUL,HHEX,HLX,HSPA5,IL1B,NR4A1,NR4A2
Organismal Injury and Abnormalities	Extraintestinal functional disorder	0.000653		0.847	ABCA1,ADRA1A,ALDH5A1,ATP1A3,BDNF,CDKN1A,CEBPA,FKBP5,FOXO3,GAL,HHEX,HLA-DQA1,HLA-DQB1,HOXA5,HYAL2,IL1B,ITGA2B,JAG2,KLF15,MN1,MTM1,PDE9A,PER2,PHF14,SLC27A4,TUBB1,VAMP1
Cellular Growth and Proliferation	Expansion of cells	0.000281		0.844	AHR,BCL2L1,BDNF,CCND3,CDKN1A,CEBPA,DDIT4,DLL1,EGR3,ETS1,FAS,FOXO3,GAB2,GATA2,HSF1,IL1B,LIF,PTGER2,REL,RUVBL2,SMC5
Cell Death and Survival,Organismal Injury and Abnormalities	Necrosis of prostate cancer cell lines	0.000385		0.844	ALOX12,BCL2L1,BDNF,CCL2,CDKN1A,DYNLL1,FAS,FOXO3,HSPA5,JUN,KLF6,NR4A1,NRP2,PAK4,SMAD7,STK4
Cell-To-Cell Signaling and Interaction,Hematological System Development and Function	Binding of leukocyte cell lines	0.000285		0.834	CCL2,CCN1,GAB2,GP6,KCNK5,ST6GAL1,STK4
Cell Death and Survival,Organismal Injury and Abnormalities	Apoptosis of fibroblast cell lines	5.1e-06		0.809	A4GALT,AHR,ATF3,BANP,BBC3,BCL2L1,BLM,CCN1,CDKN1A,DDIT4,DUSP1,ETS1,FAS,FOXO3,GLP1R,HSPA5,HYAL2,JUN,MAP3K1,PLEKHF1,REL,SPHK1,STK17B,STK4
Cellular Movement	Migration of cells	8.56e-10		0.803	ABCA1,ADAMTS1,AHR,AKAP7,ALOX12,ANGPT2,APBA3,ARFGAP3,ATF3,BANP,BCL2L1,BDNF,BHLHE40,BLM,CAMK2D,CARD10,CASS4,CCL2,CCN1,CCN2,CCR3,CD300LB,CDKN1A,CEBPA,CLDN3,CLEC4M,CPT1A,CUX2,DACT2,DDIT4,DGKE,DLL1,DUSP1,EFNB1,EGR3,EMP1,ETS1,ETV5,EXOC6,FAM107A,FAS,FBXL19,FKBP4,FOSL2,FOXO3,Foxp1,FZD6,GAB2,GAL,GATA2,GLUL,GP6,HERC3,HES1,HEY1,HHEX,HK2,HLA-DQB1,HLX,HSF1,HSPA5,HYAL2,IL1B,ITGA2B,JUN,KCNK5,KDM5A,KLF15,KLF6,KL…
Inflammatory Disease,Inflammatory Response,Neurological Disease,Organismal Injury and Abnormalities	Encephalitis	1.32e-08		0.803	AHR,BCL2L1,BDNF,BHLHE40,CCL2,CD84,CYP51A1,DHCR24,DLL1,DUSP1,DUSP10,FAS,FXR1,GAL,HLA-DQA1,HLA-DQB1,HSPA5,IDI1,IL1B,KAT2A,LIF,MAT2A,MVD,NFKBIZ,NR4A1,NR4A2,P2RY10,PMVK,PRKCQ,PTGER2,REL,RGCC,STK17B,UBASH3B,UPP1,XBP1
Cell Death and Survival,Neurological Disease,Organismal Injury and Abnormalities	Cell death of cerebral cortex cells	3.18e-09		0.793	ATF3,BBC3,BCL2L1,BDNF,CDKN1A,DUSP1,E2F4,FAS,FOXO3,GAL,HK2,HSF1,HSPA5,HYOU1,IL1B,ITPRIP,JUN,KLF6,KSR1,MAP3K1,MAP3K11,MEF2C,RAPGEF3,STIP1,STK4
Inflammatory Response,Organismal Injury and Abnormalities	Inflammation of absolute anatomical region	7.91e-10		0.788	ABCA1,ADAMTS1,ADAMTS15,ADAMTS9,ADRA1A,AHR,AHSA1,ALDH5A1,ALOX12,ANGPT2,ARAP2,ATF3,ATIC,BBC3,BCL2L1,BDNF,BHLHE40,BLM,CAMK2D,CAMK2G,CBFA2T3,CCL2,CCN1,CCND3,CCR3,CD84,CDKN1A,CEBPA,CPT1A,CYP51A1,DDIT4,DHCR24,DLL1,DUSP1,DUSP10,DYNLL1,EFNB1,ETS1,FAS,FBXL4,FBXO32,FFAR1,FILIP1L,FKBP5,FOXO3,FXR1,G0S2,GAL,GATA2,GLP1R,GLUL,HES1,HLA-DMB,HLA-DQA1,HLA-DQB1,HLA-DRB5,HOXA5,HSF1,HSPA5,HYAL2,IDI1,IL1B,JUN,KAT2A,KLF…
Immunological Disease,Organismal Injury and Abnormalities	Allergy	9.89e-07		0.788	ABCA1,ADRA1A,AHR,ARFGAP3,BCL2L1,CCR3,CYP51A1,DUSP1,DUSP10,FAS,FKBP4,GAB2,HLA-DQA1,HLA-DQB1,HLA-DRB5,HSPA5,HYAL2,IDI1,IL1B,JUN,KLF15,NFKBIZ,NR4A1,NR4A2,P4HA2,PIGA,PLA2G7,PTGER2,SMAD7,SOCS2,TUBB1,XBP1
Cell Death and Survival,Neurological Disease,Organismal Injury and Abnormalities	Cell death of brain cells	3.28e-08		0.769	ATF3,BBC3,BCL2L1,BDNF,CDKN1A,DUSP1,E2F4,FAS,FOXO3,GAL,HK2,HSF1,HSPA5,HYOU1,IL1B,ITPRIP,JUN,KLF6,KSR1,MAP3K1,MAP3K11,MEF2C,MTSS1,RAPGEF3,STIP1,STK4
Organismal Injury and Abnormalities,Respiratory Disease	Lung lesion	4.42e-05		0.768	ABCA1,ADAMTS1,ADRA1A,AHDC1,AHR,ALOX12,AMOTL2,ANGPT2,ARAP2,ATF3,ATF7IP,ATIC,ATP1A3,ATPSCKMT,BAHCC1,BBC3,BCL2L1,BCL6B,BDNF,BLM,BTRC,CABLES1,CASS4,CASTOR1,CBFA2T3,CCDC122,CCL2,CCN1,CCN2,CCND3,CCT3,CCT6A,CDC42EP4,CDKN1A,CEBPA,CHD2,CHORDC1,CLDN3,CLEC4M,CLK1,CLK4,COL8A1,CREB5,CUX2,CYP51A1,DACT2,DCLRE1A,DDIT4,DHCR24,DHTKD1,DOK4,DUSP1,DUSP10,EARS2,EGR3,ERCC2,ETS1,ETV5,FAM107A,FAM13C,FANCB,FAS,FKBP4,FKBP5…
Lipid Metabolism,Small Molecule Biochemistry	Synthesis of ceramide	0.000471		0.767	A4GALT,BCL2L1,CCN1,CYP4F22,FAS,IL1B,SPHK1,XBP1
Dermatological Diseases and Conditions,Organismal Injury and Abnormalities	Abnormality of skin morphology	0.000255		0.765	AHR,ALOX12,BCL2L1,CCL2,CCN2,CCND3,CCR3,CDKN1A,CUX2,CYP4F22,CYP51A1,DYNLL1,ERCC2,GAL,HES1,HLA-DQA1,HLA-DQB1,HSPA5,IL1B,JUN,KIAA0040,KSR1,MAP2K6,MVD,NFKBIZ,PMVK,PRKCQ,PRMT5,RARA,SLC27A4,ZBTB25
Cellular Development,Cellular Growth and Proliferation,Connective Tissue Development and Function,Tissue Development	Cell proliferation of fibroblasts	2.25e-06		0.758	AHR,ATF3,BLM,BTRC,CCL2,CCN1,CCN2,CCND3,CDKN1A,DUSP1,FAS,FOSL2,IL1B,JUN,KAT2A,KDM5A,KSR1,LIF,MAP2K6,MAP3K1,MRPS18B,PHF14,PLK2,PTGER2,RCE1,SMAD7,SPHK1,STIP1,WNT2
Cell Cycle	G1/S phase transition	4e-06		0.753	ADRA1A,AHR,ATF3,CABLES1,CAMK2D,CAMK2G,CCND3,CDKN1A,ETS1,FOXO3,HES1,IL1B,JUN,KAT2A,LIF,MAP2K6,PLK2,RBM14,RGCC,SPHK1
Cell Death and Survival,Organismal Injury and Abnormalities	Apoptosis of fibroblasts	1.15e-05		0.753	AHR,ATF3,BBC3,BCL2L1,BLM,BTRC,CDKN1A,DHCR24,DUSP1,FAS,FOXO3,IL1B,JUN,KSR1,MAP3K1,NR4A1,REL,STK4,SYVN1
Cellular Development,Cellular Growth and Proliferation,Hematological System Development and Function,Lymphoid Tissue Structure and Development	Expansion of mononuclear leukocytes	0.00055		0.745	AHR,BCL2L1,CCND3,CEBPA,DDIT4,EGR3,ETS1,FAS,FOXO3,GAB2,HSF1,IL1B,REL,RUVBL2
Cell Death and Survival,Organismal Injury and Abnormalities	Cell death of keratinocytes	0.000262		0.743	BCL2L1,BDNF,CDKN1A,CEBPA,FAS,JUN,KLF10,MAP2K6,SPHK1
Hematological System Development and Function,Hematopoiesis,Lymphoid Tissue Structure and Development,Organ Morphology,Tissue Morphology	Quantity of double-negative T lymphocyte	1.38e-05		0.742	BDNF,BHLHE40,CCND3,E2F4,EFNB1,ETS1,FAS,KAT2A,PRKCQ,SOX13
Lipid Metabolism,Molecular Transport,Small Molecule Biochemistry	Concentration of triacylglycerol	0.000846		0.739	ABCA1,BDNF,BHLHE40,CEBPA,DDHD2,DUSP1,FFAR1,FKBP4,FKBP5,FOXO3,G0S2,GLP1R,HSF1,IL1B,JUN,LIF,NR4A1,PCYT2,RAPGEF3,RGCC,RRAD,SEMA7A,XBP1
Lymphoid Tissue Structure and Development,Tissue Morphology	Quantity of lymphatic system cells	1.11e-09		0.734	AHR,ANGPT2,BBC3,BCL2L1,BCL6B,BDNF,BHLHE40,BLM,CAMK2G,CBFA2T3,CCL2,CCND3,CD84,CDKN1A,CLEC4M,DLL1,DUSP10,E2F4,EFNB1,EGR3,ETS1,FAS,FOSL2,FOXO3,Foxp1,GAB2,GATA2,GLCCI1,HLA-DQA1,HLA-DQB1,IL1B,JAG2,KAT2A,KLF10,KLF13,LIF,Mamld1,Meis1,MGAT2,NEDD9,NFE2,NR4A1,PDK1,POLR3E,PRKCQ,PRMT5,RARA,REL,RGCC,RIPK2,SMAD7,SOX13,SPHK1,ST6GAL1,STK17B,STK4,SYVN1,TCIM,UBASH3B,XBP1,ZHX2
Cell Death and Survival,Organismal Injury and Abnormalities	Apoptosis of breast cancer cell lines	1.07e-10		0.733	AHR,ANGPT2,BCL2L1,BHLHE40,BTRC,CCN1,CCN2,CDKN1A,DDIT4,DLL1,DUSP1,EXOC2,FAS,FBXO32,FOXO3,HK2,HOXA5,HSPA5,IRF2BP2,JUN,KLF15,KPNA2,KSR1,MAP2K6,MAP3K11,NEDD9,NR4A3,PLK2,PMVK,RIPK2,SNAI1,SPHK1,TMPRSS13,USP10,XBP1
Cellular Development,Cellular Growth and Proliferation	Proliferation of leukemia cell lines	4.55e-05		0.732	AHR,BAHCC1,BCL2L1,CBFA2T3,CDKN1A,CEBPA,CYP51A1,DHCR24,DUSP1,FOSL2,FOXO3,GAB2,GATA2,HES1,IL1B,JUN,LIF,NFE2,PRKCQ,SLC40A1,SPHK1,ZMYND8
Organismal Injury and Abnormalities,Organismal Survival	Neonatal death	1.51e-05		0.716	ADAMTS9,APBA3,ATP1A3,BDNF,CCN2,CCND3,CDKN1A,CEBPA,CREB5,EFNB1,FXR1,HOXA5,JAG2,KDM5A,LIF,LMNB2,MEF2C,MN1,NFE2,NR4A2,PHF14,RARA,REL,RUFY3,SLC27A4,SNAI1,SOX11,TBX1
Immunological Disease,Organismal Injury and Abnormalities	Immediate hypersensitivity	1.87e-05		0.714	ABCA1,ADRA1A,AHR,ARFGAP3,BCL2L1,CCR3,DUSP1,DUSP10,FKBP4,GAB2,HLA-DQA1,HLA-DQB1,HLA-DRB5,HSPA5,IDI1,IL1B,JUN,NFKBIZ,NR4A2,P4HA2,PIGA,PLA2G7,SOCS2,TUBB1
Embryonic Development,Nervous System Development and Function,Organ Development,Organismal Development	Growth of brain	8.48e-06		0.707	AHR,BDNF,CDKN1A,CUX2,FOXO3,FXR1,GATA2,HES1,IL1B,LIF,LIMS2,LMNB2,PDE9A,SOX11,WNT7A
Cellular Growth and Proliferation,Embryonic Development,Nervous System Development and Function,Organ Development,Organismal Development,Tissue Development	Proliferation of brain cells	2.32e-05		0.707	AHR,CDKN1A,CUX2,FOXO3,FXR1,GATA2,HES1,IL1B,LIF,LIMS2,LMNB2,PDE9A,SOX11,WNT7A
Embryonic Development,Organ Development,Organismal Development,Skeletal and Muscular System Development and Function,Tissue Development	Development of striated muscle	0.000773		0.707	ALOX12,BDNF,CDKN1A,Foxp1,GPCPD1,HHEX,HLX,JUN,KLF10,MEF2C,MRTFB,RGS4,SMAD7,SOCS2,STIP1,WNT2
Cell Death and Survival	Cell death of brain	9.79e-09		0.698	ATF3,BBC3,BCL2L1,BDNF,CDKN1A,DNAJB2,DUSP1,E2F4,FAS,FOXO3,GAL,HK2,HSF1,HSPA5,HYOU1,IL1B,ITPRIP,JUN,KLF6,KSR1,MAP3K1,MAP3K11,MEF2C,MTSS1,RAPGEF3,STIP1,STK4,TRIP10
Cellular Function and Maintenance	Catabolism of macromolecule	0.000105		0.698	ADAMTS9,AHR,ALOX12,ATF7IP,BANP,BCL2L1,BTRC,CCT3,CCT6A,CYP51A1,FAM107A,FAS,FBXL4,FBXO32,FOXO3,HERPUD1,HSPA5,KAT2A,MAP3K1,NHLRC1,PLK2,POP1,PRKCQ,RCE1,REXO4,SMAD7,SOCS2,SPHK1,SPSB1,STK4,SYVN1,TBC1D10A,TMPRSS13,TYSND1,UBE2G2,USP3,USP4,XBP1,ZFP36L1,ZHX2
Cellular Function and Maintenance,Protein Degradation,Protein Synthesis	Catabolism of protein	0.00036		0.698	ADAMTS9,AHR,ALOX12,ATF7IP,BANP,BCL2L1,BTRC,CCT3,CCT6A,CYP51A1,FAM107A,FAS,FBXL4,FBXO32,FOXO3,HERPUD1,HSPA5,KAT2A,MAP3K1,NHLRC1,PLK2,PRKCQ,RCE1,SMAD7,SOCS2,SPHK1,SPSB1,STK4,SYVN1,TBC1D10A,TMPRSS13,TYSND1,UBE2G2,USP3,USP4,XBP1
Connective Tissue Development and Function,Tissue Development	Growth of connective tissue	2.42e-06		0.685	AHR,ATF3,BCL2L1,BDNF,BLM,BTRC,CCL2,CCN1,CCN2,CCND3,CDKN1A,CEBPA,DUSP1,FAS,FOSL2,HOXA5,IL1B,JUN,KAT2A,KDM5A,KLF10,KLF9,KSR1,LIF,LMNB2,MAP2K6,MAP3K1,MN1,MRPS18B,NFKBIZ,PDK1,PER2,PHF14,PLK2,PRKG2,PTGER2,RCE1,REL,SMAD7,SPHK1,STIP1,WNT2,XBP1,ZFP36L1
Cellular Growth and Proliferation	Cytostasis of tumor cell lines	8.69e-05		0.685	BHLHE40,CCN1,CCND3,CDKN1A,ETS1,FOXO3,HSPA5,KLF6,LIF,MAP2K6,PTGER2,REL,SMAD7
Cell Death and Survival,Organismal Injury and Abnormalities	Apoptosis of endocrine cells	8.24e-07		0.682	ATF3,BBC3,BCL2L1,FAS,IL1B,MANF,MAP3K1,MAP3K11,NOVA2,NR4A3,RAPGEF3,TCIM,XBP1
Cell Death and Survival,Organismal Injury and Abnormalities,Renal and Urological Disease	Cell death of kidney cell lines	0.00034		0.678	BCL2L1,CABLES1,CDKN1A,EMP1,FAS,FOXO3,HK2,HSPA5,HYOU1,MAP2K6,MAP3K1,NR4A3,PPP1R10,RGS4,SMAD7,SPHK1,STK4,SYVN1,ZHX2,ZNF512B
Cell Cycle	Interphase	2.27e-06		0.675	ADRA1A,AHR,ARL4D,ATF3,BCL2L1,BHLHE40,BLM,BOP1,BTRC,CABLES1,CAMK2D,CAMK2G,CCN1,CCND3,CDKN1A,CEBPA,DLL1,DUSP1,E2F4,ETS1,FAS,FOXO3,HERC3,HES1,HK2,IL1B,JUN,KAT2A,KLF10,KLF6,LIF,LIMK1,MAP2K6,MAP3K11,MTBP,MXD4,PDK1,PLK2,PRKG2,RBM14,REL,RGCC,SMAD7,SNAI1,SPHK1,TIPIN,TSC22D3,USP10,WDR73
Cellular Development,Cellular Growth and Proliferation,Nervous System Development and Function,Organismal Development,Tissue Development	Development of neurons	0.000374		0.67	ADAMTS1,AHR,ATF3,BCL2L1,BDNF,CAMK2G,CCN1,CCN2,CDKN1A,CUX2,DLL1,EFNB1,EGR3,ELFN1,FAM107A,FBXO31,FLRT3,HES1,HEY1,HSPA5,IL1B,JUN,KLF9,LIF,LIFR,LIMK1,MAPK6,MEF2C,MRTFB,MTSS1,NCKIPSD,NR4A1,NR4A2,NRP2,PAK4,PDLIM5,PLK2,PRICKLE2,RAPGEF3,RUFY3,SEMA7A,SOX11,SPHK1,STIP1,TRIP10,VAMP1,WNT7A,WNT7B,XBP1,YWHAH,ZMYND8
Cardiovascular Disease,Hematological Disease,Organismal Injury and Abnormalities	Anemia	7.19e-07		0.664	ADRA1A,ATF3,BCL2L1,BHLHE40,BLM,CBFA2T3,CCND3,CYP51A1,DGKE,E2F4,FANCB,FAS,FOXO3,GATA2,GIMAP6,HLA-DQA1,HLX,HSPA5,HYAL2,JUN,MGAT2,MGME1,NFE2,NPHP3,NR4A2,OFD1,PDE9A,PIGA,POU2F1,PTCH2,RARA,SLC40A1,TRAM2,TUBB1,XBP1,ZFP36L1
Immunological Disease,Neurological Disease,Organismal Injury and Abnormalities	Autoimmune neurological disorder	2.57e-06		0.664	ADRA1A,AHR,BCL2L1,BDNF,BHLHE40,CCL2,CD84,CYP51A1,DHCR24,DLL1,DUSP1,DUSP10,FAS,FXR1,GAL,HLA-DMB,HLA-DQA1,HLA-DQB1,HSPA5,IDI1,IL1B,KAT2A,LIF,MAT2A,MVD,NFKBIZ,NR4A1,NR4A2,P2RY10,PLA2G7,PMVK,PRKCQ,PTGER2,REL,RGCC,STK17B,TBX1,UBASH3B,VAMP1,XBP1
Cardiovascular System Development and Function,Cellular Movement	Migration of vascular endothelial cells	0.000822		0.661	ADAMTS1,ANGPT2,BDNF,CCN1,DGKE,EGR3,FOXO3,GLUL,HHEX,HLX,HSPA5,IL1B,NR4A1,NR4A2
Cell Death and Survival,Endocrine System Disorders,Gastrointestinal Disease,Organismal Injury and Abnormalities	Apoptosis of islet cells	1.74e-06		0.654	ATF3,BBC3,BCL2L1,FAS,IL1B,MANF,MAP3K1,MAP3K11,NOVA2,NR4A3,RAPGEF3,XBP1
Cell Death and Survival,Neurological Disease,Organismal Injury and Abnormalities	Cell death of cortical neurons	3.44e-06		0.652	BBC3,BCL2L1,BDNF,CDKN1A,DUSP1,E2F4,FAS,HK2,HSF1,HSPA5,IL1B,JUN,KSR1,MAP3K1,MEF2C,RAPGEF3,STK4
Immunological Disease,Inflammatory Disease,Inflammatory Response,Neurological Disease,Organismal Injury and Abnormalities	Experimental autoimmune encephalomyelitis	9.57e-10		0.651	AHR,BCL2L1,BDNF,BHLHE40,CCL2,CD84,CYP51A1,DHCR24,DLL1,DUSP1,DUSP10,FAS,FXR1,GAL,HLA-DQA1,HLA-DQB1,HSPA5,IDI1,IL1B,KAT2A,LIF,MAT2A,MVD,NFKBIZ,NR4A1,NR4A2,P2RY10,PMVK,PRKCQ,PTGER2,REL,RGCC,STK17B,UBASH3B,XBP1
Skeletal and Muscular System Development and Function	Function of muscle	7.13e-06		0.648	BDNF,CDKN1A,DUSP1,EFNB1,FBXO32,GAB2,GPCPD1,HEY1,HSF1,IL1B,IRAG1,KBTBD13,KLF15,LIF,LIMS2,MAP3K1,MEF2C,MTM1,NR4A1,PDLIM5,PRMT5,PTGER2,RAPGEF3,RRAD,SMAD7,SPHK1
Cellular Development	Differentiation of carcinoma cell lines	0.000132		0.647	AHR,CEBPA,JUN,LIF,MEF2C,Meis1,RARA,WNT7A
Molecular Transport	Transport of molecule	0.000585		0.647	ABCA1,ANGPT2,ANKRD54,APOC2,ARL4D,ATF3,ATP1A3,BDNF,BHLHA15,BHLHE40,CAMK2D,CAMK2G,CCL2,CDKN1A,CEBPA,CPT1A,CYP51A1,EXOC2,FAS,FFAR1,FKBP4,FOXO3,GAL,GLP1R,GLUL,HHEX,HK2,HPS6,HSF1,HSPA5,HYAL2,IL1B,JAGN1,KCNK5,KCNQ5,KLF15,KPNA2,LIF,LMAN2L,LRRC8D,Mamld1,MAP2K6,MEF2C,MTM1,NEDD9,NR4A1,NR4A3,OSR1,PER2,PPP1R10,PRKCQ,PRKG2,RANGAP1,RAPGEF3,RGS4,SEC14L1,Sik1,SLC16A10,SLC25A25,SLC25A29,SLC27A4,SLC2A3,SLC2A9,SLC4…
Neurological Disease,Organismal Injury and Abnormalities	Brain lesion	5.33e-12		0.64	ABCA1,ADAMTS1,ADAMTS15,ADAMTS9,ADRA1A,AHDC1,AHR,ALAS1,ALDH5A1,ALOX12,AMOTL2,ANGPT2,ANKMY2,APBA3,ARAP2,ARFGAP3,ARHGEF10,ARL4D,ARL5B,ARMC6,ATF7IP,ATIC,ATP1A3,B4GALT4,BAHCC1,BAIAP2L1,BANP,BCL2L1,BCL6B,BDNF,BHLHA15,BHLHE40,BLM,BTBD8,CABLES1,CAMK2G,CARD10,CARNS1,CASKIN2,CASS4,CBFA2T3,CCL2,CCND3,CCR3,CCT3,CD300LB,CDC42EP4,CHD2,CLDN3,COQ10B,CPT1A,CREB5,CTU1,CTXN1,CUX2,CYP4F22,CYP51A1,DACT2,DCLRE1A,DDHD2…
Cellular Development,Connective Tissue Development and Function,Tissue Development	Differentiation of connective tissue cells	7.5e-14		0.635	AHR,ATF3,CCL2,CCN1,CCN2,CDKN1A,CEBPA,CLEC4M,CREB5,DUSP1,DUSP10,DYNLL1,EFNB1,FAS,FOSL2,FOXO3,GAB2,GATA2,HES1,HEY1,HYAL2,IL1B,JUN,KDM5A,KLF10,KLF15,LIF,MAP2K6,MAT2A,MEF2C,MN1,MRPS18B,NEDD9,NFE2,NFKBIZ,NR4A1,NR4A2,NR4A3,OSR1,PER2,PRKG2,PTGER2,RAPGEF3,RARA,RREB1,RUNX1T1,SMAD7,SNAI1,SOX11,SOX13,ST13,STK4,TBX1,TSC22D3,UBASH3B,WNT7A,WNT7B,XBP1,YWHAH,ZFP36L1
Organismal Injury and Abnormalities	Abdominal lesion	1.61e-33		0.628	ABCA1,ABHD18,ADAMTS1,ADAMTS15,ADAMTS9,ADRA1A,AHDC1,AHR,AHSA1,AKAP7,AKR7A2,ALAS1,ALDH5A1,ALG6,ALOX12,AMOTL2,ANGPT2,ANKMY2,ANKRD54,APBA3,APOLD1,ARAP2,ARFGAP3,ARHGEF10,ARL4D,ARL5B,ARMC6,ATF3,ATF7IP,ATIC,ATP1A3,ATPSCKMT,B4GALT4,BAHCC1,BAIAP2L1,BANP,BBC3,BCL2L1,BCL6B,BDNF,BHLHA15,BHLHE40,BLM,BOP1,BTBD8,BTRC,C5orf34,C6orf136,CABLES1,CALHM2,CAMK2D,CAMK2G,CARD10,CARHSP1,CARNS1,CASKIN2,CASS4,CASTOR1,CBFA2…
Cell Death and Survival,Neurological Disease,Organismal Injury and Abnormalities	Cell death of hippocampal cells	1.33e-07		0.621	ATF3,BDNF,E2F4,FAS,FOXO3,GAL,HYOU1,IL1B,ITPRIP,KLF6,MAP3K11,STIP1,STK4
Cell Death and Survival,Organismal Injury and Abnormalities	Cell death of leukemia cell lines	1.14e-05		0.621	AHR,BBC3,BCL2L1,CAMK2G,CDKN1A,CEBPA,DUSP1,EGR3,FAS,FKBP5,FOXO3,GATA2,GIMAP6,HES1,HSF1,IL1B,JUN,LIF,MAP3K1,PLA2G7,PLK2,PRKCQ,REL,RUNX1T1,SPHK1,STK4,TSC22D3
Cell Morphology,Cellular Assembly and Organization,Cellular Function and Maintenance	Formation of cellular protrusions	8.18e-06		0.616	ADAMTS1,ADAMTS9,AHR,ATF3,BDNF,CAMK2G,CCL2,CCN1,CCN2,CDC42EP4,CDKN1A,CUX2,DLL1,DYNLL1,E2F4,EFNB1,EGR3,ELFN1,EXOC2,FAM107A,FBXO31,FLRT3,HES1,HSPA5,IL1B,JUN,KLF9,LIF,LIFR,LIMK1,MAP3K1,MAPK6,MEF2C,MRTFB,MTBP,MTM1,MTSS1,NCKIPSD,NEDD9,NFE2,NPHP3,NR4A1,NRP2,OFD1,PAK4,PDLIM5,PLK2,PRICKLE2,PRKCQ,RAB3IP,RAP1GAP,RAPGEF3,RREB1,RUFY3,SEMA7A,SNAI1,SPHK1,STIP1,TRIP10,WDR73,WNT7A,WNT7B,YWHAH,ZMYND8
Cell Death and Survival,Organismal Injury and Abnormalities	Cell death of fibroblasts	1.58e-05		0.602	AHR,ATF3,BBC3,BCL2L1,BLM,BTRC,CDKN1A,DHCR24,DUSP1,FAS,FOXO3,HSF1,IL1B,ITPRIP,JUN,KSR1,MAP3K1,NR4A1,REL,STK4,SYVN1
Cellular Assembly and Organization,Cellular Function and Maintenance	Organization of cytoskeleton	1.86e-05		0.591	ADAMTS1,ADAMTS9,AHR,ANGPT2,ATF3,BAIAP2L1,BCL6B,BDNF,CAMK2G,CCL2,CCN1,CCN2,CDC42EP4,CDKN1A,CLDN3,CUX2,DLL1,DYNLL1,E2F4,EFNB1,EGR3,ELFN1,ETS1,EXOC2,FAM107A,FAS,FBXO31,FKBP4,FLRT3,GAL,GAS8,GCC2,HES1,HSPA5,IL1B,JUN,KBTBD13,KLF9,LIF,LIFR,LIMK1,MAP2K6,MAP3K1,MAPK6,MEF2C,MRTFB,MTBP,MTM1,MTSS1,NCKIPSD,NEDD9,NFE2,NPHP3,NR4A1,NRP2,NUDC,OFD1,PAK4,PDLIM5,PLK2,PRICKLE2,PRKCQ,RAB3IP,RAP1GAP,RAPGEF3,RGS4,RRAD,R…
Cellular Assembly and Organization,Cellular Function and Maintenance	Organization of cytoplasm	3e-05		0.591	ABCA1,ADAMTS1,ADAMTS9,AHR,ANGPT2,ATF3,BAIAP2L1,BCL6B,BDNF,BHLHA15,CAMK2G,CCL2,CCN1,CCN2,CDC42EP4,CDKN1A,CEBPA,CLDN3,CUX2,DLL1,DYNLL1,E2F4,EFNB1,EGR3,ELFN1,ETS1,EXOC2,FAM107A,FAS,FBXO31,FKBP4,FLRT3,GAL,GAS8,GCC2,HES1,HSPA5,IL1B,JUN,KBTBD13,KLF9,LIF,LIFR,LIMK1,MAP2K6,MAP3K1,MAPK6,MEF2C,MRTFB,MTBP,MTM1,MTSS1,NCKIPSD,NEDD9,NFE2,NPHP3,NR4A1,NRP2,NUDC,OFD1,PAK4,PDLIM5,PLEKHF1,PLK2,PRICKLE2,PRKCQ,RAB3IP…
Cell Death and Survival,Organismal Injury and Abnormalities	Apoptosis of tumor cell lines	2.98e-12		0.588	A4GALT,ABCA1,AHR,AHSA1,ALOX12,ANGPT2,ARHGEF10,ATF3,BANP,BBC3,BCL2L1,BCL6B,BDNF,BHLHE40,BLM,BTRC,CAMK2G,CCN1,CCN2,CCND3,CDKN1A,CEBPA,CREB5,DDIT4,DHCR24,DLL1,DUSP1,DYNLL1,EGR3,ETS1,EVA1C,EXOC2,EXOC6,FAS,FBXO31,FBXO32,FKBP5,FOXO3,FZD6,G0S2,GAL,GATA2,GIMAP6,GLCCI1,GLP1R,HES1,HK2,HLA-DQB1,HOXA5,HSF1,HSPA5,IL1B,IRF2BP2,JUN,KLF10,KLF15,KLF6,KLF9,KPNA2,KSR1,LIF,MANF,MAP2K6,MAP3K1,MAP3K11,MAT2A,MEF2C,MTM1…
Cell-To-Cell Signaling and Interaction	Binding of tumor cell lines	0.00018		0.586	ANGPT2,CCL2,CCN1,CCN2,CLEC4M,DLL1,EFNB1,EGR3,ETS1,ETV5,FAS,GP6,HES1,HLX,HSF1,HSPA5,IL1B,JUN,KCNK5,KLF15,LIF,NR4A1,PRKG2,RAP1GAP,SNAI1,ST6GAL1,TCIM
Cellular Development,Connective Tissue Development and Function,Embryonic Development,Organismal Development,Skeletal and Muscular System Development and Function,Tissue Development	Differentiation of osteoclasts	0.000662		0.585	AHR,CCL2,DUSP1,DYNLL1,FOSL2,GAB2,JUN,KLF10,LIF,MAT2A,NEDD9,PTGER2,RAPGEF3,UBASH3B
Cell Signaling	MAPKKK cascade	0.000103		0.581	ADRA1A,CD84,DNAJC27,DOK4,DUSP1,HSF1,KSR1,LIF,MAP2K6,MAP3K1,MAP3K11,MEF2C,PTPN3,RCE1,SORBS3,TBX1,ZFP36L1
Reproductive System Development and Function	Growth of reproductive tract	0.000111		0.574	AHR,CABLES1,CCL2,CDKN1A,FOXO3,IL1B,MEF2C,NR4A1,PTGER2,SPHK1
Cellular Development,Cellular Growth and Proliferation,Hematological System Development and Function,Hematopoiesis,Tissue Development	Differentiation of hematopoietic progenitor cells	4.13e-08		0.564	ARMC6,BCL2L1,BLM,CBFA2T3,CDKN1A,CEBPA,CHD2,DACT2,DHTKD1,DLL1,EGR3,EMP1,ERCC2,EXTL1,FAS,Foxp1,GATA2,HES1,HEY1,HHEX,HOXA5,HYAL2,IL1B,ITGA2B,JAG2,JUN,LFNG,LIF,MEF2C,Meis1,NFE2,RARA,SOX13
Cell Death and Survival,Organismal Injury and Abnormalities	Apoptosis of connective tissue cells	2.95e-06		0.564	AHR,ATF3,BBC3,BCL2L1,BLM,BTRC,CDKN1A,DDIT4,DHCR24,DUSP1,FAS,FOSL2,FOXO3,HSPA5,IL1B,JUN,KSR1,MAP3K1,NR4A1,REL,SPHK1,STK4,SYVN1,WNT7A
Cell Death and Survival,Organismal Injury and Abnormalities	Cell death of breast cancer cell lines	2.88e-09		0.56	AHR,ANGPT2,BCL2L1,BHLHE40,BTRC,CCN1,CCN2,CDKN1A,DDIT4,DLL1,DUSP1,EXOC2,FAS,FBXO32,FOXO3,HK2,HOXA5,HSPA5,IRF2BP2,JUN,KLF15,KPNA2,KSR1,MAP2K6,MAP3K11,NEDD9,NR4A3,PLK2,PMVK,RIPK2,SNAI1,SPHK1,STIP1,TMPRSS13,USP10,XBP1
Cell Cycle	Interphase of fibroblasts	0.00078		0.555	ATF3,BLM,CDKN1A,E2F4,JUN,MAP2K6,PLK2
Cardiovascular Disease,Neurological Disease,Organismal Injury and Abnormalities,Skeletal and Muscular Disorders	Cardiomyopathy	0.000241		0.553	ABCA1,ADAMTS1,ADRA1A,AHR,ANGPT2,APOC2,ATP1A3,BBC3,BCL2L1,CAMK2D,CAMK2G,CCL2,CCN1,CDKN1A,COL8A1,CPT1A,FAS,FBXO32,FOXO3,Foxp1,GLP1R,HHEX,HK2,HLA-DQA1,IL1B,ITGA2B,JMJD6,KLF10,KLF15,LIF,LIMS2,LMNB2,MANF,MAP2K6,MAP3K1,Meis1,MRPL44,MRTFB,NR4A1,P4HA1,PAK4,PDE9A,PDLIM5,PPP1R10,PTGER2,RCE1,RFNG,RGS4,RRAD,SOX11,SPHK1,STK4,TRAM2,TUBB1,USP4,XBP1
Small Molecule Biochemistry	Biosynthesis of amide	0.000218		0.552	A4GALT,B4GALT4,BCL2L1,CCN1,CCND3,CHST11,CYP4F22,FAS,G0S2,IL1B,SLC25A16,SLC27A4,SPHK1,XBP1
Cell Death and Survival,Organismal Injury and Abnormalities	Cell death of epithelial cell lines	1.13e-05		0.551	ATF3,BCL2L1,CABLES1,CCN1,CCN2,CDKN1A,DYNLL1,EMP1,ETS1,FAS,FOXO3,HK2,HSPA5,JUN,MAP2K6,MAP3K1,NR4A3,PPP1R10,RGS4,SNAI1,SPHK1,STK4,SYVN1,XBP1,ZNF512B
Cell Death and Survival,Neurological Disease,Organismal Injury and Abnormalities	Cell death of hippocampal neurons	1.8e-06		0.538	ATF3,BDNF,FAS,FOXO3,GAL,HYOU1,IL1B,ITPRIP,KLF6,STIP1,STK4
Cellular Development,Cellular Growth and Proliferation,Connective Tissue Development and Function,Hair and Skin Development and Function,Organ Development,Tissue Development	Proliferation of keratinocytes	0.000574		0.532	BDNF,CDKN1A,HOXA5,JUN,KLF10,KLF9,NFKBIZ,PTGER2,REL,SMAD7,SPHK1,XBP1,ZFP36L1
Cell Death and Survival	Cell viability of tumor cell lines	3.38e-08		0.526	ABCA1,ADAMTS1,AHR,AKAP7,ALOX12,ANGPT2,ATF3,BCL2L1,BCL6B,BDNF,BHLHE40,BLM,BTRC,CAMK2D,CARD10,CCL2,CCN2,CCND3,CCT6A,CDKN1A,CLDN3,DHCR24,DUSP1,DUSP10,ERCC2,FANCB,FAS,FKBP4,FKBP5,FOXO3,GAB2,GATA2,HES1,HEY1,HHEX,HK2,HOXA5,HSF1,HSPA5,IL1B,JAG2,JUN,KLF6,KLF9,LIF,MAP2K6,MAP3K1,MAP3K11,MEF2C,MTBP,MTSS1,MYCT1,NR4A1,PAK4,PCDH18,PDK1,PLA2G7,PLK2,PRKCQ,REL,RUVBL2,SLC2A3,SLC40A1,SNAI1,SOX11,SPHK1,ST6GAL1,STIP1…
Cellular Development,Cellular Growth and Proliferation	Expansion of blood cells	0.000824		0.52	AHR,BCL2L1,CCND3,CEBPA,DDIT4,DLL1,EGR3,ETS1,FAS,FOXO3,GAB2,GATA2,HSF1,IL1B,REL,RUVBL2
Drug Metabolism,Endocrine System Development and Function,Lipid Metabolism,Molecular Transport,Small Molecule Biochemistry	Concentration of testosterone	0.000712		0.518	ABCA1,AHR,CDKN1A,FKBP4,GAL,HSF1,IL1B,JUN,TSC22D3
Hematological System Development and Function,Tissue Morphology	Quantity of mononuclear leukocytes	6.41e-11		0.517	AHR,ANGPT2,APBA3,ATF3,BBC3,BCL2L1,BCL6B,BDNF,BHLHE40,BLM,CAMK2G,CBFA2T3,CCL2,CCND3,CCR3,CD84,CDKN1A,CEBPA,CLEC4M,DLL1,DUSP10,E2F4,EFNB1,EGR3,ETS1,FAS,FOXO3,Foxp1,GAB2,GATA2,GLCCI1,HLA-DQA1,HLA-DQB1,IL1B,JAG2,KAT2A,KLF10,KLF13,LIF,Mamld1,Meis1,MGAT2,NEDD9,NR4A1,PDK1,POLR3E,PRKCQ,PRMT5,RARA,REL,RGCC,RIPK2,SMAD7,SOX13,SPHK1,ST6GAL1,STK17B,STK4,SYVN1,TCIM,UBASH3B,XBP1,ZHX2
Hematological System Development and Function,Humoral Immune Response,Lymphoid Tissue Structure and Development,Tissue Morphology	Quantity of B lymphocytes	0.000147		0.512	AHR,ANGPT2,CBFA2T3,CCND3,CD84,CDKN1A,CLEC4M,DLL1,EGR3,ETS1,FAS,Foxp1,HLA-DQA1,LIF,Meis1,NEDD9,RARA,REL,RIPK2,SPHK1,ST6GAL1,STK4,SYVN1,UBASH3B,XBP1
Developmental Disorder,Organismal Injury and Abnormalities	Thoracic hypoplasia	0.000237		0.506	CCN2,CCND3,CYP51A1,E2F4,ETS1,HEY1,JMJD6,MAPK6,MEF2C,PDE9A,RARA,TBX1,WNT7B,ZFP36L1
Cardiovascular System Development and Function,Cellular Movement	Cell movement of endothelial cells	1.74e-06		0.502	ADAMTS1,ALOX12,ANGPT2,BDNF,CAMK2D,CCL2,CCN1,CCN2,CCR3,DGKE,EFNB1,EGR3,ETS1,FOXO3,GATA2,GLUL,HEY1,HHEX,HLX,HSPA5,IL1B,MAP2K6,MEF2C,MTSS1,NR4A1,NR4A2,NRP2,OSR1,RAPGEF3,RGCC,WNT7A
Embryonic Development,Organismal Development	Development of body trunk	2.37e-14		0.5	ABCA1,ADAMTS1,ADAMTS9,ADRA1A,AHR,ATF3,BBC3,BCL2L1,BDNF,BTRC,CAMK2D,CCL2,CCN1,CCN2,CCND3,CDKN1A,CEBPA,CYP51A1,DACT2,DLL1,DUSP1,EFNB1,EGR3,EMP1,ETS1,ETV5,FAS,FILIP1L,FKBP4,FLRT3,FOSL2,FOXO3,Foxp1,GAL,GATA2,GLP1R,HES1,HEY1,HHEX,HLX,HOXA5,HSPA5,IL1B,JMJD6,JUN,KLF10,KLF15,KLF6,LFNG,LIF,LIMS2,LMNB2,MAP2K6,MAP3K1,MAPK6,MEF2C,MRTFB,MTSS1,NCKIPSD,NFKBIZ,NPHP3,NR4A1,NR4A3,NRP2,OSR1,PAK4,PDE9A,PHF14,PTGER2,…
Lymphoid Tissue Structure and Development,Organ Morphology,Tissue Morphology	Quantity of lymphoid organ	1.25e-07		0.492	AHR,BBC3,BCL2L1,BDNF,BHLHE40,BLM,CCND3,CDKN1A,E2F4,EFNB1,EGR3,ETS1,FAS,GATA2,GLCCI1,HLA-DQB1,KAT2A,KLF13,LIF,NR4A1,POLR3E,PRKCQ,SOX13,STK17B,STK4,UBASH3B
Hematological System Development and Function,Lymphoid Tissue Structure and Development,Tissue Morphology	Quantity of lymphocytes	5.43e-10		0.481	AHR,ANGPT2,BBC3,BCL2L1,BCL6B,BDNF,BHLHE40,BLM,CAMK2G,CBFA2T3,CCL2,CCND3,CD84,CDKN1A,CLEC4M,DLL1,DUSP10,E2F4,EFNB1,EGR3,ETS1,FAS,FOXO3,Foxp1,GAB2,GATA2,GLCCI1,HLA-DQA1,HLA-DQB1,IL1B,JAG2,KAT2A,KLF10,KLF13,LIF,Mamld1,Meis1,MGAT2,NEDD9,NR4A1,PDK1,POLR3E,PRKCQ,PRMT5,RARA,REL,RGCC,RIPK2,SMAD7,SOX13,SPHK1,ST6GAL1,STK17B,STK4,SYVN1,TCIM,UBASH3B,XBP1,ZHX2
Embryonic Development,Organismal Development	Growth of head	2e-05		0.466	AHR,BDNF,CDKN1A,COL8A1,CUX2,FOXO3,FXR1,GATA2,HES1,IL1B,LIF,LIMS2,LMNB2,NR4A1,PDE9A,SOX11,WNT7A
Lipid Metabolism,Small Molecule Biochemistry	Metabolism of membrane lipid derivative	1.03e-05		0.464	A4GALT,ABCA1,APOC2,B4GALT4,BCL2L1,BDNF,CCL2,CCN1,CEBPA,CYP4F22,CYP51A1,DGKE,DHCR24,ERLIN1,FAS,G0S2,HSPA5,IDI1,IL1B,INPP5F,MTM1,MTMR4,PCYT2,PIGA,PLA2G7,PMVK,SLC27A4,SPHK1,USP10,WDR73,XBP1
Cell Death and Survival,Organismal Injury and Abnormalities	Apoptosis of keratinocytes	0.000709		0.463	BCL2L1,BDNF,CDKN1A,CEBPA,FAS,JUN,KLF10,SPHK1
Embryonic Development,Organ Development,Organismal Development,Respiratory System Development and Function,Tissue Development	Formation of lung	1.18e-08		0.461	ABCA1,CCL2,CCN2,CDKN1A,CEBPA,CYP51A1,DUSP1,ETV5,FAS,FOSL2,Foxp1,HES1,HLX,HOXA5,IL1B,JMJD6,LFNG,LIF,LMNB2,MAPK6,NPHP3,PDE9A,PHF14,RARA,REL,SLC27A4,SOX11,STK4,WNT2,WNT7B
Organismal Survival	Survival of organism	1.81e-05		0.454	A4GALT,ADAMTS15,ALDH5A1,ANGPT2,ATF3,BBC3,BCL2L1,BDNF,BLM,CCL2,CCN2,CDKN1A,CEBPA,DCLRE1A,DLL1,DUSP1,DUSP10,ERCC2,ETS1,FAS,GATA2,GLUL,GRAMD1B,HK2,HSPA4L,HYAL2,HYOU1,IL1B,KLF6,LFNG,LIF,LRIG3,NFE2,NR4A1,NR4A2,NR4A3,PDK1,PER2,PRMT5,RARA,REL,RIPK2,SEMA7A,SLC2A3,SLC40A1,SMC5,SNAI1,SPHK1,ST13,STIP1,TUBB1,XBP1,ZHX2
Cellular Development,Cellular Growth and Proliferation,Embryonic Development,Nervous System Development and Function,Organ Development,Organismal Development,Tissue Development	Proliferation of neural precursor cells	0.00011		0.447	AHR,CDKN1A,CUX2,FOXO3,GATA2,HES1,IL1B,LIMS2,LMNB2,PDE9A,SOX11
Cell-mediated Immune Response,Cellular Development,Cellular Function and Maintenance,Cellular Growth and Proliferation,Embryonic Development,Hematological System Development and Function,Hematopoiesis,Lymphoid Tissue Structure and Development,Organ Development,Organismal Development,Tissue Development	Differentiation of helper T lymphocytes	2.63e-08		0.437	AHR,CCN1,DLL1,EFNB1,EGR3,ETS1,Foxp1,GATA2,HLX,IL1B,KAT2A,KLF10,LFNG,LIF,NFKBIZ,NR4A2,PRKCQ,REL,RGCC,RIPK2,SOCS2,SOX13,USP4
Cell Death and Survival,Organismal Injury and Abnormalities	Apoptosis of T lymphocytes	7.93e-07		0.437	AHR,ATF3,BBC3,BCL2L1,BLM,CDKN1A,EFNB1,EGR3,ETS1,FAS,FOXO3,Foxp1,IL1B,JUN,KLF13,MAP2K6,NR4A1,NR4A3,POLR3E,PRKCQ,PRMT5,SPHK1,STK17B,TSC22D3
Cellular Growth and Proliferation,Connective Tissue Development and Function,Tissue Development	Proliferation of connective tissue cells	9.57e-07		0.435	AHR,ATF3,BCL2L1,BDNF,BLM,BTRC,CCL2,CCN1,CCN2,CCND3,CDKN1A,CEBPA,DUSP1,FAS,FOSL2,HOXA5,IL1B,JUN,KAT2A,KDM5A,KLF10,KLF9,KSR1,LIF,LMNB2,MAP2K6,MAP3K1,MN1,MRPS18B,NFKBIZ,PER2,PHF14,PLK2,PRKG2,PTGER2,RCE1,REL,SMAD7,SPHK1,STIP1,WNT2,XBP1,ZFP36L1
Organismal Injury and Abnormalities,Renal and Urological Disease	Renal lesion	0.000382		0.435	ADAMTS9,ALAS1,ALDH5A1,ANGPT2,ANKMY2,ARAP2,ATF3,ATIC,BCL2L1,BHLHE40,BLM,BTRC,CARD10,CCL2,CCN1,CCN2,CCT3,CDKN1A,CEBPA,CYP51A1,DCLRE1A,DHX35,EGR3,ELFN1,ERCC2,ETS1,ETV5,EXTL1,FOXO3,FUBP3,FZD6,GRAMD1B,HK2,HLA-DQA1,HLA-DQB1,IL1B,ISM1,ITGA2B,JUN,KIAA1549,KIF21B,KLF6,LIFR,LMAN2L,LRIG3,MAP2K6,MAP3K1,MN1,MTSS1,NFE2,NFKBIZ,NPHP3,OFD1,OSR1,PCDH17,PCF11,PDK1,PTPN3,RAP1GAP,RARA,RBM12B,RBM14,REL,RIN3,RRAD,RREB1…
Cellular Development,Cellular Growth and Proliferation,Hematological System Development and Function,Hematopoiesis	Expansion of hematopoietic progenitor cells	0.000621		0.431	BCL2L1,CCND3,CEBPA,DLL1,FOXO3,GATA2,IL1B,REL
Lymphoid Tissue Structure and Development,Tissue Morphology	Quantity of lymphoid tissue	2.64e-08		0.43	AHR,BBC3,BCL2L1,BDNF,BHLHE40,BLM,CCND3,CD84,CDKN1A,DLL1,E2F4,EFNB1,EGR3,ETS1,FAS,GATA2,GLCCI1,HLA-DQB1,KAT2A,KLF13,LIF,NEDD9,NR4A1,POLR3E,PRKCQ,REL,SOX13,ST6GAL1,STK17B,STK4,TBX1,TRIP10,UBASH3B
Cellular Growth and Proliferation,Tissue Development	Proliferation of central nervous system cells	0.000136		0.426	AHR,CDKN1A,CUX2,FAS,FOXO3,FXR1,GATA2,HES1,IL1B,LIF,LIMS2,LMNB2,PDE9A,SOX11,WNT7A
Cell Death and Survival	Apoptosis of thymus gland	2.8e-08		0.42	AHR,ATF3,BBC3,BCL2L1,BLM,CDKN1A,EFNB1,EGR3,ETS1,FAS,IL1B,JUN,KLF13,MAP2K6,NR4A1,POLR3E,SPHK1
Cell Cycle	G1 phase	3.37e-08		0.419	ADRA1A,AHR,ATF3,BCL2L1,BHLHE40,BOP1,BTRC,CABLES1,CAMK2D,CAMK2G,CCN1,CCND3,CDKN1A,CEBPA,DLL1,DUSP1,E2F4,ETS1,FOXO3,HERC3,HES1,HK2,IL1B,JUN,KAT2A,KLF10,KLF6,LIF,MAP2K6,MTBP,PDK1,PLK2,PRKG2,RBM14,REL,RGCC,SMAD7,SPHK1,USP10
Cellular Development,Cellular Growth and Proliferation,Hematological System Development and Function,Hematopoiesis,Lymphoid Tissue Structure and Development,Tissue Development	Differentiation of antigen presenting cells	0.000731		0.39	AHR,CBFA2T3,CCL2,CDKN1A,CEBPA,DLL1,EMP1,FOSL2,GAB2,GATA2,HSF1,IL1B,LIF,LIFR,MAT2A,RARA,XBP1
Hematological System Development and Function,Tissue Morphology	Quantity of leukocytes	4.02e-10		0.382	ABCA1,AHR,ANGPT2,APBA3,ATF3,BBC3,BCL2L1,BCL6B,BDNF,BHLHE40,BLM,CAMK2G,CBFA2T3,CCL2,CCND3,CCR3,CD84,CDKN1A,CEBPA,CLEC4M,DLL1,DUSP1,DUSP10,E2F4,EFNB1,EGR3,ETS1,FAS,FOSL2,FOXO3,Foxp1,GAB2,GATA2,GLCCI1,GP6,HLA-DQA1,HLA-DQB1,IL1B,JAG2,KAT2A,KDM5A,KLF10,KLF13,KLF6,LIF,Mamld1,MANF,Meis1,MGAT2,NEDD9,NR4A1,PDK1,POLR3E,PRKCQ,PRMT5,PTGER2,RARA,REL,RGCC,RIPK2,SMAD7,SOX13,SPHK1,ST6GAL1,STK17B,STK4,SYVN1,TCIM,…
Cardiovascular System Development and Function,Cellular Movement	Movement of vascular endothelial cells	7.78e-05		0.38	ADAMTS1,ANGPT2,BDNF,CAMK2D,CCN1,DGKE,EGR3,FOXO3,GLUL,HHEX,HLX,HSPA5,IL1B,MTSS1,NR4A1,NR4A2,OSR1
Cellular Development	Maturation of cells	2.23e-06		0.376	AHR,ATF3,BCL2L1,BDNF,BHLHA15,CCL2,CCND3,CDKN1A,CEBPA,CYP51A1,EFNB1,ERCC2,FAS,FOXO3,Foxp1,GATA2,HES1,HOXA5,IL1B,KLF9,LFNG,LIF,MAP2K6,NFE2,NR4A2,NUDC,PDK1,POLR3E,SOCS2,SOX18,WNT7A,WNT7B,XBP1
Cell Death and Survival,Connective Tissue Development and Function	Cell viability of fibroblast cell lines	0.000292		0.362	BCL2L1,BLM,CDKN1A,DUSP1,ERCC2,FOXO3,HSF1,HSPBAP1,JUN,POU2F1,XBP1
Organismal Development	Growth of organism	2.36e-07		0.359	ABCA1,ADAMTS1,AHR,BBC3,BCL2L1,BDNF,BLM,CCND3,CDKN1A,CUX2,DLL1,EFNB1,ERCC2,FOSL2,FOXO3,Foxp1,GAB2,GATA2,GATAD2A,HES1,HHEX,HOXA5,HSF1,HSPA5,IL1B,INPP5F,KAT2A,KSR1,LIF,LIMS2,LMNB2,MAP3K1,NR4A3,OSR1,PDE9A,PHF14,PLK2,POU2F1,PRKCQ,PRKG2,PRMT5,RARA,SLC25A25,SMC5,SNAI1,SOCS2,SOX11,ST6GAL1,STK4,TBX1,WNT2,WNT7A,WNT7B,ZFP36L1
Cell Morphology,Cellular Development	Branching of cells	1.81e-05		0.357	AHR,ANGPT2,ATF3,BDNF,CCL2,CCN1,CDKN1A,CUX2,EFNB1,EGR3,ELFN1,ETS1,FAM107A,GLUL,HEY1,HLX,IL1B,JUN,KLF9,LIFR,LIMK1,MAPK6,MEF2C,MTSS1,NR4A1,NRP2,PAK4,PDLIM5,PLK2,RGS4,WNT7A,ZMYND8
Tissue Morphology	Quantity of epithelial tissue	1.83e-06		0.351	ABCA1,AHR,ANGPT2,BCL6B,BDNF,CBFA2T3,CDKN1A,CEBPA,DLL1,EFNB1,ETS1,HES1,HOXA5,IL1B,ISM1,JAG2,LIF,PTGER2,RARA,STK4
Cellular Development,Cellular Growth and Proliferation,Hematological System Development and Function,Hematopoiesis,Lymphoid Tissue Structure and Development,Tissue Development	Differentiation of phagocytes	9.59e-06		0.345	AHR,CBFA2T3,CCL2,CDKN1A,CEBPA,CLEC4M,DLL1,EMP1,FOSL2,GAB2,GATA2,HHEX,HSF1,IL1B,JAGN1,JUN,LIF,LIFR,MAT2A,MEF2C,RARA,REL,XBP1,ZFP36L1
Cell Morphology,Cellular Assembly and Organization,Cellular Development,Cellular Function and Maintenance,Cellular Growth and Proliferation,Nervous System Development and Function,Organismal Development,Tissue Development	Neuritogenesis	5.64e-05		0.339	ADAMTS1,AHR,ATF3,BDNF,CAMK2G,CCN1,CCN2,CDKN1A,CUX2,DLL1,EFNB1,EGR3,ELFN1,FAM107A,FBXO31,FLRT3,HES1,HSPA5,IL1B,JUN,KLF9,LIF,LIFR,LIMK1,MAPK6,MEF2C,MRTFB,MTSS1,NCKIPSD,NR4A1,NRP2,PAK4,PDLIM5,PLK2,PRICKLE2,RAPGEF3,RUFY3,SEMA7A,SPHK1,STIP1,TRIP10,WNT7A,WNT7B,YWHAH,ZMYND8
Cell Death and Survival,Cellular Function and Maintenance	Colony survival of cells	6.08e-05		0.335	ATF3,BCL2L1,BLM,CDKN1A,DCLRE1A,E2F4,FOXO3,HK2,JUN
Cellular Development,Cellular Growth and Proliferation,Embryonic Development,Organismal Development	Proliferation of embryonic cells	0.000289		0.332	BDNF,CCND3,CDKN1A,DLL1,Foxp1,GATA2,KSR1,LIF,MAP3K1,NR4A3,PHF14,PRMT5,SNAI1,STK4,TBX1,WNT2,WNT7A,WNT7B
DNA Replication, Recombination, and Repair	Repair of DNA	4.37e-05		0.323	ATF3,BBC3,BCL2L1,BLM,BTRC,CDKN1A,CEBPA,DCLRE1A,DYNLL1,ERCC2,IL1B,INTS3,JUN,KAT2A,KPNA2,NR4A1,NR4A2,RARA,REXO4,RUVBL2,SGF29,ST13,STIP1,USP10,USP3
Cardiovascular System Development and Function,Cell Morphology,Cellular Development,Organismal Development,Tissue Development	Branching of endothelial cells	0.00058		0.309	ANGPT2,CCL2,CCN1,GLUL,HEY1,HLX,NRP2,RGS4
Cellular Development,Cellular Growth and Proliferation,Hematological System Development and Function,Lymphoid Tissue Structure and Development	Cell proliferation of T lymphocytes	1.56e-08		0.301	AHR,BBC3,BCL2L1,BCL6B,BHLHE40,BLM,CCL2,CCN2,CCND3,CD84,CDKN1A,CEBPA,CLEC4M,DDIT4,DUSP1,DUSP10,EFNB1,EGR3,ETS1,FAS,FOXO3,Foxp1,GAB2,HES1,HLA-DMB,HLA-DQA1,HLA-DQB1,HSF1,HSPA5,IL1B,ITGA2B,JUN,KAT2A,KSR1,MAP2K6,NR4A1,PRKCQ,REL,RIPK2,RUVBL2,SOX13,STK17B,STK4,TSC22D3,UBASH3B,ZFP36L1
Cellular Development,Hematopoiesis	Maturation of leukemia cell lines	0.000323		0.292	CCND3,CDKN1A,FOXO3,LIF
Cellular Movement	Cell movement of tumor cells	0.000344		0.291	ANGPT2,BDNF,CCL2,CCN2,DUSP1,GAB2,MAP3K1,NEDD9,PAK4,RAPGEF3,SNAI1,SOX7,SPHK1,ST6GAL1
Embryonic Development,Organismal Development	Growth of embryo	4.96e-06		0.278	ABCA1,AHR,BDNF,CCND3,CDKN1A,CUX2,DLL1,EFNB1,FOXO3,Foxp1,GAB2,GATA2,GATAD2A,HES1,IL1B,KAT2A,KSR1,LIF,LIMS2,LMNB2,MAP3K1,NR4A3,OSR1,PDE9A,PHF14,POU2F1,PRMT5,SNAI1,SOX11,STK4,TBX1,WNT2,WNT7A,WNT7B
Cellular Development,Cellular Growth and Proliferation,Hematological System Development and Function,Hematopoiesis,Tissue Development	Differentiation of erythroid cells	0.000142		0.277	BCL2L1,EMP1,GATA2,HEY1,HOXA5,ITGA2B,JUN
Cellular Assembly and Organization,Nervous System Development and Function,Tissue Morphology	Quantity of nerve ending	0.000738		0.277	BDNF,EFNB1,REL,SOX11,VAMP1
Cell Death and Survival	Cell death of hematopoietic cell lines	0.000295		0.276	BCL2L1,CCND3,CDKN1A,CEBPA,FAS,FOXO3,GATA2,HES1,HSPA5,JUN,NR4A1,PRKCQ,SMAD7,ST6GAL1,TSC22D3
Cell Death and Survival,Organismal Injury and Abnormalities	Apoptosis of leukemia cell lines	7.21e-05		0.274	AHR,BBC3,BCL2L1,CAMK2G,CDKN1A,CEBPA,DUSP1,EGR3,FAS,FKBP5,FOXO3,GATA2,GIMAP6,HES1,JUN,LIF,MAP3K1,PLA2G7,PRKCQ,SPHK1,STK4,TSC22D3
Cell Morphology	Sprouting	2.18e-05		0.273	ADAMTS1,ANGPT2,ATF3,BDNF,CCL2,CCN1,CDKN1A,CUX2,EFNB1,EGR3,ELFN1,ETS1,FAM107A,GLUL,HEY1,HLX,IL1B,JUN,KLF9,LIFR,LIMK1,MAPK6,MEF2C,MTSS1,NR4A1,NRP2,PAK4,PDLIM5,PLK2,RGS4,STK4,WNT7A,ZMYND8
Organismal Development	Formation of vessel	3.83e-05		0.271	ADAMTS1,AHR,ANGPT2,CCL2,CCN2,EFNB1,EMP1,FOXO3,IL1B,JUN,KLF10,MEF2C,NR4A2,RREB1,SPHK1,TBX1
Cardiovascular System Development and Function,Organismal Development	Formation of blood vessel	0.000127		0.271	ADAMTS1,CCL2,CCN2,EFNB1,EMP1,FOXO3,IL1B,JUN,KLF10,MEF2C,NR4A2,RREB1,SPHK1,TBX1
Cell-mediated Immune Response,Cellular Development,Cellular Function and Maintenance,Cellular Growth and Proliferation,Embryonic Development,Hematological System Development and Function,Hematopoiesis,Lymphoid Tissue Structure and Development,Organ Development,Organismal Development,Tissue Development	Differentiation of T lymphocytes	1.01e-10		0.25	AHR,BHLHE40,BLM,CCN1,CEBPA,CPT1A,DLL1,DUSP10,EFNB1,EGR3,ETS1,FAS,FOSL2,FOXO3,Foxp1,GATA2,HLA-DQA1,HLX,IL1B,JAG2,JMJD6,KAT2A,KLF10,LFNG,LIF,NFKBIZ,NR4A1,NR4A2,PRKCQ,PRMT5,REL,RGCC,RIPK2,SMAD7,SOCS2,SOX13,USP4,XBP1,ZFP36L1
Cell Death and Survival,Organismal Injury and Abnormalities	Cell death of sensory neurons	0.0003		0.243	BBC3,BCL2L1,BDNF,FAS,HSF1,HSPA5,JUN,RARA,SPHK1
Cell Cycle	Cell cycle progression	2.12e-10		0.239	AHR,ARHGEF10,ATF3,BANP,BCL2L1,BLM,BOP1,BTRC,CABLES1,CAMK2G,CARD10,CCN1,CCND3,CDKN1A,CEBPA,DDIT4,DUSP1,E2F4,EMP1,ETS1,FAS,FOSL2,FOXO3,GAB2,GAL,GATA2,HES1,HEY1,HLA-DQA1,HSF1,HSPA5,IL1B,JADE2,JUN,KAT2A,KDM5A,KLF10,KLF15,KLF6,LIF,MAP2K6,MAP3K1,Meis1,NEDD9,NR4A1,NR4A2,NR4A3,PDK1,PER2,PLK2,PMVK,PPP1R10,PRKCQ,PRMT5,PTCH2,PTPN3,RAP1GAP,RAPGEF3,RARA,REL,RGCC,RRAD,RUNX1T1,RUVBL2,SGF29,Sik1,SMAD7,SNAI1,SPHK…
Cellular Development,Cellular Growth and Proliferation,Hematological System Development and Function,Hematopoiesis,Tissue Development	Differentiation of hematopoietic cells	5.96e-09		0.237	ARMC6,BCL2L1,BLM,CBFA2T3,CDKN1A,CEBPA,CHD2,DACT2,DHTKD1,DLL1,EGR3,EMP1,ERCC2,EXTL1,FAS,Foxp1,GATA2,HES1,HEY1,HHEX,HOXA5,HYAL2,IL1B,ITGA2B,JAG2,JUN,LFNG,LIF,MEF2C,Meis1,MYCT1,NFE2,RARA,RUNX1T1,SOX13
Cell-To-Cell Signaling and Interaction,Hematological System Development and Function,Immune Cell Trafficking,Inflammatory Response	Activation of lymphocytes	7.62e-05		0.234	AHR,BCL2L1,BHLHE40,CCL2,CDKN1A,DLL1,DUSP1,EGR3,ETS1,FAS,FOXO3,Foxp1,GIMAP6,HLA-DQB1,HYOU1,IL1B,KAT2A,KSR1,LFNG,NFKBIZ,NR4A1,NR4A2,NR4A3,PRKCQ,REL,RFNG,RIPK2,SOCS2,SPRY1,ST6GAL1,TREML2
Cellular Development,Connective Tissue Development and Function,Tissue Development	Differentiation of bone cells	7.89e-06		0.233	AHR,CCL2,CCN1,CEBPA,DUSP1,DYNLL1,EFNB1,FAS,FOSL2,GAB2,GATA2,HEY1,JUN,KLF10,LIF,MAP2K6,MAT2A,MEF2C,MN1,MRPS18B,NEDD9,PTGER2,RAPGEF3,SMAD7,SNAI1,SOX11,UBASH3B,WNT7B
Cellular Development,Tissue Development	Differentiation of bone marrow cells	3.63e-05		0.227	CDKN1A,CEBPA,EFNB1,FAS,GATA2,HES1,HOXA5,IL1B,JUN,LFNG,MEF2C,Meis1,NFE2,RARA,SNAI1,SOX11,TSC22D3
Cell Death and Survival,Organismal Injury and Abnormalities	Cell death of T lymphocytes	2.56e-07		0.219	AHR,ATF3,BBC3,BCL2L1,BLM,CDKN1A,DDIT4,EFNB1,EGR3,ETS1,FAS,FOXO3,Foxp1,IL1B,JUN,KLF13,MAP2K6,NR4A1,NR4A3,POLR3E,PRKCQ,PRMT5,REL,SMAD7,SPHK1,STK17B,TSC22D3
Cell-mediated Immune Response,Cellular Development,Cellular Function and Maintenance,Cellular Growth and Proliferation,Embryonic Development,Hematological System Development and Function,Hematopoiesis,Lymphoid Tissue Structure and Development,Organ Development,Organismal Development,Tissue Development	Differentiation of CD4+ T-lymphocytes	1.24e-06		0.214	AHR,BHLHE40,CCN1,CPT1A,EFNB1,ETS1,Foxp1,IL1B,KAT2A,LIF,NR4A2,PRKCQ,REL,RGCC,SOCS2,SOX13,USP4
Cell Death and Survival,Organismal Injury and Abnormalities	Neuronal cell death	6.3e-07		0.21	ALOX12,ATF3,BBC3,BCL2L1,BDNF,CCL2,CCN2,CDKN1A,DNAJB2,DUSP1,E2F4,EFNB1,FAS,FOXO3,GAB2,GAL,GLP1R,HERPUD1,HK2,HSF1,HSPA5,HYOU1,IL1B,ITPRIP,JUN,KLF6,KSR1,LIF,MANF,MAP3K1,MAP3K11,MAT2A,MEF2C,MTSS1,NR4A2,NR4A3,PDK1,PLA2G7,PMVK,RAPGEF3,RARA,REL,SOX11,SPHK1,STIP1,STK4,TRIM2,TRIP10,XBP1
Hematological System Development and Function,Lymphoid Tissue Structure and Development,Tissue Morphology	Quantity of memory T lymphocytes	0.000184		0.204	ANGPT2,BCL2L1,BCL6B,BDNF,CDKN1A,ETS1,FOXO3,PDK1,STK17B
Organismal Injury and Abnormalities,Respiratory Disease	Lung injury	0.000385		0.198	ADRA1A,AHR,ANGPT2,APBA3,CCL2,CYP51A1,DDIT4,FOSL2,FOXO3,HK2,HLA-DQA1,HSPA5,HYOU1,IL1B,SPHK1,TRAM2,XBP1,ZHX2
Cell-To-Cell Signaling and Interaction	Activation of cells	4.91e-08		0.196	AHR,ANGPT2,ATF3,BCL2L1,BDNF,BHLHE40,CCL2,CCN1,CCN2,CD300LB,CD84,CDKN1A,CEBPA,CHST11,CLEC4M,DDIT4,DGKE,DLL1,DUSP1,EGR3,ETS1,FAS,FOXO3,Foxp1,FZD6,GATA2,GIMAP6,GLP1R,GP6,HLA-DMB,HLA-DQA1,HLA-DQB1,HSF1,HYAL2,HYOU1,IL1B,ITGA2B,JMJD6,JUN,KAT2A,KSR1,LFNG,LIF,LIMK1,MEF2C,MRTFB,NFKBIZ,NR4A1,NR4A2,NR4A3,PRKCQ,PRMT5,PTGER2,RAPGEF3,REL,RFNG,RGCC,RIPK2,SNAI1,SOCS2,SPHK1,SPRY1,ST6GAL1,TREML2,TRIP10,WNT7A
Hematological System Development and Function,Lymphoid Tissue Structure and Development,Tissue Morphology	Quantity of T lymphocytes	1.82e-07		0.192	AHR,ANGPT2,BBC3,BCL2L1,BCL6B,BDNF,BHLHE40,BLM,CAMK2G,CCL2,CCND3,CD84,CDKN1A,DLL1,DUSP10,E2F4,EFNB1,EGR3,ETS1,FAS,FOXO3,GAB2,GLCCI1,HLA-DQA1,HLA-DQB1,JAG2,KAT2A,KLF10,KLF13,LIF,MGAT2,NR4A1,PDK1,POLR3E,PRKCQ,PRMT5,REL,RGCC,SMAD7,SOX13,SPHK1,STK17B,STK4
Cell Death and Survival	Apoptosis of islets of Langerhans	5.66e-07		0.176	ATF3,BBC3,BCL2L1,FAS,IL1B,MANF,MAP3K1,MAP3K11,NOVA2,NR4A1,NR4A3,RAPGEF3,XBP1
Cellular Movement	Migration of breast cancer cell lines	9.41e-06		0.176	AHR,ANGPT2,ATF3,BANP,BCL2L1,CCL2,CCN2,CPT1A,CUX2,DLL1,EMP1,ETS1,FOXO3,GAB2,HERC3,HHEX,HK2,HSF1,HSPA5,IL1B,JUN,KLF15,KPNA2,LIF,MAPK6,PLA2G7,PRKCQ,RAP1GAP,SNAI1,SPHK1,TRIP10
Cell-To-Cell Signaling and Interaction	Binding of lymphoma cell lines	0.00058		0.168	CCL2,CLEC4M,EGR3,HLX,IL1B,JUN,NR4A1,RAP1GAP
Cell Death and Survival	Cell death of thymus gland	9.9e-10		0.161	AHR,ATF3,BBC3,BCL2L1,BLM,CDKN1A,DDIT4,EFNB1,EGR3,ETS1,FAS,IL1B,JUN,KLF13,MAP2K6,NR4A1,POLR3E,REL,SMAD7,SPHK1
Cellular Compromise	Disassembly of actin	2.51e-05		0.152	CCN2,EFNB1,FAS,LIMK1
Embryonic Development,Tissue Morphology	Quantity of embryonic tissue	9.18e-05		0.13	BDNF,CDKN1A,DLL1,FOXO3,HES1,LIF,LMNB2,RARA,SNAI1,STK4,WNT7A,WNT7B
Cell Death and Survival,Organismal Injury and Abnormalities	Cell death of carcinoma cell lines	0.000776		0.128	AKAP7,BBC3,BCL2L1,CDKN1A,CEBPA,CREB5,DHCR24,DUSP1,ETS1,EVA1C,FAS,FBXO31,FOXO3,HK2,HSF1,HSPA5,JUN,KLF6,MEF2C,MYCT1,NR4A2,PDK1,RBM14,SMAD7,SPHK1,ST6GAL1,UPP1,USP10,WNT2,XBP1
Embryonic Development	Quantity of embryo	5.27e-05		0.122	BBC3,BDNF,CDKN1A,DLL1,FOXO3,HES1,LIF,LMNB2,PRMT5,RARA,SNAI1,STK4,WNT7A,WNT7B
Inflammatory Response	Immune response of cells	0.000176		0.119	ABCA1,AHR,AHSA1,BCL2L1,BHLHE40,CCL2,CDKN1A,CLEC4M,ETS1,EXOC2,FAS,FBXO32,GAB2,GATA2,HLA-DQB1,IL1B,JUN,LIMK1,MANF,MTMR4,NR4A2,NRP2,PTGER2,RAB11FIP2,RAP1GAP,RAPGEF3,REL,RGCC,SMAD7,SPHK1,SPRY1,STK4,TREML2,TRIM47,XBP1,ZMYND8
Cellular Movement	Cell movement of breast cancer cell lines	1.4e-05		0.118	ABCA1,AHR,ANGPT2,ATF3,BANP,BCL2L1,CCL2,CCN2,CPT1A,CUX2,DLL1,EMP1,ETS1,FOXO3,GAB2,HERC3,HHEX,HK2,HSF1,HSPA5,IL1B,JUN,KLF15,KPNA2,LIF,LIMK1,MAPK6,PLA2G7,PRKCQ,RAP1GAP,SNAI1,SPHK1,TRIP10
Cell-To-Cell Signaling and Interaction,Hematological System Development and Function	Activation of blood cells	9.46e-08		0.114	AHR,ANGPT2,ATF3,BCL2L1,BDNF,BHLHE40,CCL2,CD300LB,CD84,CDKN1A,CEBPA,CLEC4M,DGKE,DLL1,DUSP1,EGR3,ETS1,FAS,FOXO3,Foxp1,FZD6,GIMAP6,GP6,HLA-DMB,HLA-DQA1,HLA-DQB1,HYAL2,HYOU1,IL1B,ITGA2B,JMJD6,JUN,KAT2A,KSR1,LFNG,LIMK1,MEF2C,MRTFB,NFKBIZ,NR4A1,NR4A2,NR4A3,PRKCQ,PTGER2,RAPGEF3,REL,RFNG,RIPK2,SOCS2,SPHK1,SPRY1,ST6GAL1,TREML2
Cell Death and Survival,Organismal Injury and Abnormalities	Apoptosis of thymocytes	1.2e-07		0.109	ATF3,BBC3,BCL2L1,BLM,CDKN1A,EFNB1,EGR3,ETS1,FAS,IL1B,JUN,KLF13,MAP2K6,NR4A1,POLR3E,SPHK1
Immunological Disease,Organismal Injury and Abnormalities	Abnormality of thymus gland	7.15e-05		0.106	ABCA1,AHR,CCND3,EGR3,ETS1,HLA-DQA1,JAG2,JMJD6,LIF,PTCH2,RARA,SMAD7,TBX1,TSC22D3
Cell Death and Survival	Cell viability of neuroblastoma cell lines	9.25e-05		0.101	BCL2L1,BDNF,DHCR24,FOXO3,HK2,PDK1,SLC2A3,SLC40A1,SYVN1
Cell Death and Survival	Cell death of germ cells	5.84e-05		0.095	AHR,BBC3,BCL2L1,BDNF,ETV5,FAS,FOXO3,HSF1,HSPA2,IL1B,LIF,RARA,TSC22D3,ZBTB40
Cell Death and Survival,Organismal Injury and Abnormalities	Cell death of epithelial cells	9.13e-07		0.092	AHR,ATF3,BBC3,BCL2L1,BDNF,BLM,CABLES1,CCN1,CCN2,CDKN1A,CEBPA,DYNLL1,EMP1,ETS1,FAS,FKBP4,FOXO3,HK2,HSF1,HSPA5,IL1B,JUN,KLF10,KSR1,MAP2K6,MAP3K1,NFKBIZ,NR4A1,NR4A3,PPP1R10,PRKCQ,REL,RGS4,SEMA7A,SNAI1,SPHK1,STK4,SYVN1,XBP1,ZNF512B
Immunological Disease,Organismal Injury and Abnormalities	Hypersensitive reaction	3.52e-06		0.092	ABCA1,ADRA1A,AHR,ANGPT2,ARFGAP3,BCL2L1,BDNF,CCL2,CCR3,DUSP1,DUSP10,FKBP4,GAB2,HLA-DQA1,HLA-DQB1,HLA-DRB5,HSPA5,IDI1,IL1B,JUN,LIF,NFKBIZ,NR4A1,NR4A2,P2RY10,P4HA2,PIGA,PLA2G7,SOCS2,TRIP10,TSC22D3,TUBB1
Cell Death and Survival,Organismal Injury and Abnormalities	Apoptosis of pheochromocytoma cell lines	0.000127		0.088	ANGPT2,ATF3,DDIT4,DHCR24,DYNLL1,FAS,GAL,JUN,MAP3K1
Lipid Metabolism,Molecular Transport,Small Molecule Biochemistry	Concentration of acylglycerol	0.000542		0.088	ABCA1,BDNF,BHLHE40,CEBPA,DDHD2,DGKE,DUSP1,FFAR1,FKBP4,FKBP5,FOXO3,G0S2,GLP1R,HSF1,IL1B,JUN,LIF,NR4A1,PCYT2,RAPGEF3,RGCC,RRAD,SEMA7A,SLC27A4,XBP1
Respiratory System Development and Function	Respiratory system development	5.34e-09		0.087	ABCA1,AHR,CCL2,CCN2,CDKN1A,CEBPA,CYP51A1,DUSP1,ETV5,FAS,FOSL2,Foxp1,HES1,HLX,HOXA5,HSF1,IL1B,JMJD6,LFNG,LIF,LMNB2,MAPK6,NPHP3,PDE9A,PHF14,RARA,REL,SLC27A4,SOX11,STK4,TBX1,WNT2,WNT7B
Cell Death and Survival	Apoptosis	2.43e-14		0.078	A4GALT,ABCA1,ADAMTS1,ADRA1A,AHR,AHSA1,ALOX12,ANGPT2,ARHGEF10,ATF3,BANP,BBC3,BCL2L1,BCL6B,BDNF,BHLHE40,BLM,BTRC,CABLES1,CALHM2,CAMK2D,CAMK2G,CCL2,CCN1,CCN2,CCND3,CDKN1A,CEBPA,CHST11,CREB5,DDIT4,DGKE,DHCR24,DLL1,DUSP1,DUSP10,DYNLL1,E2F4,EFNB1,EGR3,EMP1,ERCC2,ETS1,ETV5,EVA1C,EXOC2,EXOC6,FAS,FBXO31,FBXO32,FKBP4,FKBP5,FOSL2,FOXO3,Foxp1,FXR1,FZD6,G0S2,GAB2,GAL,GATA2,GATAD2A,GIMAP6,GLCCI1,GLP1R,HERPUD1,…
Lipid Metabolism,Small Molecule Biochemistry	Synthesis of lipid	1.17e-06		0.075	A4GALT,ABCA1,AHR,ALG6,ALOX12,ANGPT2,APOC2,ATF3,B4GALT4,BCL2L1,BDNF,BHLHE40,CAMK2G,CCL2,CCN1,CCR3,CEBPA,CYP4F22,CYP51A1,DGKE,DHCR24,ERLIN1,FAS,FOXO3,G0S2,HSPA5,IDI1,IL1B,INPP5F,LIF,LIMK1,MAP3K1,MGAT2,MTM1,MTMR4,MVD,NR4A1,NR4A2,NR4A3,PCYT2,PIGA,PMVK,PRKG2,PTGER2,Sik1,SLC27A4,SNAI1,SPHK1,USP10,WDR73,XBP1
Inflammatory Disease,Inflammatory Response,Organismal Injury and Abnormalities	Inflammation of peritoneum	0.000676		0.068	ATF3,FOXO3,HSPA5,IL1B,RIPK2,ST6GAL1
Carbohydrate Metabolism	Uptake of monosaccharide	7.08e-05		0.066	CEBPA,CPT1A,DDHD2,FAS,Foxp1,HK2,HSF1,HSPA5,IL1B,JUN,KLF15,LIF,MTM1,NHLRC1,NR4A1,NR4A3,PDK1,PRKCQ,RRAD,SLC27A4,SLC2A3,TCIM,UPP1
Cell Death and Survival,Organismal Injury and Abnormalities	Cell death of pheochromocytoma cell lines	1.21e-05		0.059	ANGPT2,ATF3,BCL2L1,DDIT4,DHCR24,DYNLL1,FAS,GAL,HERPUD1,IL1B,JUN,MAP3K1
Cellular Movement	Invasion of breast cancer cell lines	4.21e-06		0.045	ADAMTS1,AHR,BAIAP2L1,BBC3,CCN1,CCN2,CDKN1A,CUX2,DLL1,EMP1,ETS1,FAS,GAB2,HHEX,HK2,HSF1,IL1B,JUN,KLF15,KLF6,KPNA2,LIF,LIMK1,MRTFB,PAK4,PRKCQ,PTGER2,SMAD7,SNAI1,TMPRSS13,TRIP10,ZHX2
Cell Death and Survival	Apoptosis of stem cells	0.000213		0.044	BBC3,BCL2L1,CDKN1A,ETS1,FAS,HES1,KLF9,LIF,MAP3K1
Developmental Disorder,Hereditary Disorder,Organismal Injury and Abnormalities	Familial congenital malformation	0.000189		0.033	A4GALT,ADAMTS1,ADAMTS15,ADRA1A,AHR,ANGPT2,ATP1A3,BCL2L1,BLM,CCL2,CCN2,CCND3,CDKN1A,CHD2,CHST11,CYP4F22,CYP51A1,DLL1,E2F4,ERCC2,ETS1,EVA1C,EXTL1,FANCB,FAS,FILIP1L,FOXO3,Foxp1,FXR1,G0S2,GLP1R,GLUL,HES1,HHEX,HLA-DQA1,HPS6,IL1B,IQCE,JMJD6,JUN,KBTBD13,KLF13,LFNG,LIFR,LIMK1,LMNB2,MAP3K1,MEF2C,Meis1,MN1,MRPS6,MRTFB,MTM1,NEDD9,NPHP3,NRP2,OFD1,P4HA1,PIGA,PRKG2,RAPGEF3,RARA,RFNG,RGS4,SLC27A4,SMAD7,SOX11,ST…
Cellular Movement	Migration of tumor cells	0.000107		0.031	ANGPT2,BDNF,CCL2,CCN2,DUSP1,FOXO3,GAB2,HES1,MAP3K1,NEDD9,PAK4,PDK1,RAPGEF3,SNAI1,SOX7,SPHK1,ST6GAL1
Cell Death and Survival	Apoptosis of progenitor cells	4e-06		0.029	ATF3,BBC3,BCL2L1,BLM,CDKN1A,EFNB1,EGR3,ETS1,FAS,HES1,IL1B,JUN,KLF13,MAP2K6,NR4A1,PDK1,POLR3E,SOX11,SPHK1,TSC22D3
Cellular Compromise,Cellular Function and Maintenance	Endoplasmic reticulum stress response	1.75e-05		0.029	ATF3,BBC3,BHLHA15,DNAJB2,HERPUD1,HSPA2,HSPA4L,HSPA5,HYOU1,MANF,MGAT2,NHLRC1,RIPK2,SDF2L1,SYVN1,XBP1
Tissue Development	Branching of epithelial tissue	0.000663		0.027	AHR,ANGPT2,CCL2,CCN1,GLUL,HEY1,HLX,NRP2,RASIP1,RGS4
Cell Death and Survival,Organismal Injury and Abnormalities	Apoptosis of carcinoma cell lines	0.000343		0.013	BBC3,BCL2L1,CDKN1A,CEBPA,CREB5,DHCR24,DUSP1,ETS1,EVA1C,FAS,FBXO31,FOXO3,HK2,HSF1,HSPA5,JUN,KLF6,MEF2C,MYCT1,PDK1,RBM14,SMAD7,SPHK1,ST6GAL1,UPP1,USP10,WNT2,XBP1
Cell Death and Survival,Organismal Injury and Abnormalities	Apoptosis of hematopoietic cells	6.94e-06		0.006	ATF3,BBC3,BCL2L1,BLM,CDKN1A,E2F4,EFNB1,EGR3,ETS1,FAS,IL1B,JUN,KLF13,MAP2K6,NR4A1,PDK1,POLR3E,SPHK1,TSC22D3
Cell Death and Survival,Organismal Injury and Abnormalities	Apoptosis of hematopoietic progenitor cells	1.39e-05		0.006	ATF3,BBC3,BCL2L1,BLM,CDKN1A,EFNB1,EGR3,ETS1,FAS,IL1B,JUN,KLF13,MAP2K6,NR4A1,PDK1,POLR3E,SPHK1,TSC22D3
Cellular Growth and Proliferation	Cytostasis	0.000628		0.006	BHLHE40,BLM,CCN1,CCND3,CDKN1A,ETS1,FAS,FOXO3,HSPA5,JUN,KLF6,LIF,MAP2K6,PTGER2,RARA,REL,SMAD7
Cellular Function and Maintenance	Cellular homeostasis	1.86e-08		0.005	A4GALT,ABCA1,ADAMTS1,ADRA1A,AHR,ANGPT2,ATP1A3,BBC3,BCL2L1,BDNF,BHLHA15,BHLHE40,BLM,CAMK2D,CCL2,CCN1,CCR3,CD84,CDKN1A,CEBPA,CPT1A,DDIT4,DLL1,DNAJB2,DUSP10,DYNLL1,EFNB1,EGR3,ETS1,EXOC2,FAS,FBXL4,FFAR1,FKBP4,FKBP5,FOSL2,FOXO3,Foxp1,GATA2,GLP1R,HERPUD1,HK2,HLA-DQA1,HLA-DQB1,HLX,HSF1,HSPA5,IL1B,JAG2,JMJD6,JUN,KAT2A,KCNK5,KLF10,KLF15,LFNG,LIF,LRRC8D,MED21,MEF2C,MTM1,MTSS1,MYCT1,NEDD9,NFKBIZ,NHLRC1,NR4A…
Cell-To-Cell Signaling and Interaction,Hematological System Development and Function,Immune Cell Trafficking,Inflammatory Response	Activation of mononuclear leukocytes	7.62e-05		0.002	AHR,BCL2L1,BHLHE40,CCL2,CDKN1A,DLL1,DUSP1,EGR3,ETS1,FAS,FOXO3,Foxp1,GIMAP6,HLA-DQB1,HYAL2,HYOU1,IL1B,KAT2A,KSR1,LFNG,NFKBIZ,NR4A1,NR4A2,NR4A3,PRKCQ,REL,RFNG,RIPK2,SOCS2,SPRY1,ST6GAL1,TREML2
Cell Death and Survival,Organismal Injury and Abnormalities	Apoptosis of epithelial cells	5.34e-05		-0.002	AHR,ATF3,BBC3,BCL2L1,BDNF,BLM,CDKN1A,CEBPA,FAS,FKBP4,HSF1,IL1B,JUN,KLF10,KSR1,NFKBIZ,NR4A1,PRKCQ,REL,SEMA7A,SPHK1,STK4,XBP1
Cell Death and Survival,Organismal Injury and Abnormalities	Apoptosis of blood cells	6.03e-06		-0.012	AHR,ATF3,BBC3,BCL2L1,BLM,CAMK2G,CCL2,CDKN1A,DLL1,E2F4,EFNB1,EGR3,ETS1,FAS,FOXO3,Foxp1,IL1B,JUN,KLF13,MAP2K6,NR4A1,NR4A3,PDK1,POLR3E,PRKCQ,PRMT5,REL,SMAD7,SPHK1,ST6GAL1,STK17B,SYVN1,TSC22D3,ZHX2
Cardiovascular Disease,Organismal Injury and Abnormalities	Arterial lesion	0.000263		-0.018	ALOX12,ANGPT2,BDNF,CCL2,CCN2,FAS,G0S2,HSPA5,IL1B,MAT2A,MRTFB,NR4A1,NR4A3,PTGER2,SLC2A3
Carbohydrate Metabolism,Molecular Transport,Small Molecule Biochemistry	Uptake of D-glucose	0.000251		-0.024	DDHD2,FAS,Foxp1,HK2,HSF1,HSPA5,IL1B,JUN,KLF15,LIF,MTM1,NHLRC1,NR4A1,NR4A3,PDK1,PRKCQ,SLC2A3,TCIM,UPP1
Organ Development,Skeletal and Muscular System Development and Function,Tissue Development	Growth of muscle tissue	0.000134		-0.025	AHR,ALOX12,ANGPT2,BDNF,CAMK2G,CCL2,CDKN1A,DLL1,DUSP1,Foxp1,HEY1,HSPA5,IL1B,JUN,KLF10,LIF,MEF2C,MTM1,NR4A1,NR4A2,NR4A3,PRKCQ,RARA,RGS4,SPHK1,TBX1,WNT2
Cellular Development,Cellular Growth and Proliferation,Organ Development,Skeletal and Muscular System Development and Function,Tissue Development	Proliferation of muscle cells	0.000607		-0.025	AHR,ALOX12,ANGPT2,BDNF,CAMK2G,CCL2,CDKN1A,DUSP1,Foxp1,HEY1,HSPA5,IL1B,JUN,KLF10,LIF,MEF2C,NR4A1,NR4A2,NR4A3,PRKCQ,RARA,RGS4,SPHK1,TBX1,WNT2
Cell Death and Survival,Organismal Injury and Abnormalities	Apoptosis of leukocytes	1.59e-06		-0.035	AHR,ATF3,BBC3,BCL2L1,BLM,CAMK2G,CCL2,CDKN1A,DLL1,EFNB1,EGR3,ETS1,FAS,FOXO3,Foxp1,IL1B,JUN,KLF13,MAP2K6,NR4A1,NR4A3,PDK1,POLR3E,PRKCQ,PRMT5,REL,SMAD7,SPHK1,ST6GAL1,STK17B,SYVN1,TSC22D3,ZHX2
Cardiovascular Disease,Cell Death and Survival,Neurological Disease,Organismal Injury and Abnormalities,Skeletal and Muscular Disorders	Cell death of cardiomyocytes	3.31e-06		-0.036	ADRA1A,BBC3,BCL2L1,CAMK2D,CCN1,CDKN1A,FAS,FOXO3,GLP1R,HK2,IL1B,LIF,MANF,MAP2K6,MAP3K1,NR4A1,PPP1R10,RRAD,SPHK1,STK4
Organismal Injury and Abnormalities,Organismal Survival	Organismal death	8.02e-12		-0.041	A4GALT,ABCA1,ADAMTS1,ADAMTS9,ADRA1A,AHR,AHSA1,ALDH5A1,ALOX12,ANGPT2,APBA3,ATF3,ATP1A3,BAHCC1,BAIAP2L1,BBC3,BCL2L1,BDNF,BHLHE40,BLM,CARD10,CCL2,CCN1,CCN2,CCND3,CDKN1A,CEBPA,CLEC4M,CLK1,CPT1A,CREB5,CUX2,CYP51A1,DCLRE1A,DLL1,DUSP1,E2F4,EFNB1,EGR3,ERCC2,ETS1,ETV5,FAS,FBXL19,FBXL4,FKBP4,FLRT3,FOSL2,FOXO3,Foxp1,FXR1,GATA2,GATAD2A,GLP1R,GP6,H2AC18/H2AC19,HERC3,HES1,HEY1,HHEX,HK2,HLX,HOXA5,HSF1,HSPA4L,HS…
Cellular Growth and Proliferation,Tissue Development	Proliferation of epithelial cells	2.38e-12		-0.042	AHR,ATF3,BCL2L1,BDNF,BTRC,CAMK2G,CBFA2T3,CCN1,CCND3,CDKN1A,CEBPA,DUSP10,ETV5,FAS,Foxp1,GAB2,GATA2,GLUL,HES1,HEY1,HLX,HOXA5,HSF1,HSPA5,IL1B,JUN,KLF10,KLF9,LIMS2,MAP2K6,MEF2C,MTSS1,NFKBIZ,NR4A1,NR4A3,OSR1,PTGER2,RARA,REL,RGS4,SMAD7,SNAI1,SOX11,SPHK1,STK4,TBX1,WNT2,WNT7A,XBP1,ZFP36L1
Cell Death and Survival	Cell death of progenitor cells	9.94e-09		-0.045	ATF3,BBC3,BCL2L1,BLM,CDKN1A,DDIT4,EFNB1,EGR3,ETS1,FAS,GATA2,HES1,IL1B,JUN,KLF13,LMNB2,MAP2K6,Meis1,NR4A1,PDK1,POLR3E,REL,SMAD7,SOX11,SPHK1,TSC22D3
Cell Death and Survival,Organismal Injury and Abnormalities	Apoptosis of lymphoid cells	4.64e-08		-0.048	AHR,ATF3,BBC3,BCL2L1,BLM,CDKN1A,EFNB1,EGR3,ETS1,FAS,FOXO3,Foxp1,HSPA5,IL1B,JUN,KLF13,MAP2K6,NR4A1,NR4A3,PDK1,POLR3E,PRKCQ,PRMT5,REL,SMAD7,SPHK1,STK17B,SYVN1,TSC22D3,ZHX2
Cellular Growth and Proliferation,Tissue Development	Proliferation of neural cells	1.57e-07		-0.058	AHR,BDNF,CABLES1,CCL2,CCN1,CCND3,CDKN1A,CUX2,DHCR24,DLL1,DUSP10,EFNB1,EGR3,ETV5,FAM107A,FAS,FKBP4,FKBP5,FOXO3,FXR1,GAB2,GAL,GATA2,HES1,IL1B,INPP5F,JUN,KAT2A,LIF,LIFR,LIMK1,LIMS2,LMNB2,MANF,PAK4,PDE9A,POLR3E,RAP1GAP,REL,SEMA7A,SLC2A3,SNAI1,SOCS2,SOX11,SPHK1,WNT7A,WNT7B,ZFYVE26
Cellular Function and Maintenance	Lymphocyte homeostasis	1.1e-09		-0.064	AHR,BBC3,BDNF,BHLHE40,BLM,CCN1,CDKN1A,CEBPA,CPT1A,DLL1,DUSP10,EFNB1,EGR3,ETS1,FAS,FOSL2,FOXO3,Foxp1,GATA2,HLA-DQA1,HLA-DQB1,HLX,IL1B,JAG2,JMJD6,JUN,KAT2A,KLF10,LFNG,LIF,MEF2C,NFKBIZ,NR4A1,NR4A2,PRKCQ,PRMT5,REL,RFNG,RGCC,RIPK2,SLC40A1,SMAD7,SOCS2,SOX13,USP4,XBP1,ZFP36L1
Cellular Function and Maintenance	Homeostasis of blood cells	2.92e-09		-0.064	AHR,BBC3,BDNF,BHLHE40,BLM,CCN1,CDKN1A,CEBPA,CPT1A,DLL1,DUSP10,EFNB1,EGR3,ETS1,FAS,FOSL2,FOXO3,Foxp1,GATA2,HLA-DQA1,HLA-DQB1,HLX,IL1B,JAG2,JMJD6,JUN,KAT2A,KLF10,LFNG,LIF,MEF2C,MYCT1,NFKBIZ,NR4A1,NR4A2,PRKCQ,PRMT5,REL,RFNG,RGCC,RIPK2,SLC40A1,SMAD7,SOCS2,SOX13,USP4,XBP1,ZFP36L1
Cell Cycle	Entry into S phase of muscle cells	0.000112		-0.068	CDKN1A,E2F4,JUN,RGCC
Cardiovascular Disease,Developmental Disorder,Hereditary Disorder,Organismal Injury and Abnormalities	Familial congenital heart disease	4.05e-05		-0.069	ADRA1A,FAS,Foxp1,HHEX,JMJD6,JUN,Meis1,MRTFB,RARA,SMAD7,SOX11,STK4,TBX1,TEAD2
Skeletal and Muscular System Development and Function	Quantity of muscle	0.000193		-0.07	ANGPT2,BDNF,CCL2,CCND3,CDKN1A,EGR3,HEY1,HSF1,IL1B,JUN,MTM1,NR4A1,PRKCQ
Cell-mediated Immune Response,Cellular Development,Cellular Function and Maintenance,Cellular Growth and Proliferation,Embryonic Development,Hematological System Development and Function,Hematopoiesis,Lymphoid Tissue Structure and Development,Organ Development,Organismal Development,Tissue Development	Differentiation of regulatory T lymphocytes	0.00086		-0.071	AHR,CPT1A,DUSP10,FOXO3,IL1B,NR4A1,PRKCQ,SMAD7
Cell-To-Cell Signaling and Interaction,Hematological System Development and Function,Inflammatory Response	Binding of blood platelets	0.00086		-0.072	CCL2,CD84,DGKE,EFNB1,GP6,ITGA2B,LIMK1,NFE2
Cellular Development,Cellular Growth and Proliferation,Hematological System Development and Function,Hematopoiesis,Lymphoid Tissue Structure and Development,Tissue Development	Hematopoiesis of phagocytes	6.19e-05		-0.073	CBFA2T3,CCL2,CDKN1A,CEBPA,CLEC4M,DLL1,EMP1,GATA2,HHEX,IL1B,JUN,LIF,LIFR,MEF2C,RARA,REL,XBP1,ZFP36L1
Cellular Development,Connective Tissue Development and Function,Tissue Development	Differentiation of adipocytes	1.97e-07		-0.079	ATF3,CEBPA,CREB5,DUSP10,FOSL2,GATA2,HES1,IL1B,KLF15,LIF,MRPS18B,NFKBIZ,NR4A1,NR4A2,NR4A3,PER2,RREB1,RUNX1T1,SMAD7,SNAI1,SOX11,SOX13,ST13,STK4,XBP1,YWHAH,ZFP36L1
Tissue Morphology	Quantity of epithelial cells	1.5e-05		-0.081	ABCA1,AHR,BDNF,CBFA2T3,CDKN1A,CEBPA,DLL1,EFNB1,HES1,HOXA5,ISM1,JAG2,LIF,PTGER2,RARA,STK4
Cell-mediated Immune Response,Cellular Development,Cellular Function and Maintenance,Cellular Growth and Proliferation,Embryonic Development,Hematological System Development and Function,Hematopoiesis,Lymphoid Tissue Structure and Development,Organ Development,Organismal Development,Tissue Development	T cell development	9.53e-10		-0.09	AHR,BBC3,BDNF,BHLHE40,BLM,CCN1,CDKN1A,CEBPA,CPT1A,DLL1,DUSP10,EFNB1,EGR3,ETS1,FAS,FOSL2,FOXO3,Foxp1,GATA2,HLA-DQA1,HLA-DQB1,HLX,IL1B,JAG2,JMJD6,JUN,KAT2A,KLF10,LFNG,LIF,NFKBIZ,NR4A1,NR4A2,PRKCQ,PRMT5,REL,RFNG,RGCC,RIPK2,SMAD7,SOCS2,SOX13,USP4,XBP1,ZFP36L1
Organismal Injury and Abnormalities,Respiratory Disease	Damage of lung	0.000159		-0.095	ADRA1A,AHR,ANGPT2,APBA3,CCL2,CYP51A1,DDIT4,FAS,FOSL2,FOXO3,HK2,HLA-DQA1,HSPA5,HYOU1,IL1B,SEMA7A,SPHK1,TRAM2,XBP1,ZHX2
Cellular Development,Cellular Growth and Proliferation,Digestive System Development and Function,Hepatic System Development and Function,Organ Development	Proliferation of liver cells	0.000207		-0.098	AHR,CAMK2G,CCN1,CCN2,CCND3,CDKN1A,CEBPA,FAS,IL1B,JUN,LIMS2,MAP2K6,RARA,SMAD7,XBP1
Cardiovascular Disease,Developmental Disorder,Organismal Injury and Abnormalities	Conotruncal heart malformations	4.47e-07		-0.099	Foxp1,HHEX,JMJD6,JUN,Meis1,MRTFB,RARA,SMAD7,SOX11,TBX1,TEAD2
Developmental Disorder,Hereditary Disorder,Organismal Injury and Abnormalities	Familial midline defect	1.08e-06		-0.099	CCL2,Foxp1,HHEX,JMJD6,JUN,Meis1,MRTFB,RARA,SMAD7,SOX11,TAF1B,TBX1,TEAD2
Hematological System Development and Function,Immune Cell Trafficking,Inflammatory Response,Tissue Development	Accumulation of mononuclear leukocytes	0.000222		-0.099	AHR,APBA3,CCL2,CCR3,DLL1,DUSP1,EGR3,FAS,FOXO3,PRKCQ,SMAD7,STK4,TSC22D3
Cell Cycle	Interphase of tumor cell lines	4.34e-05		-0.104	ADRA1A,AHR,ARL4D,BCL2L1,BHLHE40,BTRC,CCN1,CCND3,CDKN1A,CEBPA,DLL1,DUSP1,ETS1,FAS,FOXO3,HERC3,HES1,HK2,IL1B,JUN,KAT2A,KLF10,LIF,LIMK1,MAP2K6,MAP3K11,MTBP,MXD4,PDK1,PRKG2,SPHK1,TSC22D3,USP10
[truncated: 190 more rows]

## Sheet: MSigDB
NAME	SIZE	ES	NES	NOM p-val	FDR q-val	FWER p-val	RANK AT MAX
[truncated: 219 more rows]

## Sheet: BTMs
NAME	SIZE	ES	NES	NOM p-val	FDR q-val	FWER p-val	RANK AT MAX
[truncated: 5 more rows]
